# Supplementary material for: Transcriptomic analysis of a moderately growing subisolate Botryococcus braunii 779 (Chlorophyta) in response to nitrogen deprivation
Source: Biotechnol Biofuels. 2015 Aug 28;8:130. doi: 10.1186/s13068-015-0307-y (PMC4552190; doi:10.1186/s13068-015-0307-y)
Supplement: Additional file 1: — Table S1. List of the 12041 annotated ESTs in B. braunii 779. [file 13068_2015_307_MOESM1_ESM.xlsx]

## Sheet: Table S1
Additional file 1: Table S1
List of 12,292 annotated ESTs in B. braunii 779
Note: col-A, EST ID; col-B, best-hit ID consisting species|prot-ID; col-C-D, sequence similarity scores e-value and bit-score; col-E-H, FPKM levels in duplicate prior to (+N) and after (-N)
ND; col-I_J, fold change and p-value between levels prior to and after ND; col-K-M, KO annotation; col-N-P, GO annotation; col-Q-S, KOG annotation.
EST_ID	BH_ID	e-value	bit_score	FPKM_+N_r1	FPKM_+N_r2	FPKM_-N_r1	FPKM_-N_r2	logFC	p-value	ecNum	definition	pathway	goName	gotermType	goAcc	kogid	kogdefline	kogClass
c70000_g1_i7	Thaps3|23419	1e-07	52	16.7	0.5	28.3	13.69	1.17296	0.327037				copper ion binding|proteolysis and peptidolysis|metallopeptidase activity|zinc ion binding|	molecular_function|biological_process|molecular_function|molecular_function|	GO:0005507|GO:0006508|GO:0008237|GO:0008270|	KOG1216	von Willebrand factor and related coagulation proteins	Defense mechanisms |Extracellular structures
c79793_g1_i1	Chlre4|169761	9e-08	48.9	5.8	10.28	17.9	7.52	0.650278	0.536368							KOG0553	TPR repeat-containing protein	General function prediction only
c56770_g1_i1	ChlNC64A_1|137056	9e-08	50.8	7.22	20.71	12.85	10.11	-0.257016	0.843978				integral to membrane | molecular function unknown|	cellular_component | molecular_function|	GO:0016021 | GO:0005554|
c85221_g1_i1	Thaps3|5636	9e-08	51.2	0.7	1.15	9.94	30	4.41237	0.000292874	6.3.3.2	5-formyltetrahydrofolate cyclo-ligase.	One carbon pool by folate	catalytic activity|metabolism|5-formyltetrahydrofolate cyclo-ligase activity|	molecular_function|biological_process|molecular_function|	GO:0003824|GO:0008152|GO:0030272|	KOG3093	5-formyltetrahydrofolate cyclo-ligase	Coenzyme transport and metabolism
c64132_g1_i4	Coc_C169_1|64994	9e-08	51.2	16.91	0.8	7.21	3.01	-0.871271	0.553517				signal transducer activity | signal transduction | protein kinase activity | ATP binding | protein amino acid phosphorylation | protein-tyrosine kinase activity | protein serine/threonine kinase activity | regulation of transcription, DNA-dependent|	molecular_function | biological_process | molecular_function | molecular_function | biological_process | molecular_function | molecular_function | biological_process|	GO:0004871 | GO:0007165 | GO:0004672 | GO:0005524 | GO:0006468 | GO:0004713 | GO:0004674 | GO:0006355|	KOG0192	Tyrosine kinase specific for activated (GTP-bound) p21cdc42Hs	Signal transduction mechanisms
c66314_g1_i1	Coc_C169_1|55967	9e-08	51.6	8.51	9.2	11.42	23.6	1.05843	0.231227
c58536_g1_i1	ChlNC64A_1|137281	9e-08	51.6	0.69	5.69	10.55	14.25	1.96292	0.0620641							KOG3544	Collagens (type IV and type XIII), and related proteins	Extracellular structures
c28298_g1_i1	Coc_C169_1|57325	9e-08	52	9.37	5.33	3	6.95	-0.533008	0.666779							KOG4441	Proteins containing BTB/POZ and Kelch domains, involved in regulatory/signal transduction processes	Signal transduction mechanisms |General function prediction only
c17785_g1_i1	Coc_C169_1|44096	9e-08	52.4	2.3	5.1	11.87	6.34	1.22749	0.206984				hydrogen ion transmembrane transporter activity | proton-transporting two-sector ATPase complex | subtilase activity | proteolysis | metabolic process | oxidoreductase activity|	molecular_function | cellular_component | molecular_function | biological_process | biological_process | molecular_function|	GO:0015078 | GO:0016469 | GO:0004289 | GO:0006508 | GO:0008152 | GO:0016491|	KOG1153	Subtilisin-related protease/Vacuolar protease B	Posttranslational modification, protein turnover, chaperones
c60039_g1_i2	Chlre4|16085	9e-08	53.5	5.98	2.64	4.45	6.43	0.348663	0.749363							KOG4775	Uncharacterized protein SFI1 involved in G(2)-M transition	Cell cycle control, cell division, chromosome partitioning
c73315_g1_i2	Coc_C169_1|55263	9e-08	56.2	37.87	27.9	40.06	36.98	0.210168	0.791736
c41522_g1_i1	ChlNC64A_1|137767	8e-08	51.2	13.94	37.85	23.32	14.39	-0.453951	0.612826
c52513_g1_i2	Ost9901_3|31103	8e-08	51.2	4.16	7.42	6.81	50.58	2.49471	0.0255979				biosynthesis|cytoplasm|metabolism|3-deoxy-8-phosphooctulonate synthase activity|	biological_process|cellular_component|biological_process|molecular_function|	GO:0009058|GO:0005737|GO:0008152|GO:0008676|
c78422_g1_i1	Coc_C169_1|58299	8e-08	51.2	15.89	4.62	8.15	27.34	0.872301	0.435867							KOG0516	Dystonin, GAS (Growth-arrest-specific protein), and related proteins	Cytoskeleton
c22278_g1_i1	ChlNC64A_1|53603	8e-08	52	5.22	8.67	8.15	3.56	-0.271889	0.837026				acyltransferase activity | metabolism|	molecular_function | biological_process|	GO:0008415 | GO:0008152|	KOG4666	Predicted phosphate acyltransferase, contains PlsC domain	Lipid transport and metabolism
c66759_g1_i1	Coc_C169_1|53610	8e-08	52.4	14.44	13.91	16.96	13.82	0.0926571	0.91339
c47387_g1_i1	Ost9901_3|32235	8e-08	52.8	4.35	6.18	11.04	11.4	1.08137	0.211267				transporter activity|transport|periplasmic space (sensu Gram-negative Bacteria)|	molecular_function|biological_process|cellular_component|	GO:0005215|GO:0006810|GO:0030288|	KOG1835	Uncharacterized conserved protein	Function unknown
c69528_g1_i2	Chlre4|291531	8e-08	53.5	1.87	5.3	11.38	5.28	1.11881	0.234222				oxidoreductase activity | FAD binding|	molecular_function | molecular_function|	GO:0016491 | GO:0050660|	KOG0335	ATP-dependent RNA helicase	RNA processing and modification
c71717_g1_i6	Coc_C169_1|19275	7e-08	50.4	23.1	5.8	25.51	8.36	0.133924	1				catalytic activity|	molecular_function|	GO:0003824|
c78091_g1_i1	ChlNC64A_1|133293	7e-08	51.2	1.16	5.14	15.34	7.52	1.81053	0.0852099							KOG1474	Transcription initiation factor TFIID, subunit BDF1 and related bromodomain proteins	Transcription
c64132_g1_i2	Thaps3|36053	7e-08	51.2	7.78	13.15	3.79	1.38	-1.95872	0.0511397				protein kinase activity|ATP binding|protein amino acid phosphorylation|protein-tyrosine kinase activity|protein serine/threonine kinase activity|	molecular_function|molecular_function|biological_process|molecular_function|molecular_function|	GO:0004672|GO:0005524|GO:0006468|GO:0004713|GO:0004674|	KOG0192	Tyrosine kinase specific for activated (GTP-bound) p21cdc42Hs	Signal transduction mechanisms
c71823_g1_i1	Chlre4|282435	7e-08	52	5.58	8.05	19.04	9.97	1.03594	0.265345				hydrolase activity|	molecular_function|	GO:0016787|	KOG4409	Predicted hydrolase/acyltransferase (alpha/beta hydrolase superfamily)	General function prediction only
c67657_g2_i2	Thaps3|25949	7e-08	52	7.57	2.08	6.56	8.28	0.629856	0.534365				structural constituent of ribosome|intracellular|ribosome|protein biosynthesis|	molecular_function|cellular_component|cellular_component|biological_process|	GO:0003735|GO:0005622|GO:0005840|GO:0006412|	KOG0397	60S ribosomal protein L11	Translation, ribosomal structure and biogenesis
c69092_g1_i2	Coc_C169_1|67468	7e-08	52.8	11.13	5.53	13.67	8.12	0.322773	0.708891
c60039_g1_i1	Chlre4|16085	7e-08	53.9	7.12	2.94	2.03	4.69	-0.552733	0.674844							KOG4775	Uncharacterized protein SFI1 involved in G(2)-M transition	Cell cycle control, cell division, chromosome partitioning
c77410_g1_i1	Chlre4|313566	6e-08	50.1	4.44	13.67	18.34	1.8	0.113209	1
c54884_g1_i2	Coc_C169_1|47745	6e-08	51.2	3.79	5.66	7.65	5.96	0.49253	0.605413
c32640_g1_i1	Coc_C169_1|45095	6e-08	51.2	10.87	9.96	22.55	8.89	0.578231	0.558004							KOG4375	Scaffold protein Shank and related SAM domain proteins	Signal transduction mechanisms
c18909_g1_i1	MicpuN3|55755	6e-08	51.6	4.47	12.15	2.94	4.29	-1.17157	0.346523				cytoplasm|	cellular_component|	GO:0005737|	KOG2061	Uncharacterized MYND Zn-finger protein	General function prediction only
c84420_g1_i1	Coc_C169_1|68016	6e-08	52	1.74	1.47	12.36	8.33	2.60048	0.0171677				zinc ion binding|	molecular_function|	GO:0008270|	KOG0955	PHD finger protein BR140/LIN-49	General function prediction only
c54896_g2_i1	ChlNC64A_1|140464	6e-08	52	8.45	6.36	6.74	9.76	0.173065	0.847585							KOG2510	SWI-SNF chromatin-remodeling complex protein	Chromatin structure and dynamics
c42406_g1_i1	Coc_C169_1|65108	6e-08	52	4.52	13.19	9.15	5.11	-0.336993	0.774742	3.1.4.17	3',5'-cyclic-nucleotide phosphodiesterase.	Purine metabolism	3',5'-cyclic-nucleotide phosphodiesterase activity | signal transduction | catalytic activity | regulation of cyclic-nucleotide phosphodiesterase activity|	molecular_function | biological_process | molecular_function | biological_process|	GO:0004114 | GO:0007165 | GO:0003824 | GO:0051342|	KOG3689	Cyclic nucleotide phosphodiesterase	Signal transduction mechanisms
c83201_g1_i1	Ost9901_3|30883	6e-08	52	9.01	10.84	13.62	11	0.296081	0.761045							KOG0504	FOG: Ankyrin repeat	General function prediction only
c27223_g1_i2	Thaps3|269844	6e-08	52.4	0.5	2	37.42	206.36	6.71116	3.98181e-07							KOG1192	UDP-glucuronosyl and UDP-glucosyl transferase	Energy production and conversion |Carbohydrate transport and metabolism
c49880_g1_i2	Coc_C169_1|67803	6e-08	53.5	17.52	45.33	35.35	23.61	-0.124134	0.886811				transporter activity | transport | membrane|	molecular_function | biological_process | cellular_component|	GO:0005215 | GO:0006810 | GO:0016020|	KOG2294	Transcription factor of the Forkhead/HNF3 family	Transcription
c73421_g2_i2	Coc_C169_1|47541	6e-08	54.3	11.17	7.17	5.3	2.97	-1.20872	0.156927
c52477_g1_i1	ChlNC64A_1|136985	6e-08	54.7	3.25	8.1	6.68	5.57	0.0786847	0.960184							KOG1918	3-methyladenine DNA glycosidase	Replication, recombination and repair
c24459_g1_i1	Ost9901_3|27700	6e-08	55.5	3.03	8.8	8.32	4.35	0.0187912	1				proteolysis and peptidolysis|metallopeptidase activity|zinc ion binding|	biological_process|molecular_function|molecular_function|	GO:0006508|GO:0008237|GO:0008270|	KOG0211	Protein phosphatase 2A regulatory subunit A and related proteins	Signal transduction mechanisms
c68436_g1_i2	ChlNC64A_1|136194	6e-08	55.8	11.9	2.76	8.25	6.28	-0.0585562	0.978708				zinc ion binding | ubiquitin-protein ligase activity | ubiquitin ligase complex | protein ubiquitination|	molecular_function | molecular_function | cellular_component | biological_process|	GO:0008270 | GO:0004842 | GO:0000151 | GO:0016567|	KOG0504	FOG: Ankyrin repeat	General function prediction only
c71067_g1_i1	Coc_C169_1|68353	6e-08	57	13.22	6.24	10.49	12.24	0.232072	0.780857							KOG1987	Speckle-type POZ protein SPOP and related proteins with TRAF, MATH and BTB/POZ domains	Cell cycle control, cell division, chromosome partitioning |General function prediction only
c61586_g1_i1	Coc_C169_1|15052	5e-08	50.1	2.78	23.72	34.54	34.15	1.44598	0.128056	3.1.13.1	Exoribonuclease II.	\N	exonuclease activity | intracellular | nucleic acid binding | exoribonuclease II activity|	molecular_function | cellular_component | molecular_function | molecular_function|	GO:0004527 | GO:0005622 | GO:0003676 | GO:0008859|	KOG2249	3'-5' exonuclease	Replication, recombination and repair
c42255_g1_i1	Coc_C169_1|62912	5e-08	50.1	23.09	13.28	25.43	20.56	0.329232	0.70684				heat shock protein binding|	molecular_function|	GO:0031072|	KOG0715	Molecular chaperone (DnaJ superfamily)	Posttranslational modification, protein turnover, chaperones
c62155_g2_i1	ChlNC64A_1|144065	5e-08	51.6	1.19	11.11	18.8	3.76	0.755831	0.49821
c52345_g1_i1	Coc_C169_1|48817	5e-08	51.6	1.22	15.21	18.77	5.92	0.606512	0.63734				nucleus|	cellular_component|	GO:0005634|	KOG1337	N-methyltransferase	General function prediction only
c76012_g1_i1	Coc_C169_1|48589	5e-08	52	3.87	3.51	14.26	8.42	1.5889	0.172903							KOG1858	Anaphase-promoting complex (APC), subunit 1 (meiotic check point regulator/Tsg24)	Cell cycle control, cell division, chromosome partitioning |Posttranslational modification, protein turnover, chaperones
c56147_g2_i1	ChlNC64A_1|134018	5e-08	52.4	3.79	8.12	10.4	3.04	0.15343	1				small GTPase regulator activity|	molecular_function|	GO:0005083|	KOG2063	Vacuolar assembly/sorting proteins VPS39/VAM6/VPS3	Intracellular trafficking, secretion, and vesicular transport
c57862_g1_i1	Coc_C169_1|41251	5e-08	52.4	3.8	1.26	5.81	3.63	0.861825	0.52676				protein binding|	molecular_function|	GO:0005515|	KOG0531	Protein phosphatase 1, regulatory subunit, and related proteins	Signal transduction mechanisms
c82592_g1_i1	Coc_C169_1|45983	5e-08	52.4	3.14	11.15	6.01	6.26	-0.204038	0.921259				ATP binding | ATPase activity | nucleotide binding | nucleoside-triphosphatase activity|	molecular_function | molecular_function | molecular_function | molecular_function|	GO:0005524 | GO:0016887 | GO:0000166 | GO:0017111|	KOG0061	Transporter, ABC superfamily (Breast cancer resistance protein)	Secondary metabolites biosynthesis, transport and catabolism
c58474_g1_i1	Coc_C169_1|64969	5e-08	52.4	8.89	12.28	16.18	11.77	0.38456	0.679369				ubiquitin thiolesterase activity | ubiquitin-dependent protein catabolic process | nucleic acid binding | zinc ion binding|	molecular_function | biological_process | molecular_function | molecular_function|	GO:0004221 | GO:0006511 | GO:0003676 | GO:0008270|	KOG1887	Ubiquitin carboxyl-terminal hydrolase	Posttranslational modification, protein turnover, chaperones
c40908_g1_i1	Coc_C169_1|67030	5e-08	52.8	4.66	0.94	9.5	5.51	1.36884	0.216837				binding | transport | membrane | calcium ion binding | mitochondrial inner membrane|	molecular_function | biological_process | cellular_component | molecular_function | cellular_component|	GO:0005488 | GO:0006810 | GO:0016020 | GO:0005509 | GO:0005743|	KOG0752	Mitochondrial solute carrier protein	Energy production and conversion
c34819_g1_i1	Coc_C169_1|62789	5e-08	52.8	1.97	1.62	7.17	4.17	1.5889	0.172899				triacylglycerol lipase activity | lipid metabolic process|	molecular_function | biological_process|	GO:0004806 | GO:0006629|	KOG4569	Predicted lipase	Lipid transport and metabolism
c48625_g1_i1	ChlNC64A_1|140736	5e-08	53.1	1.03	9.52	12.91	3.25	0.505881	0.712657	2.3.1.48	Histone acetyltransferase.	\N	histone acetyltransferase activity|	molecular_function|	GO:0004402|	KOG1931	Putative transmembrane protein	General function prediction only
c56779_g1_i2	Coc_C169_1|65088	5e-08	53.5	13.32	3.74	5.13	8.75	-0.267331	0.825533							KOG4711	Predicted membrane protein	General function prediction only
c44045_g1_i1	ChlNC64A_1|53284	5e-08	53.5	2.47	1.97	8.57	6.2	1.67993	0.0755684	3.6.4.1	Myosin ATPase.	Purine metabolism	myosin ATPase activity|	molecular_function|	GO:0008570|	KOG4674	Uncharacterized conserved coiled-coil protein	Function unknown
c68061_g1_i1	Coc_C169_1|58419	5e-08	54.3	7.71	12.58	10.43	5.15	-0.46035	0.579753
c43754_g1_i1	Chlre4|300512	4e-08	50.8	13.95	5.18	2.92	1.69	-2.06903	0.0455726
c78067_g1_i1	Coc_C169_1|48921	4e-08	51.2	11.56	10.74	12.81	14.23	0.31116	0.751013				catalytic activity|	molecular_function|	GO:0003824|
c48648_g1_i1	Coc_C169_1|43257	4e-08	52	3.04	3.5	15.57	3.26	1.44096	0.240177	1.14.14.1|1.14.14.1|1.14.14.1	Unspecific monooxygenase.|Unspecific monooxygenase.|Unspecific monooxygenase.	Tryptophan metabolism|Fatty acid metabolism|gamma-Hexachlorocyclohexane degradation	monooxygenase activity | iron ion binding | electron transport | heme binding | unspecific monooxygenase activity|	molecular_function | molecular_function | biological_process | molecular_function | molecular_function|	GO:0004497 | GO:0005506 | GO:0006118 | GO:0020037 | GO:0050381|	KOG0157	Cytochrome P450 CYP4/CYP19/CYP26 subfamilies	Lipid transport and metabolism |Secondary metabolites biosynthesis, transport and catabolism
c7328_g1_i1	Coc_C169_1|57159	4e-08	52	18.2	37.39	16.48	8.64	-1.12346	0.214894				triacylglycerol lipase activity | lipid metabolic process | catalytic activity|	molecular_function | biological_process | molecular_function|	GO:0004806 | GO:0006629 | GO:0003824|	KOG4569	Predicted lipase	Lipid transport and metabolism
c24069_g1_i1	Chlre4|413635	4e-08	52.4	2.67	6.8	12.68	14.25	1.51372	0.105367	6.3.2.-|6.3.2.-	Acid--D-amino-acid ligases (peptide synthases).|Acid--D-amino-acid ligases (peptide synthases).	Tryptophan metabolism|Ubiquinone biosynthesis	DNA binding | ATP binding | DNA metabolic process | DNA-dependent ATPase activity | proteolysis | metallopeptidase activity | zinc ion binding | UDP-N-acetylmuramoylalanyl-D-glutamyl-2,6-diaminopimelate-D-alanyl-D-alanine ligase activity | ribosomal S6-glutamic acid ligase activity | coenzyme F420-0 gamma-glutamyl ligase activity | coenzyme F420-2 alpha-glutamyl ligase activity|	molecular_function | molecular_function | biological_process | molecular_function | biological_process | molecular_function | molecular_function | molecular_function | molecular_function | molecular_function | molecular_function|	GO:0003677 | GO:0005524 | GO:0006259 | GO:0008094 | GO:0006508 | GO:0008237 | GO:0008270 | GO:0008766 | GO:0018169 | GO:0043773 | GO:0043774|	KOG1187	Serine/threonine protein kinase	Signal transduction mechanisms
c42627_g1_i1	ChlNC64A_1|135940	4e-08	52.4	4.24	5.54	16.31	17.08	1.77452	0.0691422	2.3.1.48	Histone acetyltransferase.	\N	intracellular | histone acetyltransferase activity|	cellular_component | molecular_function|	GO:0005622 | GO:0004402|	KOG1929	Nucleotide excision repair factor NEF2, RAD4/CUT5 component	Replication, recombination and repair
c64744_g1_i2	Coc_C169_1|66434	4e-08	52.8	5.84	10.55	10.41	7.19	0.0630383	0.961877				structural constituent of ribosome | intracellular | ribosome | translation|	molecular_function | cellular_component | cellular_component | biological_process|	GO:0003735 | GO:0005622 | GO:0005840 | GO:0006412|	KOG1697	Mitochondrial/chloroplast ribosomal protein S9	Translation, ribosomal structure and biogenesis
c61183_g1_i1	Coc_C169_1|59699	4e-08	53.5	5.95	6.53	12.35	5.11	0.412949	0.675262							KOG2992	Nucleolar GTPase/ATPase p130	Nuclear structure
c56676_g1_i2	Coc_C169_1|60813	4e-08	53.5	6.89	7.47	13.9	9.28	0.646677	0.462001				ubiquitin ligase complex | ubiquitin-protein ligase activity | protein ubiquitination|	cellular_component | molecular_function | biological_process|	GO:0000151 | GO:0004842 | GO:0016567|	KOG0167	FOG: Armadillo/beta-catenin-like repeats	Function unknown
c64215_g2_i1	Coc_C169_1|67222	3e-08	51.2	3.34	17.55	25.52	10.59	0.734018	0.444715				ATPase activator activity | cytoplasm | chaperone activator activity | chaperone binding|	molecular_function | cellular_component | molecular_function | molecular_function|	GO:0001671 | GO:0005737 | GO:0030189 | GO:0051087|	KOG2936	Uncharacterized conserved protein	Function unknown
c12475_g1_i1	ChlNC64A_1|18410	3e-08	52	3.28	10.32	10.76	3.92	0.0805607	1	1.3.99.5|1.3.99.5	3-oxo-5-alpha-steroid 4-dehydrogenase.|3-oxo-5-alpha-steroid 4-dehydrogenase.	Androgen and estrogen metabolism|Bile acid biosynthesis	integral to membrane | 3-oxo-5-alpha-steroid 4-dehydrogenase activity|	cellular_component | molecular_function|	GO:0016021 | GO:0003865|	KOG1638	Steroid reductase	Lipid transport and metabolism
c87917_g1_i1	Thaps3|35684	3e-08	52.4	0.98	4.21	21.49	56.63	3.98359	0.000288883				metabolism|transferase activity|glycerone kinase activity|glycerol metabolism|	biological_process|molecular_function|molecular_function|biological_process|	GO:0008152|GO:0016740|GO:0004371|GO:0006071|	KOG2426	Dihydroxyacetone kinase/glycerone kinase	Carbohydrate transport and metabolism
c57363_g1_i1	Coc_C169_1|46313	3e-08	52.4	21.7	8.88	12.42	15.13	-0.145368	0.910145							KOG3786	RNA polymerase II assessory factor Cdc73p	Transcription
c58326_g1_i3	ChlNC64A_1|139836	3e-08	52.8	7.19	0.49	8.48	7.57	1.03419	0.403588
c34135_g1_i1	Coc_C169_1|67024	3e-08	53.1	2.31	3.85	16.01	18.4	2.46613	0.0104774				binding|	molecular_function|	GO:0005488|	KOG1525	Sister chromatid cohesion complex Cohesin, subunit PDS5	Cell cycle control, cell division, chromosome partitioning
c36465_g1_i1	Ost9901_3|31017	3e-08	53.1	3.92	6.78	15.23	6.18	0.919293	0.304164
c71849_g1_i6	Coc_C169_1|48381	3e-08	53.5	8.16	6.14	2.05	2.98	-1.51777	0.18578				catalytic activity|	molecular_function|	GO:0003824|	KOG2341	TATA box binding protein (TBP)-associated factor, RNA polymerase II	Transcription
c47425_g2_i1	Chlre4|188960	3e-08	53.5	3.4	7.77	6.78	0.89	-0.606593	0.552678
c18536_g1_i1	Chlre4|394775	3e-08	53.5	1.02	0.41	10.53	72.22	5.95859	1.11719e-05	1.3.5.1|1.3.5.1	Succinate dehydrogenase (ubiquinone).|Succinate dehydrogenase (ubiquinone).	Citrate cycle (TCA cycle)|Oxidative phosphorylation	oxidoreductase activity | FAD binding | electron transport | succinate dehydrogenase (ubiquinone) activity|	molecular_function | molecular_function | biological_process | molecular_function|	GO:0016491 | GO:0050660 | GO:0006118 | GO:0008177|	KOG2403	Succinate dehydrogenase, flavoprotein subunit	Energy production and conversion
c17981_g1_i2	Ost9901_3|28143	3e-08	53.5	4.92	9.24	9.51	108.51	3.27956	0.00609656				quinolinate synthetase A activity|NAD biosynthesis|	molecular_function|biological_process|	GO:0008987|GO:0009435|
c7852_g1_i1	Coc_C169_1|41460	3e-08	53.9	10.87	2.49	6.19	3.26	-0.555642	0.604409
c57425_g1_i2	Coc_C169_1|46964	3e-08	53.9	6.59	1.12	6.13	9.61	1.05541	0.31477							KOG0516	Dystonin, GAS (Growth-arrest-specific protein), and related proteins	Cytoskeleton
c59663_g1_i1	Chlre4|426044	3e-08	54.3	13.92	6.77	8.78	5.64	-0.570739	0.531745				protein binding | zinc ion binding|	molecular_function | molecular_function|	GO:0005515 | GO:0008270|	KOG1474	Transcription initiation factor TFIID, subunit BDF1 and related bromodomain proteins	Transcription
c75114_g1_i1	MicpuN3|102819	3e-08	54.3	3.36	13.9	7.27	24.64	1.02411	0.307434				response to stress|	biological_process|	GO:0006950|
c56723_g1_i1	MicpuN3|93368	3e-08	54.7	5.79	14.18	23.52	20.92	1.14269	0.166206				nucleotide binding|nucleoside-triphosphatase activity|	molecular_function|molecular_function|	GO:0000166|GO:0017111|
c42302_g1_i1	MicpuN3|65101	3e-08	54.7	7.19	6.61	26.86	32.53	2.12409	0.0115338				ATP binding|intracellular|regulation of transcription, DNA-dependent|transcription factor binding|nucleotide binding|nucleoside-triphosphatase activity|ATPase activity|	molecular_function|cellular_component|biological_process|molecular_function|molecular_function|molecular_function|molecular_function|	GO:0005524|GO:0005622|GO:0006355|GO:0008134|GO:0000166|GO:0017111|GO:0016887|	KOG1808	AAA ATPase containing von Willebrand factor type A (vWA) domain	General function prediction only
c71639_g1_i2	Coc_C169_1|53610	3e-08	55.1	118.26	139.79	149.59	66.29	-0.367153	0.637999
c65409_g2_i1	Coc_C169_1|56086	3e-08	56.2	5.29	5.25	5.72	4.58	-0.0698775	0.956899				double-strand break repair via homologous recombination | single-stranded DNA binding | protein binding | nucleus | DNA recombination | regulation of S phase of mitotic cell cycle|	biological_process | molecular_function | molecular_function | cellular_component | biological_process | biological_process|	GO:0000724 | GO:0003697 | GO:0005515 | GO:0005634 | GO:0006310 | GO:0007090|	KOG4751	DNA recombinational repair protein BRCA2	Replication, recombination and repair
c4875_g1_i1	Coc_C169_1|62427	2e-08	50.1	13.37	1.09	6.7	9.87	0.176922	0.919914
c37277_g1_i1	ChlNC64A_1|25663	2e-08	50.8	6.15	7.71	13.57	2	0.154438	1				metabolism | carbon-sulfur lyase activity|	biological_process | molecular_function|	GO:0008152 | GO:0016846|
c28713_g1_i1	ChlNC64A_1|132909	2e-08	51.6	9.71	5.1	10.74	9.08	0.417432	0.691014				homocysteine S-methyltransferase activity|	molecular_function|	GO:0008898|
c31033_g2_i1	Ost9901_3|27101	2e-08	52	13.85	26.94	12.88	18.89	-0.282765	0.825567				ubiquitin ligase complex|ubiquitin-protein ligase activity|zinc ion binding|protein ubiquitination|	cellular_component|molecular_function|molecular_function|biological_process|	GO:0000151|GO:0004842|GO:0008270|GO:0016567|	KOG1609	Protein involved in mRNA turnover and stability	RNA processing and modification
c63929_g1_i1	Coc_C169_1|66359	2e-08	52	4.4	27.91	31.2	10.48	0.312061	0.778437
c48771_g1_i1	Ost9901_3|92056	2e-08	52.4	4.23	5.71	12.98	4.06	0.719856	0.493809
c73861_g2_i1	Coc_C169_1|58178	2e-08	52.8	27.36	8.78	7.57	2.24	-1.87871	0.0880148				monooxygenase activity | iron ion binding | electron transport | heme binding | acyltransferase activity | metabolic process | oxidoreductase activity | phosphopantetheine binding | cofactor binding | transferase activity | catalytic activity | binding|	molecular_function | molecular_function | biological_process | molecular_function | molecular_function | biological_process | molecular_function | molecular_function | molecular_function | molecular_function | molecular_function | molecular_function|	GO:0004497 | GO:0005506 | GO:0006118 | GO:0020037 | GO:0008415 | GO:0008152 | GO:0016491 | GO:0031177 | GO:0048037 | GO:0016740 | GO:0003824 | GO:0005488|	KOG1202	Animal-type fatty acid synthase and related proteins	Lipid transport and metabolism
c57019_g1_i1	Chlre4|154768	2e-08	52.8	4.14	9.96	11.26	5.7	0.209794	0.852696							KOG4177	Ankyrin	Cell wall/membrane/envelope biogenesis
c38144_g1_i1	ChlNC64A_1|140747	2e-08	52.8	4.92	6.19	12.56	6.54	0.741849	0.473038							KOG2814	Transcription coactivator complex, P50 component (LigT RNA ligase/phosphodiesterase family)	Transcription
c67347_g5_i1	ChlNC64A_1|138418	2e-08	52.8	2.2	7.71	8.46	1.78	0.0568989	1							KOG1075	FOG: Reverse transcriptase	General function prediction only
c62439_g1_i1	Ost9901_3|27903	2e-08	52.8	4.76	17.13	20.89	18.33	0.87616	0.351816							KOG0504	FOG: Ankyrin repeat	General function prediction only
c226_g1_i2	Coc_C169_1|48265	2e-08	52.8	24.11	7.1	15.17	7.43	-0.520702	0.613461				membrane|	cellular_component|	GO:0016020|	KOG1021	Acetylglucosaminyltransferase EXT1/exostosin 1	Cell wall/membrane/envelope biogenesis |Extracellular structures |Carbohydrate transport and metabolism
c2798_g1_i1	ChlNC64A_1|58960	2e-08	53.1	12.38	14.19	13.53	9.85	-0.197073	0.85497				protein amino acid dephosphorylation | phosphoprotein phosphatase activity|	biological_process | molecular_function|	GO:0006470 | GO:0004721|
c59023_g1_i1	Coc_C169_1|57806	2e-08	53.1	10.23	0.89	7.87	1.65	-0.307875	0.90187
c52296_g2_i1	Coc_C169_1|47698	2e-08	53.1	7.8	5.89	22.97	10.59	1.26237	0.207032	4.1.1.15|4.1.1.15|4.1.1.15|4.1.1.15|4.1.1.15	Glutamate decarboxylase.|Glutamate decarboxylase.|Glutamate decarboxylase.|Glutamate decarboxylase.|Glutamate decarboxylase.	Taurine and hypotaurine metabolism|Alanine and aspartate metabolism|beta-Alanine metabolism|Glutamate metabolism|Butanoate metabolism	motor activity | ATP binding | myosin complex | glutamate decarboxylase activity|	molecular_function | molecular_function | cellular_component | molecular_function|	GO:0003774 | GO:0005524 | GO:0016459 | GO:0004351|	KOG0160	Myosin class V heavy chain	Cytoskeleton
c71296_g1_i1	ChlNC64A_1|135791	2e-08	53.1	1.31	2.15	2.86	2.08	0.456253	0.83381							KOG4244	Failed axon connections (fax) protein/glutathione S-transferase-like protein	Signal transduction mechanisms
c49610_g1_i1	Coc_C169_1|64083	2e-08	53.1	2.32	1.03	21.74	60.17	4.64281	0.000101481				ATP binding|	molecular_function|	GO:0005524|	KOG0100	Molecular chaperones GRP78/BiP/KAR2, HSP70 superfamily	Posttranslational modification, protein turnover, chaperones
c67969_g2_i1	ChlNC64A_1|140841	2e-08	53.5	19.19	3.19	18.43	13.35	0.45101	0.677136							KOG1343	Histone deacetylase complex, catalytic component HDA1	Chromatin structure and dynamics
c63289_g2_i2	ChlNC64A_1|133119	2e-08	53.5	2.54	18.1	14.5	7.02	0.0283447	1							KOG2959	Transcriptional regulator	Transcription
c71473_g2_i2	Chlre4|400239	2e-08	53.5	28.34	15.74	11.71	7.66	-1.1971	0.212368	2.3.1.48	Histone acetyltransferase.	\N	nucleic acid binding | ubiquitin ligase complex | ubiquitin-protein ligase activity | protein ubiquitination | histone acetyltransferase activity|	molecular_function | cellular_component | molecular_function | biological_process | molecular_function|	GO:0003676 | GO:0000151 | GO:0004842 | GO:0016567 | GO:0004402|	KOG1474	Transcription initiation factor TFIID, subunit BDF1 and related bromodomain proteins	Transcription
c60933_g1_i1	MicpuN3|55531	2e-08	53.5	13.14	2.13	2.63	21.31	0.744212	0.610896							KOG1922	Rho GTPase effector BNI1 and related formins	Signal transduction mechanisms |Cytoskeleton
c5089_g1_i1	Ost9901_3|27775	2e-08	53.5	2.45	7.98	6.68	1.94	-0.323174	0.83142
c32719_g1_i1	Coc_C169_1|58024	2e-08	53.5	10.11	2.99	5.52	2.29	-0.779314	0.52668							KOG2806	Chitinase	Carbohydrate transport and metabolism
c29439_g1_i1	ChlNC64A_1|140737	2e-08	53.5	0.64	2.09	9.76	39.47	4.22858	0.00056036	1.6.99.3	NADH dehydrogenase.	\N	disulfide oxidoreductase activity | electron transport | NADH dehydrogenase activity|	molecular_function | biological_process | molecular_function|	GO:0015036 | GO:0006118 | GO:0003954|	KOG2495	NADH-dehydrogenase (ubiquinone)	Energy production and conversion
c63469_g2_i3	Chlre4|289249	2e-08	53.5	7.15	2.36	1.56	1.13	-1.78394	0.259066				protein modification process|	biological_process|	GO:0006464|	KOG1769	Ubiquitin-like proteins	Posttranslational modification, protein turnover, chaperones
c38694_g1_i1	ChlNC64A_1|57228	2e-08	53.9	0.96	0.82	19.94	6.14	3.65242	0.00244297				acid phosphatase activity|	molecular_function|	GO:0003993|	KOG1057	Arp2/3 complex-interacting protein VIP1/Asp1, involved in regulation of actin cytoskeleton	Cytoskeleton
c15422_g1_i1	Coc_C169_1|58358	2e-08	53.9	9.48	2.58	2.75	2	-1.35348	0.255766							KOG1633	F-box protein JEMMA and related proteins with JmjC, PHD, F-box and LRR domains	Chromatin structure and dynamics
c33903_g1_i1	Coc_C169_1|46451	2e-08	53.9	14.87	8.53	15.02	18.4	0.528339	0.528835							KOG1343	Histone deacetylase complex, catalytic component HDA1	Chromatin structure and dynamics
c73611_g4_i1	Coc_C169_1|62416	2e-08	54.3	17.05	30.09	17.98	20.5	-0.263816	0.768721				metalloendopeptidase activity | proteolysis | membrane | metallopeptidase activity | zinc ion binding|	molecular_function | biological_process | cellular_component | molecular_function | molecular_function|	GO:0004222 | GO:0006508 | GO:0016020 | GO:0008237 | GO:0008270|	KOG2661	Peptidase family M48	Posttranslational modification, protein turnover, chaperones
c65261_g1_i2	Coc_C169_1|67878	2e-08	54.3	5.89	2.14	9.27	17.6	1.7882	0.0771591	1.13.11.12	Lipoxygenase.	\N	iron ion binding | electron transport | lipoxygenase activity | oxidoreductase activity, acting on single donors with incorporation of molecular oxygen, incorporation of two atoms of oxygen | metal ion binding|	molecular_function | biological_process | molecular_function | molecular_function | molecular_function|	GO:0005506 | GO:0006118 | GO:0016165 | GO:0016702 | GO:0046872|	KOG2859	DNA repair protein, member of the recA/RAD51 family	Replication, recombination and repair
c72039_g2_i2	Ost9901_3|30883	2e-08	54.3	8.4	4.34	10.74	3.88	0.114263	0.947808							KOG0504	FOG: Ankyrin repeat	General function prediction only
c48502_g1_i2	Coc_C169_1|59699	2e-08	54.3	9.34	38.96	15.54	12.99	-0.745477	0.416308							KOG2992	Nucleolar GTPase/ATPase p130	Nuclear structure
c65860_g2_i1	Chlre4|169875	2e-08	54.7	4.38	4.27	13.73	16.81	1.82845	0.0347337				heat shock protein binding|	molecular_function|	GO:0031072|
c65854_g1_i1	ChlNC64A_1|143121	2e-08	54.7	4.65	15.92	9.09	2.92	-0.846027	0.357011				integral to membrane | sodium:hydrogen antiporter activity | solute:hydrogen antiporter activity | regulation of pH | sodium ion transport|	cellular_component | molecular_function | molecular_function | biological_process | biological_process|	GO:0016021 | GO:0015385 | GO:0015299 | GO:0006885 | GO:0006814|	KOG1965	Sodium/hydrogen exchanger protein	Inorganic ion transport and metabolism
c58466_g1_i1	Coc_C169_1|66597	2e-08	54.7	4.27	11.35	9.28	5.97	-0.0728427	1				nuclear pore | transport|	cellular_component | biological_process|	GO:0005643 | GO:0006810|	KOG2168	Cullins	Cell cycle control, cell division, chromosome partitioning
c80948_g1_i1	Coc_C169_1|64103	2e-08	55.1	3.06	0.9	12.83	42.41	3.92374	0.000486169				oxidoreductase activity | catalytic activity | binding | metabolic process|	molecular_function | molecular_function | molecular_function | biological_process|	GO:0016491 | GO:0003824 | GO:0005488 | GO:0008152|	KOG2742	Predicted oxidoreductase	General function prediction only
c39637_g1_i2	Thaps3|24376	2e-08	55.1	0.38	3.27	15.58	34.91	3.83281	0.000456472				response to stress|	biological_process|	GO:0006950|	KOG1012	Ca2+-dependent lipid-binding protein CLB1/vesicle protein vp115/Granuphilin A, contains C2 domain	General function prediction only
c70000_g1_i1	Thaps3|23419	2e-08	55.5	20.48	27.02	28.42	26.95	0.218715	0.79296				copper ion binding|proteolysis and peptidolysis|metallopeptidase activity|zinc ion binding|	molecular_function|biological_process|molecular_function|molecular_function|	GO:0005507|GO:0006508|GO:0008237|GO:0008270|	KOG1216	von Willebrand factor and related coagulation proteins	Defense mechanisms |Extracellular structures
c51932_g1_i1	MicpuN3|58436	2e-08	55.8	1.71	4.8	17.38	135.95	4.74458	0.000133548				protein binding|proteolysis|serine-type peptidase activity|C-terminal processing peptidase activity|	molecular_function|biological_process|molecular_function|molecular_function|	GO:0005515|GO:0006508|GO:0008236|GO:0019132|
c58696_g1_i1	Ost9901_3|27775	2e-08	56.2	1.62	4.44	2.99	1.43	-0.525836	0.594764
c40171_g1_i1	Coc_C169_1|63121	2e-08	56.2	5.05	19.4	14.34	6.39	-0.320319	0.739483
c61785_g1_i2	Coc_C169_1|60582	2e-08	57	19.65	21.49	17.24	23.19	0.00829694	1
c91318_g1_i1	Coc_C169_1|61060	2e-08	57	10.28	21.09	27.4	13.49	0.292178	0.716102				transcription factor activity | nucleus | regulation of transcription, DNA-dependent | sequence-specific DNA binding | protein dimerization activity|	molecular_function | cellular_component | biological_process | molecular_function | molecular_function|	GO:0003700 | GO:0005634 | GO:0006355 | GO:0043565 | GO:0046983|
c69996_g1_i1	Ost9901_3|23918	2e-08	58.5	6.23	5.59	13.99	7.67	0.785217	0.324529							KOG0845	Nuclear pore complex, Nup98 component (sc Nup145/Nup100/Nup116)	Nuclear structure |Intracellular trafficking, secretion, and vesicular transport
c73948_g1_i1	Coc_C169_1|52556	1e-08	52.4	68.48	34.13	49.7	15.18	-0.796235	0.341945
c73309_g2_i1	Coc_C169_1|53305	1e-08	52.4	19.56	15.32	24.27	15.89	0.195889	0.847515							KOG4701	Chitinase	Cell wall/membrane/envelope biogenesis
c3562_g1_i1	ChlNC64A_1|137334	1e-08	53.1	19.37	6.58	36.69	6.95	0.609675	0.586885	2.7.7.6|2.7.7.6|2.7.7.6	DNA-directed RNA polymerase.|DNA-directed RNA polymerase.|DNA-directed RNA polymerase.	RNA polymerase|Purine metabolism|Pyrimidine metabolism	electron transport | electron transporter activity | DNA-directed RNA polymerase III activity | DNA-directed RNA polymerase II activity | DNA-directed RNA polymerase I activity | DNA-directed RNA polymerase activity | cell redox homeostasis|	biological_process | molecular_function | molecular_function | molecular_function | molecular_function | molecular_function | biological_process|	GO:0006118 | GO:0005489 | GO:0003902 | GO:0003901 | GO:0003900 | GO:0003899 | GO:0045454|	KOG3544	Collagens (type IV and type XIII), and related proteins	Extracellular structures
c6132_g1_i1	MicpuN3|102393	1e-08	53.1	5.41	19.87	10.71	15.71	0.15201	0.886672				translation initiation factor activity|translational initiation|	molecular_function|biological_process|	GO:0003743|GO:0006413|
c89100_g1_i1	Chlre4|378176	1e-08	53.5	83.77	83.41	148.28	64.83	0.273868	0.737311				metabolic process | acyltransferase activity|	biological_process | molecular_function|	GO:0008152 | GO:0008415|
c13199_g1_i1	Coc_C169_1|62092	1e-08	53.5	9.9	12.21	24.57	8.04	0.53553	0.59909				heat shock protein binding | base-excision repair | catalytic activity | DNA repair|	molecular_function | biological_process | molecular_function | biological_process|	GO:0031072 | GO:0006284 | GO:0003824 | GO:0006281|	KOG3544	Collagens (type IV and type XIII), and related proteins	Extracellular structures
c24424_g1_i1	MicpuN3|82436	1e-08	53.5	14.17	10.52	12.22	9.49	-0.205042	0.852543				protein binding|	molecular_function|	GO:0005515|	KOG0619	FOG: Leucine rich repeat	General function prediction only
c796_g1_i2	MicpuN3|63216	1e-08	53.5	2.39	0.48	13.65	35.83	4.18275	0.000267238				structural constituent of ribosome|intracellular|ribosome|translation|5S rRNA binding|	molecular_function|cellular_component|cellular_component|biological_process|molecular_function|	GO:0003735|GO:0005622|GO:0005840|GO:0006412|GO:0008097|
c58938_g1_i1	ChlNC64A_1|52858	1e-08	53.5	20.49	13.6	18.54	14.25	-0.073129	0.958879
c81175_g1_i1	Ost9901_3|31017	1e-08	53.5	2.74	10.9	8.02	8.79	0.328831	0.767748
c56095_g1_i1	Coc_C169_1|65478	1e-08	53.5	9.49	5.51	15.06	11.9	0.83028	0.414574				ubiquitin ligase complex | ubiquitin-protein ligase activity | protein ubiquitination | binding|	cellular_component | molecular_function | biological_process | molecular_function|	GO:0000151 | GO:0004842 | GO:0016567 | GO:0005488|	KOG0167	FOG: Armadillo/beta-catenin-like repeats	Function unknown
c59971_g1_i1	Coc_C169_1|45296	1e-08	53.9	13.97	3.45	10.96	3.21	-0.364607	0.76873	3.2.1.18|3.2.1.18	Exo-alpha-sialidase.|Exo-alpha-sialidase.	N-Glycan degradation|Sphingoglycolipid metabolism	RNA binding | RNA processing | exo-alpha-sialidase activity|	molecular_function | biological_process | molecular_function|	GO:0003723 | GO:0006396 | GO:0004308|	KOG1847	mRNA splicing factor	RNA processing and modification
c46551_g1_i1	ChlNC64A_1|56884	1e-08	53.9	42.85	42.42	36.55	18.33	-0.672782	0.39045	6.3.2.-|6.3.2.-	Acid--D-amino-acid ligases (peptide synthases).|Acid--D-amino-acid ligases (peptide synthases).	Tryptophan metabolism|Ubiquinone biosynthesis	UDP-N-acetylmuramoylalanyl-D-glutamyl-2,6-diaminopimelate-D-alanyl-D-alanine ligase activity | acid-amino acid ligase activity | ribosomal S6-glutamic acid ligase activity|	molecular_function | molecular_function | molecular_function|	GO:0008766 | GO:0016881 | GO:0018169|	KOG2510	SWI-SNF chromatin-remodeling complex protein	Chromatin structure and dynamics
c87525_g1_i1	ChlNC64A_1|54750	1e-08	53.9	1.92	6.79	11.15	6.07	0.927296	0.334146
c81305_g1_i1	Coc_C169_1|27377	1e-08	54.3	2.67	1.65	21.14	129.24	5.27216	3.11424e-05				terpenoid biosynthetic process | cellular metabolic process | 4-hydroxy-3-methylbut-2-en-1-yl diphosphate synthase activity|	biological_process | biological_process | molecular_function|	GO:0016114 | GO:0044237 | GO:0046429|
c72614_g8_i2	MicpuN3|77808	1e-08	54.3	0.66	6.47	11.48	4.17	1.04935	0.40169				protein binding|	molecular_function|	GO:0005515|	KOG0619	FOG: Leucine rich repeat	General function prediction only
c69640_g2_i1	Chlre4|141930	1e-08	54.3	3.97	15.28	14.77	7.6	0.198339	0.837519							KOG3544	Collagens (type IV and type XIII), and related proteins	Extracellular structures
c34228_g1_i1	ChlNC64A_1|36088	1e-08	54.3	18.35	34.82	29.66	23.25	0.0191991	1	2.7.7.8|2.7.7.8	Polyribonucleotide nucleotidyltransferase.|Polyribonucleotide nucleotidyltransferase.	Purine metabolism|Pyrimidine metabolism	RNA processing | polyribonucleotide nucleotidyltransferase activity | RNA binding | nucleic acid binding | 3'-5'-exoribonuclease activity|	biological_process | molecular_function | molecular_function | molecular_function | molecular_function|	GO:0006396 | GO:0004654 | GO:0003723 | GO:0003676 | GO:0000175|	KOG1067	Predicted RNA-binding polyribonucleotide nucleotidyltransferase	General function prediction only
c34660_g1_i1	ChlNC64A_1|133279	1e-08	54.3	12.01	0.67	3.5	1.28	-1.44173	0.302706	6.3.2.-|6.3.2.-	Acid--D-amino-acid ligases (peptide synthases).|Acid--D-amino-acid ligases (peptide synthases).	Tryptophan metabolism|Ubiquinone biosynthesis	UDP-N-acetylmuramoylalanyl-D-glutamyl-2,6-diaminopimelate-D-alanyl-D-alanine ligase activity | acid-amino acid ligase activity | ribosomal S6-glutamic acid ligase activity|	molecular_function | molecular_function | molecular_function|	GO:0008766 | GO:0016881 | GO:0018169|	KOG3227	Calcium-responsive transcription coactivator	Transcription
c58509_g1_i1	ChlNC64A_1|50088	1e-08	54.7	9.39	2.55	2.05	0.99	-1.9545	0.141374							KOG1878	Nuclear receptor coregulator SMRT/SMRTER, contains Myb-like domains	Transcription
c43966_g1_i2	MicpuN3|61018	1e-08	54.7	4.74	7.62	8.6	4.15	-0.00960187	1				protein binding|ubiquitin ligase complex|ubiquitin-protein ligase activity|protein ubiquitination|	molecular_function|cellular_component|molecular_function|biological_process|	GO:0005515|GO:0000151|GO:0004842|GO:0016567|	KOG0619	FOG: Leucine rich repeat	General function prediction only
c70249_g3_i3	Chlre4|282791	1e-08	54.7	4.37	1.76	11.3	7.75	1.58913	0.0971034				protein binding|	molecular_function|	GO:0005515|	KOG0619	FOG: Leucine rich repeat	General function prediction only
c70652_g1_i2	Coc_C169_1|43136	1e-08	54.7	12.2	6.34	13.33	7.28	0.105361	0.94279	2.1.1.43	Histone-lysine N-methyltransferase.	Lysine degradation	cysteine-type endopeptidase activity | proteolysis | zinc ion binding | histone-lysine N-methyltransferase activity|	molecular_function | biological_process | molecular_function | molecular_function|	GO:0004197 | GO:0006508 | GO:0008270 | GO:0018024|	KOG0504	FOG: Ankyrin repeat	General function prediction only
c5203_g1_i1	Coc_C169_1|11750	1e-08	54.7	4.24	4.5	15.33	20.69	2.06479	0.0180314				protein kinase activity | ATP binding | protein amino acid phosphorylation | protein-tyrosine kinase activity | protein serine/threonine kinase activity | cAMP-dependent protein kinase activity | cAMP-dependent protein kinase complex|	molecular_function | molecular_function | biological_process | molecular_function | molecular_function | molecular_function | cellular_component|	GO:0004672 | GO:0005524 | GO:0006468 | GO:0004713 | GO:0004674 | GO:0004691 | GO:0005952|	KOG0616	cAMP-dependent protein kinase catalytic subunit (PKA)	Signal transduction mechanisms
c43002_g1_i1	ChlNC64A_1|139272	1e-08	54.7	15.95	2.53	8.3	2.42	-0.868071	0.436196	3.1.2.15	Ubiquitin thiolesterase.	\N	ubiquitin cycle | ubiquitin-dependent protein catabolism | ubiquitin thiolesterase activity | cysteine-type endopeptidase activity|	biological_process | biological_process | molecular_function | molecular_function|	GO:0006512 | GO:0006511 | GO:0004221 | GO:0004197|	KOG1870	Ubiquitin C-terminal hydrolase	Posttranslational modification, protein turnover, chaperones
c72073_g11_i1	Chlre4|311312	1e-08	55.1	5.55	9.54	10.75	5.85	0.0965679	0.941324				protein binding | lipid metabolic process|	molecular_function | biological_process|	GO:0005515 | GO:0006629|	KOG4231	Intracellular membrane-bound Ca2+-independent phospholipase A2	Lipid transport and metabolism
c90047_g1_i1	Coc_C169_1|56593	1e-08	55.1	3.11	3.33	7.34	0.82	0.238475	0.908571							KOG4346	Uncharacterized conserved protein	Function unknown
c63664_g1_i1	ChlNC64A_1|137433	1e-08	55.5	4.5	5.36	8.31	12.71	1.11796	0.197856				hydrolase activity|	molecular_function|	GO:0016787|	KOG1378	Purple acid phosphatase	Carbohydrate transport and metabolism
c68001_g1_i1	Coc_C169_1|56831	1e-08	55.5	26.03	9.95	22.05	21.01	0.243227	0.790501				transcription factor activity | nucleus | regulation of transcription, DNA-dependent | DNA binding|	molecular_function | cellular_component | biological_process | molecular_function|	GO:0003700 | GO:0005634 | GO:0006355 | GO:0003677|	KOG3544	Collagens (type IV and type XIII), and related proteins	Extracellular structures
c56401_g1_i1	Ost9901_3|32235	1e-08	55.5	3	1.36	7.91	2.69	1.19297	0.25539				transporter activity|transport|periplasmic space (sensu Gram-negative Bacteria)|	molecular_function|biological_process|cellular_component|	GO:0005215|GO:0006810|GO:0030288|	KOG1835	Uncharacterized conserved protein	Function unknown
c61912_g1_i2	Coc_C169_1|52195	1e-08	56.2	5.56	9.7	6.46	6.84	-0.20475	0.878295				cytoskeleton | microtubule motor activity | ATP binding | microtubule associated complex | microtubule-based movement | catalytic activity|	cellular_component | molecular_function | molecular_function | cellular_component | biological_process | molecular_function|	GO:0005856 | GO:0003777 | GO:0005524 | GO:0005875 | GO:0007018 | GO:0003824|	KOG4229	Myosin VII, myosin IXB and related myosins	Cell motility
c70977_g1_i8	Chlre4|16085	1e-08	56.2	2.65	0.89	2.47	2.37	0.425102	0.790571							KOG4775	Uncharacterized protein SFI1 involved in G(2)-M transition	Cell cycle control, cell division, chromosome partitioning
c61250_g1_i1	Coc_C169_1|65895	1e-08	56.6	7.68	5.73	23.85	17.71	1.58855	0.0515387
c54717_g1_i1	Coc_C169_1|68343	1e-08	57	4	7.31	12.05	10.23	0.947282	0.249397				electron transport|	biological_process|	GO:0006118|
c73745_g3_i1	Coc_C169_1|44871	1e-08	58.5	15.14	1.27	5.82	3.86	-0.823673	0.439666				nucleotide binding | aminoacyl-tRNA ligase activity | ATP binding | cytoplasm | translation | tRNA aminoacylation for protein translation|	molecular_function | molecular_function | molecular_function | cellular_component | biological_process | biological_process|	GO:0000166 | GO:0004812 | GO:0005524 | GO:0005737 | GO:0006412 | GO:0006418|	KOG2162	Nonsense-mediated mRNA decay protein	RNA processing and modification
c68436_g1_i3	ChlNC64A_1|133973	1e-08	58.9	5.03	2.09	4.77	3.31	0.128969	0.880878				zinc ion binding | ubiquitin-protein ligase activity | ubiquitin ligase complex | protein ubiquitination|	molecular_function | molecular_function | cellular_component | biological_process|	GO:0008270 | GO:0004842 | GO:0000151 | GO:0016567|	KOG0504	FOG: Ankyrin repeat	General function prediction only
c51306_g2_i2	Coc_C169_1|33636	9e-09	52	8.31	13.74	13.09	9.63	0.0677709	1							KOG0710	Molecular chaperone (small heat-shock protein Hsp26/Hsp42)	Posttranslational modification, protein turnover, chaperones
c46933_g1_i3	Ost9901_3|35308	9e-09	55.5	95.17	15.08	42.03	22.41	-0.875326	0.35815				ATP binding|ATPase activity|nucleotide binding|nucleoside-triphosphatase activity|	molecular_function|molecular_function|molecular_function|molecular_function|	GO:0005524|GO:0016887|GO:0000166|GO:0017111|	KOG0065	Pleiotropic drug resistance proteins (PDR1-15), ABC superfamily	Secondary metabolites biosynthesis, transport and catabolism
c87366_g1_i1	ChlNC64A_1|23381	8e-09	51.6	21.25	3.15	46.84	22.97	1.41456	0.162698							KOG0118	FOG: RRM domain	General function prediction only
c12400_g1_i1	Coc_C169_1|56415	8e-09	53.1	10.95	17.56	10.6	22.38	0.311579	0.759924				tubulin-tyrosine ligase activity | protein modification process|	molecular_function | biological_process|	GO:0004835 | GO:0006464|	KOG2156	Tubulin-tyrosine ligase-related protein	Posttranslational modification, protein turnover, chaperones
c64744_g1_i4	Coc_C169_1|66434	8e-09	53.9	9.43	16.53	10.76	5.19	-0.75789	0.375234				structural constituent of ribosome | intracellular | ribosome | translation|	molecular_function | cellular_component | cellular_component | biological_process|	GO:0003735 | GO:0005622 | GO:0005840 | GO:0006412|	KOG1697	Mitochondrial/chloroplast ribosomal protein S9	Translation, ribosomal structure and biogenesis
c5119_g1_i1	Chlre4|403501	8e-09	54.3	11.75	10.95	12.9	11.01	0.0757111	1							KOG4297	C-type lectin	Defense mechanisms |Signal transduction mechanisms
c55769_g1_i1	Coc_C169_1|22357	8e-09	54.3	3.55	6.02	8.74	2.84	0.249076	1	2.7.1.-|2.7.1.-|2.7.1.-|2.7.1.-|2.7.1.-	Phosphotransferases with an alcohol group as acceptor.|Phosphotransferases with an alcohol group as acceptor.|Phosphotransferases with an alcohol group as acceptor.|Phosphotransferases with an alcohol group as acceptor.|Phosphotransferases with an alcohol group as acceptor.	Sphingoglycolipid metabolism|Benzoate degradation via CoA ligation|Starch and sucrose metabolism|Inositol phosphate metabolism|Nicotinate and nicotinamide metabolism	protein kinase activity | ATP binding | protein amino acid phosphorylation | protein-tyrosine kinase activity | protein serine/threonine kinase activity | phosphofructokinase activity | phosphorylase kinase regulator activity | cobinamide kinase activity | phosphatidylinositol phosphate kinase activity | cyclin-dependent protein kinase regulator activity | phenol kinase activity | cyclin-dependen…	molecular_function | molecular_function | biological_process | molecular_function | molecular_function | molecular_function | molecular_function | molecular_function | molecular_function | molecular_function | molecular_function | molecular_function | molecular_function | molecular_function | molecular_function | molecular_function | molecular_function | molecular_function | molecular_function | …	GO:0004672 | GO:0005524 | GO:0006468 | GO:0004713 | GO:0004674 | GO:0008443 | GO:0008607 | GO:0008819 | GO:0016307 | GO:0016538 | GO:0018720 | GO:0019914 | GO:0032942 | GO:0035004 | GO:0042556 | GO:0042557 | GO:0043743 | GO:0043771 | GO:0043798 | GO:0043841 | GO:0051731 | GO:0051734 | GO:0051735|	KOG0658	Glycogen synthase kinase-3	Carbohydrate transport and metabolism
c80367_g1_i1	ChlNC64A_1|52630	8e-09	54.3	11.13	5.55	8.19	4.02	-0.450809	0.786961				fatty acid biosynthesis | DNA methylation | catalytic activity | DNA binding|	biological_process | biological_process | molecular_function | molecular_function|	GO:0006633 | GO:0006306 | GO:0003824 | GO:0003677|	KOG3803	Transcription factor containing C2HC type Zn finger	Transcription
c92632_g1_i1	ChlNC64A_1|140843	8e-09	54.7	6.41	4.71	11.66	3.39	0.36848	0.770489							KOG3915	Transcription regulator dachshund, contains SKI/SNO domain	Transcription
c57752_g1_i1	Coc_C169_1|33252	8e-09	55.1	7.76	15.87	12.12	9.91	-0.115915	0.934995							KOG1906	DNA polymerase sigma	Replication, recombination and repair
c51214_g1_i1	Coc_C169_1|65896	8e-09	55.1	6.61	1.39	18.08	7.91	1.61911	0.141493				protein binding|	molecular_function|	GO:0005515|	KOG0391	SNF2 family DNA-dependent ATPase	General function prediction only
c53789_g1_i1	Coc_C169_1|66377	8e-09	55.1	8.46	4.65	8.46	5.59	0.0686482	1							KOG2341	TATA box binding protein (TBP)-associated factor, RNA polymerase II	Transcription
c58852_g1_i1	Coc_C169_1|48883	8e-09	55.5	7.32	8.18	10.41	4.44	-0.120224	0.943334				binding|	molecular_function|	GO:0005488|	KOG1825	Fry-like conserved proteins	General function prediction only
c52543_g1_i1	Ost9901_3|30883	8e-09	57	7.18	1.72	5.62	12.71	1.12029	0.257047							KOG0504	FOG: Ankyrin repeat	General function prediction only
c71185_g1_i2	ChlNC64A_1|143123	8e-09	58.2	46.18	30.39	34.32	29.6	-0.28692	0.717612							KOG3509	Basement membrane-specific heparan sulfate proteoglycan (HSPG) core protein	Posttranslational modification, protein turnover, chaperones
c4250_g1_i1	ChlNC64A_1|139836	7e-09	45.8	7.15	3.32	6.95	2.53	-0.175252	0.897125
c27918_g1_i1	MicpuN3|57517	7e-09	53.5	3.54	13.64	24.72	3.83	0.692655	0.539721
c44151_g1_i1	Ost9901_3|41794	7e-09	53.5	17.22	2.66	9.54	9.41	-0.10446	1				signal transducer activity|heterotrimeric G-protein complex|G-protein coupled receptor protein signaling pathway|	molecular_function|cellular_component|biological_process|	GO:0004871|GO:0005834|GO:0007186|	KOG0271	Notchless-like WD40 repeat-containing protein	Function unknown
c58200_g1_i1	Coc_C169_1|67859	7e-09	53.9	5.27	3.67	11.59	5.1	0.865979	0.498622				nucleus | nucleosome assembly | membrane | protein import|	cellular_component | biological_process | cellular_component | biological_process|	GO:0005634 | GO:0006334 | GO:0016020 | GO:0017038|	KOG1508	DNA replication factor/protein phosphatase inhibitor SET/SPR-2	Replication, recombination and repair
c80336_g1_i1	MicpuN3|96161	7e-09	54.3	2.97	3.41	10.85	11.12	1.76065	0.106247	6.3.2.-|6.3.2.-	Acid--D-amino-acid ligases (peptide synthases).|Acid--D-amino-acid ligases (peptide synthases).	Tryptophan metabolism|Ubiquinone biosynthesis	UDP-N-acetylmuramoylalanyl-D-glutamyl-2,6-diaminopimelate-D-alanyl-D-alanine ligase activity|ribosomal S6-glutamic acid ligase activity|coenzyme F420-0 gamma-glutamyl ligase activity|coenzyme F420-2 alpha-glutamyl ligase activity|	molecular_function|molecular_function|molecular_function|molecular_function|	GO:0008766|GO:0018169|GO:0043773|GO:0043774|	KOG1426	FOG: RCC1 domain	Function unknown
c56011_g1_i1	ChlNC64A_1|134618	7e-09	54.7	22.48	16.19	29.28	25.33	0.488051	0.553533				protein modification|	biological_process|	GO:0006464|
c33430_g1_i2	Coc_C169_1|55703	7e-09	55.1	1.58	4.22	9.14	4.14	1.10753	0.275193
c65080_g5_i1	Coc_C169_1|43136	7e-09	55.1	2.98	2.48	5.7	3.56	0.723705	0.631727	2.1.1.43	Histone-lysine N-methyltransferase.	Lysine degradation	cysteine-type endopeptidase activity | proteolysis | zinc ion binding | histone-lysine N-methyltransferase activity|	molecular_function | biological_process | molecular_function | molecular_function|	GO:0004197 | GO:0006508 | GO:0008270 | GO:0018024|	KOG0504	FOG: Ankyrin repeat	General function prediction only
c59100_g1_i1	Coc_C169_1|65827	7e-09	56.6	8.78	4.5	5.79	12.54	0.527409	0.574422							KOG1246	DNA-binding protein jumonji/RBP2/SMCY, contains JmjC domain	General function prediction only
c64370_g2_i1	Coc_C169_1|65173	7e-09	57.4	20.86	18.44	18.15	21.36	0.0242496	0.98666				serine-type endopeptidase inhibitor activity | response to wounding|	molecular_function | biological_process|	GO:0004867 | GO:0009611|	KOG3671	Actin regulatory protein (Wiskott-Aldrich syndrome protein)	Signal transduction mechanisms |Cytoskeleton
c51379_g1_i3	Ost9901_3|39911	7e-09	58.9	4.76	1.02	16.65	16.24	2.49886	0.00840287							KOG1173	Anaphase-promoting complex (APC), Cdc16 subunit	Cell cycle control, cell division, chromosome partitioning |Posttranslational modification, protein turnover, chaperones
c44926_g1_i1	ChlNC64A_1|136457	6e-09	52.4	1.38	11.38	12.19	9.01	0.794965	0.438592							KOG4268	Uncharacterized conserved protein containing PAP2 domain	Function unknown
c31342_g1_i2	Coc_C169_1|28875	6e-09	52.8	50.21	62.53	108.09	25.89	0.186906	0.845433				metabolic process | methyltransferase activity|	biological_process | molecular_function|	GO:0008152 | GO:0008168|	KOG3010	Methyltransferase	General function prediction only
c91506_g1_i1	Chlre4|128004	6e-09	53.1	9.22	10.01	11.39	6.8	-0.117825	0.898557				ubiquitin-dependent protein catabolic process|	biological_process|	GO:0006511|	KOG1724	SCF ubiquitin ligase, Skp1 component	Posttranslational modification, protein turnover, chaperones
c66147_g3_i1	Thaps3|16287	6e-09	53.9	4.41	3.05	10.44	4.67	0.963522	0.351412				protein kinase activity|ATP binding|protein amino acid phosphorylation|protein-tyrosine kinase activity|protein serine/threonine kinase activity|	molecular_function|molecular_function|biological_process|molecular_function|molecular_function|	GO:0004672|GO:0005524|GO:0006468|GO:0004713|GO:0004674|	KOG0192	Tyrosine kinase specific for activated (GTP-bound) p21cdc42Hs	Signal transduction mechanisms
c60131_g1_i1	Coc_C169_1|65252	6e-09	54.3	74.64	36.45	91.37	82.7	0.64608	0.438154	1.14.17.3	Peptidylglycine monooxygenase.	\N	monooxygenase activity | copper ion binding | peptidylglycine monooxygenase activity | peptide metabolic process | membrane | catalytic activity | cellular process|	molecular_function | molecular_function | molecular_function | biological_process | cellular_component | molecular_function | biological_process|	GO:0004497 | GO:0005507 | GO:0004504 | GO:0006518 | GO:0016020 | GO:0003824 | GO:0009987|	KOG3567	Peptidylglycine alpha-amidating monooxygenase	Posttranslational modification, protein turnover, chaperones
c81899_g1_i1	Ost9901_3|30883	6e-09	54.7	6.1	6.64	11.46	5.58	0.388012	0.747473							KOG0504	FOG: Ankyrin repeat	General function prediction only
c12184_g1_i1	Coc_C169_1|40713	6e-09	54.7	5.5	5.78	14.51	7.1	0.913233	0.394472				ATP binding | mismatch repair | mismatched DNA binding|	molecular_function | biological_process | molecular_function|	GO:0005524 | GO:0006298 | GO:0030983|	KOG0217	Mismatch repair ATPase MSH6 (MutS family)	Replication, recombination and repair
c49724_g1_i1	ChlNC64A_1|140249	6e-09	55.1	24.36	3.54	15.63	10.73	-0.143687	0.921688	2.7.7.7|2.7.7.7|2.7.7.7	DNA-directed DNA polymerase.|DNA-directed DNA polymerase.|DNA-directed DNA polymerase.	Purine metabolism| DNA polymerase|Pyrimidine metabolism	theta DNA polymerase activity | nu DNA polymerase activity | kappa DNA polymerase activity | lambda DNA polymerase activity | mu DNA polymerase activity | iota DNA polymerase activity | eta DNA polymerase activity | gamma DNA-directed DNA polymerase activity | zeta DNA polymerase activity | epsilon DNA polymerase activity | delta DNA polymerase activity | beta DNA polymerase activity | alpha DNA …	molecular_function | molecular_function | molecular_function | molecular_function | molecular_function | molecular_function | molecular_function | molecular_function | molecular_function | molecular_function | molecular_function | molecular_function | molecular_function | molecular_function | molecular_function|	GO:0016452 | GO:0016451 | GO:0016450 | GO:0016449 | GO:0016448 | GO:0016000 | GO:0015999 | GO:0003895 | GO:0003894 | GO:0003893 | GO:0003891 | GO:0003890 | GO:0003889 | GO:0003887 | GO:0019984|	KOG1926	Predicted regulator of rRNA gene transcription (MYB-binding protein)	Transcription
c60022_g2_i2	Coc_C169_1|31433	6e-09	55.1	9.36	4.76	7.86	13.72	0.644741	0.500099				protein kinase activity | ATP binding | protein amino acid phosphorylation | protein-tyrosine kinase activity | protein serine/threonine kinase activity|	molecular_function | molecular_function | biological_process | molecular_function | molecular_function|	GO:0004672 | GO:0005524 | GO:0006468 | GO:0004713 | GO:0004674|	KOG0032	Ca2+/calmodulin-dependent protein kinase, EF-Hand protein superfamily	Signal transduction mechanisms
c62432_g1_i4	Coc_C169_1|46702	6e-09	55.1	10.75	7.03	5.88	3.67	-0.913045	0.362743							KOG2148	Exocyst protein Sec3	Intracellular trafficking, secretion, and vesicular transport
c33430_g1_i1	Coc_C169_1|55703	6e-09	55.5	0.53	5.96	11.52	5	1.25411	0.247848
c30385_g1_i1	ChlNC64A_1|142824	6e-09	55.5	4.74	3.36	6.45	3.74	0.29156	0.910207				membrane | metal ion transport | metal ion transporter activity|	cellular_component | biological_process | molecular_function|	GO:0016020 | GO:0030001 | GO:0046873|	KOG2662	Magnesium transporters: CorA family	Inorganic ion transport and metabolism
c62577_g1_i1	Chlre4|335966	6e-09	55.5	11.41	11.56	9.51	14.88	0.126033	0.876973	2.7.1.37	Protein kinase.	\N	protein-tyrosine kinase activity | ATP binding | protein amino acid phosphorylation | protein kinase activity | protein serine/threonine kinase activity|	molecular_function | molecular_function | biological_process | molecular_function | molecular_function|	GO:0004713 | GO:0005524 | GO:0006468 | GO:0004672 | GO:0004674|	KOG0580	Serine/threonine protein kinase	Cell cycle control, cell division, chromosome partitioning
c66065_g1_i1	ChlNC64A_1|140832	6e-09	56.6	7.38	1.03	6.59	7.48	0.739691	0.50598							KOG4297	C-type lectin	Defense mechanisms |Signal transduction mechanisms
c9778_g1_i1	ChlNC64A_1|134381	6e-09	56.6	0.86	6.46	7.46	3.37	0.482719	0.706525	2.3.1.48	Histone acetyltransferase.	\N	histone acetyltransferase activity | nucleic acid binding|	molecular_function | molecular_function|	GO:0004402 | GO:0003676|	KOG1474	Transcription initiation factor TFIID, subunit BDF1 and related bromodomain proteins	Transcription
c35280_g1_i1	ChlNC64A_1|51116	6e-09	57	6.09	4.16	11.88	1.27	0.200051	0.952624				phosphoenolpyruvate-dependent sugar phosphotransferase system | transport | protein amino acid phosphorylation | ATP binding | sugar porter activity | protein kinase activity|	biological_process | biological_process | biological_process | molecular_function | molecular_function | molecular_function|	GO:0009401 | GO:0006810 | GO:0006468 | GO:0005524 | GO:0005351 | GO:0004672|	KOG1823	DRIM (Down-regulated in metastasis)-like proteins	Defense mechanisms
c74336_g3_i3	Coc_C169_1|66555	6e-09	57.8	14.95	7.35	15.85	28.06	1.03817	0.232572							KOG2510	SWI-SNF chromatin-remodeling complex protein	Chromatin structure and dynamics
c68821_g1_i2	ChlNC64A_1|140814	6e-09	59.3	2.93	0.32	4.98	3.9	1.41735	0.191325	2.3.1.48	Histone acetyltransferase.	\N	histone acetyltransferase activity|	molecular_function|	GO:0004402|	KOG3544	Collagens (type IV and type XIII), and related proteins	Extracellular structures
c8273_g1_i1	Coc_C169_1|61019	5e-09	51.2	13.33	5.86	7.33	12.57	0.0718078	1							KOG4066	Cell growth regulatory protein CGR11	Function unknown
c44296_g1_i1	Coc_C169_1|53176	5e-09	52.8	5.15	10.52	4.91	5.09	-0.647152	0.600723				nucleus | transcription | DNA binding | protein binding | transcription regulator activity|	cellular_component | biological_process | molecular_function | molecular_function | molecular_function|	GO:0005634 | GO:0006350 | GO:0003677 | GO:0005515 | GO:0030528|
c43606_g1_i2	Coc_C169_1|13563	5e-09	54.3	8.48	5.54	9.32	3.42	-0.151417	0.894472				oxidoreductase activity|	molecular_function|	GO:0016491|
c20776_g1_i1	Coc_C169_1|66132	5e-09	54.3	4.76	3.26	6.27	7.64	0.782471	0.580035							KOG2117	Uncharacterized conserved protein	Function unknown
c38629_g1_i1	Chlre4|151655	5e-09	54.7	5.85	2.51	12.83	3.13	0.862076	0.529052
c44647_g1_i1	Coc_C169_1|57209	5e-09	55.1	3.81	2.45	14.62	19.86	2.46577	0.0193733
c306_g1_i1	Thaps3|37277	5e-09	55.1	4.51	0.62	9.03	50.18	3.66148	0.00329374				protein folding|protein transport|	biological_process|biological_process|	GO:0006457|GO:0015031|
c29048_g1_i1	Coc_C169_1|60820	5e-09	55.1	8.51	29.33	81.76	13.82	1.26986	0.193461				protein binding | zinc ion binding|	molecular_function | molecular_function|	GO:0005515 | GO:0008270|	KOG0800	FOG: Predicted E3 ubiquitin ligase	Posttranslational modification, protein turnover, chaperones
c45460_g1_i2	Coc_C169_1|61161	5e-09	55.1	20.57	11.18	2.05	13.49	-0.9411	0.440921							KOG1947	Leucine rich repeat proteins, some proteins contain F-box	General function prediction only
c60921_g1_i1	ChlNC64A_1|143442	5e-09	55.5	46.02	82.62	57.62	52.35	-0.217227	0.790718				cell adhesion | cell wall catabolism|	biological_process | biological_process|	GO:0007155 | GO:0016998|	KOG0889	Histone acetyltransferase SAGA, TRRAP/TRA1 component, PI-3 kinase superfamily	Replication, recombination and repair |Chromatin structure and dynamics |Cell cycle control, cell division, chromosome partitioning |Signal transduction mechanisms
c57068_g1_i1	MicpuN3|52515	5e-09	55.5	1.37	2.26	8.99	14.15	2.64816	0.0165743
c91019_g1_i1	Ost9901_3|38108	5e-09	55.5	6.93	38.75	8.79	29.14	-0.102141	0.950126				transaminase activity|pyridoxal phosphate binding|	molecular_function|molecular_function|	GO:0008483|GO:0030170|	KOG1405	4-aminobutyrate aminotransferase	Amino acid transport and metabolism
c36445_g1_i1	ChlNC64A_1|144804	5e-09	56.2	2.45	3.91	7.98	5.39	1.01354	0.305964							KOG2393	Transcription initiation factor IIF, large subunit (RAP74)	Transcription
c29565_g1_i1	Coc_C169_1|42166	4e-09	52	18.02	33.16	24.56	22.69	-0.0430876	1
c72240_g2_i1	ChlNC64A_1|14789	4e-09	52	22.64	37.94	33.11	25.73	-0.0222212	1							KOG1075	FOG: Reverse transcriptase	General function prediction only
c44257_g1_i1	Coc_C169_1|47685	4e-09	53.1	7.34	8.75	9.44	1.99	-0.464389	0.671078
c59801_g1_i2	Coc_C169_1|54847	4e-09	54.3	37.49	1.04	8.99	12.3	-0.847334	0.482554
c55968_g1_i1	Coc_C169_1|2897	4e-09	54.7	11.07	8.82	8.14	13.99	0.190166	0.843507	2.1.1.-|2.1.1.-|2.1.1.-|2.1.1.-|2.1.1.-|2.1.1.-|2.1.1.-|2.1.1.-	Methyltransferases.|Methyltransferases.|Methyltransferases.|Methyltransferases.|Methyltransferases.|Methyltransferases.|Methyltransferases.|Methyltransferases.	Androgen and estrogen metabolism|Aminophosphonate metabolism|Porphyrin and chlorophyll metabolism|Ubiquinone biosynthesis|Histidine metabolism|Selenoamino acid metabolism|Tryptophan metabolism|Tyrosine metabolism	RNA binding | RNA processing | RNA methyltransferase activity | rRNA (adenine-N6,N6-)-dimethyltransferase activity | C-terminal protein carboxyl methyltransferase activity | C-methyltransferase activity | N-methyltransferase activity | O-methyltransferase activity | S-methyltransferase activity | mRNA methyltransferase activity | tRNA methyltransferase activity | protein methyltransferase activit…	molecular_function | biological_process | molecular_function | molecular_function | molecular_function | molecular_function | molecular_function | molecular_function | molecular_function | molecular_function | molecular_function | molecular_function | molecular_function | molecular_function | molecular_function | molecular_function | molecular_function | molecular_function | molecular_function | …	GO:0003723 | GO:0006396 | GO:0008173 | GO:0000179 | GO:0003880 | GO:0008169 | GO:0008170 | GO:0008171 | GO:0008172 | GO:0008174 | GO:0008175 | GO:0008276 | GO:0008326 | GO:0008425 | GO:0008649 | GO:0008650 | GO:0009008 | GO:0009383 | GO:0016205 | GO:0016273 | GO:0016274 | GO:0016278 | GO:0016279 | GO:0016300 | GO:0016423 | GO:0016424 | GO:0016426 | GO:0016427 | GO:0016431 | GO:0016433 | GO:001643…	KOG2187	tRNA uracil-5-methyltransferase and related tRNA-modifying enzymes	Translation, ribosomal structure and biogenesis
c25274_g1_i1	ChlNC64A_1|142252	4e-09	55.1	6.26	1.81	17.2	11.77	1.7993	0.0980995							KOG0321	WD40 repeat-containing protein L2DTL	Function unknown
c53698_g1_i1	Ost9901_3|30883	4e-09	55.1	15.81	36.72	31.29	16.99	-0.110575	0.932534							KOG0504	FOG: Ankyrin repeat	General function prediction only
c52922_g2_i1	Coc_C169_1|26422	4e-09	55.8	7.63	7.61	5.75	4.63	-0.573514	0.55302				protein kinase activity | ATP binding | protein amino acid phosphorylation | protein-tyrosine kinase activity | protein serine/threonine kinase activity|	molecular_function | molecular_function | biological_process | molecular_function | molecular_function|	GO:0004672 | GO:0005524 | GO:0006468 | GO:0004713 | GO:0004674|	KOG0192	Tyrosine kinase specific for activated (GTP-bound) p21cdc42Hs	Signal transduction mechanisms
c46788_g1_i1	Coc_C169_1|64531	4e-09	56.2	9.32	10.36	5.09	6.18	-0.797996	0.474782				nicotinate-nucleotide-dimethylbenzimidazole phosphoribosyltransferase activity | cobalamin biosynthetic process|	molecular_function | biological_process|	GO:0008939 | GO:0009236|	KOG1797	Uncharacterized conserved protein (Neuroblastoma-amplified protein)	Function unknown
c69507_g2_i1	Coc_C169_1|66266	4e-09	56.2	3.55	5.76	13.53	37.39	2.55295	0.00850322							KOG2154	Predicted nucleolar protein involved in ribosome biogenesis	Translation, ribosomal structure and biogenesis
c51144_g1_i1	ChlNC64A_1|59450	4e-09	56.2	17.05	7.85	5.95	5.4	-1.15018	0.256245	2.7.1.-|2.7.1.-|2.7.1.-|2.7.1.-|2.7.1.-	Phosphotransferases with an alcohol group as acceptor.|Phosphotransferases with an alcohol group as acceptor.|Phosphotransferases with an alcohol group as acceptor.|Phosphotransferases with an alcohol group as acceptor.|Phosphotransferases with an alcohol group as acceptor.	Sphingoglycolipid metabolism|Benzoate degradation via CoA ligation|Starch and sucrose metabolism|Inositol phosphate metabolism|Nicotinate and nicotinamide metabolism	phosphatidylinositol phosphate kinase activity | cobinamide kinase activity | phosphorylase kinase regulator activity | JUN kinase kinase activity | phosphofructokinase activity | IkappaB kinase activity | MAP kinase kinase kinase kinase activity | MP kinase activity | MAP kinase 1 activity | protein amino acid phosphorylation | ATP binding | calcium ion binding | Janus kinase activity | receptor…	molecular_function | molecular_function | molecular_function | molecular_function | molecular_function | molecular_function | molecular_function | molecular_function | molecular_function | biological_process | molecular_function | molecular_function | molecular_function | molecular_function | molecular_function | molecular_function | molecular_function | molecular_function | molecular_function | …	GO:0016307 | GO:0008819 | GO:0008607 | GO:0008545 | GO:0008443 | GO:0008384 | GO:0008349 | GO:0008339 | GO:0008338 | GO:0006468 | GO:0005524 | GO:0005509 | GO:0004718 | GO:0004716 | GO:0004715 | GO:0004714 | GO:0004713 | GO:0004712 | GO:0004711 | GO:0004710 | GO:0004709 | GO:0004708 | GO:0004707 | GO:0004706 | GO:0004705 | GO:0004704 | GO:0004703 | GO:0004702 | GO:0004701 | GO:0004700 | GO:000469…	KOG0032	Ca2+/calmodulin-dependent protein kinase, EF-Hand protein superfamily	Signal transduction mechanisms
c50611_g1_i1	ChlNC64A_1|141170	4e-09	57	4.04	12.11	12.04	17.89	0.935211	0.280289
c49627_g2_i1	Chlre4|150205	4e-09	57.8	3.68	1.44	45.89	226.8	5.89363	1.93071e-06	2.4.2.30	NAD(+) ADP-ribosyltransferase.	\N	NAD+ ADP-ribosyltransferase activity|	molecular_function|	GO:0003950|	KOG4177	Ankyrin	Cell wall/membrane/envelope biogenesis
c59199_g1_i1	Coc_C169_1|59186	4e-09	58.2	9.66	15.87	22.01	13	0.393834	0.63918	3.2.1.18|3.2.1.18	Exo-alpha-sialidase.|Exo-alpha-sialidase.	N-Glycan degradation|Sphingoglycolipid metabolism	exo-alpha-sialidase activity|	molecular_function|	GO:0004308|	KOG2510	SWI-SNF chromatin-remodeling complex protein	Chromatin structure and dynamics
c11325_g1_i1	Coc_C169_1|45702	4e-09	59.7	0.8	0.76	18.89	84.51	6.17586	4.27835e-07				signal transducer activity | signal transduction | two-component sensor activity | two-component signal transduction system (phosphorelay) | regulation of transcription, DNA-dependent | ATP binding | membrane | phosphorylation | transferase activity, transferring phosphorus-containing groups | protein histidine kinase activity | peptidyl-histidine phosphorylation|	molecular_function | biological_process | molecular_function | biological_process | biological_process | molecular_function | cellular_component | biological_process | molecular_function | molecular_function | biological_process|	GO:0004871 | GO:0007165 | GO:0000155 | GO:0000160 | GO:0006355 | GO:0005524 | GO:0016020 | GO:0016310 | GO:0016772 | GO:0004673 | GO:0018106|	KOG0519	Sensory transduction histidine kinase	Signal transduction mechanisms
c81344_g1_i1	MicpuN3|107376	3e-09	53.9	0.63	10.75	11.63	8.94	0.846222	0.426593							KOG3328	HGG motif-containing thioesterase	General function prediction only
c43821_g1_i1	Coc_C169_1|40557	3e-09	54.3	21.5	18.09	21.07	19.38	0.0484187	0.953598				membrane|	cellular_component|	GO:0016020|	KOG1021	Acetylglucosaminyltransferase EXT1/exostosin 1	Cell wall/membrane/envelope biogenesis |Extracellular structures |Carbohydrate transport and metabolism
c6742_g1_i1	Coc_C169_1|17854	3e-09	54.7	9.29	7.09	6.24	5.67	-0.470891	0.648156							KOG0548	Molecular co-chaperone STI1	Posttranslational modification, protein turnover, chaperones
c34633_g1_i1	Coc_C169_1|54297	3e-09	54.7	1.95	5.03	7.49	12.52	1.53321	0.150129							KOG2603	Oligosaccharyltransferase, gamma subunit	Posttranslational modification, protein turnover, chaperones
c61585_g1_i1	Coc_C169_1|49286	3e-09	55.1	6.41	5.36	14.01	5.11	0.640343	0.506843	2.7.1.-|2.7.1.-|2.7.1.-|2.7.1.-|2.7.1.-	Phosphotransferases with an alcohol group as acceptor.|Phosphotransferases with an alcohol group as acceptor.|Phosphotransferases with an alcohol group as acceptor.|Phosphotransferases with an alcohol group as acceptor.|Phosphotransferases with an alcohol group as acceptor.	Sphingoglycolipid metabolism|Benzoate degradation via CoA ligation|Starch and sucrose metabolism|Inositol phosphate metabolism|Nicotinate and nicotinamide metabolism	protein kinase activity | ATP binding | protein amino acid phosphorylation | protein-tyrosine kinase activity | protein serine/threonine kinase activity | phosphofructokinase activity | phosphorylase kinase regulator activity | cobinamide kinase activity | phosphatidylinositol phosphate kinase activity | cyclin-dependent protein kinase regulator activity | phenol kinase activity | cyclin-dependen…	molecular_function | molecular_function | biological_process | molecular_function | molecular_function | molecular_function | molecular_function | molecular_function | molecular_function | molecular_function | molecular_function | molecular_function | molecular_function | molecular_function | molecular_function | molecular_function | molecular_function | molecular_function | molecular_function | …	GO:0004672 | GO:0005524 | GO:0006468 | GO:0004713 | GO:0004674 | GO:0008443 | GO:0008607 | GO:0008819 | GO:0016307 | GO:0016538 | GO:0018720 | GO:0019914 | GO:0032942 | GO:0035004 | GO:0042556 | GO:0042557 | GO:0043743 | GO:0043771 | GO:0043798 | GO:0043841 | GO:0051731 | GO:0051734 | GO:0051735|	KOG0583	Serine/threonine protein kinase	Signal transduction mechanisms
c76525_g1_i1	ChlNC64A_1|133443	3e-09	55.1	15.06	16.19	8.24	5.34	-1.20632	0.192209							KOG1764	5'-AMP-activated protein kinase, gamma subunit	Energy production and conversion
c34351_g1_i1	Coc_C169_1|47836	3e-09	55.1	6.22	16.77	13.74	6.07	-0.178324	0.918453	6.3.2.17	Folylpolyglutamate synthase.	Folate biosynthesis	tetrahydrofolylpolyglutamate synthase activity | ATP binding | folic acid and derivative biosynthetic process | biosynthetic process | ligase activity|	molecular_function | molecular_function | biological_process | biological_process | molecular_function|	GO:0004326 | GO:0005524 | GO:0009396 | GO:0009058 | GO:0016874|	KOG2525	Folylpolyglutamate synthase	Coenzyme transport and metabolism
c65259_g2_i1	Chlre4|403490	3e-09	55.1	11.84	19.14	23.27	4.29	-0.179727	0.868069				nucleic acid binding | ubiquitin ligase complex | ubiquitin-protein ligase activity | protein ubiquitination|	molecular_function | cellular_component | molecular_function | biological_process|	GO:0003676 | GO:0000151 | GO:0004842 | GO:0016567|	KOG0167	FOG: Armadillo/beta-catenin-like repeats	Function unknown
c69059_g1_i4	Chlre4|412408	3e-09	55.5	0.75	11.81	11.45	8.33	0.65868	0.572022							KOG3795	Uncharacterized conserved protein	Function unknown
c39252_g1_i1	Coc_C169_1|64203	3e-09	55.5	8.78	11.34	6.98	7.63	-0.453811	0.67623				membrane|	cellular_component|	GO:0016020|	KOG1021	Acetylglucosaminyltransferase EXT1/exostosin 1	Cell wall/membrane/envelope biogenesis |Extracellular structures |Carbohydrate transport and metabolism
c91725_g1_i1	Thaps3|269704	3e-09	55.5	5.71	0.82	12.53	22.92	2.46925	0.0279723				nucleic acid binding|amino acid metabolism|catalytic activity|metabolism|threonine synthase activity|threonine biosynthesis|	molecular_function|biological_process|molecular_function|biological_process|molecular_function|biological_process|	GO:0003676|GO:0006520|GO:0003824|GO:0008152|GO:0004795|GO:0009088|	KOG2616	Pyridoxalphosphate-dependent enzyme/predicted threonine synthase	Amino acid transport and metabolism
c56549_g2_i1	Coc_C169_1|63128	3e-09	55.5	2.06	6.77	10.48	1.09	0.291077	0.919278
c63127_g2_i1	Coc_C169_1|64718	3e-09	55.5	2.16	2.38	19.65	4.57	2.27429	0.0424664							KOG2350	Zn-finger protein joined to JAZF1 (predicted suppressor)	General function prediction only
c53901_g1_i1	Coc_C169_1|46093	3e-09	55.5	10.66	10.93	17.68	6.53	0.163167	0.916138							KOG0384	Chromodomain-helicase DNA-binding protein	Transcription
c37187_g1_i1	ChlNC64A_1|137705	3e-09	55.8	5	7.01	13.67	15.96	1.31574	0.152115	2.1.1.37	DNA (cytosine-5-)-methyltransferase.	Methionine metabolism	DNA methylation | DNA (cytosine-5-)-methyltransferase activity | DNA binding|	biological_process | molecular_function | molecular_function|	GO:0006306 | GO:0003886 | GO:0003677|	KOG3712	RFX family transcription factor	Transcription
c10480_g1_i1	Chlre4|167727	3e-09	55.8	10.57	10.42	11.64	5.71	-0.269524	0.825496	2.3.1.48	Histone acetyltransferase.	\N	monooxygenase activity | iron ion binding | electron transport | heme binding | calcium ion binding | histone acetyltransferase activity|	molecular_function | molecular_function | biological_process | molecular_function | molecular_function | molecular_function|	GO:0004497 | GO:0005506 | GO:0006118 | GO:0020037 | GO:0005509 | GO:0004402|	KOG0266	WD40 repeat-containing protein	General function prediction only
c57621_g1_i1	Coc_C169_1|48122	3e-09	55.8	6.15	4	6.03	5.83	0.206535	0.845954
c70899_g1_i1	Ost9901_3|27903	3e-09	55.8	16.65	13.05	15.45	8.77	-0.342058	0.684888							KOG0504	FOG: Ankyrin repeat	General function prediction only
c87748_g1_i1	ChlNC64A_1|49746	3e-09	55.8	11.48	4.54	11.47	11.77	0.528361	0.651545				protein amino acid phosphorylation | ATP binding | protein-tyrosine kinase activity | protein serine/threonine kinase activity | protein kinase activity|	biological_process | molecular_function | molecular_function | molecular_function | molecular_function|	GO:0006468 | GO:0005524 | GO:0004713 | GO:0004674 | GO:0004672|	KOG1187	Serine/threonine protein kinase	Signal transduction mechanisms
c72958_g1_i6	Coc_C169_1|67847	3e-09	56.2	9.34	6.24	10.16	22.87	1.16003	0.204273	1.14.14.1|1.14.14.1|1.14.14.1	Unspecific monooxygenase.|Unspecific monooxygenase.|Unspecific monooxygenase.	Tryptophan metabolism|Fatty acid metabolism|gamma-Hexachlorocyclohexane degradation	monooxygenase activity | iron ion binding | electron transport | heme binding | unspecific monooxygenase activity|	molecular_function | molecular_function | biological_process | molecular_function | molecular_function|	GO:0004497 | GO:0005506 | GO:0006118 | GO:0020037 | GO:0050381|	KOG0158	Cytochrome P450 CYP3/CYP5/CYP6/CYP9 subfamilies	Secondary metabolites biosynthesis, transport and catabolism
c55423_g1_i1	ChlNC64A_1|133122	3e-09	56.2	7.79	2.43	6.52	1.89	-0.341417	0.76094	2.7.7.7|2.7.7.7|2.7.7.7	DNA-directed DNA polymerase.|DNA-directed DNA polymerase.|DNA-directed DNA polymerase.	Purine metabolism| DNA polymerase|Pyrimidine metabolism	theta DNA polymerase activity | nu DNA polymerase activity | kappa DNA polymerase activity | lambda DNA polymerase activity | mu DNA polymerase activity | iota DNA polymerase activity | eta DNA polymerase activity | gamma DNA-directed DNA polymerase activity | zeta DNA polymerase activity | epsilon DNA polymerase activity | delta DNA polymerase activity | beta DNA polymerase activity | alpha DNA …	molecular_function | molecular_function | molecular_function | molecular_function | molecular_function | molecular_function | molecular_function | molecular_function | molecular_function | molecular_function | molecular_function | molecular_function | molecular_function | molecular_function | molecular_function|	GO:0016452 | GO:0016451 | GO:0016450 | GO:0016449 | GO:0016448 | GO:0016000 | GO:0015999 | GO:0003895 | GO:0003894 | GO:0003893 | GO:0003891 | GO:0003890 | GO:0003889 | GO:0003887 | GO:0019984|	KOG1878	Nuclear receptor coregulator SMRT/SMRTER, contains Myb-like domains	Transcription
c46675_g1_i1	Chlre4|19665	3e-09	56.2	1.22	12.88	12.61	6.74	0.422077	0.727482	2.4.2.30	NAD(+) ADP-ribosyltransferase.	\N	NAD+ ADP-ribosyltransferase activity|	molecular_function|	GO:0003950|	KOG4177	Ankyrin	Cell wall/membrane/envelope biogenesis
c42535_g1_i1	Coc_C169_1|59833	3e-09	56.2	7.98	3.01	8.74	11.35	0.872892	0.393267
c56580_g2_i1	Coc_C169_1|20432	3e-09	56.6	4.26	3.39	12.84	9.65	1.51391	0.0877931				protein modification process | protein binding|	biological_process | molecular_function|	GO:0006464 | GO:0005515|	KOG0619	FOG: Leucine rich repeat	General function prediction only
c92533_g1_i1	ChlNC64A_1|138069	3e-09	56.6	1.19	7.24	11.02	3.76	0.724356	0.553504				ATP binding|	molecular_function|	GO:0005524|
c66037_g1_i1	ChlNC64A_1|58780	3e-09	57.8	13.52	8.35	22	5.96	0.219903	0.84416	6.3.2.19	Ubiquitin--protein ligase.	\N	ubiquitin cycle | ubiquitin-protein ligase activity|	biological_process | molecular_function|	GO:0006512 | GO:0004842|	KOG1140	N-end rule pathway, recognition component UBR1	Posttranslational modification, protein turnover, chaperones
c50429_g1_i1	Coc_C169_1|49280	3e-09	57.8	7.71	19.28	13.92	9.75	-0.223767	0.823544							KOG0516	Dystonin, GAS (Growth-arrest-specific protein), and related proteins	Cytoskeleton
c71853_g1_i15	Chlre4|188060	3e-09	58.2	3.19	6.2	4.59	1.98	-0.599913	0.480952	2.5.1.18	Glutathione transferase.	Glutathione metabolism	glutathione transferase activity|	molecular_function|	GO:0004364|	KOG0867	Glutathione S-transferase	Posttranslational modification, protein turnover, chaperones
c57699_g2_i1	Coc_C169_1|61775	3e-09	58.5	6.4	1.11	7.7	1.67	0.190012	0.947442	2.3.1.48	Histone acetyltransferase.	\N	histone acetyltransferase activity|	molecular_function|	GO:0004402|	KOG0520	Uncharacterized conserved protein, contains IPT/TIG domain	Function unknown
c65918_g2_i2	Coc_C169_1|39551	3e-09	59.3	7.74	13.42	8.14	9.8	-0.225062	0.813962				triacylglycerol lipase activity | lipid metabolic process|	molecular_function | biological_process|	GO:0004806 | GO:0006629|	KOG4569	Predicted lipase	Lipid transport and metabolism
c71901_g2_i1	ChlNC64A_1|24942	2e-09	52	9.9	27.46	31.34	6.96	0.0498692	1							KOG2086	Protein tyrosine phosphatase SHP1/Cofactor for p97 ATPase-mediated vesicle membrane fusion	Nuclear structure
c22090_g1_i1	ChlNC64A_1|142226	2e-09	53.1	2.27	10.02	12.5	5.51	0.558224	0.622772							KOG2612	Predicted integral membrane protein	Function unknown
c13267_g1_i1	ChlNC64A_1|141716	2e-09	55.1	7.29	2.17	25.47	169.73	4.51852	0.000329882	1.2.1.38	N-acetyl-gamma-glutamyl-phosphate reductase.	Urea cycle and metabolism of amino groups	arginine biosynthesis | amino acid metabolism | electron transport | cytoplasm | copper ion binding | electron transporter activity | N-acetyl-gamma-glutamyl-phosphate reductase activity | oxidoreductase activity, acting on the aldehyde or oxo group of donors, NAD or NADP as acceptor | NAD binding|	biological_process | biological_process | biological_process | cellular_component | molecular_function | molecular_function | molecular_function | molecular_function | molecular_function|	GO:0006526 | GO:0006520 | GO:0006118 | GO:0005737 | GO:0005507 | GO:0005489 | GO:0003942 | GO:0016620 | GO:0051287|	KOG4354	N-acetyl-gamma-glutamyl-phosphate reductase	Amino acid transport and metabolism
c29625_g1_i1	ChlNC64A_1|25930	2e-09	55.1	3.12	1.25	24.33	100.74	4.97326	3.05821e-05				protein biosynthesis | ribosome | intracellular | structural constituent of ribosome|	biological_process | cellular_component | cellular_component | molecular_function|	GO:0006412 | GO:0005840 | GO:0005622 | GO:0003735|	KOG4607	Mitochondrial ribosomal protein L9	Translation, ribosomal structure and biogenesis
c44234_g1_i1	Chlre4|415550	2e-09	55.1	8.77	45.04	35.93	18.33	0.0694177	1							KOG1007	WD repeat protein TSSC1, WD repeat superfamily	Function unknown
c51153_g1_i1	Ost9901_3|12216	2e-09	55.8	13.33	13.36	8.84	4.35	-0.977303	0.344456				3'-5'-exoribonuclease activity|RNA binding|RNA processing|nucleic acid binding|	molecular_function|molecular_function|biological_process|molecular_function|	GO:0000175|GO:0003723|GO:0006396|GO:0003676|	KOG1067	Predicted RNA-binding polyribonucleotide nucleotidyltransferase	General function prediction only
c53415_g1_i1	Coc_C169_1|46372	2e-09	55.8	5.47	6.71	6.01	5.3	-0.0987251	1							KOG1555	26S proteasome regulatory complex, subunit RPN11	Posttranslational modification, protein turnover, chaperones
c83296_g1_i1	Thaps3|34661	2e-09	56.2	14.76	10.1	23.17	13.59	0.534826	0.551529	3.6.1.-|3.6.1.-	In phosphorous-containing anhydrides.|In phosphorous-containing anhydrides.	Starch and sucrose metabolism|Folate biosynthesis	ATP binding|ATP-dependent helicase activity|nucleic acid binding|helicase activity|diacylglycerol pyrophosphate phosphatase activity|thiamin-pyrophosphatase activity|DNA helicase IV activity|UDP-2,3-diacylglucosamine hydrolase activity|bis(5'-nucleosyl)-tetraphosphatase activity|dATP pyrophosphohydrolase activity|pyrophosphatase activity|hydrolase activity, acting on acid anhydrides, in phosphoru…	molecular_function|molecular_function|molecular_function|molecular_function|molecular_function|molecular_function|molecular_function|molecular_function|molecular_function|molecular_function|molecular_function|molecular_function|molecular_function|molecular_function|	GO:0005524|GO:0008026|GO:0003676|GO:0004386|GO:0000810|GO:0004787|GO:0008722|GO:0008758|GO:0008796|GO:0008828|GO:0016462|GO:0016818|GO:0019176|GO:0019177|	KOG0948	Nuclear exosomal RNA helicase MTR4, DEAD-box superfamily	RNA processing and modification
c24147_g1_i1	MicpuN3|61372	2e-09	56.2	3.94	1.98	9.48	3.77	1.10468	0.350062				protein binding|zinc ion binding|nucleic acid binding|DNA binding|DNA repair|	molecular_function|molecular_function|molecular_function|molecular_function|biological_process|	GO:0005515|GO:0008270|GO:0003676|GO:0003677|GO:0006281|	KOG0287	Postreplication repair protein RAD18	Replication, recombination and repair
c54465_g1_i1	ChlNC64A_1|145324	2e-09	56.2	5.28	7.45	11.56	11.25	0.841316	0.366335				membrane | calcium ion binding | metal ion transport | metal ion transporter activity|	cellular_component | molecular_function | biological_process | molecular_function|	GO:0016020 | GO:0005509 | GO:0030001 | GO:0046873|	KOG2662	Magnesium transporters: CorA family	Inorganic ion transport and metabolism
c85333_g1_i1	ChlNC64A_1|133012	2e-09	56.2	5.99	28.59	18.81	7.14	-0.445291	0.65857				metabolism | oxidoreductase activity|	biological_process | molecular_function|	GO:0008152 | GO:0016491|	KOG2134	Polynucleotide kinase 3' phosphatase	Replication, recombination and repair
c48567_g1_i1	Coc_C169_1|59753	2e-09	56.2	10.81	5.36	13.24	17.54	0.944689	0.371485				voltage-gated potassium channel activity | potassium ion transport | voltage-gated potassium channel complex | calcium-activated potassium channel activity | membrane | ion channel activity | ion transport | catalytic activity | binding | metabolic process|	molecular_function | biological_process | cellular_component | molecular_function | cellular_component | molecular_function | biological_process | molecular_function | molecular_function | biological_process|	GO:0005249 | GO:0006813 | GO:0008076 | GO:0015269 | GO:0016020 | GO:0005216 | GO:0006811 | GO:0003824 | GO:0005488 | GO:0008152|	KOG1420	Ca2+-activated K+ channel Slowpoke, alpha subunit	Signal transduction mechanisms |Inorganic ion transport and metabolism
c13168_g1_i1	ChlNC64A_1|139632	2e-09	56.6	3.95	10.66	6.44	4.66	-0.421749	0.733682				integral to membrane | G-protein coupled receptor protein signaling pathway | electron transport | electron transporter activity | rhodopsin-like receptor activity|	cellular_component | biological_process | biological_process | molecular_function | molecular_function|	GO:0016021 | GO:0007186 | GO:0006118 | GO:0005489 | GO:0001584|	KOG3170	Conserved phosducin-like protein	Signal transduction mechanisms
c52747_g1_i1	Coc_C169_1|53077	2e-09	56.6	9.44	14.54	5.73	10.04	-0.557635	0.554587
c63291_g1_i1	Ost9901_3|15089	2e-09	56.6	1.45	21.59	23.17	33.98	1.38121	0.189191
c12011_g1_i1	MicpuN3|57369	2e-09	56.6	2.95	0.85	22.68	101.18	5.13006	3.84892e-05				DNA binding|ATP binding|DNA replication initiation|DNA-dependent ATPase activity|ATPase activity|nucleotide binding|nucleoside-triphosphatase activity|	molecular_function|molecular_function|biological_process|molecular_function|molecular_function|molecular_function|molecular_function|	GO:0003677|GO:0005524|GO:0006270|GO:0008094|GO:0016887|GO:0000166|GO:0017111|	KOG0059	Lipid exporter ABCA1 and related proteins, ABC superfamily	Lipid transport and metabolism |General function prediction only
c72723_g1_i3	MicpuN3|82436	2e-09	57	22.35	4.67	11.89	7.27	-0.564064	0.552105				protein binding|	molecular_function|	GO:0005515|	KOG0619	FOG: Leucine rich repeat	General function prediction only
c5317_g1_i1	Thaps3|33194	2e-09	57	3.68	11.47	40.07	334.26	4.85178	0.00010199	2.6.1.42|2.6.1.42|2.6.1.42	Branched-chain amino acid aminotransferase.|Branched-chain amino acid aminotransferase.|Branched-chain amino acid aminotransferase.	Valine, leucine and isoleucine biosynthesis|Valine, leucine and isoleucine degradation|Pantothenate and CoA biosynthesis	catalytic activity|metabolism|transcription factor activity|regulation of transcription, DNA-dependent|branched-chain-amino-acid transaminase activity|	molecular_function|biological_process|molecular_function|biological_process|molecular_function|	GO:0003824|GO:0008152|GO:0003700|GO:0006355|GO:0004084|	KOG0975	Branched chain aminotransferase BCAT1, pyridoxal phosphate enzymes type IV superfamily	Amino acid transport and metabolism
c61494_g2_i1	Coc_C169_1|56177	2e-09	57	7.62	6.98	2.5	10.92	-0.046836	1							KOG1874	KEKE-like motif-containing transcription regulator (Rlr1)/suppressor of sin4	Transcription
c74139_g1_i5	Coc_C169_1|47272	2e-09	57	105.85	5.17	25.55	17.04	-1.46635	0.197614				electron transport | oxidoreductase activity|	biological_process | molecular_function|	GO:0006118 | GO:0016491|
c26278_g1_i1	Chlre4|402122	2e-09	57	4.3	9.52	6.44	2.54	-0.665479	0.50861				metabolic process | oxidoreductase activity|	biological_process | molecular_function|	GO:0008152 | GO:0016491|	KOG1168	Transcription factor ACJ6/BRN-3, contains POU and HOX domains	Transcription
c92618_g1_i1	MicpuN3|58445	2e-09	57	7.07	4.81	10.05	6	0.385309	0.711852				structural constituent of ribosome|intracellular|ribosome|translation|	molecular_function|cellular_component|cellular_component|biological_process|	GO:0003735|GO:0005622|GO:0005840|GO:0006412|	KOG4341	F-box protein containing LRR	General function prediction only
c72297_g2_i2	Coc_C169_1|67498	2e-09	57	7.99	4	16.07	8.75	0.987867	0.279012				DNA binding | regulation of transcription, DNA-dependent|	molecular_function | biological_process|	GO:0003677 | GO:0006355|	KOG0381	HMG box-containing protein	General function prediction only
c63249_g1_i4	Coc_C169_1|46285	2e-09	57	11.08	4.27	13.5	13.41	0.798805	0.405023				nucleic acid binding | protein binding | zinc ion binding | intracellular|	molecular_function | molecular_function | molecular_function | cellular_component|	GO:0003676 | GO:0005515 | GO:0008270 | GO:0005622|	KOG2231	Predicted E3 ubiquitin ligase	Posttranslational modification, protein turnover, chaperones
c70402_g1_i1	Chlre4|206048	2e-09	57.4	64.15	41.27	59.29	37.6	-0.176069	0.830028	3.4.22.-	Cysteine endopeptidases.	\N	phospholipase A2 activity | calcium ion binding | lipid catabolic process | proteolysis | cysteine-type peptidase activity | cysteine-type endopeptidase activity | protease inhibitor activity|	molecular_function | molecular_function | biological_process | biological_process | molecular_function | molecular_function | molecular_function|	GO:0004623 | GO:0005509 | GO:0016042 | GO:0006508 | GO:0008234 | GO:0004197 | GO:0030414|	KOG1543	Cysteine proteinase Cathepsin L	Posttranslational modification, protein turnover, chaperones
c58219_g1_i1	Ost9901_3|27350	2e-09	57.4	5.97	12.66	20.05	12.81	0.780235	0.351502							KOG4521	Nuclear pore complex, Nup160 component	Nuclear structure |Intracellular trafficking, secretion, and vesicular transport
c63412_g1_i1	Coc_C169_1|65494	2e-09	57.4	7.76	4.91	11.45	8.73	0.638904	0.480553							KOG1075	FOG: Reverse transcriptase	General function prediction only
c62901_g1_i1	Coc_C169_1|57086	2e-09	57.8	4.44	14.24	14.84	9.26	0.318482	0.722159				integral to peroxisomal membrane | peroxisome organization and biogenesis|	cellular_component | biological_process|	GO:0005779 | GO:0007031|	KOG4444	Peroxisomal assembly protein PEX3	Cell wall/membrane/envelope biogenesis |Intracellular trafficking, secretion, and vesicular transport
c58163_g1_i2	Chlre4|10029	2e-09	57.8	13.05	2.07	12.27	4.09	-0.00464782	1				transcription factor activity | intracellular | regulation of transcription, DNA-dependent | sequence-specific DNA binding|	molecular_function | cellular_component | biological_process | molecular_function|	GO:0003700 | GO:0005622 | GO:0006355 | GO:0043565|	KOG3544	Collagens (type IV and type XIII), and related proteins	Extracellular structures
c71767_g1_i2	Chlre4|104719	2e-09	58.2	13.64	1.77	0.9	0.77	-3.22788	0.00513729							KOG0335	ATP-dependent RNA helicase	RNA processing and modification
c27021_g1_i1	Coc_C169_1|45128	2e-09	58.2	4.76	4.06	6.45	1.86	-0.166259	0.868411							KOG2374	Uncharacterized conserved protein	Function unknown
c73605_g1_i8	ChlNC64A_1|133839	2e-09	60.1	58.59	12.47	17.2	18.07	-1.01978	0.268368				cyclic nucleotide biosynthesis | intracellular signaling cascade | phosphorus-oxygen lyase activity|	biological_process | biological_process | molecular_function|	GO:0009190 | GO:0007242 | GO:0016849|	KOG4171	Adenylate/guanylate kinase	Nucleotide transport and metabolism
c68972_g1_i2	Coc_C169_1|40060	2e-09	60.8	6.27	10.26	18.74	14.93	0.989679	0.219568	3.2.1.3	Glucan 1,4-alpha-glucosidase.	Starch and sucrose metabolism	glucan 1,4-alpha-glucosidase activity|	molecular_function|	GO:0004339|	KOG2992	Nucleolar GTPase/ATPase p130	Nuclear structure
c67057_g1_i1	Ost9901_3|87679	1e-09	49.3	62.39	19.15	23.32	13.34	-1.23134	0.162532
c25838_g1_i1	Chlre4|153416	1e-09	53.9	8.3	3.49	8.17	5.3	0.162995	1							KOG1015	Transcription regulator XNP/ATRX, DEAD-box superfamily	Transcription
c10928_g1_i1	Coc_C169_1|52651	1e-09	54.3	1.62	13.58	16.84	10.33	0.831398	0.397677
c68331_g2_i1	Coc_C169_1|63036	1e-09	55.1	13.8	13.88	21.78	11.79	0.210109	0.822526
c51628_g1_i1	Coc_C169_1|52651	1e-09	55.1	0.56	10.84	7.92	8.83	0.579981	0.598153
c84577_g1_i1	Coc_C169_1|57303	1e-09	55.1	16.43	5.84	8.52	1.38	-1.22265	0.261648
c47749_g1_i1	Coc_C169_1|9065	1e-09	55.5	3.44	1.7	85.93	450	6.86506	1.02477e-07				two-component response regulator activity | two-component signal transduction system (phosphorelay) | regulation of transcription, DNA-dependent|	molecular_function | biological_process | biological_process|	GO:0000156 | GO:0000160 | GO:0006355|	KOG1601	GATA-4/5/6 transcription factors	Transcription
c72624_g1_i3	Chlre4|108564	1e-09	56.2	20.5	9.38	6.67	7.06	-1.13258	0.203462							KOG1902	Putative signal transduction protein involved in RNA splicing	RNA processing and modification |Signal transduction mechanisms
c43845_g1_i1	Ost9901_3|37444	1e-09	56.2	6	5.79	15.96	6.85	0.899282	0.345462							KOG2338	Transcriptional effector CCR4-related protein	Transcription
c83517_g1_i1	Chlre4|143095	1e-09	56.2	5.28	6.27	10.71	3.6	0.259548	0.916457
c4295_g1_i1	ChlNC64A_1|144143	1e-09	56.6	1.14	6.05	10.06	9.24	1.4181	0.198815	3.1.1.5	Lysophospholipase.	Phospholipid degradation	lipid metabolism | lysophospholipase activity | phosphatidylcholine-sterol O-acyltransferase activity|	biological_process | molecular_function | molecular_function|	GO:0006629 | GO:0004622 | GO:0004607|	KOG2369	Lecithin:cholesterol acyltransferase (LCAT)/Acyl-ceramide synthase	Lipid transport and metabolism
c43712_g1_i1	Coc_C169_1|60707	1e-09	56.6	20.35	33.31	11.12	13.71	-1.06989	0.21891	1.3.99.-|1.3.99.-|1.3.99.-	With other acceptors.|With other acceptors.|With other acceptors.	Sphingoglycolipid metabolism|Sterol biosynthesis|Bile acid biosynthesis	electron transport | oxidoreductase activity | protein kinase activity | ATP binding | protein amino acid phosphorylation | short-branched-chain-acyl-CoA dehydrogenase activity | very-long-chain-acyl-CoA dehydrogenase activity | acyl-CoA reductase activity | propionyl-CoA dehydrogenase activity | thiol-driven fumarate reductase activity|	biological_process | molecular_function | molecular_function | molecular_function | biological_process | molecular_function | molecular_function | molecular_function | molecular_function | molecular_function|	GO:0006118 | GO:0016491 | GO:0004672 | GO:0005524 | GO:0006468 | GO:0016937 | GO:0017099 | GO:0019109 | GO:0043820 | GO:0043830|	KOG0029	Amine oxidase	Secondary metabolites biosynthesis, transport and catabolism
c24466_g1_i1	ChlNC64A_1|24352	1e-09	57	4.56	5.33	11.37	4.13	0.579956	0.577652							KOG2360	Proliferation-associated nucleolar protein (NOL1)	Cell cycle control, cell division, chromosome partitioning
c60624_g1_i3	MicpuN3|95085	1e-09	57	6.22	2.9	2.36	2.43	-0.951919	0.361487				ubiquitin-dependent protein catabolic process|protein binding|	biological_process|molecular_function|	GO:0006511|GO:0005515|	KOG1724	SCF ubiquitin ligase, Skp1 component	Posttranslational modification, protein turnover, chaperones
c33594_g1_i1	Coc_C169_1|39345	1e-09	57	3.42	5.04	16.34	12.93	1.77151	0.0624584				proteinaceous extracellular matrix | metallopeptidase activity | zinc ion binding|	cellular_component | molecular_function | molecular_function|	GO:0005578 | GO:0008237 | GO:0008270|	KOG3538	Disintegrin metalloproteinases with thrombospondin repeats	Posttranslational modification, protein turnover, chaperones
c61287_g1_i2	Coc_C169_1|52878	1e-09	57	16.22	6.98	10	7.83	-0.407732	0.668657				prenyltransferase activity | integral to membrane | heme biosynthetic process | protoheme IX farnesyltransferase activity | protein geranylgeranyltransferase activity | protein prenyltransferase activity | 4-hydroxybenzoate octaprenyltransferase activity | Sep-tRNA:Cys-tRNA synthase activity | (S)-2,3-di-O-geranylgeranylglyceryl phosphate synthase activity | 1,4-dihydroxy-2-naphthoate octaprenylt…	molecular_function | cellular_component | biological_process | molecular_function | molecular_function | molecular_function | molecular_function | molecular_function | molecular_function | molecular_function|	GO:0004659 | GO:0016021 | GO:0006783 | GO:0008495 | GO:0004661 | GO:0008318 | GO:0008412 | GO:0043766 | GO:0043888 | GO:0046428|	KOG1380	Heme A farnesyltransferase	Coenzyme transport and metabolism
c50701_g1_i1	Coc_C169_1|62318	1e-09	57	31.97	22.11	12.78	8.69	-1.35765	0.109496	2.4.1.17|2.4.1.17|2.4.1.17|2.4.1.17	UDP-glucuronosyltransferase.|UDP-glucuronosyltransferase.|UDP-glucuronosyltransferase.|UDP-glucuronosyltransferase.	Porphyrin and chlorophyll metabolism|Androgen and estrogen metabolism|Starch and sucrose metabolism|Pentose and glucuronate interconversions	metabolic process | transferase activity, transferring hexosyl groups | glucuronosyltransferase activity|	biological_process | molecular_function | molecular_function|	GO:0008152 | GO:0016758 | GO:0015020|	KOG1192	UDP-glucuronosyl and UDP-glucosyl transferase	Energy production and conversion |Carbohydrate transport and metabolism
c64132_g1_i5	Coc_C169_1|64994	1e-09	57	29.06	3.38	6.18	12.87	-0.741285	0.533487				signal transducer activity | signal transduction | protein kinase activity | ATP binding | protein amino acid phosphorylation | protein-tyrosine kinase activity | protein serine/threonine kinase activity | regulation of transcription, DNA-dependent|	molecular_function | biological_process | molecular_function | molecular_function | biological_process | molecular_function | molecular_function | biological_process|	GO:0004871 | GO:0007165 | GO:0004672 | GO:0005524 | GO:0006468 | GO:0004713 | GO:0004674 | GO:0006355|	KOG0192	Tyrosine kinase specific for activated (GTP-bound) p21cdc42Hs	Signal transduction mechanisms
c84399_g1_i1	Coc_C169_1|63413	1e-09	57	1.24	2.24	13.74	14.17	2.92156	0.0105385							KOG0498	K+-channel ERG and related proteins, contain PAS/PAC sensor domain	Signal transduction mechanisms |Inorganic ion transport and metabolism
c47456_g1_i1	Coc_C169_1|47031	1e-09	57	5.13	26.68	12.76	10.45	-0.362919	0.747835				transcription factor activity | regulation of transcription, DNA-dependent|	molecular_function | biological_process|	GO:0003700 | GO:0006355|	KOG2510	SWI-SNF chromatin-remodeling complex protein	Chromatin structure and dynamics
c2170_g1_i1	Coc_C169_1|61635	1e-09	57.8	3.25	2.73	11.57	3.89	1.2981	0.295395	6.3.2.-|6.3.2.-	Acid--D-amino-acid ligases (peptide synthases).|Acid--D-amino-acid ligases (peptide synthases).	Tryptophan metabolism|Ubiquinone biosynthesis	nucleic acid binding | zinc ion binding | UDP-N-acetylmuramoylalanyl-D-glutamyl-2,6-diaminopimelate-D-alanyl-D-alanine ligase activity | ribosomal S6-glutamic acid ligase activity | coenzyme F420-0 gamma-glutamyl ligase activity | coenzyme F420-2 alpha-glutamyl ligase activity|	molecular_function | molecular_function | molecular_function | molecular_function | molecular_function | molecular_function|	GO:0003676 | GO:0008270 | GO:0008766 | GO:0018169 | GO:0043773 | GO:0043774|	KOG2510	SWI-SNF chromatin-remodeling complex protein	Chromatin structure and dynamics
c8077_g1_i1	Coc_C169_1|44382	1e-09	57.8	2.83	7.59	10.04	15.72	1.34249	0.162811				hydrolase activity, hydrolyzing O-glycosyl compounds | carbohydrate metabolic process|	molecular_function | biological_process|	GO:0004553 | GO:0005975|
c48688_g1_i1	Coc_C169_1|60793	1e-09	57.8	18	26.18	17.29	18.29	-0.286918	0.748239	5.99.1.2	DNA topoisomerase.	\N	DNA binding | DNA topoisomerase type I activity | chromosome | DNA topological change | DNA topoisomerase activity | DNA unwinding during replication | nucleic acid binding | DNA modification|	molecular_function | molecular_function | cellular_component | biological_process | molecular_function | biological_process | molecular_function | biological_process|	GO:0003677 | GO:0003917 | GO:0005694 | GO:0006265 | GO:0003916 | GO:0006268 | GO:0003676 | GO:0006304|	KOG1956	DNA topoisomerase III alpha	Replication, recombination and repair
c39566_g2_i1	Thaps3|11247	1e-09	57.8	9.17	11.72	11.15	16.99	0.472275	0.596553
c54443_g1_i2	MicpuN3|107686	1e-09	58.2	2.98	4.38	5.55	4.67	0.433688	0.661207
c43968_g1_i1	ChlNC64A_1|50458	1e-09	58.2	23.4	6.46	12.42	6.3	-0.748256	0.429643							KOG4197	FOG: PPR repeat	General function prediction only
c15273_g1_i1	Coc_C169_1|60294	1e-09	58.2	6.33	4.65	6.89	8.17	0.452206	0.693929				phosphopantetheine binding | cofactor binding | nuclear pore | transport | catalytic activity | metabolic process | binding|	molecular_function | molecular_function | cellular_component | biological_process | molecular_function | biological_process | molecular_function|	GO:0031177 | GO:0048037 | GO:0005643 | GO:0006810 | GO:0003824 | GO:0008152 | GO:0005488|	KOG1202	Animal-type fatty acid synthase and related proteins	Lipid transport and metabolism
c70827_g1_i1	ChlNC64A_1|133122	1e-09	58.5	8.09	9.25	14.03	8.23	0.302082	0.741332	2.7.7.7|2.7.7.7|2.7.7.7	DNA-directed DNA polymerase.|DNA-directed DNA polymerase.|DNA-directed DNA polymerase.	Purine metabolism| DNA polymerase|Pyrimidine metabolism	theta DNA polymerase activity | nu DNA polymerase activity | kappa DNA polymerase activity | lambda DNA polymerase activity | mu DNA polymerase activity | iota DNA polymerase activity | eta DNA polymerase activity | gamma DNA-directed DNA polymerase activity | zeta DNA polymerase activity | epsilon DNA polymerase activity | delta DNA polymerase activity | beta DNA polymerase activity | alpha DNA …	molecular_function | molecular_function | molecular_function | molecular_function | molecular_function | molecular_function | molecular_function | molecular_function | molecular_function | molecular_function | molecular_function | molecular_function | molecular_function | molecular_function | molecular_function|	GO:0016452 | GO:0016451 | GO:0016450 | GO:0016449 | GO:0016448 | GO:0016000 | GO:0015999 | GO:0003895 | GO:0003894 | GO:0003893 | GO:0003891 | GO:0003890 | GO:0003889 | GO:0003887 | GO:0019984|	KOG1878	Nuclear receptor coregulator SMRT/SMRTER, contains Myb-like domains	Transcription
c69932_g2_i1	Coc_C169_1|64738	1e-09	58.5	8.68	2.75	8.01	4.08	0.0149903	1				transcription factor activity | nucleus | regulation of transcription, DNA-dependent | sequence-specific DNA binding | protein dimerization activity|	molecular_function | cellular_component | biological_process | molecular_function | molecular_function|	GO:0003700 | GO:0005634 | GO:0006355 | GO:0043565 | GO:0046983|
c72073_g7_i4	MicpuN3|79944	1e-09	58.9	3.85	6.06	7.52	9.65	0.798557	0.370915				protein binding|	molecular_function|	GO:0005515|	KOG0619	FOG: Leucine rich repeat	General function prediction only
c21741_g1_i1	MicpuN3|96336	9e-10	53.9	7.42	4.44	46.41	96.53	3.67538	0.000259632	4.4.1.5	Lactoylglutathione lyase.	Pyruvate metabolism	lactoylglutathione lyase activity|	molecular_function|	GO:0004462|	KOG2943	Predicted glyoxalase	Carbohydrate transport and metabolism
c74022_g3_i1	ChlNC64A_1|145549	9e-10	55.1	9.86	11.42	11.79	3.1	-0.607658	0.499236
c82340_g1_i1	Coc_C169_1|54563	9e-10	55.8	1.26	1.03	19.28	45.97	4.8547	2.01998e-05				antioxidant activity | oxidoreductase activity | cell redox homeostasis|	molecular_function | molecular_function | biological_process|	GO:0016209 | GO:0016491 | GO:0045454|	KOG0910	Thioredoxin-like protein	Posttranslational modification, protein turnover, chaperones
c62045_g1_i1	MicpuN3|56743	9e-10	56.2	33.97	61.29	76.45	57.27	0.491379	0.53355	5.3.4.1	Protein disulfide isomerase.	\N	cell redox homeostasis|protein disulfide isomerase activity|	biological_process|molecular_function|	GO:0045454|GO:0003756|	KOG0191	Thioredoxin/protein disulfide isomerase	Posttranslational modification, protein turnover, chaperones
c64252_g1_i1	Thaps3|21339	9e-10	57	13.7	7.06	17.6	12.93	0.537665	0.568487				ubiquitin ligase complex|ubiquitin-protein ligase activity|zinc ion binding|protein ubiquitination|	cellular_component|molecular_function|molecular_function|biological_process|	GO:0000151|GO:0004842|GO:0008270|GO:0016567|	KOG2789	Putative Zn-finger protein	General function prediction only
c2560_g1_i1	Coc_C169_1|59456	9e-10	58.2	9.7	12.31	3.3	2.87	-1.83651	0.0608077							KOG2510	SWI-SNF chromatin-remodeling complex protein	Chromatin structure and dynamics
c66434_g1_i1	Coc_C169_1|4708	9e-10	58.2	4.94	10.07	4.91	4.51	-0.688928	0.457593				nucleic acid binding|	molecular_function|	GO:0003676|	KOG0118	FOG: RRM domain	General function prediction only
c70018_g1_i8	Coc_C169_1|62074	9e-10	59.3	8.5	4.56	13.81	5.44	0.462698	0.645962				transcription factor activity | nucleus | regulation of transcription, DNA-dependent | DNA binding|	molecular_function | cellular_component | biological_process | molecular_function|	GO:0003700 | GO:0005634 | GO:0006355 | GO:0003677|	KOG1778	CREB binding protein/P300 and related TAZ Zn-finger proteins	Transcription
c79704_g1_i1	ChlNC64A_1|145553	9e-10	60.1	2.37	3.45	8.08	2.65	0.772855	0.441324	2.3.1.48	Histone acetyltransferase.	\N	histone acetyltransferase activity|	molecular_function|	GO:0004402|	KOG1878	Nuclear receptor coregulator SMRT/SMRTER, contains Myb-like domains	Transcription
c72614_g7_i3	MicpuN3|77808	9e-10	60.8	4.76	18.54	19.22	17.91	0.665844	0.445787				protein binding|	molecular_function|	GO:0005515|	KOG0619	FOG: Leucine rich repeat	General function prediction only
c30279_g1_i1	ChlNC64A_1|132961	8e-10	56.2	0.95	27.74	9.4	27.5	0.565195	0.635957							KOG4705	Uncharacterized conserved protein	Function unknown
c70922_g3_i1	Coc_C169_1|44340	8e-10	56.2	14.2	5.84	7.13	2.1	-1.10328	0.337193	1.14.99.-	Miscellaneous (requires further characterization).	\N	oxidoreductase activity | lipid metabolic process | membrane | oxidoreductase activity, acting on paired donors, with oxidation of a pair of donors resulting in the reduction of molecular oxygen to two molecules of water | CoA desaturase activity | DDT 2,3-dioxygenase activity | naphthalene disulfonate 1,2-dioxygenase activity | omega-3 fatty acid desaturase activity|	molecular_function | biological_process | cellular_component | molecular_function | molecular_function | molecular_function | molecular_function | molecular_function|	GO:0016491 | GO:0006629 | GO:0016020 | GO:0016717 | GO:0016215 | GO:0018688 | GO:0018689 | GO:0042389|
c73116_g1_i5	Coc_C169_1|44410	8e-10	56.6	14.25	12.09	25.37	9.98	0.362701	0.733247
c65461_g2_i1	MicpuN3|114025	8e-10	57	3.7	23.95	20.22	5.89	-0.136205	0.925637
c18674_g1_i1	ChlNC64A_1|50622	8e-10	57.8	11.17	1.59	8.16	1.49	-0.481272	0.742614	2.7.1.37	Protein kinase.	\N	protein kinase CK2 regulator activity | cAMP-dependent protein kinase regulator activity | protein amino acid phosphorylation | protein kinase CK2 complex | cAMP-dependent protein kinase complex | ATP binding | protein-tyrosine kinase activity | cAMP-dependent protein kinase activity | protein kinase CK2 activity | protein serine/threonine kinase activity | protein kinase activity|	molecular_function | molecular_function | biological_process | cellular_component | cellular_component | molecular_function | molecular_function | molecular_function | molecular_function | molecular_function | molecular_function|	GO:0008605 | GO:0008603 | GO:0006468 | GO:0005956 | GO:0005952 | GO:0005524 | GO:0004713 | GO:0004691 | GO:0004682 | GO:0004674 | GO:0004672|	KOG0192	Tyrosine kinase specific for activated (GTP-bound) p21cdc42Hs	Signal transduction mechanisms
c60095_g1_i1	Coc_C169_1|61635	8e-10	58.5	9.29	0.88	11.89	2.58	0.368347	0.845786	6.3.2.-|6.3.2.-	Acid--D-amino-acid ligases (peptide synthases).|Acid--D-amino-acid ligases (peptide synthases).	Tryptophan metabolism|Ubiquinone biosynthesis	nucleic acid binding | zinc ion binding | UDP-N-acetylmuramoylalanyl-D-glutamyl-2,6-diaminopimelate-D-alanyl-D-alanine ligase activity | ribosomal S6-glutamic acid ligase activity | coenzyme F420-0 gamma-glutamyl ligase activity | coenzyme F420-2 alpha-glutamyl ligase activity|	molecular_function | molecular_function | molecular_function | molecular_function | molecular_function | molecular_function|	GO:0003676 | GO:0008270 | GO:0008766 | GO:0018169 | GO:0043773 | GO:0043774|	KOG2510	SWI-SNF chromatin-remodeling complex protein	Chromatin structure and dynamics
c65800_g1_i3	Chlre4|405586	8e-10	60.5	13.23	4.91	13.07	7.62	0.117159	0.911642							KOG4408	Putative Mg2+ and Co2+ transporter CorD	Inorganic ion transport and metabolism
c7359_g1_i1	Chlre4|115231	7e-10	56.6	0.71	1.16	13.08	5.59	3.13662	0.00570133	3.1.27.1	Ribonuclease T2.	\N	RNA binding | endoribonuclease activity | ribonuclease T2 activity|	molecular_function | molecular_function | molecular_function|	GO:0003723 | GO:0004521 | GO:0033897|	KOG1642	Ribonuclease, T2 family	RNA processing and modification
c45753_g1_i1	ChlNC64A_1|53217	7e-10	56.6	26.74	5.43	21.45	13.82	0.07084	1				ubiquitin-protein ligase activity | ubiquitin ligase complex | protein ubiquitination|	molecular_function | cellular_component | biological_process|	GO:0004842 | GO:0000151 | GO:0016567|	KOG0167	FOG: Armadillo/beta-catenin-like repeats	Function unknown
c11244_g1_i1	ChlNC64A_1|137841	7e-10	58.2	5.88	3.05	16.86	5.84	1.2607	0.222011				ATP-dependent helicase activity | proteolysis and peptidolysis | ATP binding | helicase activity | cysteine-type endopeptidase activity | nucleic acid binding|	molecular_function | biological_process | molecular_function | molecular_function | molecular_function | molecular_function|	GO:0008026 | GO:0006508 | GO:0005524 | GO:0004386 | GO:0004197 | GO:0003676|	KOG0920	ATP-dependent RNA helicase A	RNA processing and modification
c73247_g1_i6	Coc_C169_1|49414	7e-10	58.9	5.17	1.66	14.6	21.13	2.41893	0.0123117				catalytic activity|	molecular_function|	GO:0003824|
c65982_g2_i1	ChlNC64A_1|140516	7e-10	59.3	11.53	8.44	6.02	4.01	-1.0311	0.251699							KOG1032	Uncharacterized conserved protein, contains GRAM domain	Function unknown
c61992_g2_i1	Coc_C169_1|66555	7e-10	59.7	9.52	10.34	13.89	8.59	0.122502	0.916551							KOG2510	SWI-SNF chromatin-remodeling complex protein	Chromatin structure and dynamics
c64965_g1_i1	Chlre4|289249	7e-10	60.1	5.86	9.98	5.6	1.08	-1.33299	0.133942				protein modification process|	biological_process|	GO:0006464|	KOG1769	Ubiquitin-like proteins	Posttranslational modification, protein turnover, chaperones
c59864_g2_i1	Ost9901_3|27903	6e-10	57.4	12.06	10.77	18.46	7.69	0.141104	0.949243							KOG0504	FOG: Ankyrin repeat	General function prediction only
c73354_g1_i5	Chlre4|206399	6e-10	57.8	20.95	26.92	24.02	10.69	-0.491836	0.575382	3.6.4.3	Microtubule-severing ATPase.	\N	nucleotide binding | nucleoside-triphosphatase activity | ATP binding | microtubule-severing ATPase activity|	molecular_function | molecular_function | molecular_function | molecular_function|	GO:0000166 | GO:0017111 | GO:0005524 | GO:0008568|	KOG0730	AAA+-type ATPase	Posttranslational modification, protein turnover, chaperones
c37032_g1_i2	ChlNC64A_1|135184	6e-10	57.8	3.04	4.38	8.9	6.52	1.02899	0.350022				molecular function unknown | iron ion binding | catalytic activity|	molecular_function | molecular_function | molecular_function|	GO:0005554 | GO:0005506 | GO:0003824|	KOG2492	CDK5 activator-binding protein	Signal transduction mechanisms
c71864_g2_i1	Coc_C169_1|39831	6e-10	58.2	7.6	5.69	2.49	2.42	-1.43347	0.211933							KOG1225	Teneurin-1 and related extracellular matrix proteins, contain EGF-like repeats	Signal transduction mechanisms |Extracellular structures
c86217_g1_i1	Coc_C169_1|60997	6e-10	58.2	4.4	24.88	8.8	17.46	-0.0456402	1				ATP binding | ATPase activity|	molecular_function | molecular_function|	GO:0005524 | GO:0016887|	KOG0061	Transporter, ABC superfamily (Breast cancer resistance protein)	Secondary metabolites biosynthesis, transport and catabolism
c72000_g2_i3	MicpuN3|101709	6e-10	58.5	6.48	4.77	8.47	1.03	-0.317843	0.758518				protein binding|ubiquitin ligase complex|ubiquitin-protein ligase activity|protein ubiquitination|	molecular_function|cellular_component|molecular_function|biological_process|	GO:0005515|GO:0000151|GO:0004842|GO:0016567|	KOG0619	FOG: Leucine rich repeat	General function prediction only
c72073_g10_i2	ChlNC64A_1|8973	6e-10	58.5	10.42	21.59	29.51	26.3	0.800581	0.324437							KOG0619	FOG: Leucine rich repeat	General function prediction only
c85332_g1_i1	Coc_C169_1|58530	6e-10	58.5	7.26	4.73	4.41	2.57	-0.781588	0.497529				nitrogen fixation | nitrogenase activity | ATP binding | protein binding | chromosome | chromosome organization and biogenesis|	biological_process | molecular_function | molecular_function | molecular_function | cellular_component | biological_process|	GO:0009399 | GO:0016163 | GO:0005524 | GO:0005515 | GO:0005694 | GO:0051276|
c69689_g1_i1	ChlNC64A_1|55395	6e-10	58.9	20.22	49.47	31.67	23.98	-0.320868	0.705324				tRNA aminoacylation for protein translation | ATP binding | tRNA ligase activity|	biological_process | molecular_function | molecular_function|	GO:0006418 | GO:0005524 | GO:0004812|	KOG1146	Homeobox protein	General function prediction only
c40049_g1_i1	MicpuN3|96260	6e-10	59.3	27.75	70.07	25.19	26.38	-0.90032	0.283531				chloroplast ribulose bisphosphate carboxylase complex|carbon utilization by fixation of carbon dioxide|ribulose-bisphosphate carboxylase activity|	cellular_component|biological_process|molecular_function|	GO:0009573|GO:0015977|GO:0016984|
c58054_g1_i1	Ost9901_3|5133	5e-10	55.1	22.96	8.16	22.94	13.45	0.172471	0.867171							KOG4177	Ankyrin	Cell wall/membrane/envelope biogenesis
c61978_g2_i1	MicpuN3|99220	5e-10	55.8	14.45	21.47	6.4	11.86	-0.904152	0.443541				protein binding|	molecular_function|	GO:0005515|	KOG0619	FOG: Leucine rich repeat	General function prediction only
c69383_g1_i6	Chlre4|335993	5e-10	57	8.35	6.35	42.43	13.45	1.83562	0.0445643							KOG2394	WD40 protein DMR-N9	General function prediction only
c2081_g1_i1	ChlNC64A_1|138476	5e-10	57.4	8.78	12.01	3.49	1.27	-2.07501	0.0351542
c14884_g1_i1	ChlNC64A_1|144213	5e-10	58.2	0.77	3.21	8.42	3.68	1.50516	0.157893							KOG1947	Leucine rich repeat proteins, some proteins contain F-box	General function prediction only
c47624_g1_i1	ChlNC64A_1|142163	5e-10	58.2	2.54	4.28	7.41	6.76	1.02454	0.334025	1.5.3.-	With oxygen as acceptor.	\N	electron transport | dihydropterin oxidase activity | oxidoreductase activity | oxidoreductase activity, acting on the CH-NH group of donors, oxygen as acceptor | hydroxy-nicotine oxidase activity|	biological_process | molecular_function | molecular_function | molecular_function | molecular_function|	GO:0006118 | GO:0004154 | GO:0016491 | GO:0016647 | GO:0019116|	KOG0685	Flavin-containing amine oxidase	Coenzyme transport and metabolism
c12488_g1_i1	Coc_C169_1|46961	5e-10	58.2	10.43	26.78	16.63	38.01	0.690469	0.446926				metabolic process | transferase activity, transferring hexosyl groups | protein kinase activity | ATP binding | protein amino acid phosphorylation|	biological_process | molecular_function | molecular_function | molecular_function | biological_process|	GO:0008152 | GO:0016758 | GO:0004672 | GO:0005524 | GO:0006468|	KOG1192	UDP-glucuronosyl and UDP-glucosyl transferase	Energy production and conversion |Carbohydrate transport and metabolism
c60470_g2_i1	Chlre4|150344	5e-10	58.2	7.34	2.74	8.07	3.38	0.156647	1	3.6.1.-|3.6.1.-	In phosphorous-containing anhydrides.|In phosphorous-containing anhydrides.	Starch and sucrose metabolism|Folate biosynthesis	nucleic acid binding | RNA binding | RNA processing | diacylglycerol pyrophosphate phosphatase activity | thiamin-pyrophosphatase activity | 8-oxo-7,8-dihydroguanine triphosphatase activity | UDP-2,3-diacylglucosamine hydrolase activity | bis(5'-nucleosyl)-tetraphosphatase activity | dATP pyrophosphohydrolase activity | pyrophosphatase activity | dihydroneopterin monophosphate phosphatase activit…	molecular_function | molecular_function | biological_process | molecular_function | molecular_function | molecular_function | molecular_function | molecular_function | molecular_function | molecular_function | molecular_function | molecular_function | molecular_function|	GO:0003676 | GO:0003723 | GO:0006396 | GO:0000810 | GO:0004787 | GO:0008413 | GO:0008758 | GO:0008796 | GO:0008828 | GO:0016462 | GO:0019176 | GO:0019177 | GO:0043141|	KOG0151	Predicted splicing regulator, contains RRM, SWAP and RPR domains	General function prediction only
c44222_g1_i1	Coc_C169_1|42813	5e-10	58.2	1.45	3.85	4.72	0.76	-0.0313987	1				protein modification process|	biological_process|	GO:0006464|	KOG0001	Ubiquitin and ubiquitin-like proteins	Posttranslational modification, protein turnover, chaperones |General function prediction only
c46024_g1_i1	Coc_C169_1|46483	5e-10	58.2	4.52	7.96	9.94	12.78	0.892192	0.357615				metabolic process | oxidoreductase activity|	biological_process | molecular_function|	GO:0008152 | GO:0016491|	KOG2659	LisH motif-containing protein	Cytoskeleton
c63692_g1_i1	Coc_C169_1|64655	5e-10	58.5	175.72	456.96	241.71	103.74	-0.975916	0.240675
c16572_g1_i1	ChlNC64A_1|36397	5e-10	58.5	4.48	14.24	9.78	4.74	-0.382522	0.748629	3.2.1.24	Alpha-mannosidase.	N-Glycan degradation	carbohydrate metabolism | alpha-mannosidase activity | actin binding|	biological_process | molecular_function | molecular_function|	GO:0005975 | GO:0004559 | GO:0003779|	KOG1959	Glycosyl hydrolase, family 38 - alpha-mannosidase	Carbohydrate transport and metabolism
c75464_g1_i1	Coc_C169_1|48161	5e-10	58.5	4.63	0.41	8.94	8.89	1.81121	0.100867							KOG1947	Leucine rich repeat proteins, some proteins contain F-box	General function prediction only
c27292_g1_i1	Coc_C169_1|58289	5e-10	58.9	5.09	4.89	7.19	1.6	-0.255492	0.850911				zinc ion binding|	molecular_function|	GO:0008270|
c79779_g1_i1	Chlre4|153955	5e-10	58.9	1.49	4.93	7.31	5.91	0.999812	0.384515							KOG3544	Collagens (type IV and type XIII), and related proteins	Extracellular structures
c73745_g6_i1	Coc_C169_1|44871	5e-10	59.7	18.17	2.67	4.67	6.01	-0.966871	0.405467				nucleotide binding | aminoacyl-tRNA ligase activity | ATP binding | cytoplasm | translation | tRNA aminoacylation for protein translation|	molecular_function | molecular_function | molecular_function | cellular_component | biological_process | biological_process|	GO:0000166 | GO:0004812 | GO:0005524 | GO:0005737 | GO:0006412 | GO:0006418|	KOG2162	Nonsense-mediated mRNA decay protein	RNA processing and modification
c68697_g1_i1	Chlre4|188957	5e-10	59.7	16.3	6.43	13.26	19.14	0.542076	0.54818				small conjugating protein ligase activity | post-translational protein modification | regulation of protein metabolic process|	molecular_function | biological_process | biological_process|	GO:0019787 | GO:0043687 | GO:0051246|	KOG4177	Ankyrin	Cell wall/membrane/envelope biogenesis
c62837_g1_i2	ChlNC64A_1|139124	5e-10	60.8	24.97	0.76	3.51	2.53	-2.14179	0.0853145	2.3.1.48	Histone acetyltransferase.	\N	integral to membrane | G-protein coupled receptor protein signaling pathway | histone acetyltransferase activity | rhodopsin-like receptor activity|	cellular_component | biological_process | molecular_function | molecular_function|	GO:0016021 | GO:0007186 | GO:0004402 | GO:0001584|	KOG1878	Nuclear receptor coregulator SMRT/SMRTER, contains Myb-like domains	Transcription
c69373_g1_i5	MicpuN3|79944	5e-10	61.6	9.71	16.73	28.68	21.11	0.869769	0.276083				protein binding|	molecular_function|	GO:0005515|	KOG0619	FOG: Leucine rich repeat	General function prediction only
c71760_g1_i3	Coc_C169_1|42048	5e-10	63.2	7.63	3.61	13.97	6.91	0.794792	0.332709				protein binding|	molecular_function|	GO:0005515|	KOG1947	Leucine rich repeat proteins, some proteins contain F-box	General function prediction only
c2839_g1_i1	ChlNC64A_1|137890	4e-10	56.2	3.66	36.6	14.03	10.25	-0.669913	0.544555							KOG1383	Glutamate decarboxylase/sphingosine phosphate lyase	Amino acid transport and metabolism
c22004_g1_i1	Coc_C169_1|11197	4e-10	57	7.09	5.26	11.66	1.42	0.0149776	1				metabolic process | acyltransferase activity|	biological_process | molecular_function|	GO:0008152 | GO:0008415|	KOG2847	Phosphate acyltransferase	Lipid transport and metabolism
c43329_g1_i1	Coc_C169_1|58006	4e-10	57.8	6.43	4.7	14.09	7.36	0.907446	0.403608
c21376_g1_i1	Chlre4|54360	4e-10	57.8	7.73	14.55	6.08	1.79	-1.43348	0.157033
c54079_g1_i1	Chlre4|182602	4e-10	57.8	5.07	27.43	26.59	20.63	0.621331	0.520639	3.6.3.6	Proton-exporting ATPase.	Oxidative phosphorylation	ATP binding | ATPase activity, coupled to transmembrane movement of ions, phosphorylative mechanism | proton transport | membrane | transport | cation transport | catalytic activity | metabolic process | integral to membrane | ATPase activity | hydrolase activity, acting on acid anhydrides, catalyzing transmembrane movement of substances | hydrogen-exporting ATPase activity, phosphorylative mecha…	molecular_function | molecular_function | biological_process | cellular_component | biological_process | biological_process | molecular_function | biological_process | cellular_component | molecular_function | molecular_function | molecular_function|	GO:0005524 | GO:0015662 | GO:0015992 | GO:0016020 | GO:0006810 | GO:0006812 | GO:0003824 | GO:0008152 | GO:0016021 | GO:0016887 | GO:0016820 | GO:0008553|	KOG0205	Plasma membrane H+-transporting ATPase	Inorganic ion transport and metabolism
c58108_g1_i1	Coc_C169_1|49186	4e-10	57.8	13.59	29.87	22.55	31.11	0.41386	0.668089							KOG0516	Dystonin, GAS (Growth-arrest-specific protein), and related proteins	Cytoskeleton
c74240_g2_i2	Chlre4|144672	4e-10	58.9	8.74	4.58	4.76	1.97	-1.00622	0.349532				protein binding|	molecular_function|	GO:0005515|	KOG0619	FOG: Leucine rich repeat	General function prediction only
c73194_g4_i1	Coc_C169_1|61910	4e-10	59.3	5.65	0.46	12.9	12.46	2.03904	0.061604				triacylglycerol lipase activity | lipid metabolic process|	molecular_function | biological_process|	GO:0004806 | GO:0006629|	KOG4569	Predicted lipase	Lipid transport and metabolism
c52478_g1_i1	Coc_C169_1|67978	4e-10	59.3	3.56	3.37	9.05	2.81	0.699511	0.58078				binding|	molecular_function|	GO:0005488|	KOG1851	Uncharacterized conserved protein	Function unknown
c54330_g1_i1	Coc_C169_1|20432	4e-10	59.7	15.57	17.3	15.52	18.46	0.0678084	0.941642				protein modification process | protein binding|	biological_process | molecular_function|	GO:0006464 | GO:0005515|	KOG0619	FOG: Leucine rich repeat	General function prediction only
c64179_g2_i1	Ost9901_3|14554	4e-10	59.7	10.95	6.52	15.35	12.88	0.665988	0.436148				protein folding|heat shock protein binding|unfolded protein binding|electron transporter activity|electron transport|	biological_process|molecular_function|molecular_function|molecular_function|biological_process|	GO:0006457|GO:0031072|GO:0051082|GO:0005489|GO:0006118|	KOG0715	Molecular chaperone (DnaJ superfamily)	Posttranslational modification, protein turnover, chaperones
c90897_g1_i1	Coc_C169_1|61303	4e-10	59.7	8.89	10.3	2.42	3.5	-1.70076	0.106647							KOG1721	FOG: Zn-finger	General function prediction only
c64324_g1_i1	ChlNC64A_1|138858	4e-10	60.1	22.88	11.39	12.39	14.07	-0.368854	0.684713				zinc ion binding | ubiquitin-protein ligase activity | ubiquitin ligase complex | protein ubiquitination|	molecular_function | molecular_function | cellular_component | biological_process|	GO:0008270 | GO:0004842 | GO:0000151 | GO:0016567|	KOG1609	Protein involved in mRNA turnover and stability	RNA processing and modification
c55296_g1_i2	MicpuN3|59346	4e-10	60.5	2.99	9.4	11.76	5.85	0.431412	0.646888							KOG2131	Uncharacterized conserved protein, contains JmjC domain	Chromatin structure and dynamics |Signal transduction mechanisms
c59539_g1_i1	Thaps3|6670	4e-10	61.2	3.55	6.04	10.83	7.05	0.838827	0.329476				protein binding|	molecular_function|	GO:0005515|	KOG1809	Vacuolar protein sorting-associated protein	Intracellular trafficking, secretion, and vesicular transport
c67793_g1_i3	ChlNC64A_1|143179	4e-10	61.6	1.85	1.68	5.01	1.44	0.769681	0.521417	2.3.1.48	Histone acetyltransferase.	\N	histone acetyltransferase activity|	molecular_function|	GO:0004402|	KOG1878	Nuclear receptor coregulator SMRT/SMRTER, contains Myb-like domains	Transcription
c70005_g2_i1	ChlNC64A_1|133279	4e-10	62.4	3.73	4.13	8.57	4.71	0.677902	0.425759	6.3.2.-|6.3.2.-	Acid--D-amino-acid ligases (peptide synthases).|Acid--D-amino-acid ligases (peptide synthases).	Tryptophan metabolism|Ubiquinone biosynthesis	UDP-N-acetylmuramoylalanyl-D-glutamyl-2,6-diaminopimelate-D-alanyl-D-alanine ligase activity | acid-amino acid ligase activity | ribosomal S6-glutamic acid ligase activity|	molecular_function | molecular_function | molecular_function|	GO:0008766 | GO:0016881 | GO:0018169|	KOG3227	Calcium-responsive transcription coactivator	Transcription
c36120_g1_i1	Coc_C169_1|57182	3e-10	56.6	7.25	14.65	15.89	5.8	-0.0407162	1				nucleic acid binding | intracellular | zinc ion binding|	molecular_function | cellular_component | molecular_function|	GO:0003676 | GO:0005622 | GO:0008270|
c83747_g1_i1	Coc_C169_1|33281	3e-10	56.6	13.77	3.79	9.15	2.25	-0.64806	0.595125				metabolic process | oxidoreductase activity | 3-oxoacyl-[acyl-carrier-protein] reductase activity | fatty acid biosynthetic process | NAD binding | catalytic activity | binding|	biological_process | molecular_function | molecular_function | biological_process | molecular_function | molecular_function | molecular_function|	GO:0008152 | GO:0016491 | GO:0004316 | GO:0006633 | GO:0051287 | GO:0003824 | GO:0005488|	KOG1200	Mitochondrial/plastidial beta-ketoacyl-ACP reductase	Lipid transport and metabolism
c9710_g1_i2	MicpuN3|81226	3e-10	57.4	2.8	19.17	10.25	6	-0.405	0.745312				catalytic activity|hydrolase activity|epoxide hydrolase activity|	molecular_function|molecular_function|molecular_function|	GO:0003824|GO:0016787|GO:0004301|	KOG4178	Soluble epoxide hydrolase	Lipid transport and metabolism
c51826_g1_i1	ChlNC64A_1|21755	3e-10	57.4	6.04	21.58	27.98	11.77	0.540673	0.586556				hydrolase activity|	molecular_function|	GO:0016787|
c63096_g1_i3	Coc_C169_1|56782	3e-10	57.8	42.82	7.48	9.42	13.82	-1.12022	0.318226
c70249_g5_i1	MicpuN3|89134	3e-10	57.8	7.95	16.03	23.75	7.35	0.354416	0.753908				protein binding|	molecular_function|	GO:0005515|	KOG0619	FOG: Leucine rich repeat	General function prediction only
c48625_g2_i1	Coc_C169_1|52946	3e-10	58.2	4.33	10.76	5.75	3.78	-0.690865	0.481916
c73318_g2_i3	Coc_C169_1|66605	3e-10	58.2	3.71	15.02	16.25	2.97	-0.00628524	1							KOG1305	Amino acid transporter protein	Amino acid transport and metabolism
c58938_g1_i2	ChlNC64A_1|52858	3e-10	58.2	21.57	18.03	22.5	31.23	0.492241	0.577908
c59238_g2_i1	MicpuN3|87722	3e-10	58.2	6.89	5.73	10.87	2.44	0.0154942	1				transcription factor activity|regulation of transcription, DNA-dependent|	molecular_function|biological_process|	GO:0003700|GO:0006355|	KOG0909	Peptide:N-glycanase	Posttranslational modification, protein turnover, chaperones
c72654_g1_i1	Coc_C169_1|45137	3e-10	58.2	64.41	22.81	34.85	21.71	-0.679061	0.447336	1.14.-.-|1.14.-.-|1.14.-.-|1.14.-.-	Acting on paired donors, with incorporation or reduction of|Acting on paired donors, with incorporation or reduction of|Acting on paired donors, with incorporation or reduction of|Acting on paired donors, with incorporation or reduction of	gamma-Hexachlorocyclohexane degradation|Ascorbate and aldarate metabolism|Flavonoids, stilbene and lignin biosynthesis|Fluorene degradation	monooxygenase activity | iron ion binding | electron transport | heme binding | fluorene oxygenase activity | mono-butyltin dioxygenase activity | limonene 8-monooxygenase activity | tri-n-butyltin dioxygenase activity | di-n-butyltin dioxygenase activity | methylsilanetriol hydroxylase activity | methyl tertiary butyl ether 3-monooxygenase activity | 4-nitrocatechol 4-monooxygenase activity | 4-…	molecular_function | molecular_function | biological_process | molecular_function | molecular_function | molecular_function | molecular_function | molecular_function | molecular_function | molecular_function | molecular_function | molecular_function | molecular_function | molecular_function | molecular_function | molecular_function | molecular_function | molecular_function | molecular_function | …	GO:0004497 | GO:0005506 | GO:0006118 | GO:0020037 | GO:0018585 | GO:0018586 | GO:0018587 | GO:0018588 | GO:0018589 | GO:0018590 | GO:0018591 | GO:0018592 | GO:0018593 | GO:0018594 | GO:0018595 | GO:0018596 | GO:0018597 | GO:0018598 | GO:0018599 | GO:0018600 | GO:0043823|	KOG0158	Cytochrome P450 CYP3/CYP5/CYP6/CYP9 subfamilies	Secondary metabolites biosynthesis, transport and catabolism
c72405_g3_i1	Chlre4|128004	3e-10	58.5	2.91	1.01	3.49	3.52	0.825633	0.429622				ubiquitin-dependent protein catabolic process|	biological_process|	GO:0006511|	KOG1724	SCF ubiquitin ligase, Skp1 component	Posttranslational modification, protein turnover, chaperones
c57575_g1_i1	ChlNC64A_1|132974	3e-10	58.5	10.78	1.53	12.8	5.75	0.514713	0.724009				integral to membrane | tetracycline transport | tetracycline:hydrogen antiporter activity|	cellular_component | biological_process | molecular_function|	GO:0016021 | GO:0015904 | GO:0015520|	KOG2615	Permease of the major facilitator superfamily	General function prediction only
c15823_g1_i1	Coc_C169_1|49277	3e-10	58.5	73.32	12.69	31.78	25.13	-0.653325	0.499967				hydrolase activity, hydrolyzing O-glycosyl compounds | carbohydrate metabolic process|	molecular_function | biological_process|	GO:0004553 | GO:0005975|
c68063_g1_i1	MicpuN3|84219	3e-10	58.5	4.65	11.98	2.9	3.16	-1.44718	0.200152				protein binding|	molecular_function|	GO:0005515|	KOG0619	FOG: Leucine rich repeat	General function prediction only
c46964_g1_i1	ChlNC64A_1|140697	3e-10	58.5	5.51	32.89	15.24	6.76	-0.710461	0.527936				methionine biosynthesis | translational initiation | eukaryotic translation initiation factor 2B complex | GTP binding | translation initiation factor activity | S-methyl-5-thioribose kinase activity|	biological_process | biological_process | cellular_component | molecular_function | molecular_function | molecular_function|	GO:0009086 | GO:0006413 | GO:0005851 | GO:0005525 | GO:0003743 | GO:0046522|	KOG1468	Predicted translation initiation factor related to eIF-2B alpha/beta/delta subunits (CIG2/IDI2)	Translation, ribosomal structure and biogenesis
c74098_g1_i2	ChlNC64A_1|143663	3e-10	58.9	0.44	6.33	9.14	11.13	1.58316	0.136537							KOG1075	FOG: Reverse transcriptase	General function prediction only
c79012_g1_i1	Ost9901_3|27610	3e-10	58.9	6.71	4.95	5.7	11.86	0.62805	0.505221
c30244_g1_i1	MicpuN3|63943	3e-10	58.9	1.91	13.12	13.64	4.61	0.265267	0.926606				protein binding|calcium ion binding|	molecular_function|molecular_function|	GO:0005515|GO:0005509|	KOG1947	Leucine rich repeat proteins, some proteins contain F-box	General function prediction only
c57489_g1_i1	Coc_C169_1|45921	3e-10	59.3	6.41	8.04	15.76	2.55	0.255932	0.863618				protein kinase activity | ATP binding | protein amino acid phosphorylation | catalytic activity | protein serine/threonine kinase activity | binding | metabolic process|	molecular_function | molecular_function | biological_process | molecular_function | molecular_function | molecular_function | biological_process|	GO:0004672 | GO:0005524 | GO:0006468 | GO:0003824 | GO:0004674 | GO:0005488 | GO:0008152|	KOG0698	Serine/threonine protein phosphatase	Signal transduction mechanisms
c59837_g2_i1	ChlNC64A_1|50074	3e-10	59.3	11.43	11.17	26.96	15.47	0.87264	0.317708							KOG0236	Sulfate/bicarbonate/oxalate exchanger SAT-1 and related transporters (SLC26 family)	Inorganic ion transport and metabolism
c69087_g2_i1	Coc_C169_1|48684	3e-10	59.3	19.48	6.87	15.94	15.45	0.236808	0.796445							KOG1609	Protein involved in mRNA turnover and stability	RNA processing and modification
c60535_g1_i1	Coc_C169_1|65215	3e-10	59.7	3.47	0.4	3.77	0.78	0.165216	1				oxidoreductase activity | FAD binding|	molecular_function | molecular_function|	GO:0016491 | GO:0050660|
c36964_g1_i1	Coc_C169_1|67878	3e-10	59.7	15.23	16.79	10.29	8.06	-0.811735	0.360668	1.13.11.12	Lipoxygenase.	\N	iron ion binding | electron transport | lipoxygenase activity | oxidoreductase activity, acting on single donors with incorporation of molecular oxygen, incorporation of two atoms of oxygen | metal ion binding|	molecular_function | biological_process | molecular_function | molecular_function | molecular_function|	GO:0005506 | GO:0006118 | GO:0016165 | GO:0016702 | GO:0046872|	KOG2859	DNA repair protein, member of the recA/RAD51 family	Replication, recombination and repair
c49463_g1_i3	Chlre4|381980	3e-10	60.1	8.03	11.02	7.79	3.31	-0.841213	0.324545
c61536_g1_i1	Chlre4|330727	3e-10	60.1	21.39	17.16	7.94	12.32	-0.894799	0.314991	2.3.1.48	Histone acetyltransferase.	\N	histone acetyltransferase activity|	molecular_function|	GO:0004402|	KOG1320	Serine protease	Posttranslational modification, protein turnover, chaperones
c37358_g1_i2	ChlNC64A_1|133184	3e-10	60.1	27.7	16.34	13.82	7.28	-1.12043	0.189595	2.4.1.-|2.4.1.-|2.4.1.-|2.4.1.-|2.4.1.-|2.4.1.-|2.4.1.-|2.4.1.-|2.4.1.-|2.4.1.-|2.4.1.-	Hexosyltransferases.|Hexosyltransferases.|Hexosyltransferases.|Hexosyltransferases.|Hexosyltransferases.|Hexosyltransferases.|Hexosyltransferases.|Hexosyltransferases.|Hexosyltransferases.|Hexosyltransferases.|Hexosyltransferases.	O-Glycans biosynthesis|Fructose and mannose metabolism|Peptidoglycan biosynthesis|Sphingoglycolipid metabolism|Blood group glycolipid biosynthesis - lact series|Blood group glycolipid biosynthesis - neolact series|Glycerolipid metabolism|Globoside metabolism|Chondroitin / heparan sulfate biosynthesis|Keratan sulfate biosynthesis|N-Glycans biosynthesis	UDP-N-acetylglucosamine-peptide N-acetylglucosaminyltransferase activity | guanosine tetraphosphate metabolism | lipopolysaccharide-1,6-galactosyltransferase activity | fucosyltransferase activity | galactosyltransferase activity | acetylgalactosaminyltransferase activity | acetylglucosaminyltransferase activity | RNA processing | intracellular | calcium ion binding | dolichyl-phosphate-glucose-g…	molecular_function | biological_process | molecular_function | molecular_function | molecular_function | molecular_function | molecular_function | biological_process | cellular_component | molecular_function | molecular_function | molecular_function | molecular_function | molecular_function | molecular_function | molecular_function | molecular_function | molecular_function | molecular_function | …	GO:0016253 | GO:0015969 | GO:0008921 | GO:0008417 | GO:0008378 | GO:0008376 | GO:0008375 | GO:0006396 | GO:0005622 | GO:0005509 | GO:0004583 | GO:0004576 | GO:0004376 | GO:0003980 | GO:0000033 | GO:0000030 | GO:0000026 | GO:0000009 | GO:0016758 | GO:0016759 | GO:0018715 | GO:0018716 | GO:0018717 | GO:0018718 | GO:0019112 | GO:0019187 | GO:0042281 | GO:0042283 | GO:0046527 | GO:0046920 | GO:004692…	KOG1157	Predicted guanosine polyphosphate pyrophosphohydrolase/synthase	Signal transduction mechanisms
c72654_g1_i5	Coc_C169_1|45137	3e-10	60.5	129.13	12.49	49.88	39.81	-0.713257	0.484848	1.14.-.-|1.14.-.-|1.14.-.-|1.14.-.-	Acting on paired donors, with incorporation or reduction of|Acting on paired donors, with incorporation or reduction of|Acting on paired donors, with incorporation or reduction of|Acting on paired donors, with incorporation or reduction of	gamma-Hexachlorocyclohexane degradation|Ascorbate and aldarate metabolism|Flavonoids, stilbene and lignin biosynthesis|Fluorene degradation	monooxygenase activity | iron ion binding | electron transport | heme binding | fluorene oxygenase activity | mono-butyltin dioxygenase activity | limonene 8-monooxygenase activity | tri-n-butyltin dioxygenase activity | di-n-butyltin dioxygenase activity | methylsilanetriol hydroxylase activity | methyl tertiary butyl ether 3-monooxygenase activity | 4-nitrocatechol 4-monooxygenase activity | 4-…	molecular_function | molecular_function | biological_process | molecular_function | molecular_function | molecular_function | molecular_function | molecular_function | molecular_function | molecular_function | molecular_function | molecular_function | molecular_function | molecular_function | molecular_function | molecular_function | molecular_function | molecular_function | molecular_function | …	GO:0004497 | GO:0005506 | GO:0006118 | GO:0020037 | GO:0018585 | GO:0018586 | GO:0018587 | GO:0018588 | GO:0018589 | GO:0018590 | GO:0018591 | GO:0018592 | GO:0018593 | GO:0018594 | GO:0018595 | GO:0018596 | GO:0018597 | GO:0018598 | GO:0018599 | GO:0018600 | GO:0043823|	KOG0158	Cytochrome P450 CYP3/CYP5/CYP6/CYP9 subfamilies	Secondary metabolites biosynthesis, transport and catabolism
c49620_g1_i5	Coc_C169_1|36844	3e-10	60.5	3.73	6.15	9.29	9.33	0.898617	0.31454				protein kinase activity | ATP binding | protein amino acid phosphorylation | protein-tyrosine kinase activity | protein serine/threonine kinase activity | cyclin-dependent protein kinase activity|	molecular_function | molecular_function | biological_process | molecular_function | molecular_function | molecular_function|	GO:0004672 | GO:0005524 | GO:0006468 | GO:0004713 | GO:0004674 | GO:0004693|	KOG0600	Cdc2-related protein kinase	Cell cycle control, cell division, chromosome partitioning
c45078_g1_i1	ChlNC64A_1|144273	3e-10	60.5	3.48	15.79	15.49	9.06	0.297608	0.750533
c67148_g2_i1	Chlre4|410409	3e-10	60.5	3.03	11.29	9.85	3.39	-0.197308	0.826107				protein import into nucleus, docking | nucleus | nuclear pore | cytoplasm | intracellular protein transport | protein transporter activity|	biological_process | cellular_component | cellular_component | cellular_component | biological_process | molecular_function|	GO:0000059 | GO:0005634 | GO:0005643 | GO:0005737 | GO:0006886 | GO:0008565|	KOG1993	Nuclear transport receptor KAP120 (importin beta superfamily)	Nuclear structure |Intracellular trafficking, secretion, and vesicular transport
c72073_g7_i3	Chlre4|398506	3e-10	60.5	5.84	0.36	2.44	2.82	-0.244971	0.921059	4.6.1.1	Adenylate cyclase.	Purine metabolism	binding | protein binding | adenylate cyclase activity | calcium- and calmodulin-responsive adenylate cyclase activity|	molecular_function | molecular_function | molecular_function | molecular_function|	GO:0005488 | GO:0005515 | GO:0004016 | GO:0008294|	KOG0619	FOG: Leucine rich repeat	General function prediction only
c69120_g3_i2	Coc_C169_1|68353	3e-10	61.2	14.88	3.05	11.52	7.2	-0.00480277	1							KOG1987	Speckle-type POZ protein SPOP and related proteins with TRAF, MATH and BTB/POZ domains	Cell cycle control, cell division, chromosome partitioning |General function prediction only
c35293_g1_i2	Chlre4|394775	3e-10	62	0.8	0.62	16.53	113.56	6.64817	8.99523e-07	1.3.5.1|1.3.5.1	Succinate dehydrogenase (ubiquinone).|Succinate dehydrogenase (ubiquinone).	Citrate cycle (TCA cycle)|Oxidative phosphorylation	oxidoreductase activity | FAD binding | electron transport | succinate dehydrogenase (ubiquinone) activity|	molecular_function | molecular_function | biological_process | molecular_function|	GO:0016491 | GO:0050660 | GO:0006118 | GO:0008177|	KOG2403	Succinate dehydrogenase, flavoprotein subunit	Energy production and conversion
c2916_g1_i2	Chlre4|402406	3e-10	62.4	3.21	6.2	8.38	1.66	-0.0482465	1				protein binding|	molecular_function|	GO:0005515|	KOG0619	FOG: Leucine rich repeat	General function prediction only
c47998_g1_i1	Thaps3|23419	3e-10	62.8	18.2	4.16	143.79	151.48	3.72043	0.000165305				copper ion binding|proteolysis and peptidolysis|metallopeptidase activity|zinc ion binding|	molecular_function|biological_process|molecular_function|molecular_function|	GO:0005507|GO:0006508|GO:0008237|GO:0008270|	KOG1216	von Willebrand factor and related coagulation proteins	Defense mechanisms |Extracellular structures
c48481_g1_i2	Coc_C169_1|66018	2e-10	57.8	11.72	8.36	15.22	13.74	0.528347	0.625415
c14260_g1_i1	Ost9901_3|29034	2e-10	57.8	4.94	0.85	22.79	23.83	2.98975	0.00456389				structural constituent of ribosome|intracellular|ribosome|protein biosynthesis|RNA binding|large ribosomal subunit|transferase activity|nucleic acid binding|	molecular_function|cellular_component|cellular_component|biological_process|molecular_function|cellular_component|molecular_function|molecular_function|	GO:0003735|GO:0005622|GO:0005840|GO:0006412|GO:0003723|GO:0015934|GO:0016740|GO:0003676|	KOG0438	Mitochondrial/chloroplast ribosomal protein L2	Translation, ribosomal structure and biogenesis
c65280_g1_i2	Chlre4|190046	2e-10	57.8	29.59	22.86	43.59	5.52	-0.288102	0.743622							KOG3017	Defense-related protein containing SCP domain	Function unknown
c46864_g1_i1	Coc_C169_1|60457	2e-10	58.2	4.9	16.71	10.62	3.28	-0.736432	0.409797				structural constituent of ribosome | intracellular | ribosome | translation|	molecular_function | cellular_component | cellular_component | biological_process|	GO:0003735 | GO:0005622 | GO:0005840 | GO:0006412|
c33761_g1_i1	ChlNC64A_1|134807	2e-10	58.2	7.45	7.95	9.18	5.97	-0.0321714	1
c6532_g1_i2	Coc_C169_1|66269	2e-10	58.2	9.8	0.76	10.73	18.53	1.49146	0.204107				nucleic acid binding|	molecular_function|	GO:0003676|	KOG0131	Splicing factor 3b, subunit 4	RNA processing and modification
c81225_g1_i1	Coc_C169_1|6218	2e-10	58.2	2.8	1.73	7.64	20	2.66239	0.0176807				UDP-3-O-[3-hydroxymyristoyl] N-acetylglucosamine deacetylase activity | lipid A biosynthetic process|	molecular_function | biological_process|	GO:0008759 | GO:0009245|
c7253_g1_i1	Chlre4|419053	2e-10	58.5	6.12	10.19	9.2	2.44	-0.519168	0.625978				protein binding | ATP binding | cellular protein metabolic process|	molecular_function | molecular_function | biological_process|	GO:0005515 | GO:0005524 | GO:0044267|	KOG3299	Uncharacterized conserved protein	Function unknown
c45669_g1_i1	Coc_C169_1|67343	2e-10	58.9	28.7	3.28	10.49	16.89	-0.217949	0.85334							KOG1305	Amino acid transporter protein	Amino acid transport and metabolism
c84188_g1_i1	Coc_C169_1|42626	2e-10	58.9	5.53	6.29	8.09	16.26	1.08998	0.25558				membrane|	cellular_component|	GO:0016020|	KOG3912	Predicted integral membrane protein	General function prediction only
c81242_g1_i1	Chlre4|376420	2e-10	58.9	11.2	20.27	50.31	206.39	3.23067	0.00173126
c25930_g1_i1	Coc_C169_1|67353	2e-10	59.3	11.07	3.15	2.02	4.43	-1.14283	0.458499							KOG0501	K+-channel KCNQ	Inorganic ion transport and metabolism
c60636_g1_i2	ChlNC64A_1|145112	2e-10	59.3	11.1	16.57	14.02	5.46	-0.533764	0.578496							KOG2548	SWAP mRNA splicing regulator	RNA processing and modification
c78506_g1_i1	Ost9901_3|27610	2e-10	59.3	6.37	7.59	10.81	4.49	0.086722	1
c32029_g1_i1	Chlre4|116937	2e-10	59.3	9.25	12.84	19.38	4.91	0.0597033	1				ubiquitin-dependent protein catabolic process | cullin-RING ubiquitin ligase complex | ubiquitin protein ligase binding|	biological_process | cellular_component | molecular_function|	GO:0006511 | GO:0031461 | GO:0031625|	KOG2166	Cullins	Cell cycle control, cell division, chromosome partitioning
c33308_g1_i1	Coc_C169_1|54370	2e-10	59.3	5.78	5.38	16.74	11.35	1.28362	0.124873	5.2.1.8	Peptidylprolyl isomerase.	\N	isomerase activity | peptidyl-prolyl cis-trans isomerase activity | cyclophilin | FK506-sensitive peptidyl-prolyl cis-trans isomerase | cyclophilin-type peptidyl-prolyl cis-trans isomerase activity|	molecular_function | molecular_function | molecular_function | molecular_function | molecular_function|	GO:0016853 | GO:0003755 | GO:0004600 | GO:0030051 | GO:0042027|	KOG3259	Peptidyl-prolyl cis-trans isomerase	Posttranslational modification, protein turnover, chaperones
c84332_g1_i1	Thaps3|33033	2e-10	59.3	8.52	3.52	19.37	11.27	1.29117	0.182481							KOG1137	mRNA cleavage and polyadenylation factor II complex, BRR5 (CPSF subunit)	RNA processing and modification
c73861_g3_i2	Coc_C169_1|47533	2e-10	59.3	9.75	5.03	6.42	1.57	-0.885734	0.421654				monooxygenase activity | iron ion binding | electron transport | heme binding | triacylglycerol lipase activity | lipid metabolic process | catalytic activity|	molecular_function | molecular_function | biological_process | molecular_function | molecular_function | biological_process | molecular_function|	GO:0004497 | GO:0005506 | GO:0006118 | GO:0020037 | GO:0004806 | GO:0006629 | GO:0003824|	KOG0158	Cytochrome P450 CYP3/CYP5/CYP6/CYP9 subfamilies	Secondary metabolites biosynthesis, transport and catabolism
c50581_g1_i1	Coc_C169_1|64224	2e-10	59.3	4.52	18.91	7.46	3.65	-1.01196	0.389523				nucleic acid binding | nucleus|	molecular_function | cellular_component|	GO:0003676 | GO:0005634|	KOG1896	mRNA cleavage and polyadenylation factor II complex, subunit CFT1 (CPSF subunit)	RNA processing and modification
c6189_g1_i1	ChlNC64A_1|134996	2e-10	59.7	4.74	0.81	6.24	12.16	1.74069	0.151801	3.4.22.-	Cysteine endopeptidases.	\N	cysteine-type endopeptidase activity | cathepsin F activity|	molecular_function | molecular_function|	GO:0004197 | GO:0016946|	KOG3691	Exocyst complex subunit Sec8	Intracellular trafficking, secretion, and vesicular transport
c50049_g1_i1	Chlre4|416487	2e-10	59.7	8.81	0.84	15.05	12.59	1.47476	0.199524							KOG1161	Protein involved in vacuolar polyphosphate accumulation, contains SPX domain	Inorganic ion transport and metabolism
c43617_g1_i1	Chlre4|399199	2e-10	59.7	13	5.97	26.81	33.27	1.68262	0.0560846	3.4.16.6	Carboxypeptidase D.	\N	serine carboxypeptidase activity | proteolysis | carboxypeptidase D activity|	molecular_function | biological_process | molecular_function|	GO:0004185 | GO:0006508 | GO:0004187|	KOG1282	Serine carboxypeptidases (lysosomal cathepsin A)	Posttranslational modification, protein turnover, chaperones |Amino acid transport and metabolism
c55473_g1_i1	Coc_C169_1|46683	2e-10	59.7	0.94	7.87	5.62	3.7	0.0414172	1
c12925_g1_i1	ChlNC64A_1|30275	2e-10	60.1	1.84	1.5	8.04	27.21	3.46964	0.00262068				molecular function unknown | iron ion binding | catalytic activity|	molecular_function | molecular_function | molecular_function|	GO:0005554 | GO:0005506 | GO:0003824|	KOG2492	CDK5 activator-binding protein	Signal transduction mechanisms
c76716_g1_i1	Coc_C169_1|63413	2e-10	60.1	2.18	7.22	14.3	5.78	1.02621	0.281042							KOG0498	K+-channel ERG and related proteins, contain PAS/PAC sensor domain	Signal transduction mechanisms |Inorganic ion transport and metabolism
c66311_g2_i1	MicpuN3|62214	2e-10	60.1	2.98	8.21	9.08	0.94	-0.252	0.858576	4.6.1.1	Adenylate cyclase.	Purine metabolism	protein binding|ubiquitin ligase complex|ubiquitin-protein ligase activity|protein ubiquitination|adenylate cyclase activity|calcium- and calmodulin-responsive adenylate cyclase activity|	molecular_function|cellular_component|molecular_function|biological_process|molecular_function|molecular_function|	GO:0005515|GO:0000151|GO:0004842|GO:0016567|GO:0004016|GO:0008294|	KOG0619	FOG: Leucine rich repeat	General function prediction only
c89385_g1_i1	Coc_C169_1|63121	2e-10	60.1	11	8.95	20.64	12.56	0.686098	0.428469
c65942_g1_i1	ChlNC64A_1|57520	2e-10	60.5	5.65	8.24	20.11	28.3	1.83928	0.0331385							KOG1947	Leucine rich repeat proteins, some proteins contain F-box	General function prediction only
c70446_g2_i2	Chlre4|206491	2e-10	60.5	19.95	3.53	4.67	10.18	-0.629692	0.629093				ATP binding | transport | membrane | ATPase activity, coupled to transmembrane movement of substances | nucleotide binding | nucleoside-triphosphatase activity|	molecular_function | biological_process | cellular_component | molecular_function | molecular_function | molecular_function|	GO:0005524 | GO:0006810 | GO:0016020 | GO:0042626 | GO:0000166 | GO:0017111|	KOG0987	DNA helicase PIF1/RRM3	Cell cycle control, cell division, chromosome partitioning
c61900_g1_i2	MicpuN3|60692	2e-10	60.5	1.68	3.17	9.16	4.43	1.39635	0.18009	6.5.1.1	DNA ligase (ATP).	\N	DNA ligase (ATP) activity|	molecular_function|	GO:0003910|	KOG2002	TPR-containing nuclear phosphoprotein that regulates K(+) uptake	Inorganic ion transport and metabolism
c75242_g1_i1	Chlre4|196741	2e-10	60.5	6.95	5.62	8.82	10.04	0.585281	0.539453				ATP binding | nucleobase, nucleoside, nucleotide and nucleic acid metabolic process | nucleobase, nucleoside, nucleotide kinase activity | calcium-dependent cysteine-type endopeptidase activity | intracellular | proteolysis | nucleotide binding | nucleoside-triphosphatase activity|	molecular_function | biological_process | molecular_function | molecular_function | cellular_component | biological_process | molecular_function | molecular_function|	GO:0005524 | GO:0006139 | GO:0019205 | GO:0004198 | GO:0005622 | GO:0006508 | GO:0000166 | GO:0017111|	KOG3078	Adenylate kinase	Nucleotide transport and metabolism
c83110_g1_i1	ChlNC64A_1|142258	2e-10	60.8	2.04	4.48	7.74	2.4	0.549755	0.676031				protein amino acid phosphorylation | ATP binding | protein kinase activity|	biological_process | molecular_function | molecular_function|	GO:0006468 | GO:0005524 | GO:0004672|	KOG1236	Predicted unusual protein kinase	General function prediction only
c73032_g2_i1	ChlNC64A_1|137296	2e-10	61.2	30.68	13.24	36.83	51.89	1.05091	0.21879	1.1.3.6	Cholesterol oxidase.	Bile acid biosynthesis	cholesterol oxidase activity|	molecular_function|	GO:0016995|	KOG1488	Translational repressor Pumilio/PUF3 and related RNA-binding proteins (Puf superfamily)	Translation, ribosomal structure and biogenesis
c67646_g1_i3	Coc_C169_1|56993	2e-10	61.2	4.21	1.5	0.41	5.98	0.287343	0.823611
c71311_g4_i1	Coc_C169_1|68334	2e-10	62.4	6.91	3.13	15.58	24.68	2.05073	0.0227047
c64839_g2_i1	Coc_C169_1|68334	2e-10	62.4	11.27	3.59	10.31	17.1	0.931867	0.312161
c61025_g1_i1	Coc_C169_1|44152	2e-10	62.8	7.08	15.37	13.18	3.97	-0.509883	0.563102				calcium ion binding|	molecular_function|	GO:0005509|	KOG0998	Synaptic vesicle protein EHS-1 and related EH domain proteins	Signal transduction mechanisms |Intracellular trafficking, secretion, and vesicular transport
c89749_g1_i1	Thaps3|20223	1e-10	55.1	15.5	4.68	134.08	812.25	5.71437	8.1068e-06				nucleic acid binding|	molecular_function|	GO:0003676|	KOG0118	FOG: RRM domain	General function prediction only
c88574_g1_i1	Coc_C169_1|32818	1e-10	56.2	2.91	11.44	7.94	3.47	-0.350722	0.781614
c26019_g1_i1	Ost9901_3|32634	1e-10	57	6.14	0.89	8.99	6.59	1.10609	0.407182				proteolysis and peptidolysis|peptidase activity|	biological_process|molecular_function|	GO:0006508|GO:0008233|
c36541_g1_i1	Coc_C169_1|24839	1e-10	57.8	4.38	26.68	23.97	23.8	0.685525	0.481921
c92708_g1_i1	ChlNC64A_1|27288	1e-10	58.2	4.82	5.38	6.15	6.41	0.287797	0.80448				zinc ion binding | ubiquitin-protein ligase activity | ubiquitin ligase complex | protein ubiquitination|	molecular_function | molecular_function | cellular_component | biological_process|	GO:0008270 | GO:0004842 | GO:0000151 | GO:0016567|	KOG1571	Predicted E3 ubiquitin ligase	Posttranslational modification, protein turnover, chaperones
c22634_g1_i1	Coc_C169_1|58930	1e-10	58.5	2.21	27.16	8.51	3.57	-1.20342	0.362551							KOG1010	Rb (Retinoblastoma tumor suppressor)-related protein	Cell cycle control, cell division, chromosome partitioning
c5161_g1_i1	Coc_C169_1|37718	1e-10	59.3	2.62	8.31	23.12	38.38	2.57791	0.0125261	1.2.1.8	Betaine-aldehyde dehydrogenase.	Glycine, serine and threonine metabolism	metabolic process | oxidoreductase activity | betaine-aldehyde dehydrogenase activity|	biological_process | molecular_function | molecular_function|	GO:0008152 | GO:0016491 | GO:0008802|	KOG2450	Aldehyde dehydrogenase	Energy production and conversion
c40538_g1_i1	Coc_C169_1|49073	1e-10	59.7	7.48	2.4	22.55	11.99	1.74322	0.0951706							KOG2834	Nuclear pore complex, rNpl4 component (sc Npl4)	Nuclear structure |Intracellular trafficking, secretion, and vesicular transport
c73284_g2_i10	Chlre4|344582	1e-10	59.7	10.3	0.56	4.49	2.18	-0.758607	0.624534
c78818_g1_i1	Chlre4|191875	1e-10	59.7	8.72	5.9	8.59	8.36	0.206535	0.845954							KOG2619	Fucosyltransferase	Carbohydrate transport and metabolism |Amino acid transport and metabolism
c40343_g1_i1	ChlNC64A_1|134832	1e-10	59.7	10.05	4.91	11.06	3.61	-0.0575954	1				zinc ion binding | nucleus | DNA binding|	molecular_function | cellular_component | molecular_function|	GO:0008270 | GO:0005634 | GO:0003677|	KOG1279	Chromatin remodeling factor subunit and related transcription factors	Chromatin structure and dynamics
c25005_g1_i1	ChlNC64A_1|133443	1e-10	59.7	10.79	17.44	17.25	5.3	-0.371289	0.663237							KOG1764	5'-AMP-activated protein kinase, gamma subunit	Energy production and conversion
c49077_g1_i2	ChlNC64A_1|54183	1e-10	59.7	49.91	20.41	32.23	54.47	0.352161	0.708503	2.3.1.48	Histone acetyltransferase.	\N	ubiquitin cycle | ubiquitin-dependent protein catabolism | histone acetyltransferase activity | ubiquitin thiolesterase activity | cysteine-type endopeptidase activity|	biological_process | biological_process | molecular_function | molecular_function | molecular_function|	GO:0006512 | GO:0006511 | GO:0004402 | GO:0004221 | GO:0004197|	KOG1863	Ubiquitin carboxyl-terminal hydrolase	Posttranslational modification, protein turnover, chaperones
c88420_g1_i1	MicpuN3|81826	1e-10	59.7	8.88	28.39	30.01	20.59	0.449489	0.61808	4.6.1.1	Adenylate cyclase.	Purine metabolism	protein binding|adenylate cyclase activity|calcium- and calmodulin-responsive adenylate cyclase activity|	molecular_function|molecular_function|molecular_function|	GO:0005515|GO:0004016|GO:0008294|	KOG0619	FOG: Leucine rich repeat	General function prediction only
c16091_g1_i1	Chlre4|143281	1e-10	59.7	13.14	37.24	22.38	11.63	-0.527311	0.580603							KOG2341	TATA box binding protein (TBP)-associated factor, RNA polymerase II	Transcription
c14515_g1_i1	Coc_C169_1|61427	1e-10	60.1	8.89	5.86	14.67	12.57	0.878017	0.387483				transcription factor activity | nucleus | regulation of transcription, DNA-dependent | sequence-specific DNA binding|	molecular_function | cellular_component | biological_process | molecular_function|	GO:0003700 | GO:0005634 | GO:0006355 | GO:0043565|	KOG4364	Chromatin assembly factor-I	Chromatin structure and dynamics
c42025_g1_i1	Coc_C169_1|54031	1e-10	60.1	10.16	7.79	6.65	7.52	-0.343618	0.819805
c62199_g1_i1	Coc_C169_1|55859	1e-10	60.1	3.67	7.83	17.11	7.36	1.04528	0.293872							KOG1938	Protein with predicted involvement in meiosis (GSG1)	Cell cycle control, cell division, chromosome partitioning
c79236_g1_i1	Coc_C169_1|46084	1e-10	60.1	0.78	3.89	9.34	6.18	1.65731	0.11412				protein binding | zinc ion binding|	molecular_function | molecular_function|	GO:0005515 | GO:0008270|	KOG0978	E3 ubiquitin ligase involved in syntaxin degradation	Posttranslational modification, protein turnover, chaperones
c44215_g1_i2	ChlNC64A_1|141903	1e-10	60.5	9.98	20.68	10.96	6.42	-0.798914	0.435217				zinc ion binding | ubiquitin-protein ligase activity | ubiquitin ligase complex | protein ubiquitination|	molecular_function | molecular_function | cellular_component | biological_process|	GO:0008270 | GO:0004842 | GO:0000151 | GO:0016567|	KOG2231	Predicted E3 ubiquitin ligase	Posttranslational modification, protein turnover, chaperones
c2508_g1_i1	ChlNC64A_1|136358	1e-10	60.5	1.39	6.87	5.31	4.41	0.215952	0.907418	2.3.1.48	Histone acetyltransferase.	\N	histone acetyltransferase activity|	molecular_function|	GO:0004402|	KOG0562	Predicted hydrolase (HIT family)	General function prediction only
c65741_g3_i1	Coc_C169_1|39196	1e-10	60.5	10.44	2.48	8.96	1.19	-0.44365	0.699849				DNA binding | transcription factor activity | nucleus | regulation of transcription|	molecular_function | molecular_function | cellular_component | biological_process|	GO:0003677 | GO:0003700 | GO:0005634 | GO:0045449|	KOG2136	Transcriptional regulators binding to the GC-rich sequences	Transcription
c91591_g1_i1	ChlNC64A_1|145278	1e-10	60.5	6.97	15.54	7.57	5.47	-0.813853	0.347939				phosphopantetheinyltransferase activity | fatty acid biosynthesis | magnesium ion binding|	molecular_function | biological_process | molecular_function|	GO:0008897 | GO:0006633 | GO:0000287|	KOG0945	Alpha-aminoadipic semialdehyde dehydrogenase-phosphopantetheinyl transferase	Amino acid transport and metabolism |Coenzyme transport and metabolism
c43624_g1_i1	ChlNC64A_1|58780	1e-10	60.5	6.89	2.55	3.34	1.22	-1.03609	0.418824	6.3.2.19	Ubiquitin--protein ligase.	\N	ubiquitin cycle | ubiquitin-protein ligase activity|	biological_process | molecular_function|	GO:0006512 | GO:0004842|	KOG1140	N-end rule pathway, recognition component UBR1	Posttranslational modification, protein turnover, chaperones
c58587_g1_i1	ChlNC64A_1|137281	1e-10	60.5	2.99	4.97	17.99	13.09	1.92111	0.031549							KOG3544	Collagens (type IV and type XIII), and related proteins	Extracellular structures
c48246_g1_i1	Ost9901_3|30883	1e-10	60.5	6.89	3.82	6.69	2.44	-0.259277	0.79942							KOG0504	FOG: Ankyrin repeat	General function prediction only
c28732_g1_i1	Coc_C169_1|57186	1e-10	60.5	7.62	5	7.41	5.41	0.00586589	1							KOG2053	Mitochondrial inheritance and actin cytoskeleton organization protein	Cytoskeleton
c18532_g1_i1	ChlNC64A_1|32684	1e-10	60.8	2.28	5.05	21.58	20.54	2.49971	0.00635477	3.6.1.3	Adenosinetriphosphatase.	Purine metabolism	DNA translocase activity | protein-transporting ATPase activity | RNA-dependent ATPase activity | DNA-dependent ATPase activity | ATP-dependent helicase activity | DNA replication initiation | nucleus | ATP binding | ATP-dependent RNA helicase activity | ATP-dependent DNA helicase activity | DNA binding | ATPase activity | single-stranded DNA-dependent ATP-dependent DNA helicase activity | ATPase…	molecular_function | molecular_function | molecular_function | molecular_function | molecular_function | biological_process | cellular_component | molecular_function | molecular_function | molecular_function | molecular_function | molecular_function | molecular_function | molecular_function | molecular_function | molecular_function | molecular_function|	GO:0015616 | GO:0015462 | GO:0008186 | GO:0008094 | GO:0008026 | GO:0006270 | GO:0005634 | GO:0005524 | GO:0004004 | GO:0004003 | GO:0003677 | GO:0016887 | GO:0017116 | GO:0042623 | GO:0042624 | GO:0042625 | GO:0042626|	KOG0477	DNA replication licensing factor, MCM2 component	Replication, recombination and repair
c61357_g2_i1	Coc_C169_1|47992	1e-10	61.2	5.98	18.23	26.38	11.24	0.547987	0.531327	4.2.1.17|4.2.1.17|4.2.1.17|4.2.1.17|4.2.1.17|4.2.1.17|4.2.1.17|4.2.1.17|4.2.1.17	Enoyl-CoA hydratase.|Enoyl-CoA hydratase.|Enoyl-CoA hydratase.|Enoyl-CoA hydratase.|Enoyl-CoA hydratase.|Enoyl-CoA hydratase.|Enoyl-CoA hydratase.|Enoyl-CoA hydratase.|Enoyl-CoA hydratase.	Fatty acid metabolism|beta-Alanine metabolism|Tryptophan metabolism|Lysine degradation|Fatty acid biosynthesis (path 2)|Benzoate degradation via CoA ligation|Butanoate metabolism|Valine, leucine and isoleucine degradation|Propanoate metabolism	catalytic activity | metabolic process | enoyl-CoA hydratase activity|	molecular_function | biological_process | molecular_function|	GO:0003824 | GO:0008152 | GO:0004300|	KOG1684	Enoyl-CoA hydratase	Lipid transport and metabolism
c72397_g4_i1	Coc_C169_1|68334	1e-10	61.2	28.87	2.43	21.46	33.45	0.84091	0.435469
c92122_g1_i1	Chlre4|206491	1e-10	61.2	3.37	10.42	14.66	1.77	0.123207	0.950323				ATP binding | transport | membrane | ATPase activity, coupled to transmembrane movement of substances | nucleotide binding | nucleoside-triphosphatase activity|	molecular_function | biological_process | cellular_component | molecular_function | molecular_function | molecular_function|	GO:0005524 | GO:0006810 | GO:0016020 | GO:0042626 | GO:0000166 | GO:0017111|	KOG0987	DNA helicase PIF1/RRM3	Cell cycle control, cell division, chromosome partitioning
c70249_g3_i2	MicpuN3|77808	1e-10	61.2	10.69	21.32	15.31	16.09	-0.0147911	1				protein binding|	molecular_function|	GO:0005515|	KOG0619	FOG: Leucine rich repeat	General function prediction only
c72443_g2_i1	ChlNC64A_1|58999	1e-10	61.2	9.94	9.35	13.82	16.54	0.669474	0.415961				protein amino acid phosphorylation | nucleus | ATP binding | protein-tyrosine kinase activity | protein serine/threonine kinase activity | protein kinase activity | DNA binding|	biological_process | cellular_component | molecular_function | molecular_function | molecular_function | molecular_function | molecular_function|	GO:0006468 | GO:0005634 | GO:0005524 | GO:0004713 | GO:0004674 | GO:0004672 | GO:0003677|	KOG0724	Zuotin and related molecular chaperones (DnaJ superfamily), contains DNA-binding domains	Posttranslational modification, protein turnover, chaperones
c55471_g1_i3	Chlre4|393884	1e-10	61.6	6.66	12.98	13.55	2.07	-0.501814	0.578021							KOG1601	GATA-4/5/6 transcription factors	Transcription
c68686_g3_i1	ChlNC64A_1|57778	1e-10	61.6	7.83	8.99	30.32	26.93	1.75271	0.0324616				protein amino acid phosphorylation | ATP binding | protein-tyrosine kinase activity | protein serine/threonine kinase activity | protein kinase activity|	biological_process | molecular_function | molecular_function | molecular_function | molecular_function|	GO:0006468 | GO:0005524 | GO:0004713 | GO:0004674 | GO:0004672|	KOG0619	FOG: Leucine rich repeat	General function prediction only
c43693_g1_i2	ChlNC64A_1|26028	1e-10	61.6	9.65	15.84	23.1	13.84	0.480015	0.562776	3.2.1.22|3.2.1.22|3.2.1.22|3.2.1.22	Alpha-galactosidase.|Alpha-galactosidase.|Alpha-galactosidase.|Alpha-galactosidase.	Galactose metabolism|Glycerolipid metabolism|Globoside metabolism|Sphingoglycolipid metabolism	carbohydrate metabolism | alpha-galactosidase activity | hydrolase activity, hydrolyzing O-glycosyl compounds|	biological_process | molecular_function | molecular_function|	GO:0005975 | GO:0004557 | GO:0004553|	KOG2366	Alpha-D-galactosidase (melibiase)	Carbohydrate transport and metabolism
c64381_g2_i2	ChlNC64A_1|140983	1e-10	62	5.71	9.32	5.3	7.02	-0.276221	0.828677	2.7.1.-|2.7.1.-|2.7.1.-|2.7.1.-|2.7.1.-	Phosphotransferases with an alcohol group as acceptor.|Phosphotransferases with an alcohol group as acceptor.|Phosphotransferases with an alcohol group as acceptor.|Phosphotransferases with an alcohol group as acceptor.|Phosphotransferases with an alcohol group as acceptor.	Sphingoglycolipid metabolism|Benzoate degradation via CoA ligation|Starch and sucrose metabolism|Inositol phosphate metabolism|Nicotinate and nicotinamide metabolism	phosphatidylinositol phosphate kinase activity | cobinamide kinase activity | phosphorylase kinase regulator activity | JUN kinase kinase activity | phosphofructokinase activity | IkappaB kinase activity | MAP kinase kinase kinase kinase activity | MP kinase activity | MAP kinase 1 activity | protein amino acid phosphorylation | ATP binding | Janus kinase activity | receptor signaling protein tyr…	molecular_function | molecular_function | molecular_function | molecular_function | molecular_function | molecular_function | molecular_function | molecular_function | molecular_function | biological_process | molecular_function | molecular_function | molecular_function | molecular_function | molecular_function | molecular_function | molecular_function | molecular_function | molecular_function | …	GO:0016307 | GO:0008819 | GO:0008607 | GO:0008545 | GO:0008443 | GO:0008384 | GO:0008349 | GO:0008339 | GO:0008338 | GO:0006468 | GO:0005524 | GO:0004718 | GO:0004716 | GO:0004715 | GO:0004714 | GO:0004713 | GO:0004712 | GO:0004711 | GO:0004710 | GO:0004709 | GO:0004708 | GO:0004707 | GO:0004706 | GO:0004705 | GO:0004704 | GO:0004703 | GO:0004702 | GO:0004701 | GO:0004700 | GO:0004698 | GO:000469…	KOG0198	MEKK and related serine/threonine protein kinases	Signal transduction mechanisms
c78265_g1_i1	MicpuN3|83794	1e-10	62.8	10.91	0.24	22.26	27.69	2.17477	0.0638646				electron transport|oxidoreductase activity|electron carrier activity|iron-sulfur cluster binding|metal ion binding|xanthine dehydrogenase activity|xanthine oxidase activity|FAD binding|catalytic activity|	biological_process|molecular_function|molecular_function|molecular_function|molecular_function|molecular_function|molecular_function|molecular_function|molecular_function|	GO:0006118|GO:0016491|GO:0009055|GO:0051536|GO:0046872|GO:0004854|GO:0004855|GO:0050660|GO:0003824|	KOG0430	Xanthine dehydrogenase	Nucleotide transport and metabolism
c68851_g1_i2	Coc_C169_1|49334	1e-10	63.5	23.89	12.57	11.07	8.98	-0.89799	0.274782	3.6.1.-|3.6.1.-	In phosphorous-containing anhydrides.|In phosphorous-containing anhydrides.	Starch and sucrose metabolism|Folate biosynthesis	DNA binding | intracellular | binding | diacylglycerol pyrophosphate phosphatase activity | thiamin-pyrophosphatase activity | 8-oxo-7,8-dihydroguanine triphosphatase activity | UDP-2,3-diacylglucosamine hydrolase activity | bis(5'-nucleosyl)-tetraphosphatase activity | dATP pyrophosphohydrolase activity | pyrophosphatase activity | dihydroneopterin monophosphate phosphatase activity | dihydroneo…	molecular_function | cellular_component | molecular_function | molecular_function | molecular_function | molecular_function | molecular_function | molecular_function | molecular_function | molecular_function | molecular_function | molecular_function | molecular_function|	GO:0003677 | GO:0005622 | GO:0005488 | GO:0000810 | GO:0004787 | GO:0008413 | GO:0008758 | GO:0008796 | GO:0008828 | GO:0016462 | GO:0019176 | GO:0019177 | GO:0043141|	KOG4443	Putative transcription factor HALR/MLL3, involved in embryonic development	General function prediction only
c28775_g1_i1	ChlNC64A_1|141564	1e-10	63.5	11.57	4.66	4.9	5.09	-0.714614	0.441471							KOG0955	PHD finger protein BR140/LIN-49	General function prediction only
c26426_g1_i1	Coc_C169_1|59925	1e-10	64.7	1.75	1.02	4.65	1.46	1.01456	0.264972							KOG2885	Uncharacterized conserved protein	Function unknown
c66185_g1_i1	Coc_C169_1|33465	9e-11	57.8	16.97	6.12	1.61	1.17	-3.01351	0.015591
c61980_g1_i1	Coc_C169_1|60457	9e-11	58.2	9.29	14.77	8.07	4.37	-0.994629	0.247396				structural constituent of ribosome | intracellular | ribosome | translation|	molecular_function | cellular_component | cellular_component | biological_process|	GO:0003735 | GO:0005622 | GO:0005840 | GO:0006412|
c829_g1_i1	Coc_C169_1|67454	9e-11	59.7	0.68	6.19	6.72	2.17	0.311942	0.900418	3.1.1.-|3.1.1.-|3.1.1.-	Carboxylic ester hydrolases.|Carboxylic ester hydrolases.|Carboxylic ester hydrolases.	2,4-Dichlorobenzoate degradation|Pentose and glucuronate interconversions|Butanoate metabolism	metabolic process | hydrolase activity | phospholipase activity | lipase activity | 1-oxa-2-oxocycloheptane lactonase activity | sulfolactone hydrolase activity | 3,4-dihydrocoumarin hydrolase activity | butyrolactone hydrolase activity|	biological_process | molecular_function | molecular_function | molecular_function | molecular_function | molecular_function | molecular_function | molecular_function|	GO:0008152 | GO:0016787 | GO:0004620 | GO:0016298 | GO:0018731 | GO:0018732 | GO:0018733 | GO:0018734|	KOG1515	Arylacetamide deacetylase	Defense mechanisms
c24428_g1_i1	Coc_C169_1|33101	9e-11	59.7	19.74	23.71	30.13	15.63	0.0227762	1				nucleic acid binding | nucleus|	molecular_function | cellular_component|	GO:0003676 | GO:0005634|	KOG0123	Polyadenylate-binding protein (RRM superfamily)	Translation, ribosomal structure and biogenesis |RNA processing and modification
c26512_g1_i1	Coc_C169_1|55698	9e-11	60.1	1.09	10.97	10.08	5.15	0.2898	0.801826
c7154_g1_i1	Coc_C169_1|44844	9e-11	60.5	7.09	4.51	7.77	4.26	0.0306305	1	1.14.14.1|1.14.14.1|1.14.14.1	Unspecific monooxygenase.|Unspecific monooxygenase.|Unspecific monooxygenase.	Tryptophan metabolism|Fatty acid metabolism|gamma-Hexachlorocyclohexane degradation	monooxygenase activity | iron ion binding | electron transport | heme binding | unspecific monooxygenase activity|	molecular_function | molecular_function | biological_process | molecular_function | molecular_function|	GO:0004497 | GO:0005506 | GO:0006118 | GO:0020037 | GO:0050381|	KOG0158	Cytochrome P450 CYP3/CYP5/CYP6/CYP9 subfamilies	Secondary metabolites biosynthesis, transport and catabolism
c51487_g1_i1	ChlNC64A_1|136827	9e-11	60.8	12.06	4.41	8.94	7.77	-0.00467469	1				membrane | transport | ATP binding | transporter activity | ATPase activity|	cellular_component | biological_process | molecular_function | molecular_function | molecular_function|	GO:0016020 | GO:0006810 | GO:0005524 | GO:0005215 | GO:0016887|	KOG0062	ATPase component of ABC transporters with duplicated ATPase domains/Translation elongation factor EF-3b	Translation, ribosomal structure and biogenesis |Amino acid transport and metabolism
c28273_g1_i1	Coc_C169_1|57640	9e-11	62	5.88	1.95	5.85	3.85	0.268795	0.853709	3.6.1.-|3.6.1.-	In phosphorous-containing anhydrides.|In phosphorous-containing anhydrides.	Starch and sucrose metabolism|Folate biosynthesis	protein binding | zinc ion binding | diacylglycerol pyrophosphate phosphatase activity | thiamin-pyrophosphatase activity | 8-oxo-7,8-dihydroguanine triphosphatase activity | UDP-2,3-diacylglucosamine hydrolase activity | bis(5'-nucleosyl)-tetraphosphatase activity | dATP pyrophosphohydrolase activity | pyrophosphatase activity | dihydroneopterin monophosphate phosphatase activity | dihydroneopte…	molecular_function | molecular_function | molecular_function | molecular_function | molecular_function | molecular_function | molecular_function | molecular_function | molecular_function | molecular_function | molecular_function | molecular_function|	GO:0005515 | GO:0008270 | GO:0000810 | GO:0004787 | GO:0008413 | GO:0008758 | GO:0008796 | GO:0008828 | GO:0016462 | GO:0019176 | GO:0019177 | GO:0043141|	KOG2510	SWI-SNF chromatin-remodeling complex protein	Chromatin structure and dynamics
c66988_g1_i4	ChlNC64A_1|132966	9e-11	65.1	5.43	3.61	1.7	1.36	-1.59866	0.0842776							KOG0301	Phospholipase A2-activating protein (contains WD40 repeats)	Lipid transport and metabolism
c4120_g1_i1	ChlNC64A_1|50851	8e-11	57.4	20.16	23.34	69.85	30.84	1.146	0.162179				molecular function unknown|	molecular_function|	GO:0005554|
c25418_g1_i1	Coc_C169_1|14382	8e-11	58.9	4.58	0.93	17.44	12.64	2.40759	0.01846				hydrolase activity|	molecular_function|	GO:0016787|	KOG0648	Predicted NUDIX hydrolase FGF-2 and related proteins	Signal transduction mechanisms
c47598_g1_i2	Coc_C169_1|5658	8e-11	59.3	35.34	4.98	3.01	24.44	-0.469438	0.769849	1.1.1.37|1.1.1.37|1.1.1.37|1.1.1.37|1.1.1.37	Malate dehydrogenase.|Malate dehydrogenase.|Malate dehydrogenase.|Malate dehydrogenase.|Malate dehydrogenase.	Citrate cycle (TCA cycle)|Reductive carboxylate cycle (CO2 fixation)|Carbon fixation|Glyoxylate and dicarboxylate metabolism|Pyruvate metabolism	metabolic process | oxidoreductase activity | L-malate dehydrogenase activity|	biological_process | molecular_function | molecular_function|	GO:0008152 | GO:0016491 | GO:0030060|
c6421_g1_i1	Coc_C169_1|29725	8e-11	60.1	35.6	21.29	28.52	18.04	-0.328742	0.713933	2.7.1.-|2.7.1.-|2.7.1.-|2.7.1.-|2.7.1.-	Phosphotransferases with an alcohol group as acceptor.|Phosphotransferases with an alcohol group as acceptor.|Phosphotransferases with an alcohol group as acceptor.|Phosphotransferases with an alcohol group as acceptor.|Phosphotransferases with an alcohol group as acceptor.	Sphingoglycolipid metabolism|Benzoate degradation via CoA ligation|Starch and sucrose metabolism|Inositol phosphate metabolism|Nicotinate and nicotinamide metabolism	protein kinase activity | ATP binding | protein amino acid phosphorylation | protein-tyrosine kinase activity | protein serine/threonine kinase activity | phosphofructokinase activity | phosphorylase kinase regulator activity | cobinamide kinase activity | phosphatidylinositol phosphate kinase activity | cyclin-dependent protein kinase regulator activity | phenol kinase activity | cyclin-dependen…	molecular_function | molecular_function | biological_process | molecular_function | molecular_function | molecular_function | molecular_function | molecular_function | molecular_function | molecular_function | molecular_function | molecular_function | molecular_function | molecular_function | molecular_function | molecular_function | molecular_function | molecular_function | molecular_function | …	GO:0004672 | GO:0005524 | GO:0006468 | GO:0004713 | GO:0004674 | GO:0008443 | GO:0008607 | GO:0008819 | GO:0016307 | GO:0016538 | GO:0018720 | GO:0019914 | GO:0032942 | GO:0035004 | GO:0042556 | GO:0042557 | GO:0043743 | GO:0043771 | GO:0043798 | GO:0043841 | GO:0051731 | GO:0051734 | GO:0051735|	KOG0583	Serine/threonine protein kinase	Signal transduction mechanisms
c55301_g1_i1	Coc_C169_1|46326	8e-11	60.5	9.76	12.78	15.54	12.77	0.330309	0.73748				regulation of pH | solute:hydrogen antiporter activity | integral to membrane|	biological_process | molecular_function | cellular_component|	GO:0006885 | GO:0015299 | GO:0016021|	KOG3826	Na+/H+ antiporter	Inorganic ion transport and metabolism
c20808_g1_i1	Coc_C169_1|53884	8e-11	61.2	4.08	1.23	8.32	2.41	0.925908	0.470714							KOG1343	Histone deacetylase complex, catalytic component HDA1	Chromatin structure and dynamics
c57089_g1_i1	Thaps3|36223	8e-11	62	4.03	6.03	34.58	222.95	4.86332	3.37172e-05	2.7.1.-|2.7.1.-|2.7.1.-|2.7.1.-|2.7.1.-	Phosphotransferases with an alcohol group as acceptor.|Phosphotransferases with an alcohol group as acceptor.|Phosphotransferases with an alcohol group as acceptor.|Phosphotransferases with an alcohol group as acceptor.|Phosphotransferases with an alcohol group as acceptor.	Sphingoglycolipid metabolism|Benzoate degradation via CoA ligation|Starch and sucrose metabolism|Inositol phosphate metabolism|Nicotinate and nicotinamide metabolism	cAMP-dependent protein kinase complex|protein amino acid phosphorylation|cAMP-dependent protein kinase regulator activity|transmembrane receptor protein serine/threonine kinase activity|3-phosphoinositide-dependent protein kinase activity|DNA-dependent protein kinase activity|AMP-activated protein kinase activity|casein kinase activity|casein kinase I activity|calmodulin regulated protein kinase …	cellular_component|biological_process|molecular_function|molecular_function|molecular_function|molecular_function|molecular_function|molecular_function|molecular_function|molecular_function|molecular_function|molecular_function|molecular_function|molecular_function|molecular_function|molecular_function|molecular_function|molecular_function|molecular_function|molecular_function|molecular_function|…	GO:0005952|GO:0006468|GO:0008603|GO:0004675|GO:0004676|GO:0004677|GO:0004679|GO:0004680|GO:0004681|GO:0004683|GO:0004686|GO:0004688|GO:0004689|GO:0004690|GO:0004692|GO:0004693|GO:0004694|GO:0004695|GO:0004696|GO:0004697|GO:0004698|GO:0004700|GO:0004701|GO:0004702|GO:0004703|GO:0004704|GO:0004705|GO:0004706|GO:0004707|GO:0004708|GO:0004709|GO:0004710|GO:0004711|GO:0004712|GO:0004714|GO:0004715|GO:…	KOG1113	cAMP-dependent protein kinase types I and II, regulatory subunit	Signal transduction mechanisms
c85944_g1_i1	Coc_C169_1|61303	8e-11	62.4	6.66	9.16	1.93	5.57	-1.03545	0.337136							KOG1721	FOG: Zn-finger	General function prediction only
c74241_g2_i1	MicpuN3|62867	8e-11	63.2	86.51	16.51	81.33	50.8	0.278906	0.763799							KOG1995	Conserved Zn-finger protein	General function prediction only
c23000_g1_i1	Thaps3|6996	7e-11	58.9	0.78	1.3	11.04	14.84	3.54173	0.00198525	5.3.3.-|5.3.3.-	Transposing C==C bonds.|Transposing C==C bonds.	Fluorene degradation|Benzoate degradation via hydroxylation	catalytic activity|metabolism|C-8 sterol isomerase activity|delta5-delta2,4-dienoyl-CoA isomerase activity|intramolecular oxidoreductase activity, transposing C=C bonds|3-carboxymuconate cycloisomerase type II activity|	molecular_function|biological_process|molecular_function|molecular_function|molecular_function|molecular_function|	GO:0003824|GO:0008152|GO:0000247|GO:0008416|GO:0016863|GO:0018842|	KOG1535	Predicted fumarylacetoacetate hydralase	General function prediction only
c40659_g1_i1	Coc_C169_1|11301	7e-11	58.9	5.15	4.87	12.85	7.01	0.938903	0.303765							KOG1124	FOG: TPR repeat	General function prediction only
c13643_g1_i1	Coc_C169_1|14606	7e-11	59.3	1.12	2.95	12.29	12.64	2.55334	0.0241994	2.7.1.15	Ribokinase.	Pentose phosphate pathway	ribokinase activity | D-ribose metabolic process|	molecular_function | biological_process|	GO:0004747 | GO:0006014|	KOG2855	Ribokinase	Carbohydrate transport and metabolism
c16870_g1_i1	Chlre4|182104	7e-11	59.7	14.76	6.95	15.34	3.35	-0.320603	0.713154				protein-tyrosine kinase activity | ATP binding | protein amino acid phosphorylation | protein kinase activity | protein serine/threonine kinase activity | non-membrane spanning protein tyrosine kinase activity|	molecular_function | molecular_function | biological_process | molecular_function | molecular_function | molecular_function|	GO:0004713 | GO:0005524 | GO:0006468 | GO:0004672 | GO:0004674 | GO:0004715|	KOG0192	Tyrosine kinase specific for activated (GTP-bound) p21cdc42Hs	Signal transduction mechanisms
c42574_g1_i2	Chlre4|196593	7e-11	60.1	11.95	5.76	6.54	1.36	-1.17887	0.272759	2.7.1.71	Shikimate kinase.	Phenylalanine, tyrosine and tryptophan biosynthesis	shikimate kinase activity | ATP binding|	molecular_function | molecular_function|	GO:0004765 | GO:0005524|	KOG0692	Pentafunctional AROM protein	Amino acid transport and metabolism
c34947_g1_i1	Coc_C169_1|58941	7e-11	60.1	6.33	8.6	15.58	16.39	1.10738	0.213951
c73104_g2_i1	Coc_C169_1|62560	7e-11	60.5	15.22	11.93	41.23	46.45	1.70487	0.0364718							KOG1437	Fasciclin and related adhesion glycoproteins	Cell wall/membrane/envelope biogenesis |Extracellular structures
c86525_g1_i1	Coc_C169_1|60776	7e-11	60.8	9.25	5.78	1.68	6.13	-0.922534	0.476085				protein binding | zinc ion binding | ATP-dependent peptidase activity | ATP-dependent proteolysis|	molecular_function | molecular_function | molecular_function | biological_process|	GO:0005515 | GO:0008270 | GO:0004176 | GO:0006510|	KOG4159	Predicted E3 ubiquitin ligase	Posttranslational modification, protein turnover, chaperones
c68866_g1_i1	Chlre4|288290	7e-11	61.2	22.22	23.4	41.86	24.66	0.494437	0.545042							KOG2582	COP9 signalosome, subunit CSN3	Signal transduction mechanisms |Posttranslational modification, protein turnover, chaperones
c64949_g1_i1	Ost9901_3|94049	7e-11	61.2	5.72	5.9	13.27	11.35	1.06327	0.253667
c59011_g1_i1	ChlNC64A_1|58780	7e-11	61.2	7.18	5.34	10.47	2.54	0.00192001	1	6.3.2.19	Ubiquitin--protein ligase.	\N	ubiquitin cycle | ubiquitin-protein ligase activity|	biological_process | molecular_function|	GO:0006512 | GO:0004842|	KOG1140	N-end rule pathway, recognition component UBR1	Posttranslational modification, protein turnover, chaperones
c41910_g1_i1	MicpuN3|62442	7e-11	61.6	2.63	24.25	20.8	13.55	0.354274	0.718925	2.3.1.48	Histone acetyltransferase.	\N	transcription cofactor activity|histone acetyltransferase activity|nucleus|regulation of transcription, DNA-dependent|zinc ion binding|protein binding|transcription coactivator activity|regulation of transcription|	molecular_function|molecular_function|cellular_component|biological_process|molecular_function|molecular_function|molecular_function|biological_process|	GO:0003712|GO:0004402|GO:0005634|GO:0006355|GO:0008270|GO:0005515|GO:0003713|GO:0045449|	KOG1778	CREB binding protein/P300 and related TAZ Zn-finger proteins	Transcription
c72079_g5_i1	Chlre4|377831	7e-11	61.6	10.81	3.41	17.66	11.38	0.975454	0.303787
c68681_g1_i1	Coc_C169_1|49223	7e-11	61.6	6.14	13.96	17.62	21.13	0.976549	0.26014				protein kinase activity | ATP binding | protein amino acid phosphorylation | protein-tyrosine kinase activity | intracellular | transport | protein serine/threonine kinase activity | RNA polymerase II transcription factor activity | transcription factor TFIIE complex | transcription initiation from RNA polymerase II promoter|	molecular_function | molecular_function | biological_process | molecular_function | cellular_component | biological_process | molecular_function | molecular_function | cellular_component | biological_process|	GO:0004672 | GO:0005524 | GO:0006468 | GO:0004713 | GO:0005622 | GO:0006810 | GO:0004674 | GO:0003702 | GO:0005673 | GO:0006367|	KOG0581	Mitogen-activated protein kinase kinase (MAP2K)	Signal transduction mechanisms
c22942_g1_i1	Coc_C169_1|49000	7e-11	61.6	6.64	10.4	8.06	10.55	0.148607	0.882949				acyltransferase activity | phosphopantetheine binding | cofactor binding | transferase activity | metabolic process | catalytic activity | binding|	molecular_function | molecular_function | molecular_function | molecular_function | biological_process | molecular_function | molecular_function|	GO:0008415 | GO:0031177 | GO:0048037 | GO:0016740 | GO:0008152 | GO:0003824 | GO:0005488|	KOG1202	Animal-type fatty acid synthase and related proteins	Lipid transport and metabolism
c47245_g1_i1	ChlNC64A_1|137893	7e-11	62.4	15.11	13.94	26.2	11.22	0.267459	0.760948							KOG2861	Uncharacterized conserved protein	Function unknown
c56016_g1_i1	Coc_C169_1|46093	7e-11	62.4	5.14	7.81	11.17	8.07	0.53224	0.573522							KOG0384	Chromodomain-helicase DNA-binding protein	Transcription
c73973_g1_i1	ChlNC64A_1|55652	7e-11	63.2	3.06	3.19	8.11	6.91	1.22448	0.163223	6.3.2.-|6.3.2.-	Acid--D-amino-acid ligases (peptide synthases).|Acid--D-amino-acid ligases (peptide synthases).	Tryptophan metabolism|Ubiquinone biosynthesis	UDP-N-acetylmuramoylalanyl-D-glutamyl-2,6-diaminopimelate-D-alanyl-D-alanine ligase activity | acid-amino acid ligase activity | ribosomal S6-glutamic acid ligase activity|	molecular_function | molecular_function | molecular_function|	GO:0008766 | GO:0016881 | GO:0018169|	KOG2510	SWI-SNF chromatin-remodeling complex protein	Chromatin structure and dynamics
c21682_g1_i1	Coc_C169_1|59777	6e-11	57.8	6.5	11.78	10.05	6.35	-0.118747	1	1.5.1.3|1.5.1.3	Dihydrofolate reductase.|Dihydrofolate reductase.	One carbon pool by folate|Folate biosynthesis	dihydrofolate reductase activity|	molecular_function|	GO:0004146|	KOG2551	Phospholipase/carboxyhydrolase	Amino acid transport and metabolism
c74196_g2_i1	ChlNC64A_1|137232	6e-11	60.1	8.86	13.56	19.44	26.88	1.10484	0.207559							KOG1075	FOG: Reverse transcriptase	General function prediction only
c40688_g1_i1	Coc_C169_1|65215	6e-11	60.1	2.15	9.4	15.38	12.16	1.26386	0.201588				oxidoreductase activity | FAD binding|	molecular_function | molecular_function|	GO:0016491 | GO:0050660|
c60636_g1_i1	ChlNC64A_1|145112	6e-11	60.5	10.54	10.1	19.7	11.9	0.597012	0.52369							KOG2548	SWAP mRNA splicing regulator	RNA processing and modification
c62680_g1_i1	Coc_C169_1|40707	6e-11	60.8	7.3	3.02	8.77	4.64	0.334047	0.834204							KOG2401	Predicted MutS-related protein involved in mismatch repair	Replication, recombination and repair
c70249_g7_i2	MicpuN3|89134	6e-11	60.8	7.6	12.51	17.34	4.38	0.029843	1				protein binding|	molecular_function|	GO:0005515|	KOG0619	FOG: Leucine rich repeat	General function prediction only
c60322_g1_i1	Coc_C169_1|48937	6e-11	61.2	22.81	9.06	31.97	8.25	0.197525	0.86747	6.3.2.-|6.3.2.-	Acid--D-amino-acid ligases (peptide synthases).|Acid--D-amino-acid ligases (peptide synthases).	Tryptophan metabolism|Ubiquinone biosynthesis	UDP-N-acetylmuramoylalanyl-D-glutamyl-2,6-diaminopimelate-D-alanyl-D-alanine ligase activity | ribosomal S6-glutamic acid ligase activity | coenzyme F420-0 gamma-glutamyl ligase activity | coenzyme F420-2 alpha-glutamyl ligase activity|	molecular_function | molecular_function | molecular_function | molecular_function|	GO:0008766 | GO:0018169 | GO:0043773 | GO:0043774|	KOG1426	FOG: RCC1 domain	Function unknown
c79218_g1_i1	ChlNC64A_1|8770	6e-11	61.2	1.88	1.02	15.01	48.51	4.53368	9.3663e-05				S-adenosylmethionine-dependent methyltransferase activity | regulation of transcription, DNA-dependent | RNA binding|	molecular_function | biological_process | molecular_function|	GO:0008757 | GO:0006355 | GO:0003723|	KOG1122	tRNA and rRNA cytosine-C5-methylase (nucleolar protein NOL1/NOP2)	RNA processing and modification
c9699_g1_i1	ChlNC64A_1|57715	6e-11	61.2	8.35	2.86	4.55	6.62	-0.00308551	1	5.3.99.5	Thromboxane-A synthase.	Prostaglandin and leukotriene metabolism	electron transport | thromboxane-A synthase activity | monooxygenase activity|	biological_process | molecular_function | molecular_function|	GO:0006118 | GO:0004796 | GO:0004497|	KOG0158	Cytochrome P450 CYP3/CYP5/CYP6/CYP9 subfamilies	Secondary metabolites biosynthesis, transport and catabolism
c87933_g1_i1	Coc_C169_1|49363	6e-11	61.2	6.36	1.85	8.15	3.42	0.458231	0.874135				subtilase activity | proteolysis | protein localization|	molecular_function | biological_process | biological_process|	GO:0004289 | GO:0006508 | GO:0008104|	KOG1809	Vacuolar protein sorting-associated protein	Intracellular trafficking, secretion, and vesicular transport
c65682_g1_i1	Coc_C169_1|38242	6e-11	61.2	1.82	6.2	10.97	2.92	0.740254	0.601866				ATP binding | transport | integral to membrane | ATPase activity, coupled to transmembrane movement of substances | ATPase activity | nucleotide binding | nucleoside-triphosphatase activity|	molecular_function | biological_process | cellular_component | molecular_function | molecular_function | molecular_function | molecular_function|	GO:0005524 | GO:0006810 | GO:0016021 | GO:0042626 | GO:0016887 | GO:0000166 | GO:0017111|	KOG0054	Multidrug resistance-associated protein/mitoxantrone resistance protein, ABC superfamily	Secondary metabolites biosynthesis, transport and catabolism
c72922_g2_i3	Coc_C169_1|66266	6e-11	61.6	32.48	14.22	84.43	17.53	0.951341	0.301099							KOG2154	Predicted nucleolar protein involved in ribosome biogenesis	Translation, ribosomal structure and biogenesis
c49444_g1_i1	Coc_C169_1|59648	6e-11	61.6	13.42	18.99	12.84	10.14	-0.511638	0.535383							KOG1364	Predicted ubiquitin regulatory protein, contains UAS and UBX domains	Posttranslational modification, protein turnover, chaperones
c78079_g1_i1	Coc_C169_1|33070	5e-11	56.6	12.01	2.14	2.65	5.85	-0.743496	0.697671
c61211_g1_i2	ChlNC64A_1|134898	5e-11	60.1	6.43	3.17	5.67	4.4	0.0351896	1				DNA replication | DNA-directed DNA polymerase activity | DNA binding|	biological_process | molecular_function | molecular_function|	GO:0006260 | GO:0003887 | GO:0003677|	KOG0950	DNA polymerase theta/eta, DEAD-box superfamily	General function prediction only
c92554_g1_i1	Chlre4|112209	5e-11	60.5	3.27	0.57	19.31	10.23	2.86618	0.00437648	5.2.1.8	Peptidylprolyl isomerase.	\N	peptidyl-prolyl cis-trans isomerase activity | protein folding | cyclophilin | FK506-sensitive peptidyl-prolyl cis-trans isomerase | cyclophilin-type peptidyl-prolyl cis-trans isomerase activity|	molecular_function | biological_process | molecular_function | molecular_function | molecular_function|	GO:0003755 | GO:0006457 | GO:0004600 | GO:0030051 | GO:0042027|	KOG0884	Similar to cyclophilin-type peptidyl-prolyl cis-trans isomerase	Posttranslational modification, protein turnover, chaperones
c63469_g1_i2	Chlre4|289249	5e-11	60.8	9.17	9.81	4.56	5.32	-0.937761	0.358778				protein modification process|	biological_process|	GO:0006464|	KOG1769	Ubiquitin-like proteins	Posttranslational modification, protein turnover, chaperones
c21012_g1_i1	Coc_C169_1|55414	5e-11	61.2	8.98	3.05	2.95	4.31	-0.734757	0.690591
c11951_g1_i1	Chlre4|106450	5e-11	61.2	2.09	2.88	10.66	4.43	1.51851	0.127071							KOG0161	Myosin class II heavy chain	Cytoskeleton
c47904_g1_i1	Coc_C169_1|59785	5e-11	61.2	4.24	7.39	13.98	6.83	0.82043	0.39826				carbohydrate binding|	molecular_function|	GO:0030246|	KOG1187	Serine/threonine protein kinase	Signal transduction mechanisms
c30984_g1_i3	ChlNC64A_1|145288	5e-11	61.6	4.68	1.42	7.01	9.24	1.41694	0.194768				zinc ion binding | metallopeptidase activity | proteolysis and peptidolysis | nucleus | protein ubiquitination|	molecular_function | molecular_function | biological_process | cellular_component | biological_process|	GO:0008270 | GO:0008237 | GO:0006508 | GO:0005634 | GO:0016567|
c30363_g1_i1	Chlre4|345781	5e-11	61.6	4.74	18.36	22.16	12.88	0.57705	0.511937				sulfotransferase activity|	molecular_function|	GO:0008146|
c66171_g1_i3	Coc_C169_1|19551	5e-11	62	8.25	1.82	2.49	4.31	-0.553624	0.697431				hydrolase activity, hydrolyzing O-glycosyl compounds | carbohydrate metabolic process|	molecular_function | biological_process|	GO:0004553 | GO:0005975|
c36498_g1_i1	Coc_C169_1|46326	5e-11	62	1.59	1.71	10.4	5.02	2.12113	0.0474014				regulation of pH | solute:hydrogen antiporter activity | integral to membrane|	biological_process | molecular_function | cellular_component|	GO:0006885 | GO:0015299 | GO:0016021|	KOG3826	Na+/H+ antiporter	Inorganic ion transport and metabolism
c47189_g1_i1	Coc_C169_1|48248	5e-11	62.8	12.21	8.97	13.8	12.28	0.282141	0.744958	2.3.1.48	Histone acetyltransferase.	\N	integral to membrane | vesicle-mediated transport | histone acetyltransferase activity|	cellular_component | biological_process | molecular_function|	GO:0016021 | GO:0016192 | GO:0004402|	KOG1983	Tomosyn and related SNARE-interacting proteins	Intracellular trafficking, secretion, and vesicular transport
c37746_g1_i1	ChlNC64A_1|144569	5e-11	62.8	6.35	9.71	5.51	3.32	-0.901958	0.329439				double-strand break repair via nonhomologous end-joining | ATP-dependent DNA helicase activity | DNA binding|	biological_process | molecular_function | molecular_function|	GO:0006303 | GO:0004003 | GO:0003677|	KOG2326	DNA-binding subunit of a DNA-dependent protein kinase (Ku80 autoantigen)	Replication, recombination and repair
c69355_g4_i1	Coc_C169_1|65460	5e-11	62.8	12.13	4.63	13.16	5.64	0.0770147	0.963195				DNA binding | nucleus|	molecular_function | cellular_component|	GO:0003677 | GO:0005634|	KOG4726	Ultrahigh sulfur keratin-associated protein	Extracellular structures
c42878_g1_i1	Coc_C169_1|67222	4e-11	58.9	8.21	17.33	17.92	8.3	0.00184817	1				ATPase activator activity | cytoplasm | chaperone activator activity | chaperone binding|	molecular_function | cellular_component | molecular_function | molecular_function|	GO:0001671 | GO:0005737 | GO:0030189 | GO:0051087|	KOG2936	Uncharacterized conserved protein	Function unknown
c22633_g1_i2	Coc_C169_1|24513	4e-11	59.3	25	25.12	23.27	4.29	-0.889949	0.325435				electron transport | oxidoreductase activity|	biological_process | molecular_function|	GO:0006118 | GO:0016491|
c52781_g1_i1	ChlNC64A_1|132868	4e-11	60.5	1.95	0.84	20.32	3.13	2.88812	0.0209099							KOG4537	Zn-ribbon-containing protein implicated in mitosis	Cell cycle control, cell division, chromosome partitioning |Defense mechanisms
c77374_g1_i1	Coc_C169_1|61516	4e-11	60.8	5.68	1.17	3.1	1.13	-0.703562	0.618955
c58552_g1_i1	Coc_C169_1|65015	4e-11	61.2	2.25	6.92	13.6	3.63	0.880225	0.492669				exocyst | vesicle docking during exocytosis|	cellular_component | biological_process|	GO:0000145 | GO:0006904|	KOG2176	Exocyst complex, subunit SEC15	Intracellular trafficking, secretion, and vesicular transport
c2096_g1_i1	MicpuN3|82943	4e-11	61.2	1.23	1.1	47.49	201.84	6.76189	4.0147e-07	3.6.1.3	Adenosinetriphosphatase.	Purine metabolism	nucleic acid binding|ATP binding|ATP-dependent helicase activity|helicase activity|ATP-dependent DNA helicase activity|ATP-dependent RNA helicase activity|DNA-dependent ATPase activity|RNA-dependent ATPase activity|protein-transmembrane transporting ATPase activity|ATPase activity|single-stranded DNA-dependent ATP-dependent DNA helicase activity|ATPase activity, coupled|ATPase activity, uncoupled…	molecular_function|molecular_function|molecular_function|molecular_function|molecular_function|molecular_function|molecular_function|molecular_function|molecular_function|molecular_function|molecular_function|molecular_function|molecular_function|molecular_function|molecular_function|	GO:0003676|GO:0005524|GO:0008026|GO:0004386|GO:0004003|GO:0004004|GO:0008094|GO:0008186|GO:0015462|GO:0016887|GO:0017116|GO:0042623|GO:0042624|GO:0042625|GO:0042626|	KOG0343	RNA Helicase	RNA processing and modification
c56015_g1_i3	Coc_C169_1|64566	4e-11	61.6	13.73	15.76	17.68	20.73	0.404686	0.614422							KOG1444	Nucleotide-sugar transporter VRG4/SQV-7	Intracellular trafficking, secretion, and vesicular transport |Posttranslational modification, protein turnover, chaperones |Carbohydrate transport and metabolism
c59291_g1_i1	Ost9901_3|48622	4e-11	61.6	4.9	19.16	19.15	14.62	0.476527	0.5967				integral to membrane|	cellular_component|	GO:0016021|	KOG3071	Fatty acyl-CoA elongase/Polyunsaturated fatty acid specific elongation enzyme	Lipid transport and metabolism
c38935_g1_i1	Coc_C169_1|57865	4e-11	62	4.19	24.44	14.65	12.42	-0.0755787	0.977136
c9302_g1_i1	Coc_C169_1|58594	4e-11	62	4.96	5.56	4.06	4.9	-0.243601	0.91565
c70336_g1_i1	Coc_C169_1|47835	4e-11	62.4	13.03	3.21	13.16	20.43	1.08552	0.256258				nucleus|	cellular_component|	GO:0005634|
c71718_g1_i12	Coc_C169_1|68054	4e-11	62.4	21.78	9.81	11.55	9.2	-0.638994	0.468977							KOG3676	Ca2+-permeable cation channel OSM-9 and related channels (OTRPC family)	Signal transduction mechanisms |Inorganic ion transport and metabolism
c37155_g1_i1	MicpuN3|96445	4e-11	62.8	1.19	8.14	8.18	6.22	0.588947	0.582516				protein binding|	molecular_function|	GO:0005515|	KOG0676	Actin and related proteins	Cytoskeleton
c30255_g1_i1	Coc_C169_1|41874	4e-11	62.8	6.65	15.52	9.28	2.24	-1.02435	0.276275				protein binding | lipid metabolic process | binding | metabolic process|	molecular_function | biological_process | molecular_function | biological_process|	GO:0005515 | GO:0006629 | GO:0005488 | GO:0008152|	KOG4231	Intracellular membrane-bound Ca2+-independent phospholipase A2	Lipid transport and metabolism
c71364_g1_i1	Ost9901_3|39655	4e-11	63.5	6.03	13.33	23.29	23.58	1.27984	0.124252				DNA binding|ATP binding|DNA replication initiation|DNA-dependent ATPase activity|nucleus|	molecular_function|molecular_function|biological_process|molecular_function|cellular_component|	GO:0003677|GO:0005524|GO:0006270|GO:0008094|GO:0005634|	KOG0480	DNA replication licensing factor, MCM6 component	Replication, recombination and repair
c58772_g1_i1	Coc_C169_1|56295	4e-11	63.5	5.65	6.55	7.08	4.77	-0.0836269	1				regulation of pH | solute:hydrogen antiporter activity | integral to membrane|	biological_process | molecular_function | cellular_component|	GO:0006885 | GO:0015299 | GO:0016021|	KOG1965	Sodium/hydrogen exchanger protein	Inorganic ion transport and metabolism
c64747_g1_i2	Coc_C169_1|48293	3e-11	58.5	5.7	15.83	26.83	4.67	0.549385	0.631612
c24129_g1_i1	ChlNC64A_1|29105	3e-11	59.7	5.37	1.31	10.76	14.89	1.96652	0.045233				negative regulation of transcription | DNA binding | transcriptional repressor activity|	biological_process | molecular_function | molecular_function|	GO:0016481 | GO:0003677 | GO:0016564|
c54250_g1_i1	Chlre4|169384	3e-11	59.7	8.39	10.15	16.66	3.64	0.0508923	1				mitochondrion | protein complex assembly|	cellular_component | biological_process|	GO:0005739 | GO:0006461|	KOG3281	Mitochondrial F1-ATPase assembly protein	Posttranslational modification, protein turnover, chaperones
c58274_g1_i2	Coc_C169_1|13191	3e-11	61.2	9.1	5.42	13.97	7.29	0.509461	0.637217				nucleoside transmembrane transporter activity | transport | membrane|	molecular_function | biological_process | cellular_component|	GO:0005337 | GO:0006810 | GO:0016020|	KOG1479	Nucleoside transporter	Nucleotide transport and metabolism
c36662_g1_i1	Chlre4|306828	3e-11	61.2	4.1	21.33	19.68	11.19	0.348961	0.732632							KOG0165	Microtubule-associated protein Asp	Cytoskeleton
c54923_g1_i1	Coc_C169_1|49110	3e-11	62	21.84	9.19	22.06	17.43	0.318643	0.754599							KOG4469	Uncharacterized conserved protein	Function unknown
c81982_g1_i1	Coc_C169_1|46680	3e-11	62	6.97	9.03	5.92	2.46	-0.933776	0.374273
c93491_g1_i1	ChlNC64A_1|138597	3e-11	62	3.63	8.48	12.91	1.45	0.186225	1	1.-.-.-	Oxidoreductases.	\N	oxidoreductase activity | electron transport | regulation of oxidoreductase activity|	molecular_function | biological_process | biological_process|	GO:0016491 | GO:0006118 | GO:0051341|	KOG0029	Amine oxidase	Secondary metabolites biosynthesis, transport and catabolism
c56378_g1_i1	Coc_C169_1|66283	3e-11	62	6.89	18.91	11.31	23.39	0.532414	0.557589	3.6.1.-|3.6.1.-	In phosphorous-containing anhydrides.|In phosphorous-containing anhydrides.	Starch and sucrose metabolism|Folate biosynthesis	diacylglycerol pyrophosphate phosphatase activity | thiamin-pyrophosphatase activity | 8-oxo-7,8-dihydroguanine triphosphatase activity | UDP-2,3-diacylglucosamine hydrolase activity | bis(5'-nucleosyl)-tetraphosphatase activity | dATP pyrophosphohydrolase activity | pyrophosphatase activity | dihydroneopterin monophosphate phosphatase activity | dihydroneopterin triphosphate pyrophosphohydrolase…	molecular_function | molecular_function | molecular_function | molecular_function | molecular_function | molecular_function | molecular_function | molecular_function | molecular_function | molecular_function|	GO:0000810 | GO:0004787 | GO:0008413 | GO:0008758 | GO:0008796 | GO:0008828 | GO:0016462 | GO:0019176 | GO:0019177 | GO:0043141|	KOG1869	Splicing coactivator SRm160/300, subunit SRm300	RNA processing and modification
c69383_g1_i5	Coc_C169_1|46913	3e-11	62	13.73	14.93	23.66	22.95	0.709809	0.392704							KOG2394	WD40 protein DMR-N9	General function prediction only
c74020_g4_i1	Coc_C169_1|44339	3e-11	62.4	9.72	14.26	17.72	28.42	1.01067	0.235409				acyltransferase activity | cofactor binding | transferase activity | metabolic process | catalytic activity | binding|	molecular_function | molecular_function | molecular_function | biological_process | molecular_function | molecular_function|	GO:0008415 | GO:0048037 | GO:0016740 | GO:0008152 | GO:0003824 | GO:0005488|	KOG1202	Animal-type fatty acid synthase and related proteins	Lipid transport and metabolism
c63289_g1_i2	ChlNC64A_1|133119	3e-11	62.4	1.46	11.28	4.23	3.06	-0.8162	0.504359							KOG2959	Transcriptional regulator	Transcription
c73534_g1_i3	Coc_C169_1|35653	3e-11	62.4	37.1	10.61	26.71	11.7	-0.416342	0.648127				protein kinase activity | ATP binding | protein amino acid phosphorylation | protein-tyrosine kinase activity | protein serine/threonine kinase activity|	molecular_function | molecular_function | biological_process | molecular_function | molecular_function|	GO:0004672 | GO:0005524 | GO:0006468 | GO:0004713 | GO:0004674|	KOG0192	Tyrosine kinase specific for activated (GTP-bound) p21cdc42Hs	Signal transduction mechanisms
c54683_g1_i1	Coc_C169_1|55287	3e-11	62.4	6.64	6.28	9.08	15.89	0.99005	0.31455
c68794_g2_i1	ChlNC64A_1|135339	3e-11	62.4	14.69	7.83	15.1	7.36	-0.0492451	1				ATP binding | nucleotide binding | ATPase activity | nucleoside-triphosphatase activity|	molecular_function | molecular_function | molecular_function | molecular_function|	GO:0005524 | GO:0000166 | GO:0016887 | GO:0017111|	KOG0059	Lipid exporter ABCA1 and related proteins, ABC superfamily	Lipid transport and metabolism |General function prediction only
c60458_g1_i3	Ost9901_3|88568	3e-11	62.8	10.98	7.39	8.44	10.22	0.0288111	1				potassium channel activity|potassium ion transport|membrane|voltage-gated potassium channel activity|cation channel activity|cation transport|ion channel activity|ion transport|	molecular_function|biological_process|cellular_component|molecular_function|molecular_function|biological_process|molecular_function|biological_process|	GO:0005267|GO:0006813|GO:0016020|GO:0005249|GO:0005261|GO:0006812|GO:0005216|GO:0006811|	KOG0501	K+-channel KCNQ	Inorganic ion transport and metabolism
c18074_g1_i1	Coc_C169_1|48248	3e-11	62.8	17.22	5.67	3.76	6.55	-1.14224	0.316243	2.3.1.48	Histone acetyltransferase.	\N	integral to membrane | vesicle-mediated transport | histone acetyltransferase activity|	cellular_component | biological_process | molecular_function|	GO:0016021 | GO:0016192 | GO:0004402|	KOG1983	Tomosyn and related SNARE-interacting proteins	Intracellular trafficking, secretion, and vesicular transport
c63828_g1_i2	Coc_C169_1|4708	3e-11	62.8	8.04	11.18	5.94	1.71	-1.40092	0.108018				nucleic acid binding|	molecular_function|	GO:0003676|	KOG0118	FOG: RRM domain	General function prediction only
c24224_g1_i1	Coc_C169_1|44521	3e-11	62.8	3.39	3.69	6.44	2.66	0.291502	0.851851
c68286_g1_i2	ChlNC64A_1|145399	3e-11	63.2	15.13	8.66	9.24	8.17	-0.47267	0.600786	1.5.3.-	With oxygen as acceptor.	\N	proline catabolism | glutamate biosynthesis | calcium ion binding | proline dehydrogenase activity | dihydropterin oxidase activity | oxidoreductase activity, acting on the CH-NH group of donors, oxygen as acceptor | hydroxy-nicotine oxidase activity|	biological_process | biological_process | molecular_function | molecular_function | molecular_function | molecular_function | molecular_function|	GO:0006562 | GO:0006537 | GO:0005509 | GO:0004657 | GO:0004154 | GO:0016647 | GO:0019116|	KOG0186	Proline oxidase	Amino acid transport and metabolism
c59641_g1_i1	Coc_C169_1|67978	3e-11	63.2	2.63	0.42	4.57	1.66	0.968974	0.516983				binding|	molecular_function|	GO:0005488|	KOG1851	Uncharacterized conserved protein	Function unknown
c59757_g2_i1	Coc_C169_1|52294	3e-11	63.2	8.21	5.8	11.88	5.01	0.190771	0.909736	1.14.14.1|1.14.14.1|1.14.14.1	Unspecific monooxygenase.|Unspecific monooxygenase.|Unspecific monooxygenase.	Tryptophan metabolism|Fatty acid metabolism|gamma-Hexachlorocyclohexane degradation	monooxygenase activity | iron ion binding | electron transport | heme binding | unspecific monooxygenase activity|	molecular_function | molecular_function | biological_process | molecular_function | molecular_function|	GO:0004497 | GO:0005506 | GO:0006118 | GO:0020037 | GO:0050381|	KOG0157	Cytochrome P450 CYP4/CYP19/CYP26 subfamilies	Lipid transport and metabolism |Secondary metabolites biosynthesis, transport and catabolism
c16655_g1_i1	ChlNC64A_1|137935	3e-11	63.5	0.42	3.68	18.37	118.75	5.21302	7.19033e-05				protein amino acid phosphorylation | ATP binding | protein-tyrosine kinase activity | protein serine/threonine kinase activity | protein kinase activity|	biological_process | molecular_function | molecular_function | molecular_function | molecular_function|	GO:0006468 | GO:0005524 | GO:0004713 | GO:0004674 | GO:0004672|	KOG0032	Ca2+/calmodulin-dependent protein kinase, EF-Hand protein superfamily	Signal transduction mechanisms
c70855_g3_i3	Coc_C169_1|52943	3e-11	63.5	4.43	116.58	32.43	8.79	-1.69457	0.147611
c66171_g1_i1	ChlNC64A_1|59702	3e-11	63.9	2.05	0.27	2.22	2.67	1.07245	0.417826
c73978_g1_i6	Coc_C169_1|46461	3e-11	63.9	2.68	4.61	5.82	11.22	1.26001	0.182242				rhodopsin-like receptor activity | G-protein coupled receptor protein signaling pathway | integral to membrane | protein binding | zinc ion binding | actin binding | cellular component organization and biogenesis | actin cytoskeleton organization and biogenesis | ATP binding | catalytic activity | binding | metabolic process|	molecular_function | biological_process | cellular_component | molecular_function | molecular_function | molecular_function | biological_process | biological_process | molecular_function | molecular_function | molecular_function | biological_process|	GO:0001584 | GO:0007186 | GO:0016021 | GO:0005515 | GO:0008270 | GO:0003779 | GO:0016043 | GO:0030036 | GO:0005524 | GO:0003824 | GO:0005488 | GO:0008152|	KOG1198	Zinc-binding oxidoreductase	Energy production and conversion |General function prediction only
c55656_g1_i1	Coc_C169_1|45814	3e-11	64.3	2.98	13.46	7.54	11.9	0.292763	0.759698
c64882_g2_i1	ChlNC64A_1|133971	3e-11	64.7	12.61	23.18	47.95	20.17	0.825124	0.309687							KOG3544	Collagens (type IV and type XIII), and related proteins	Extracellular structures
c72265_g4_i1	Coc_C169_1|62789	3e-11	67.8	115.94	22.17	278.09	264.42	1.95458	0.0376899				triacylglycerol lipase activity | lipid metabolic process|	molecular_function | biological_process|	GO:0004806 | GO:0006629|	KOG4569	Predicted lipase	Lipid transport and metabolism
c8511_g1_i1	ChlNC64A_1|52003	2e-11	58.5	11.94	29.74	35.23	27.95	0.628615	0.460939				DNA binding|	molecular_function|	GO:0003677|	KOG1657	CCAAT-binding factor, subunit C (HAP5)	Transcription
c44238_g1_i1	Coc_C169_1|59812	2e-11	58.9	6.04	16.18	14.66	1.96	-0.407098	0.677661	3.1.13.-	Exoribonucleases producing 5'-phosphomonoesters.	\N	3'-5'-exoribonuclease activity | RNA binding | RNA processing | 5'-3' exoribonuclease activity|	molecular_function | molecular_function | biological_process | molecular_function|	GO:0000175 | GO:0003723 | GO:0006396 | GO:0004534|	KOG1068	Exosomal 3'-5' exoribonuclease complex, subunit Rrp41 and related exoribonucleases	Translation, ribosomal structure and biogenesis
c60306_g1_i1	Chlre4|164196	2e-11	59.7	4.72	6.22	4.5	7.46	0.140978	0.930116
c66637_g1_i2	Chlre4|108464	2e-11	60.1	7.38	19.44	9.51	3.62	-1.09126	0.221006
c79655_g1_i1	MicpuN3|107837	2e-11	60.1	4.05	8.76	12.24	1.63	0.0825926	1
c36815_g1_i1	ChlNC64A_1|143722	2e-11	60.8	7.75	5.84	9.98	8.42	0.440067	0.682809							KOG3224	Uncharacterized conserved protein	Function unknown
c47972_g1_i1	Coc_C169_1|53574	2e-11	61.2	5.93	17.13	18.54	12.17	0.412922	0.676819				cytoplasm | lipid metabolic process | integral to membrane | oxidoreductase activity, acting on the CH-CH group of donors|	cellular_component | biological_process | cellular_component | molecular_function|	GO:0005737 | GO:0006629 | GO:0016021 | GO:0016627|	KOG4650	Predicted steroid reductase	General function prediction only
c56953_g1_i1	ChlNC64A_1|133649	2e-11	61.2	1.38	13.91	19.81	11.27	1.07939	0.358911							KOG2261	Polycomb enhancer protein, EPC	Transcription
c59432_g1_i1	Coc_C169_1|42612	2e-11	61.2	78.54	20.5	67.95	137.3	1.11296	0.247614	1.14.14.1|1.14.14.1|1.14.14.1	Unspecific monooxygenase.|Unspecific monooxygenase.|Unspecific monooxygenase.	Tryptophan metabolism|Fatty acid metabolism|gamma-Hexachlorocyclohexane degradation	monooxygenase activity | iron ion binding | electron transport | heme binding | unspecific monooxygenase activity|	molecular_function | molecular_function | biological_process | molecular_function | molecular_function|	GO:0004497 | GO:0005506 | GO:0006118 | GO:0020037 | GO:0050381|	KOG0158	Cytochrome P450 CYP3/CYP5/CYP6/CYP9 subfamilies	Secondary metabolites biosynthesis, transport and catabolism
c20667_g1_i2	ChlNC64A_1|33744	2e-11	61.6	4.55	0.77	17.96	27.7	3.11862	0.0040449	2.4.2.17	ATP phosphoribosyltransferase.	Histidine metabolism	ATP phosphoribosyltransferase activity | histidine biosynthesis|	molecular_function | biological_process|	GO:0003879 | GO:0000105|	KOG2831	ATP phosphoribosyltransferase	Amino acid transport and metabolism
c83720_g1_i1	Coc_C169_1|65414	2e-11	61.6	5.13	5.8	8.5	2.09	-0.0175831	1	5.3.99.5	Thromboxane-A synthase.	Prostaglandin and leukotriene metabolism	monooxygenase activity | iron ion binding | electron transport | heme binding | thromboxane-A synthase activity|	molecular_function | molecular_function | biological_process | molecular_function | molecular_function|	GO:0004497 | GO:0005506 | GO:0006118 | GO:0020037 | GO:0004796|	KOG0158	Cytochrome P450 CYP3/CYP5/CYP6/CYP9 subfamilies	Secondary metabolites biosynthesis, transport and catabolism
c22415_g1_i1	Coc_C169_1|57729	2e-11	61.6	8.88	1.35	7.94	1.29	-0.237145	0.912749
c52832_g1_i1	Coc_C169_1|64175	2e-11	62	4.13	6.32	30.48	13.52	2.04212	0.0364451				protein binding | RNA metabolic process | binding|	molecular_function | biological_process | molecular_function|	GO:0005515 | GO:0016070 | GO:0005488|	KOG2051	Nonsense-mediated mRNA decay 2 protein	RNA processing and modification
c11890_g1_i1	ChlNC64A_1|58985	2e-11	62	7.61	11.42	5.98	1.76	-1.24057	0.214439				electron transport | electron transporter activity|	biological_process | molecular_function|	GO:0006118 | GO:0005489|	KOG2743	Cobalamin synthesis protein	Coenzyme transport and metabolism
c62237_g1_i1	Chlre4|196674	2e-11	62.4	11.97	3.34	6.11	1.27	-1.09075	0.339627	1.14.-.-|1.14.-.-|1.14.-.-|1.14.-.-	Acting on paired donors, with incorporation or reduction of|Acting on paired donors, with incorporation or reduction of|Acting on paired donors, with incorporation or reduction of|Acting on paired donors, with incorporation or reduction of	gamma-Hexachlorocyclohexane degradation|Ascorbate and aldarate metabolism|Flavonoids, stilbene and lignin biosynthesis|Fluorene degradation	monooxygenase activity | iron ion binding | electron transport | heme binding | transcription factor activity | intracellular | regulation of transcription, DNA-dependent | sequence-specific DNA binding | fluorene oxygenase activity | mono-butyltin dioxygenase activity | limonene 8-monooxygenase activity | tri-n-butyltin dioxygenase activity | di-n-butyltin dioxygenase activity | methylsilanetrio…	molecular_function | molecular_function | biological_process | molecular_function | molecular_function | cellular_component | biological_process | molecular_function | molecular_function | molecular_function | molecular_function | molecular_function | molecular_function | molecular_function | molecular_function | molecular_function | molecular_function | molecular_function | molecular_function | …	GO:0004497 | GO:0005506 | GO:0006118 | GO:0020037 | GO:0003700 | GO:0005622 | GO:0006355 | GO:0043565 | GO:0018585 | GO:0018586 | GO:0018587 | GO:0018588 | GO:0018589 | GO:0018590 | GO:0018591 | GO:0018592 | GO:0018593 | GO:0018594 | GO:0018595 | GO:0018596 | GO:0018597 | GO:0018598 | GO:0018599 | GO:0018600 | GO:0043823|	KOG0157	Cytochrome P450 CYP4/CYP19/CYP26 subfamilies	Lipid transport and metabolism |Secondary metabolites biosynthesis, transport and catabolism
c70911_g1_i2	Chlre4|170309	2e-11	62.4	28.83	9.07	16.87	16.97	-0.178726	0.85245							KOG0958	DNA damage-responsive repressor GIS1/RPH1, jumonji superfamily	Replication, recombination and repair
c54710_g1_i1	Chlre4|13035	2e-11	62.4	10.2	14.34	11.17	6.79	-0.459458	0.647311							KOG0017	FOG: Transposon-encoded proteins with TYA, reverse transcriptase, integrase domains in various combinations	General function prediction only
c92834_g1_i1	Thaps3|17582	2e-11	62.4	6.17	23.75	16.73	8.98	-0.267607	0.792161	3.1.3.41	4-nitrophenylphosphatase.	gamma-Hexachlorocyclohexane degradation	catalytic activity|metabolism|hydrolase activity|4-nitrophenylphosphatase activity|	molecular_function|biological_process|molecular_function|molecular_function|	GO:0003824|GO:0008152|GO:0016787|GO:0003869|	KOG3040	Predicted sugar phosphatase (HAD superfamily)	General function prediction only
c7956_g1_i1	Ost9901_3|32381	2e-11	62.4	6.1	20.03	16.25	12.88	0.16359	0.892199				triacylglycerol lipase activity|lipid metabolism|	molecular_function|biological_process|	GO:0004806|GO:0006629|
c27548_g1_i1	Chlre4|192170	2e-11	62.4	7.22	12.27	10.88	1.44	-0.687389	0.489385							KOG0161	Myosin class II heavy chain	Cytoskeleton
c65080_g4_i1	Coc_C169_1|43136	2e-11	62.8	8.06	11.33	9.96	9.73	0.0382208	1	2.1.1.43	Histone-lysine N-methyltransferase.	Lysine degradation	cysteine-type endopeptidase activity | proteolysis | zinc ion binding | histone-lysine N-methyltransferase activity|	molecular_function | biological_process | molecular_function | molecular_function|	GO:0004197 | GO:0006508 | GO:0008270 | GO:0018024|	KOG0504	FOG: Ankyrin repeat	General function prediction only
c57024_g2_i1	Chlre4|186680	2e-11	62.8	5.17	6.28	5.68	14.97	0.910539	0.42025	3.6.3.-	Acting on acid anhydrides; catalyzing transmembrane movement	\N	metabolic process | hydrolase activity | oxidoreductase activity | ATP binding | transport | ATPase activity, coupled to transmembrane movement of ions, phosphorylative mechanism | membrane | nucleosome | DNA binding | nucleus | nucleosome assembly | cation transport | integral to membrane | ATPase activity | hydrolase activity, acting on acid anhydrides, catalyzing transmembrane movement of subs…	biological_process | molecular_function | molecular_function | molecular_function | biological_process | molecular_function | cellular_component | cellular_component | molecular_function | cellular_component | biological_process | biological_process | cellular_component | molecular_function | molecular_function|	GO:0008152 | GO:0016787 | GO:0016491 | GO:0005524 | GO:0006810 | GO:0015662 | GO:0016020 | GO:0000786 | GO:0003677 | GO:0005634 | GO:0006334 | GO:0006812 | GO:0016021 | GO:0016887 | GO:0016820|	KOG0208	Cation transport ATPase	Inorganic ion transport and metabolism
c49620_g1_i3	Coc_C169_1|36844	2e-11	62.8	4.32	4.17	4.72	13.72	1.18123	0.278948				protein kinase activity | ATP binding | protein amino acid phosphorylation | protein-tyrosine kinase activity | protein serine/threonine kinase activity | cyclin-dependent protein kinase activity|	molecular_function | molecular_function | biological_process | molecular_function | molecular_function | molecular_function|	GO:0004672 | GO:0005524 | GO:0006468 | GO:0004713 | GO:0004674 | GO:0004693|	KOG0600	Cdc2-related protein kinase	Cell cycle control, cell division, chromosome partitioning
c45524_g1_i1	Coc_C169_1|13828	2e-11	62.8	4.61	10.23	19.21	13.3	1.1215	0.222268				ATP binding | transport | ATPase activity, coupled to transmembrane movement of ions, phosphorylative mechanism | membrane | catalytic activity | metabolic process | cation transport | integral to membrane | ATPase activity | hydrolase activity, acting on acid anhydrides, catalyzing transmembrane movement of substances|	molecular_function | biological_process | molecular_function | cellular_component | molecular_function | biological_process | biological_process | cellular_component | molecular_function | molecular_function|	GO:0005524 | GO:0006810 | GO:0015662 | GO:0016020 | GO:0003824 | GO:0008152 | GO:0006812 | GO:0016021 | GO:0016887 | GO:0016820|	KOG0209	P-type ATPase	Inorganic ion transport and metabolism
c59275_g1_i1	Coc_C169_1|63706	2e-11	63.2	15.66	5.38	14.43	8.56	0.0687159	1							KOG3005	GIY-YIG type nuclease	General function prediction only
c45419_g1_i1	Coc_C169_1|65601	2e-11	63.2	5.56	12.62	9.56	12.66	0.325676	0.724216				protein binding | zinc ion binding | transferase activity, transferring alkyl or aryl (other than methyl) groups | DNA binding | nucleus|	molecular_function | molecular_function | molecular_function | molecular_function | cellular_component|	GO:0005515 | GO:0008270 | GO:0016765 | GO:0003677 | GO:0005634|	KOG1245	Chromatin remodeling complex WSTF-ISWI, large subunit (contains heterochromatin localization, PHD and BROMO domains)	Chromatin structure and dynamics
c62063_g2_i1	Chlre4|426553	2e-11	63.2	30.24	4.95	23.9	22.8	0.376969	0.710055				electron transport | electron carrier activity | iron-sulfur cluster binding | oxidoreductase activity | metal ion binding|	biological_process | molecular_function | molecular_function | molecular_function | molecular_function|	GO:0006118 | GO:0009055 | GO:0051536 | GO:0016491 | GO:0046872|	KOG0430	Xanthine dehydrogenase	Nucleotide transport and metabolism
c57165_g1_i3	ChlNC64A_1|134618	2e-11	63.2	7.14	6.73	10.17	2.8	-0.191663	0.852683				protein modification|	biological_process|	GO:0006464|
c51822_g1_i1	Coc_C169_1|62985	2e-11	63.2	11.68	16.92	31.89	13.92	0.617972	0.462619				binding|	molecular_function|	GO:0005488|	KOG2085	Serine/threonine protein phosphatase 2A, regulatory subunit	Signal transduction mechanisms
c50508_g1_i1	Ost9901_3|24253	2e-11	63.5	4.46	5.31	7.75	3.5	0.137167	0.936019	2.7.1.-|2.7.1.-|2.7.1.-|2.7.1.-|2.7.1.-	Phosphotransferases with an alcohol group as acceptor.|Phosphotransferases with an alcohol group as acceptor.|Phosphotransferases with an alcohol group as acceptor.|Phosphotransferases with an alcohol group as acceptor.|Phosphotransferases with an alcohol group as acceptor.	Sphingoglycolipid metabolism|Benzoate degradation via CoA ligation|Starch and sucrose metabolism|Inositol phosphate metabolism|Nicotinate and nicotinamide metabolism	protein kinase activity|ATP binding|protein amino acid phosphorylation|protein-tyrosine kinase activity|calcium ion binding|protein serine/threonine kinase activity|transmembrane receptor protein serine/threonine kinase activity|3-phosphoinositide-dependent protein kinase activity|DNA-dependent protein kinase activity|AMP-activated protein kinase activity|casein kinase activity|casein kinase I ac…	molecular_function|molecular_function|biological_process|molecular_function|molecular_function|molecular_function|molecular_function|molecular_function|molecular_function|molecular_function|molecular_function|molecular_function|molecular_function|molecular_function|molecular_function|molecular_function|molecular_function|molecular_function|molecular_function|molecular_function|molecular_function|…	GO:0004672|GO:0005524|GO:0006468|GO:0004713|GO:0005509|GO:0004674|GO:0004675|GO:0004676|GO:0004677|GO:0004679|GO:0004680|GO:0004681|GO:0004683|GO:0004686|GO:0004688|GO:0004689|GO:0004690|GO:0004692|GO:0004693|GO:0004694|GO:0004695|GO:0004696|GO:0004697|GO:0004698|GO:0004700|GO:0004701|GO:0004702|GO:0004703|GO:0004704|GO:0004705|GO:0004706|GO:0004707|GO:0004708|GO:0004709|GO:0004710|GO:0004711|GO:…	KOG0032	Ca2+/calmodulin-dependent protein kinase, EF-Hand protein superfamily	Signal transduction mechanisms
c56604_g1_i1	Coc_C169_1|59785	2e-11	63.5	2.24	8.58	7.31	6.18	0.298601	0.81665				carbohydrate binding|	molecular_function|	GO:0030246|	KOG1187	Serine/threonine protein kinase	Signal transduction mechanisms
c69528_g1_i3	Coc_C169_1|68319	2e-11	63.9	3.83	30.98	28.2	14.36	0.230722	0.828083				oxidoreductase activity | FAD binding | catalytic activity|	molecular_function | molecular_function | molecular_function|	GO:0016491 | GO:0050660 | GO:0003824|
c70899_g6_i1	Ost9901_3|30883	2e-11	63.9	20.91	19.79	20.07	8.4	-0.598402	0.455397							KOG0504	FOG: Ankyrin repeat	General function prediction only
c44378_g1_i2	Coc_C169_1|52897	2e-11	63.9	6.49	3.9	6.21	6.57	0.286411	0.811582
c67680_g1_i2	Coc_C169_1|45337	2e-11	64.3	3.69	12.74	29.58	29.99	1.86457	0.0334135				protein binding|	molecular_function|	GO:0005515|	KOG1947	Leucine rich repeat proteins, some proteins contain F-box	General function prediction only
c70909_g2_i1	Coc_C169_1|60297	2e-11	64.3	20.86	10.96	66.3	11.75	1.09248	0.229686
c26227_g1_i1	ChlNC64A_1|138506	2e-11	64.7	3.5	11.3	15.16	4.86	0.325842	0.741427							KOG1778	CREB binding protein/P300 and related TAZ Zn-finger proteins	Transcription
c49680_g1_i1	Chlre4|166539	2e-11	64.7	6.22	3.06	5.67	4.09	0.029838	1							KOG3544	Collagens (type IV and type XIII), and related proteins	Extracellular structures
c59561_g1_i1	Coc_C169_1|56491	2e-11	64.7	15.66	14.11	25.25	16.72	0.444949	0.58505							KOG1878	Nuclear receptor coregulator SMRT/SMRTER, contains Myb-like domains	Transcription
c72450_g5_i5	Coc_C169_1|44410	2e-11	65.1	8.86	12.38	10.58	6.52	-0.374581	0.660616
c61847_g1_i1	Coc_C169_1|49414	2e-11	65.1	2.87	6.7	9.66	10.94	1.10297	0.200787				catalytic activity|	molecular_function|	GO:0003824|
c67364_g1_i1	Coc_C169_1|60682	2e-11	65.9	40.39	4.1	11.24	10.9	-1.02872	0.319822				aspartic-type endopeptidase activity | proteolysis|	molecular_function | biological_process|	GO:0004190 | GO:0006508|	KOG1924	RhoA GTPase effector DIA/Diaphanous	Signal transduction mechanisms |Cytoskeleton
c2698_g1_i2	Chlre4|171165	2e-11	66.6	14.5	1.37	14.02	5.14	0.139573	0.927318				dihydroorotate dehydrogenase activity | 'de novo' pyrimidine base biosynthetic process|	molecular_function | biological_process|	GO:0004152 | GO:0006207|	KOG3610	Plexins (functional semaphorin receptors)	Signal transduction mechanisms
c41802_g1_i1	Ost9901_3|26409	2e-11	66.6	6.66	8.34	11.11	6.57	0.165707	0.841093							KOG0845	Nuclear pore complex, Nup98 component (sc Nup145/Nup100/Nup116)	Nuclear structure |Intracellular trafficking, secretion, and vesicular transport
c39906_g1_i1	Chlre4|158454	1e-11	58.2	30.24	46.51	30.6	32.8	-0.204048	0.82568				binding | protein binding | zinc ion binding|	molecular_function | molecular_function | molecular_function|	GO:0005488 | GO:0005515 | GO:0008270|	KOG0800	FOG: Predicted E3 ubiquitin ligase	Posttranslational modification, protein turnover, chaperones
c41357_g1_i2	Chlre4|46756	1e-11	58.2	6.67	9.76	14.67	7.18	0.405222	0.748268							KOG2789	Putative Zn-finger protein	General function prediction only
c29696_g1_i1	ChlNC64A_1|9815	1e-11	59.3	3.86	11.1	13.18	4.34	0.149404	0.951017				protein modification|	biological_process|	GO:0006464|	KOG0001	Ubiquitin and ubiquitin-like proteins	Posttranslational modification, protein turnover, chaperones |General function prediction only
c28404_g1_i1	Chlre4|380362	1e-11	60.1	10.64	32.53	26.19	9.71	-0.338155	0.703338				protein modification process|	biological_process|	GO:0006464|
c78057_g1_i1	Chlre4|184305	1e-11	61.2	6.86	7.24	4.69	1.37	-1.18594	0.252324
c34100_g1_i1	Coc_C169_1|17120	1e-11	61.2	9.45	5.25	19.52	3.83	0.596092	0.671611	4.6.1.1	Adenylate cyclase.	Purine metabolism	protein binding | adenylate cyclase activity | calcium- and calmodulin-responsive adenylate cyclase activity|	molecular_function | molecular_function | molecular_function|	GO:0005515 | GO:0004016 | GO:0008294|	KOG0531	Protein phosphatase 1, regulatory subunit, and related proteins	Signal transduction mechanisms
c63828_g1_i3	Coc_C169_1|4708	1e-11	61.6	8.02	2.19	5.1	4.24	-0.153553	1				nucleic acid binding|	molecular_function|	GO:0003676|	KOG0118	FOG: RRM domain	General function prediction only
c42205_g1_i1	Coc_C169_1|42626	1e-11	62	17.01	11.95	28.15	37.5	1.22527	0.162741				membrane|	cellular_component|	GO:0016020|	KOG3912	Predicted integral membrane protein	General function prediction only
c44969_g1_i1	Coc_C169_1|59024	1e-11	62	18.23	18.47	9.38	9.87	-0.90164	0.372812				protein binding|	molecular_function|	GO:0005515|	KOG4308	LRR-containing protein	Function unknown
c11774_g1_i1	Coc_C169_1|52500	1e-11	62	8.39	6.39	14.99	23.66	1.42878	0.123486				catalytic activity | binding | metabolic process|	molecular_function | molecular_function | biological_process|	GO:0003824 | GO:0005488 | GO:0008152|	KOG2733	Uncharacterized membrane protein	Function unknown
c60777_g1_i1	Coc_C169_1|26453	1e-11	62.4	3.37	18.47	39.69	519.78	4.95802	0.000262512				glyceraldehyde-3-phosphate dehydrogenase (phosphorylating) activity | glycolysis | NAD binding | glucose metabolic process | glyceraldehyde-3-phosphate dehydrogenase activity | catalytic activity | binding | metabolic process|	molecular_function | biological_process | molecular_function | biological_process | molecular_function | molecular_function | molecular_function | biological_process|	GO:0004365 | GO:0006096 | GO:0051287 | GO:0006006 | GO:0008943 | GO:0003824 | GO:0005488 | GO:0008152|	KOG0657	Glyceraldehyde 3-phosphate dehydrogenase	Carbohydrate transport and metabolism
c30897_g1_i1	Chlre4|339207	1e-11	62.8	6	4.4	7.61	1.57	-0.261787	0.860444				protein binding|	molecular_function|	GO:0005515|	KOG0619	FOG: Leucine rich repeat	General function prediction only
c53856_g1_i1	Chlre4|408382	1e-11	62.8	2.76	18	9.06	7.36	-0.295545	0.811124				protein binding | proteolysis | serine-type peptidase activity | C-terminal processing peptidase activity|	molecular_function | biological_process | molecular_function | molecular_function|	GO:0005515 | GO:0006508 | GO:0008236 | GO:0019132|	KOG3017	Defense-related protein containing SCP domain	Function unknown
c67347_g4_i1	ChlNC64A_1|138418	1e-11	62.8	23.36	22.13	28.54	31.63	0.434121	0.612739							KOG1075	FOG: Reverse transcriptase	General function prediction only
c57699_g1_i1	Coc_C169_1|61775	1e-11	62.8	5.01	2.25	9.67	6.11	1.09045	0.396339	2.3.1.48	Histone acetyltransferase.	\N	histone acetyltransferase activity|	molecular_function|	GO:0004402|	KOG0520	Uncharacterized conserved protein, contains IPT/TIG domain	Function unknown
c82606_g1_i1	Coc_C169_1|53984	1e-11	63.2	15.07	15.99	21.3	19.1	0.396597	0.680121				electron transport | oxidoreductase activity | electron carrier activity | iron-sulfur cluster binding | metal ion binding | xanthine dehydrogenase activity | xanthine oxidase activity | FAD binding | catalytic activity|	biological_process | molecular_function | molecular_function | molecular_function | molecular_function | molecular_function | molecular_function | molecular_function | molecular_function|	GO:0006118 | GO:0016491 | GO:0009055 | GO:0051536 | GO:0046872 | GO:0004854 | GO:0004855 | GO:0050660 | GO:0003824|	KOG0430	Xanthine dehydrogenase	Nucleotide transport and metabolism
c65691_g1_i1	ChlNC64A_1|137357	1e-11	63.2	37.29	18.13	22.92	8.66	-0.89763	0.296733				electron transport | electron transporter activity | cell redox homeostasis|	biological_process | molecular_function | biological_process|	GO:0006118 | GO:0005489 | GO:0045454|	KOG1752	Glutaredoxin and related proteins	Posttranslational modification, protein turnover, chaperones
c24358_g1_i1	Coc_C169_1|57607	1e-11	63.2	33.93	2.95	21.11	21.06	0.164639	0.890165				protein binding | signal transducer activity | signal transduction|	molecular_function | molecular_function | biological_process|	GO:0005515 | GO:0004871 | GO:0007165|	KOG0619	FOG: Leucine rich repeat	General function prediction only
c2558_g1_i1	Coc_C169_1|48284	1e-11	63.2	5.04	4.73	13.93	20.85	1.86486	0.0349112				protein binding|	molecular_function|	GO:0005515|	KOG1987	Speckle-type POZ protein SPOP and related proteins with TRAF, MATH and BTB/POZ domains	Cell cycle control, cell division, chromosome partitioning |General function prediction only
c82262_g1_i1	ChlNC64A_1|145111	1e-11	63.5	4.25	1.17	10.04	3.37	1.23135	0.324741							KOG1347	Uncharacterized membrane protein, predicted efflux pump	General function prediction only
c37228_g1_i1	Ost9901_3|39839	1e-11	63.5	3.27	0.97	9.3	67.13	4.34696	0.000532357
c66784_g1_i1	Chlre4|196068	1e-11	63.5	26.52	9.2	19.03	7.87	-0.510046	0.573105							KOG0548	Molecular co-chaperone STI1	Posttranslational modification, protein turnover, chaperones
c52949_g2_i1	Chlre4|146371	1e-11	63.5	10.44	8.59	15.18	5.52	0.0534032	1	3.1.3.16	Serine/threonine specific protein phosphatase.	\N	phosphoprotein phosphatase activity | calcium-dependent protein serine/threonine phosphatase activity | magnesium-dependent protein serine/threonine phosphatase activity | magnesium-dependent protein serine/threonine phosphatase complex | CTD phosphatase activity | calcium-dependent protein serine/threonine phosphatase regulator activity | myosin phosphatase activity | myosin phosphatase regulato…	molecular_function | molecular_function | molecular_function | cellular_component | molecular_function | molecular_function | molecular_function | molecular_function | cellular_component|	GO:0004721 | GO:0004723 | GO:0004724 | GO:0005963 | GO:0008420 | GO:0008597 | GO:0017018 | GO:0017020 | GO:0017023|	KOG1124	FOG: TPR repeat	General function prediction only
c65270_g3_i1	MicpuN3|63160	1e-11	63.5	2.1	19.16	19.6	18.59	0.916405	0.368891	6.3.2.-|6.3.2.-	Acid--D-amino-acid ligases (peptide synthases).|Acid--D-amino-acid ligases (peptide synthases).	Tryptophan metabolism|Ubiquinone biosynthesis	UDP-N-acetylmuramoylalanyl-D-glutamyl-2,6-diaminopimelate-D-alanyl-D-alanine ligase activity|ribosomal S6-glutamic acid ligase activity|coenzyme F420-0 gamma-glutamyl ligase activity|coenzyme F420-2 alpha-glutamyl ligase activity|	molecular_function|molecular_function|molecular_function|molecular_function|	GO:0008766|GO:0018169|GO:0043773|GO:0043774|	KOG1913	Regucalcin gene promoter region-related protein (RGPR)	Transcription
c291_g1_i1	Chlre4|146633	1e-11	63.9	9.12	13.9	4.98	12.08	-0.364178	0.796664				ATP binding | mismatch repair | mismatched DNA binding | nucleus|	molecular_function | biological_process | molecular_function | cellular_component|	GO:0005524 | GO:0006298 | GO:0030983 | GO:0005634|	KOG1979	DNA mismatch repair protein - MLH1 family	Replication, recombination and repair
c83665_g1_i1	Coc_C169_1|61303	1e-11	63.9	6.59	7.08	6.57	2.6	-0.619735	0.540024							KOG1721	FOG: Zn-finger	General function prediction only
c66434_g2_i1	Coc_C169_1|4708	1e-11	63.9	5.13	12.07	10.32	3.44	-0.416805	0.625711				nucleic acid binding|	molecular_function|	GO:0003676|	KOG0118	FOG: RRM domain	General function prediction only
c69124_g1_i1	Coc_C169_1|42572	1e-11	63.9	7.73	2.9	3.07	4.46	-0.503315	0.725439				cofactor binding | metabolic process | catalytic activity | binding|	molecular_function | biological_process | molecular_function | molecular_function|	GO:0048037 | GO:0008152 | GO:0003824 | GO:0005488|	KOG1202	Animal-type fatty acid synthase and related proteins	Lipid transport and metabolism
c31577_g1_i1	Coc_C169_1|44841	1e-11	64.3	2.21	6.64	8.78	2.88	0.292592	0.796711
c14164_g1_i1	Coc_C169_1|64651	1e-11	64.3	3.32	2.68	9.64	6.11	1.33662	0.175664				triacylglycerol lipase activity | lipid metabolic process|	molecular_function | biological_process|	GO:0004806 | GO:0006629|	KOG2088	Predicted lipase/calmodulin-binding heat-shock protein	Signal transduction mechanisms |Posttranslational modification, protein turnover, chaperones |Lipid transport and metabolism
c66282_g2_i1	Coc_C169_1|48525	1e-11	64.3	1.46	3.89	7.94	1.53	0.704508	0.586995				catalytic activity|	molecular_function|	GO:0003824|
c65485_g1_i1	ChlNC64A_1|51004	1e-11	64.7	11.43	0.36	3.97	2.15	-1.00901	0.4318	3.4.21.83	Oligopeptidase B.	\N	oligopeptidase B activity | serine-type peptidase activity | proteolysis and peptidolysis | prolyl oligopeptidase activity | serine-type endopeptidase activity | catalytic activity|	molecular_function | molecular_function | biological_process | molecular_function | molecular_function | molecular_function|	GO:0008945 | GO:0008236 | GO:0006508 | GO:0004287 | GO:0004252 | GO:0003824|	KOG2237	Predicted serine protease	Posttranslational modification, protein turnover, chaperones
c38360_g1_i1	Coc_C169_1|48200	1e-11	64.7	8.25	6.88	7.54	2.72	-0.630121	0.482931							KOG2510	SWI-SNF chromatin-remodeling complex protein	Chromatin structure and dynamics
c50150_g1_i2	Coc_C169_1|65173	1e-11	65.1	1.99	4.07	5.6	1.24	0.0809148	1				serine-type endopeptidase inhibitor activity | response to wounding|	molecular_function | biological_process|	GO:0004867 | GO:0009611|	KOG3671	Actin regulatory protein (Wiskott-Aldrich syndrome protein)	Signal transduction mechanisms |Cytoskeleton
c51876_g1_i1	Coc_C169_1|63260	1e-11	65.1	3.55	8.04	7.33	3.52	-0.16908	0.873649
c59461_g3_i2	Ost9901_3|27610	1e-11	66.6	6.4	14.59	6.66	4.42	-0.971329	0.251331
c58115_g1_i1	Ost9901_3|3819	9e-12	62.8	4.3	14.23	17.23	6.83	0.326998	0.75803							KOG2641	Predicted seven transmembrane receptor - rhodopsin family	Signal transduction mechanisms
c71415_g6_i1	Chlre4|56014	9e-12	63.2	4.44	1.84	10.51	43.55	3.22381	0.00500521	1.9.3.1	Cytochrome-c oxidase.	Oxidative phosphorylation	cytochrome-c oxidase activity | electron transport | membrane | aa3-type cytochrome c oxidase | ba3-type cytochrome c oxidase | caa3-type cytochrome c oxidase | cbb3-type cytochrome c oxidase|	molecular_function | biological_process | cellular_component | molecular_function | molecular_function | molecular_function | molecular_function|	GO:0004129 | GO:0006118 | GO:0016020 | GO:0009481 | GO:0009482 | GO:0009483 | GO:0009485|	KOG4664	Cytochrome oxidase subunit III and related proteins	Energy production and conversion
c85503_g1_i1	Coc_C169_1|62789	9e-12	63.9	3.03	8.18	17.36	9.63	1.22288	0.191908				triacylglycerol lipase activity | lipid metabolic process|	molecular_function | biological_process|	GO:0004806 | GO:0006629|	KOG4569	Predicted lipase	Lipid transport and metabolism
c66171_g3_i1	ChlNC64A_1|59702	9e-12	64.3	21	1.17	9.02	2.3	-1.10626	0.36456
c73273_g1_i4	Coc_C169_1|59807	9e-12	64.7	143.19	94.91	114.17	119.86	-0.0178056	0.984328				sugar binding|	molecular_function|	GO:0005529|	KOG1995	Conserved Zn-finger protein	General function prediction only
c68874_g1_i1	MicpuN3|108291	9e-12	64.7	6.17	2.6	13.39	3.22	0.79039	0.445406	1.6.99.3	NADH dehydrogenase.	\N	electron transport|oxidoreductase activity|FAD binding|NADH dehydrogenase activity|	biological_process|molecular_function|molecular_function|molecular_function|	GO:0006118|GO:0016491|GO:0050660|GO:0003954|	KOG2495	NADH-dehydrogenase (ubiquinone)	Energy production and conversion
c44188_g1_i1	Coc_C169_1|65283	9e-12	64.7	11.31	2.41	11.67	5.64	0.259014	0.851154				regulation of pH | solute:hydrogen antiporter activity | integral to membrane|	biological_process | molecular_function | cellular_component|	GO:0006885 | GO:0015299 | GO:0016021|	KOG1965	Sodium/hydrogen exchanger protein	Inorganic ion transport and metabolism
c30481_g1_i1	Coc_C169_1|68334	9e-12	64.7	5.12	4.81	8.08	17.53	1.43231	0.125748
c58113_g1_i1	Ost9901_3|27903	9e-12	65.1	10	18.01	6.02	5.21	-1.33507	0.125366							KOG0504	FOG: Ankyrin repeat	General function prediction only
c58687_g1_i1	Chlre4|425615	8e-12	61.2	16.62	7.48	18.02	4.96	-0.203507	0.824657
c88182_g1_i1	Chlre4|377994	8e-12	62.4	7.73	12.51	10.59	8.28	-0.12907	0.935221
c6596_g1_i1	ChlNC64A_1|137692	8e-12	63.2	4.83	14.02	25.31	7.85	0.800273	0.437391	3.5.4.6	AMP deaminase.	Purine metabolism	purine ribonucleoside monophosphate biosynthesis | AMP deaminase activity | deaminase activity|	biological_process | molecular_function | molecular_function|	GO:0009168 | GO:0003876 | GO:0019239|	KOG1096	Adenosine monophosphate deaminase	Nucleotide transport and metabolism
c11234_g1_i1	ChlNC64A_1|142011	8e-12	63.2	3.07	7.09	8.99	3.29	0.266046	1				peptidase activity | proteolysis and peptidolysis|	molecular_function | biological_process|	GO:0008233 | GO:0006508|
c55196_g1_i1	Coc_C169_1|49267	8e-12	63.9	20.83	3.5	8.2	5.32	-0.898083	0.421809				membrane|	cellular_component|	GO:0016020|	KOG1134	Uncharacterized conserved protein	General function prediction only
c77293_g1_i1	ChlNC64A_1|132907	8e-12	63.9	3.44	5.82	1.89	4.13	-0.627321	0.754852	2.3.1.48	Histone acetyltransferase.	\N	histone acetyltransferase activity | nucleic acid binding|	molecular_function | molecular_function|	GO:0004402 | GO:0003676|	KOG1474	Transcription initiation factor TFIID, subunit BDF1 and related bromodomain proteins	Transcription
c52455_g1_i2	Coc_C169_1|64673	8e-12	65.5	33.58	7.69	23.51	29.13	0.363897	0.698101
c62577_g1_i3	Coc_C169_1|52188	8e-12	66.2	21.22	34.49	36.89	25.5	0.11823	0.884179				protein kinase activity | ATP binding | protein amino acid phosphorylation | protein-tyrosine kinase activity | protein serine/threonine kinase activity | cyclin-dependent protein kinase activity|	molecular_function | molecular_function | biological_process | molecular_function | molecular_function | molecular_function|	GO:0004672 | GO:0005524 | GO:0006468 | GO:0004713 | GO:0004674 | GO:0004693|	KOG0594	Protein kinase PCTAIRE and related kinases	General function prediction only
c42172_g1_i2	ChlNC64A_1|134067	7e-12	59.3	58.05	91.5	32.4	7.91	-1.9465	0.0221865				electron transport | mitochondrial inner membrane | oxidoreductase activity, acting on NADH or NADPH|	biological_process | cellular_component | molecular_function|	GO:0006118 | GO:0005743 | GO:0016651|	KOG4620	Uncharacterized conserved protein	Function unknown
c68444_g1_i1	Ost9901_3|27346	7e-12	63.2	2.14	5.29	15.55	10.18	1.73644	0.0609725
c51353_g1_i1	Chlre4|409889	7e-12	63.5	6.69	10.42	18.23	4.24	0.298115	0.799517	1.1.1.102	3-dehydrosphinganine reductase.	Sphingoglycolipid metabolism	metabolic process | oxidoreductase activity | 3-dehydrosphinganine reductase activity|	biological_process | molecular_function | molecular_function|	GO:0008152 | GO:0016491 | GO:0047560|	KOG1210	Predicted 3-ketosphinganine reductase	Secondary metabolites biosynthesis, transport and catabolism
c40588_g1_i1	Coc_C169_1|58484	7e-12	63.9	5.17	10.55	8.44	17.37	0.787266	0.394541				catalytic activity | membrane|	molecular_function | cellular_component|	GO:0003824 | GO:0016020|
c71013_g1_i2	Coc_C169_1|61447	7e-12	64.3	16.04	18.87	8.39	3.05	-1.64379	0.0641066				membrane|	cellular_component|	GO:0016020|
c64228_g2_i1	Chlre4|149314	7e-12	64.3	8.68	0.66	2.59	1.26	-1.28949	0.385097	2.3.1.48	Histone acetyltransferase.	\N	double-stranded RNA binding | intracellular | histone acetyltransferase activity|	molecular_function | cellular_component | molecular_function|	GO:0003725 | GO:0005622 | GO:0004402|	KOG2510	SWI-SNF chromatin-remodeling complex protein	Chromatin structure and dynamics
c53460_g1_i1	ChlNC64A_1|57914	7e-12	65.5	8.33	18.37	14.14	5.73	-0.489732	0.573602				DNA binding|	molecular_function|	GO:0003677|	KOG1878	Nuclear receptor coregulator SMRT/SMRTER, contains Myb-like domains	Transcription
c62411_g2_i3	Ost9901_3|30883	7e-12	65.5	5.73	6.13	7.54	8.33	0.414043	0.656024							KOG0504	FOG: Ankyrin repeat	General function prediction only
c34467_g1_i2	MicpuN3|57858	7e-12	66.6	3.86	4.06	7.75	5.15	0.646677	0.461995	5.2.1.8	Peptidylprolyl isomerase.	\N	peptidyl-prolyl cis-trans isomerase activity|cyclophilin|FK506-sensitive peptidyl-prolyl cis-trans isomerase|cyclophilin-type peptidyl-prolyl cis-trans isomerase activity|	molecular_function|molecular_function|molecular_function|molecular_function|	GO:0003755|GO:0004600|GO:0030051|GO:0042027|	KOG3869	Uncharacterized conserved protein	Function unknown
c67277_g2_i2	Ost9901_3|30883	7e-12	68.2	13.43	3.43	9.23	3.47	-0.5273	0.555044							KOG0504	FOG: Ankyrin repeat	General function prediction only
c51678_g1_i1	ChlNC64A_1|23011	6e-12	62	10.23	7.09	4.49	4.94	-0.872859	0.52926				membrane | transport | mitochondrial inner membrane | binding | transporter activity|	cellular_component | biological_process | cellular_component | molecular_function | molecular_function|	GO:0016020 | GO:0006810 | GO:0005743 | GO:0005488 | GO:0005215|	KOG0752	Mitochondrial solute carrier protein	Energy production and conversion
c84402_g1_i1	Chlre4|144281	6e-12	62.4	3.81	1.63	8.36	12.22	1.91242	0.0863209	3.1.3.5|3.1.3.5|3.1.3.5	5'-nucleotidase.|5'-nucleotidase.|5'-nucleotidase.	Purine metabolism|Nicotinate and nicotinamide metabolism|Pyrimidine metabolism	hydrolase activity | 5'-nucleotidase activity | IMP-GMP specific 5'-nucleotidase activity|	molecular_function | molecular_function | molecular_function|	GO:0016787 | GO:0008253 | GO:0017175|
c73318_g1_i1	Coc_C169_1|66605	6e-12	62.4	6.54	11.87	30.34	10.66	1.13752	0.260165							KOG1305	Amino acid transporter protein	Amino acid transport and metabolism
c43862_g1_i1	Coc_C169_1|53278	6e-12	62.4	11.05	57.23	38.9	415.96	3.05405	0.0119965
c25051_g1_i1	ChlNC64A_1|142022	6e-12	63.2	10.15	12.59	5.06	4.43	-1.24607	0.254218	3.2.1.-|3.2.1.-|3.2.1.-|3.2.1.-	Glycosidases, i.e. enzymes hydrolyzing O- and S-glycosyl|Glycosidases, i.e. enzymes hydrolyzing O- and S-glycosyl|Glycosidases, i.e. enzymes hydrolyzing O- and S-glycosyl|Glycosidases, i.e. enzymes hydrolyzing O- and S-glycosyl	N-Glycans biosynthesis|Nucleotide sugars metabolism|Aminosugars metabolism|Glycosaminoglycan degradation	amylase activity | hexosaminidase activity | fucosidase activity | trehalase activity | glucosidase activity | galactosidase activity | mannosyl-oligosaccharide mannosidase activity | mannosidase activity | murein transglycosylase B activity | metabolism | carbohydrate metabolism | hydrolase activity, hydrolyzing O-glycosyl compounds | catalytic activity | hydrolase activity|	molecular_function | molecular_function | molecular_function | molecular_function | molecular_function | molecular_function | molecular_function | molecular_function | molecular_function | biological_process | biological_process | molecular_function | molecular_function | molecular_function|	GO:0016160 | GO:0015929 | GO:0015928 | GO:0015927 | GO:0015926 | GO:0015925 | GO:0015924 | GO:0015923 | GO:0008933 | GO:0008152 | GO:0005975 | GO:0004553 | GO:0003824 | GO:0016787|	KOG2806	Chitinase	Carbohydrate transport and metabolism
c4726_g1_i1	Chlre4|334308	6e-12	63.5	8.84	2.91	9.73	3.57	0.140279	1							KOG0161	Myosin class II heavy chain	Cytoskeleton
c47107_g1_i1	Thaps3|31006	6e-12	63.5	3.58	9.26	33.75	273	4.78546	9.83581e-05
c45015_g1_i3	Coc_C169_1|35377	6e-12	63.5	6.2	1.79	9.08	1.66	0.365537	0.880902				glycerone kinase activity | glycerol metabolic process | FAD-AMP lyase (cyclizing) activity|	molecular_function | biological_process | molecular_function|	GO:0004371 | GO:0006071 | GO:0034012|	KOG2426	Dihydroxyacetone kinase/glycerone kinase	Carbohydrate transport and metabolism
c65054_g1_i1	Coc_C169_1|57607	6e-12	64.3	6.34	8.27	4.83	6.01	-0.429249	0.723876				protein binding | signal transducer activity | signal transduction|	molecular_function | molecular_function | biological_process|	GO:0005515 | GO:0004871 | GO:0007165|	KOG0619	FOG: Leucine rich repeat	General function prediction only
c16863_g1_i1	ChlNC64A_1|135819	6e-12	64.3	6.1	4.43	3.82	1.39	-0.983402	0.39097							KOG1334	WD40 repeat protein	General function prediction only
c86280_g1_i1	ChlNC64A_1|143199	6e-12	64.3	1.8	16.87	10.88	5.78	-0.147454	0.93572	3.1.26.-	Endoribonucleases producing 5'-phosphomonoesters.	\N	bidentate ribonuclease III activity | ATP-dependent helicase activity | RNA processing | intracellular | ATP binding | ribonuclease III activity | helicase activity | double-stranded RNA binding | RNA binding | nucleic acid binding | endoribonuclease activity, producing 5'-phosphomonoesters|	molecular_function | molecular_function | biological_process | cellular_component | molecular_function | molecular_function | molecular_function | molecular_function | molecular_function | molecular_function | molecular_function|	GO:0016443 | GO:0008026 | GO:0006396 | GO:0005622 | GO:0005524 | GO:0004525 | GO:0004386 | GO:0003725 | GO:0003723 | GO:0003676 | GO:0016891|	KOG0701	dsRNA-specific nuclease Dicer and related ribonucleases	RNA processing and modification
c2879_g1_i1	Ost9901_3|31017	6e-12	64.7	4.69	0.67	4.16	4.01	0.590422	0.644918
c58106_g1_i2	Coc_C169_1|47190	6e-12	65.5	9.84	13.13	21.84	15.43	0.661123	0.413476				protein kinase activity | ATP binding | protein amino acid phosphorylation | protein-tyrosine kinase activity | protein binding | protein serine/threonine kinase activity | transmembrane receptor protein serine/threonine kinase activity | 3-phosphoinositide-dependent protein kinase activity | DNA-dependent protein kinase activity | AMP-activated protein kinase activity | casein kinase activity | …	molecular_function | molecular_function | biological_process | molecular_function | molecular_function | molecular_function | molecular_function | molecular_function | molecular_function | molecular_function | molecular_function | molecular_function | molecular_function | molecular_function | molecular_function | molecular_function | molecular_function | molecular_function | molecular_function | …	GO:0004672 | GO:0005524 | GO:0006468 | GO:0004713 | GO:0005515 | GO:0004674 | GO:0004675 | GO:0004676 | GO:0004677 | GO:0004679 | GO:0004680 | GO:0004681 | GO:0004690 | GO:0004694 | GO:0004695 | GO:0004696 | GO:0004698 | GO:0004700 | GO:0004702 | GO:0004704 | GO:0004705 | GO:0004706 | GO:0004708 | GO:0004710 | GO:0004711 | GO:0004718 | GO:0008338 | GO:0008339 | GO:0008349 | GO:0008545 | GO:001690…	KOG0192	Tyrosine kinase specific for activated (GTP-bound) p21cdc42Hs	Signal transduction mechanisms
c87573_g1_i1	Coc_C169_1|66911	6e-12	65.9	4.73	0.86	4.33	5.12	0.75937	0.49024
c44303_g1_i2	ChlNC64A_1|58755	6e-12	67	4.14	4.48	6.56	3.01	0.0690042	0.953366	3.2.1.52|3.2.1.52|3.2.1.52|3.2.1.52|3.2.1.52	Beta-N-acetylhexosaminidase.|Beta-N-acetylhexosaminidase.|Beta-N-acetylhexosaminidase.|Beta-N-acetylhexosaminidase.|Beta-N-acetylhexosaminidase.	N-Glycan degradation|Aminosugars metabolism|Globoside metabolism|Sphingoglycolipid metabolism|Glycosaminoglycan degradation	beta-N-acetylglucosaminidase activity | carbohydrate metabolism | beta-N-acetylhexosaminidase activity|	molecular_function | biological_process | molecular_function|	GO:0016231 | GO:0005975 | GO:0004563|	KOG2499	Beta-N-acetylhexosaminidase	Carbohydrate transport and metabolism
c68444_g1_i2	Ost9901_3|27610	6e-12	69.3	15.91	16.44	52.56	29.28	1.25234	0.109435
c63947_g1_i2	MicpuN3|60396	5e-12	60.5	6.17	27.6	21.5	16.57	0.180629	0.851043
c60403_g1_i1	Coc_C169_1|52834	5e-12	61.2	50.45	76.25	64.71	36.99	-0.370015	0.640872
c81182_g1_i1	ChlNC64A_1|142893	5e-12	62.4	3.42	2.02	18.86	3.69	1.94289	0.121697							KOG4539	Uncharacterized conserved protein	Function unknown
c73431_g5_i1	ChlNC64A_1|33357	5e-12	63.5	3.87	3.51	11.41	6.31	1.24027	0.313428	3.4.19.1	Acylaminoacyl-peptidase.	\N	serine-type peptidase activity | proteolysis and peptidolysis | acylaminoacyl-peptidase activity | catalytic activity|	molecular_function | biological_process | molecular_function | molecular_function|	GO:0008236 | GO:0006508 | GO:0004254 | GO:0003824|	KOG2100	Dipeptidyl aminopeptidase	Posttranslational modification, protein turnover, chaperones
c56570_g1_i1	Chlre4|401376	5e-12	63.9	48.05	19.28	55.63	27.29	0.225741	0.828326	2.3.1.48	Histone acetyltransferase.	\N	DNA binding | histone acetyltransferase activity|	molecular_function | molecular_function|	GO:0003677 | GO:0004402|	KOG1878	Nuclear receptor coregulator SMRT/SMRTER, contains Myb-like domains	Transcription
c7177_g1_i1	Coc_C169_1|49229	5e-12	63.9	10.76	27.27	7.1	1.74	-2.03227	0.0419762	3.6.1.5|3.6.1.5	Apyrase.|Apyrase.	Purine metabolism|Pyrimidine metabolism	hydrolase activity | metabolic process | proteolysis | caspase activity | apyrase activity | adenosine-diphosphatase activity|	molecular_function | biological_process | biological_process | molecular_function | molecular_function | molecular_function|	GO:0016787 | GO:0008152 | GO:0006508 | GO:0030693 | GO:0004050 | GO:0043262|	KOG1386	Nucleoside phosphatase	Nucleotide transport and metabolism
c35343_g1_i1	Coc_C169_1|65241	5e-12	63.9	10.53	9.57	10.18	8.59	-0.080908	1				O-methyltransferase activity | hydrolase activity, hydrolyzing O-glycosyl compounds | carbohydrate metabolic process|	molecular_function | molecular_function | biological_process|	GO:0008171 | GO:0004553 | GO:0005975|	KOG0470	1,4-alpha-glucan branching enzyme/starch branching enzyme II	Carbohydrate transport and metabolism
c53312_g1_i1	Coc_C169_1|38836	5e-12	64.7	9.72	15.62	14.18	27.13	0.789518	0.378986	3.6.4.1	Myosin ATPase.	Purine metabolism	protein domain specific binding | ATP binding | chromosome | DNA metabolic process | protein binding | chromosome organization and biogenesis | myosin ATPase activity|	molecular_function | molecular_function | cellular_component | biological_process | molecular_function | biological_process | molecular_function|	GO:0019904 | GO:0005524 | GO:0005694 | GO:0006259 | GO:0005515 | GO:0051276 | GO:0008570|	KOG0250	DNA repair protein RAD18 (SMC family protein)	Replication, recombination and repair
c64381_g1_i2	ChlNC64A_1|140983	5e-12	65.1	3.83	2.6	5.56	2.02	0.19874	1	2.7.1.-|2.7.1.-|2.7.1.-|2.7.1.-|2.7.1.-	Phosphotransferases with an alcohol group as acceptor.|Phosphotransferases with an alcohol group as acceptor.|Phosphotransferases with an alcohol group as acceptor.|Phosphotransferases with an alcohol group as acceptor.|Phosphotransferases with an alcohol group as acceptor.	Sphingoglycolipid metabolism|Benzoate degradation via CoA ligation|Starch and sucrose metabolism|Inositol phosphate metabolism|Nicotinate and nicotinamide metabolism	phosphatidylinositol phosphate kinase activity | cobinamide kinase activity | phosphorylase kinase regulator activity | JUN kinase kinase activity | phosphofructokinase activity | IkappaB kinase activity | MAP kinase kinase kinase kinase activity | MP kinase activity | MAP kinase 1 activity | protein amino acid phosphorylation | ATP binding | Janus kinase activity | receptor signaling protein tyr…	molecular_function | molecular_function | molecular_function | molecular_function | molecular_function | molecular_function | molecular_function | molecular_function | molecular_function | biological_process | molecular_function | molecular_function | molecular_function | molecular_function | molecular_function | molecular_function | molecular_function | molecular_function | molecular_function | …	GO:0016307 | GO:0008819 | GO:0008607 | GO:0008545 | GO:0008443 | GO:0008384 | GO:0008349 | GO:0008339 | GO:0008338 | GO:0006468 | GO:0005524 | GO:0004718 | GO:0004716 | GO:0004715 | GO:0004714 | GO:0004713 | GO:0004712 | GO:0004711 | GO:0004710 | GO:0004709 | GO:0004708 | GO:0004707 | GO:0004706 | GO:0004705 | GO:0004704 | GO:0004703 | GO:0004702 | GO:0004701 | GO:0004700 | GO:0004698 | GO:000469…	KOG0198	MEKK and related serine/threonine protein kinases	Signal transduction mechanisms
c64381_g1_i3	ChlNC64A_1|140983	5e-12	65.1	12.38	14.93	15.63	4.13	-0.546658	0.558051	2.7.1.-|2.7.1.-|2.7.1.-|2.7.1.-|2.7.1.-	Phosphotransferases with an alcohol group as acceptor.|Phosphotransferases with an alcohol group as acceptor.|Phosphotransferases with an alcohol group as acceptor.|Phosphotransferases with an alcohol group as acceptor.|Phosphotransferases with an alcohol group as acceptor.	Sphingoglycolipid metabolism|Benzoate degradation via CoA ligation|Starch and sucrose metabolism|Inositol phosphate metabolism|Nicotinate and nicotinamide metabolism	phosphatidylinositol phosphate kinase activity | cobinamide kinase activity | phosphorylase kinase regulator activity | JUN kinase kinase activity | phosphofructokinase activity | IkappaB kinase activity | MAP kinase kinase kinase kinase activity | MP kinase activity | MAP kinase 1 activity | protein amino acid phosphorylation | ATP binding | Janus kinase activity | receptor signaling protein tyr…	molecular_function | molecular_function | molecular_function | molecular_function | molecular_function | molecular_function | molecular_function | molecular_function | molecular_function | biological_process | molecular_function | molecular_function | molecular_function | molecular_function | molecular_function | molecular_function | molecular_function | molecular_function | molecular_function | …	GO:0016307 | GO:0008819 | GO:0008607 | GO:0008545 | GO:0008443 | GO:0008384 | GO:0008349 | GO:0008339 | GO:0008338 | GO:0006468 | GO:0005524 | GO:0004718 | GO:0004716 | GO:0004715 | GO:0004714 | GO:0004713 | GO:0004712 | GO:0004711 | GO:0004710 | GO:0004709 | GO:0004708 | GO:0004707 | GO:0004706 | GO:0004705 | GO:0004704 | GO:0004703 | GO:0004702 | GO:0004701 | GO:0004700 | GO:0004698 | GO:000469…	KOG0198	MEKK and related serine/threonine protein kinases	Signal transduction mechanisms
c71762_g3_i1	Coc_C169_1|44045	5e-12	65.9	58.96	9.32	7.79	8.68	-2.06845	0.0459095				protein kinase activity | ATP binding | protein amino acid phosphorylation | protein-tyrosine kinase activity | protein serine/threonine kinase activity | MAP kinase kinase kinase activity|	molecular_function | molecular_function | biological_process | molecular_function | molecular_function | molecular_function|	GO:0004672 | GO:0005524 | GO:0006468 | GO:0004713 | GO:0004674 | GO:0004709|	KOG0192	Tyrosine kinase specific for activated (GTP-bound) p21cdc42Hs	Signal transduction mechanisms
c15130_g1_i1	Coc_C169_1|45394	5e-12	65.9	4.64	6.65	11.59	10.2	0.924918	0.268577
c64411_g1_i2	Coc_C169_1|65283	5e-12	66.2	4.15	6.81	6.95	7.07	0.340238	0.695074				regulation of pH | solute:hydrogen antiporter activity | integral to membrane|	biological_process | molecular_function | cellular_component|	GO:0006885 | GO:0015299 | GO:0016021|	KOG1965	Sodium/hydrogen exchanger protein	Inorganic ion transport and metabolism
c68695_g3_i2	Coc_C169_1|60297	5e-12	69.3	10.23	9.87	12.19	11.35	0.208563	0.793652
c89642_g1_i1	Chlre4|196943	4e-12	63.9	2.58	11.69	17.12	2.1	0.426025	0.810307	2.7.1.137	1-phosphatidylinositol 3-kinase.	Inositol phosphate metabolism	inositol or phosphatidylinositol kinase activity | phosphotransferase activity, alcohol group as acceptor | phosphoinositide 3-kinase complex | 1-phosphatidylinositol-3-kinase activity | phosphoinositide phosphorylation | phosphoinositide-mediated signaling | phosphatidylinositol 3-kinase, class I, catalyst activity | phosphatidylinositol 3-kinase, class I, regulator activity|	molecular_function | molecular_function | cellular_component | molecular_function | biological_process | biological_process | molecular_function | molecular_function|	GO:0004428 | GO:0016773 | GO:0005942 | GO:0016303 | GO:0046854 | GO:0048015 | GO:0015072 | GO:0015073|	KOG0906	Phosphatidylinositol 3-kinase VPS34, involved in signal transduction	Signal transduction mechanisms |Intracellular trafficking, secretion, and vesicular transport
c42202_g1_i1	ChlNC64A_1|138790	4e-12	64.3	4.04	22.99	21.18	15.44	0.459723	0.619959							KOG0771	Prolactin regulatory element-binding protein/Protein transport protein SEC12p	Intracellular trafficking, secretion, and vesicular transport
c63829_g3_i1	Chlre4|144672	4e-12	64.7	23.32	14.14	29.01	14.1	0.13807	0.905892				protein binding|	molecular_function|	GO:0005515|	KOG0619	FOG: Leucine rich repeat	General function prediction only
c45819_g1_i1	Coc_C169_1|40138	4e-12	64.7	5.48	5.88	6.84	3.74	-0.121493	1				binding|	molecular_function|	GO:0005488|	KOG2149	Uncharacterized conserved protein	Function unknown
c62996_g1_i1	Coc_C169_1|49368	4e-12	65.5	6.87	7.63	8.84	3.95	-0.225019	0.864101							KOG0971	Microtubule-associated protein dynactin DCTN1/Glued	Cell cycle control, cell division, chromosome partitioning |Cytoskeleton
c51049_g1_i1	Coc_C169_1|66085	4e-12	65.5	13.45	8.45	19.31	22.22	0.935074	0.263718							KOG2992	Nucleolar GTPase/ATPase p130	Nuclear structure
c28948_g1_i1	Thaps3|13556	4e-12	65.5	5.57	8.53	6.06	11.41	0.353674	0.71267	3.2.1.58	Glucan 1,3-beta-glucosidase.	Starch and sucrose metabolism	glucan 1,3-beta-glucosidase activity|	molecular_function|	GO:0004338|
c71330_g2_i1	Coc_C169_1|59848	4e-12	66.2	2.6	3.09	5.18	3.4	0.536705	0.588298				integral to membrane|	cellular_component|	GO:0016021|	KOG2289	Rhomboid family proteins	Signal transduction mechanisms
c55310_g1_i1	ChlNC64A_1|138440	4e-12	66.2	6.52	0.3	0.42	1.8	-1.58188	0.33978							KOG0274	Cdc4 and related F-box and WD-40 proteins	General function prediction only
c75068_g1_i1	Coc_C169_1|42320	4e-12	66.2	6.36	11.74	8.74	4.65	-0.487637	0.57037							KOG1811	Predicted Zn2+-binding protein, contains FYVE domain	General function prediction only
c69271_g1_i2	ChlNC64A_1|134381	4e-12	67	5.56	3.8	4.51	2.17	-0.540261	0.576233	2.3.1.48	Histone acetyltransferase.	\N	histone acetyltransferase activity | nucleic acid binding|	molecular_function | molecular_function|	GO:0004402 | GO:0003676|	KOG1474	Transcription initiation factor TFIID, subunit BDF1 and related bromodomain proteins	Transcription
c65581_g1_i1	Coc_C169_1|60246	4e-12	67	10.78	2.99	4.52	3.26	-0.865204	0.385157							KOG0516	Dystonin, GAS (Growth-arrest-specific protein), and related proteins	Cytoskeleton
c50822_g1_i1	Coc_C169_1|55471	4e-12	67	16.45	9.91	11.13	13.91	-0.058654	0.960225							KOG1884	Uncharacterized conserved protein	Function unknown
c33204_g1_i1	Ost9901_3|30883	4e-12	67	20.78	5.39	4.77	3.44	-1.71889	0.067765							KOG0504	FOG: Ankyrin repeat	General function prediction only
c57061_g2_i1	Ost9901_3|30883	4e-12	69.7	7	2.78	6.18	3.2	-0.144093	0.876656							KOG0504	FOG: Ankyrin repeat	General function prediction only
c71768_g3_i1	ChlNC64A_1|145475	4e-12	70.1	7.5	12.27	10.08	6.83	-0.286329	0.723535
c73545_g1_i5	Coc_C169_1|48200	4e-12	70.1	5.06	5.3	13.99	8.57	1.04948	0.183248							KOG2510	SWI-SNF chromatin-remodeling complex protein	Chromatin structure and dynamics
c13189_g1_i1	ChlNC64A_1|136959	3e-12	62.4	6.71	7.35	10.38	2.19	-0.133204	1	3.1.1.5	Lysophospholipase.	Phospholipid degradation	lysophospholipase activity | catalytic activity|	molecular_function | molecular_function|	GO:0004622 | GO:0003824|	KOG2112	Lysophospholipase	Lipid transport and metabolism
c88494_g1_i1	Coc_C169_1|40557	3e-12	62.8	2.1	6.39	18.44	10.14	1.71419	0.0895011				membrane|	cellular_component|	GO:0016020|	KOG1021	Acetylglucosaminyltransferase EXT1/exostosin 1	Cell wall/membrane/envelope biogenesis |Extracellular structures |Carbohydrate transport and metabolism
c83331_g1_i1	ChlNC64A_1|54801	3e-12	62.8	11.66	17.55	12.81	20.5	0.259282	0.757576
c23851_g1_i1	Coc_C169_1|66757	3e-12	63.5	14.85	33.33	14.93	2.21	-1.43532	0.126605	2.4.1.17|2.4.1.17|2.4.1.17|2.4.1.17	UDP-glucuronosyltransferase.|UDP-glucuronosyltransferase.|UDP-glucuronosyltransferase.|UDP-glucuronosyltransferase.	Porphyrin and chlorophyll metabolism|Androgen and estrogen metabolism|Starch and sucrose metabolism|Pentose and glucuronate interconversions	metabolic process | transferase activity, transferring hexosyl groups | glucuronosyltransferase activity|	biological_process | molecular_function | molecular_function|	GO:0008152 | GO:0016758 | GO:0015020|	KOG1192	UDP-glucuronosyl and UDP-glucosyl transferase	Energy production and conversion |Carbohydrate transport and metabolism
c16819_g1_i1	Coc_C169_1|26453	3e-12	63.5	6.42	10.44	42.52	737.92	5.8036	3.45328e-05				glyceraldehyde-3-phosphate dehydrogenase (phosphorylating) activity | glycolysis | NAD binding | glucose metabolic process | glyceraldehyde-3-phosphate dehydrogenase activity | catalytic activity | binding | metabolic process|	molecular_function | biological_process | molecular_function | biological_process | molecular_function | molecular_function | molecular_function | biological_process|	GO:0004365 | GO:0006096 | GO:0051287 | GO:0006006 | GO:0008943 | GO:0003824 | GO:0005488 | GO:0008152|	KOG0657	Glyceraldehyde 3-phosphate dehydrogenase	Carbohydrate transport and metabolism
c27342_g1_i1	MicpuN3|64707	3e-12	64.3	4.47	4.56	8.82	4.29	0.510132	0.680624				GTP binding|microtubule|microtubule-based process|structural molecule activity|microtubule-based movement|protein complex|protein polymerization|GTPase activity|	molecular_function|cellular_component|biological_process|molecular_function|biological_process|cellular_component|biological_process|molecular_function|	GO:0005525|GO:0005874|GO:0007017|GO:0005198|GO:0007018|GO:0043234|GO:0051258|GO:0003924|	KOG1374	Gamma tubulin	Cytoskeleton
c77745_g1_i1	ChlNC64A_1|55198	3e-12	64.7	9.14	2.34	10.02	1.46	-0.0821377	0.908681				tRNA processing | ATP binding | tRNA isopentenyltransferase activity|	biological_process | molecular_function | molecular_function|	GO:0008033 | GO:0005524 | GO:0004811|	KOG1384	tRNA delta(2)-isopentenylpyrophosphate transferase	Translation, ribosomal structure and biogenesis
c57456_g1_i1	ChlNC64A_1|132974	3e-12	64.7	10.44	9.07	20.64	6.73	0.438019	0.73957				integral to membrane | tetracycline transport | tetracycline:hydrogen antiporter activity|	cellular_component | biological_process | molecular_function|	GO:0016021 | GO:0015904 | GO:0015520|	KOG2615	Permease of the major facilitator superfamily	General function prediction only
c29162_g1_i1	Coc_C169_1|54874	3e-12	65.1	5.95	6.45	18.61	9.51	1.13365	0.216108							KOG2262	Sexual differentiation process protein ISP4	Signal transduction mechanisms
c42299_g1_i1	Chlre4|407159	3e-12	65.1	0.83	23.02	20.88	10.59	0.406519	0.749093
c58895_g1_i3	Coc_C169_1|49353	3e-12	65.1	2.37	5.93	6.9	1.26	-0.0575584	1				ATPase activator activity | cytoplasm | chaperone activator activity | chaperone binding|	molecular_function | cellular_component | molecular_function | molecular_function|	GO:0001671 | GO:0005737 | GO:0030189 | GO:0051087|	KOG3798	Predicted Zn-dependent hydrolase (beta-lactamase superfamily)	General function prediction only
c55757_g1_i1	Chlre4|179410	3e-12	65.1	7.41	0.79	7.11	1.48	-0.00982804	1	2.7.7.7|2.7.7.7|2.7.7.7	DNA-directed DNA polymerase.|DNA-directed DNA polymerase.|DNA-directed DNA polymerase.	Purine metabolism| DNA polymerase|Pyrimidine metabolism	DNA binding | DNA-directed DNA polymerase activity | DNA replication | nucleic acid binding | helicase activity | ATP binding | ATP-dependent helicase activity | DNA polymerase activity|	molecular_function | molecular_function | biological_process | molecular_function | molecular_function | molecular_function | molecular_function | molecular_function|	GO:0003677 | GO:0003887 | GO:0006260 | GO:0003676 | GO:0004386 | GO:0005524 | GO:0008026 | GO:0034061|	KOG0950	DNA polymerase theta/eta, DEAD-box superfamily	General function prediction only
c71710_g1_i1	Coc_C169_1|33636	3e-12	65.5	16.61	4.3	20.8	11.35	0.534661	0.558298							KOG0710	Molecular chaperone (small heat-shock protein Hsp26/Hsp42)	Posttranslational modification, protein turnover, chaperones
c29931_g2_i1	ChlNC64A_1|36346	3e-12	65.5	3.89	2.65	10.59	5.13	1.2041	0.234293	2.8.3.5|2.8.3.5|2.8.3.5	3-oxoacid CoA-transferase.|3-oxoacid CoA-transferase.|3-oxoacid CoA-transferase.	Valine, leucine and isoleucine degradation|Synthesis and degradation of ketone bodies|Butanoate metabolism	CoA-transferase activity | 3-oxoacid CoA-transferase activity | metabolism|	molecular_function | molecular_function | biological_process|	GO:0008410 | GO:0008260 | GO:0008152|	KOG3822	Succinyl-CoA:alpha-ketoacid-CoA transferase	Energy production and conversion
c59901_g1_i1	Coc_C169_1|42361	3e-12	65.5	14.71	33.48	25.22	21.11	-0.0414974	1				binding|	molecular_function|	GO:0005488|	KOG2021	Nuclear mRNA export factor receptor LOS1/Exportin-t (importin beta superfamily)	Translation, ribosomal structure and biogenesis |Nuclear structure |Intracellular trafficking, secretion, and vesicular transport
c57380_g1_i1	Coc_C169_1|62420	3e-12	65.5	9.55	9.97	11.61	5.31	-0.263143	0.81202							KOG2731	DNA alkylation damage repair protein	RNA processing and modification
c61864_g2_i1	Chlre4|423333	3e-12	65.9	5.57	2.86	10.63	16.55	1.71488	0.0779622	2.3.1.48	Histone acetyltransferase.	\N	histone acetyltransferase activity|	molecular_function|	GO:0004402|	KOG1878	Nuclear receptor coregulator SMRT/SMRTER, contains Myb-like domains	Transcription
c58605_g1_i1	Coc_C169_1|66889	3e-12	65.9	17.71	10.74	15.02	4.15	-0.659439	0.469428				protein kinase activity | ATP binding | protein amino acid phosphorylation | protein-tyrosine kinase activity | nucleic acid binding | methyltransferase activity | methylation | protein serine/threonine kinase activity | MAP kinase kinase kinase activity|	molecular_function | molecular_function | biological_process | molecular_function | molecular_function | molecular_function | biological_process | molecular_function | molecular_function|	GO:0004672 | GO:0005524 | GO:0006468 | GO:0004713 | GO:0003676 | GO:0008168 | GO:0032259 | GO:0004674 | GO:0004709|	KOG0192	Tyrosine kinase specific for activated (GTP-bound) p21cdc42Hs	Signal transduction mechanisms
c75388_g1_i1	ChlNC64A_1|134052	3e-12	66.6	8.09	5.74	13.15	5.7	0.361581	0.699295							KOG2100	Dipeptidyl aminopeptidase	Posttranslational modification, protein turnover, chaperones
c40292_g1_i1	Coc_C169_1|59297	3e-12	66.6	4.13	9.49	10.97	12.25	0.775287	0.37387				DNA binding | intracellular|	molecular_function | cellular_component|	GO:0003677 | GO:0005622|	KOG2510	SWI-SNF chromatin-remodeling complex protein	Chromatin structure and dynamics
c74335_g1_i2	ChlNC64A_1|142380	3e-12	67	14.08	28	19.08	23.26	0.0351481	0.968582
c69087_g1_i1	Coc_C169_1|48684	3e-12	67	17.95	9.61	14.9	16.13	0.171411	0.843868							KOG1609	Protein involved in mRNA turnover and stability	RNA processing and modification
c65857_g1_i1	ChlNC64A_1|53520	3e-12	67.4	3.54	5.02	9.41	11.04	1.25616	0.141632							KOG4590	Signal transduction protein Enabled, contains WH1 domain	Signal transduction mechanisms
c51654_g1_i1	ChlNC64A_1|138475	3e-12	67.4	12.64	13.67	16.35	7.21	-0.252211	0.762339				regulation of transcription, DNA-dependent | nucleus | DNA binding|	biological_process | cellular_component | molecular_function|	GO:0006355 | GO:0005634 | GO:0003677|	KOG3434	60S ribosomal protein L22	Translation, ribosomal structure and biogenesis
c44303_g1_i1	ChlNC64A_1|58755	3e-12	67.8	4.38	4.14	8.81	4.39	0.552674	0.57279	3.2.1.52|3.2.1.52|3.2.1.52|3.2.1.52|3.2.1.52	Beta-N-acetylhexosaminidase.|Beta-N-acetylhexosaminidase.|Beta-N-acetylhexosaminidase.|Beta-N-acetylhexosaminidase.|Beta-N-acetylhexosaminidase.	N-Glycan degradation|Aminosugars metabolism|Globoside metabolism|Sphingoglycolipid metabolism|Glycosaminoglycan degradation	beta-N-acetylglucosaminidase activity | carbohydrate metabolism | beta-N-acetylhexosaminidase activity|	molecular_function | biological_process | molecular_function|	GO:0016231 | GO:0005975 | GO:0004563|	KOG2499	Beta-N-acetylhexosaminidase	Carbohydrate transport and metabolism
c63813_g1_i1	Coc_C169_1|48568	3e-12	67.8	8.52	4.79	14.94	8.7	0.757758	0.372494				mannosyl-oligosaccharide 1,2-alpha-mannosidase activity | calcium ion binding | membrane|	molecular_function | molecular_function | cellular_component|	GO:0004571 | GO:0005509 | GO:0016020|	KOG2431	1, 2-alpha-mannosidase	Carbohydrate transport and metabolism
c62411_g2_i1	Ost9901_3|30883	3e-12	69.3	6.57	5.94	5.37	2.47	-0.757057	0.350278							KOG0504	FOG: Ankyrin repeat	General function prediction only
c58696_g1_i4	Ost9901_3|30883	3e-12	70.1	3.31	8.33	5	5.39	-0.171614	0.869535							KOG0504	FOG: Ankyrin repeat	General function prediction only
c46296_g1_i1	ChlNC64A_1|144493	2e-12	62	17.75	14.86	22.39	12.38	0.083919	1				large ribosomal subunit | protein biosynthesis | ribosome | intracellular | structural constituent of ribosome|	cellular_component | biological_process | cellular_component | cellular_component | molecular_function|	GO:0015934 | GO:0006412 | GO:0005840 | GO:0005622 | GO:0003735|	KOG0846	Mitochondrial/chloroplast ribosomal protein L15/L10	Translation, ribosomal structure and biogenesis
c3294_g1_i1	Chlre4|289886	2e-12	62.8	2.41	1.47	19.02	18.08	3.22333	0.00127636				extracellular region|	cellular_component|	GO:0005576|	KOG3017	Defense-related protein containing SCP domain	Function unknown
c54232_g1_i1	ChlNC64A_1|136959	2e-12	63.5	15.05	19.06	42.95	33.87	1.18069	0.143446	3.1.1.5	Lysophospholipase.	Phospholipid degradation	lysophospholipase activity | catalytic activity|	molecular_function | molecular_function|	GO:0004622 | GO:0003824|	KOG2112	Lysophospholipase	Lipid transport and metabolism
c91876_g1_i1	Coc_C169_1|23477	2e-12	63.5	244.87	85.85	158.01	68.02	-0.667338	0.433305
c59165_g1_i2	Coc_C169_1|61884	2e-12	63.5	5.01	6.76	15.2	2.04	0.521866	0.780903
c77131_g1_i1	Coc_C169_1|53334	2e-12	63.5	6.1	13.28	11.46	8.36	0.0355044	1				metabolic process | oxidoreductase activity | catalytic activity | binding|	biological_process | molecular_function | molecular_function | molecular_function|	GO:0008152 | GO:0016491 | GO:0003824 | GO:0005488|	KOG1611	Predicted short chain-type dehydrogenase	General function prediction only
c52307_g1_i2	ChlNC64A_1|59740	2e-12	63.9	18.09	13.05	13.58	7.64	-0.577267	0.536931				fatty acid biosynthesis | catalytic activity|	biological_process | molecular_function|	GO:0006633 | GO:0003824|	KOG1394	3-oxoacyl-(acyl-carrier-protein) synthase (I and II)	Lipid transport and metabolism |Secondary metabolites biosynthesis, transport and catabolism
c86738_g1_i1	Coc_C169_1|41613	2e-12	63.9	6.5	5.89	14.36	6.35	0.731181	0.494584
c3546_g1_i1	Coc_C169_1|41231	2e-12	63.9	7.22	20.13	9.61	16.6	0.0501925	1	2.1.1.76	Quercetin 3-O-methyltransferase.	Flavonoids, stilbene and lignin biosynthesis	O-methyltransferase activity | quercetin 3-O-methyltransferase activity|	molecular_function | molecular_function|	GO:0008171 | GO:0030755|	KOG3178	Hydroxyindole-O-methyltransferase and related SAM-dependent methyltransferases	General function prediction only
c75602_g1_i1	Coc_C169_1|66237	2e-12	64.3	3.41	10.02	22.5	7.35	1.12176	0.286289	3.5.1.48	Acetylspermidine deacetylase.	\N	histone deacetylase activity | nucleus | histone deacetylation | acetylspermidine deacetylase activity|	molecular_function | cellular_component | biological_process | molecular_function|	GO:0004407 | GO:0005634 | GO:0016575 | GO:0047611|	KOG1342	Histone deacetylase complex, catalytic component RPD3	Chromatin structure and dynamics
c3709_g1_i1	Coc_C169_1|35646	2e-12	64.3	17.71	2.54	34.56	15.81	1.2106	0.242881				membrane|	cellular_component|	GO:0016020|
c16806_g1_i1	Ost9901_3|31017	2e-12	64.3	7.15	1.33	2.61	7.6	0.298265	0.831656
c36944_g1_i1	Coc_C169_1|41535	2e-12	64.3	8.56	7.66	18.88	7.94	0.702723	0.534702
c14963_g1_i1	Coc_C169_1|54564	2e-12	65.5	16.43	11.69	43.54	17.96	1.05044	0.230212	6.1.1.4|6.1.1.4	Leucine--tRNA ligase.|Leucine--tRNA ligase.	Valine, leucine and isoleucine biosynthesis| Aminoacyl-tRNA biosynthesis	nucleotide binding | aminoacyl-tRNA ligase activity | ATP binding | cytoplasm | translation | tRNA aminoacylation for protein translation | leucine-tRNA ligase activity | leucyl-tRNA aminoacylation|	molecular_function | molecular_function | molecular_function | cellular_component | biological_process | biological_process | molecular_function | biological_process|	GO:0000166 | GO:0004812 | GO:0005524 | GO:0005737 | GO:0006412 | GO:0006418 | GO:0004823 | GO:0006429|	KOG0437	Leucyl-tRNA synthetase	Translation, ribosomal structure and biogenesis
c83203_g1_i1	Coc_C169_1|57640	2e-12	65.5	14.96	9.59	9.23	13.49	-0.0882228	1	3.6.1.-|3.6.1.-	In phosphorous-containing anhydrides.|In phosphorous-containing anhydrides.	Starch and sucrose metabolism|Folate biosynthesis	protein binding | zinc ion binding | diacylglycerol pyrophosphate phosphatase activity | thiamin-pyrophosphatase activity | 8-oxo-7,8-dihydroguanine triphosphatase activity | UDP-2,3-diacylglucosamine hydrolase activity | bis(5'-nucleosyl)-tetraphosphatase activity | dATP pyrophosphohydrolase activity | pyrophosphatase activity | dihydroneopterin monophosphate phosphatase activity | dihydroneopte…	molecular_function | molecular_function | molecular_function | molecular_function | molecular_function | molecular_function | molecular_function | molecular_function | molecular_function | molecular_function | molecular_function | molecular_function|	GO:0005515 | GO:0008270 | GO:0000810 | GO:0004787 | GO:0008413 | GO:0008758 | GO:0008796 | GO:0008828 | GO:0016462 | GO:0019176 | GO:0019177 | GO:0043141|	KOG2510	SWI-SNF chromatin-remodeling complex protein	Chromatin structure and dynamics
c34379_g1_i1	Coc_C169_1|61368	2e-12	65.5	15.03	10.14	13.82	8.15	-0.201689	0.845991				integral to membrane|	cellular_component|	GO:0016021|	KOG1809	Vacuolar protein sorting-associated protein	Intracellular trafficking, secretion, and vesicular transport
c78487_g1_i1	Coc_C169_1|61527	2e-12	65.5	5.36	3.82	4.18	2.44	-0.478741	0.761914	2.7.1.37	Protein kinase.	\N				KOG2409	KRR1-interacting protein involved in 40S ribosome biogenesis	Translation, ribosomal structure and biogenesis
c4080_g1_i1	MicpuN3|57539	2e-12	65.9	5.42	3.22	12.69	9.85	1.35247	0.161606				nucleus|regulation of transcription, DNA-dependent|ATP binding|DNA repair|DNA recombination|four-way junction helicase activity|Holliday junction helicase complex|	cellular_component|biological_process|molecular_function|biological_process|biological_process|molecular_function|cellular_component|	GO:0005634|GO:0006355|GO:0005524|GO:0006281|GO:0006310|GO:0009378|GO:0009379|	KOG3615	Uncharacterized conserved protein	Function unknown
c50165_g1_i1	ChlNC64A_1|58317	2e-12	65.9	6.63	0.81	8.32	3.04	0.541353	0.778641							KOG4322	Anaphase-promoting complex (APC), subunit 5	Cell cycle control, cell division, chromosome partitioning |Posttranslational modification, protein turnover, chaperones
c54788_g1_i1	Coc_C169_1|44121	2e-12	65.9	4.77	10.63	6.08	3.8	-0.639744	0.579164				binding|	molecular_function|	GO:0005488|	KOG4672	Uncharacterized conserved low complexity protein	Function unknown
c6622_g1_i1	Coc_C169_1|53962	2e-12	66.2	2.87	5.72	3.12	2.25	-0.706449	0.489769							KOG4584	Uncharacterized conserved protein	General function prediction only
c55513_g1_i1	Chlre4|187125	2e-12	66.2	18.15	0.95	9.56	7.39	-0.225817	0.855327							KOG2071	mRNA cleavage and polyadenylation factor I/II complex, subunit Pcf11	RNA processing and modification
c66257_g1_i1	Coc_C169_1|20380	2e-12	66.2	10.47	3.45	2.28	2.21	-1.63307	0.160332				subtilase activity | proteolysis | nucleic acid binding | magnesium ion binding | inorganic diphosphatase activity | cytoplasm | phosphate metabolic process|	molecular_function | biological_process | molecular_function | molecular_function | molecular_function | cellular_component | biological_process|	GO:0004289 | GO:0006508 | GO:0003676 | GO:0000287 | GO:0004427 | GO:0005737 | GO:0006796|	KOG0110	RNA-binding protein (RRM superfamily)	General function prediction only
c65935_g1_i1	Coc_C169_1|62850	2e-12	66.2	9.14	1.56	6.03	3.73	-0.187785	0.854825							KOG4197	FOG: PPR repeat	General function prediction only
c58463_g1_i1	Coc_C169_1|66829	2e-12	66.6	8.38	10	10.61	10.96	0.228609	0.822556							KOG1472	Histone acetyltransferase SAGA/ADA, catalytic subunit PCAF/GCN5 and related proteins	Transcription |Chromatin structure and dynamics
c65248_g1_i1	MicpuN3|79903	2e-12	66.6	10.73	8.91	12.66	18.3	0.691283	0.404435	3.5.1.48	Acetylspermidine deacetylase.	\N	histone deacetylase activity|nucleus|histone deacetylation|acetylspermidine deacetylase activity|	molecular_function|cellular_component|biological_process|molecular_function|	GO:0004407|GO:0005634|GO:0016575|GO:0047611|	KOG1342	Histone deacetylase complex, catalytic component RPD3	Chromatin structure and dynamics
c63380_g1_i1	ChlNC64A_1|136806	2e-12	66.6	10.05	4.05	9.72	4.4	-0.0641582	0.94453	2.3.1.48	Histone acetyltransferase.	\N	histone acetyltransferase activity|	molecular_function|	GO:0004402|	KOG2510	SWI-SNF chromatin-remodeling complex protein	Chromatin structure and dynamics
c58135_g1_i1	ChlNC64A_1|144070	2e-12	66.6	7.06	10.02	8.97	8.36	0.0125051	1							KOG2053	Mitochondrial inheritance and actin cytoskeleton organization protein	Cytoskeleton
c75165_g1_i1	Chlre4|293450	2e-12	66.6	3.99	3.99	2.71	7.85	0.450372	0.680422				protein-tyrosine kinase activity | ATP binding | protein amino acid phosphorylation | protein kinase activity | protein serine/threonine kinase activity | transmembrane receptor protein serine/threonine kinase activity | 3-phosphoinositide-dependent protein kinase activity | DNA-dependent protein kinase activity | AMP-activated protein kinase activity | casein kinase activity | casein kinase I ac…	molecular_function | molecular_function | biological_process | molecular_function | molecular_function | molecular_function | molecular_function | molecular_function | molecular_function | molecular_function | molecular_function | molecular_function | molecular_function | molecular_function | molecular_function | molecular_function | molecular_function | molecular_function | molecular_function | …	GO:0004713 | GO:0005524 | GO:0006468 | GO:0004672 | GO:0004674 | GO:0004675 | GO:0004676 | GO:0004677 | GO:0004679 | GO:0004680 | GO:0004681 | GO:0004690 | GO:0004694 | GO:0004695 | GO:0004696 | GO:0004698 | GO:0004700 | GO:0004702 | GO:0004704 | GO:0004705 | GO:0004706 | GO:0004708 | GO:0004710 | GO:0004711 | GO:0004718 | GO:0008338 | GO:0008339 | GO:0008349 | GO:0008545 | GO:0016908 | GO:001690…	KOG0032	Ca2+/calmodulin-dependent protein kinase, EF-Hand protein superfamily	Signal transduction mechanisms
c53437_g1_i1	Coc_C169_1|46553	2e-12	66.6	2.24	4.07	11.57	1.77	0.950241	0.38237	3.1.2.15	Ubiquitin thiolesterase.	\N	protein modification process | ubiquitin thiolesterase activity | ubiquitin-dependent protein catabolic process | binding|	biological_process | molecular_function | biological_process | molecular_function|	GO:0006464 | GO:0004221 | GO:0006511 | GO:0005488|	KOG1866	Ubiquitin carboxyl-terminal hydrolase	Posttranslational modification, protein turnover, chaperones
c81241_g1_i1	Coc_C169_1|67065	2e-12	67	191.21	79.13	208.72	323.07	1.02799	0.233679				nucleus|	cellular_component|	GO:0005634|
c66481_g1_i2	Chlre4|380795	2e-12	67	7.87	7.13	17.07	13.55	0.996616	0.230489				intracellular protein transport|	biological_process|	GO:0006886|
c24058_g1_i1	Chlre4|417335	2e-12	67	27.71	6.21	31.16	16.04	0.382124	0.684466	2.3.1.48	Histone acetyltransferase.	\N	voltage-gated potassium channel activity | potassium ion transport | integral to membrane | histone acetyltransferase activity|	molecular_function | biological_process | cellular_component | molecular_function|	GO:0005249 | GO:0006813 | GO:0016021 | GO:0004402|	KOG1474	Transcription initiation factor TFIID, subunit BDF1 and related bromodomain proteins	Transcription
c51400_g1_i1	Coc_C169_1|66866	2e-12	67	7.44	4.63	11.21	10.83	0.85583	0.337864				transporter activity | transport | membrane|	molecular_function | biological_process | cellular_component|	GO:0005215 | GO:0006810 | GO:0016020|	KOG0516	Dystonin, GAS (Growth-arrest-specific protein), and related proteins	Cytoskeleton
c10875_g1_i1	Thaps3|38351	2e-12	67.8	8.28	10.85	64.52	244.38	4.1689	6.84909e-05	3.1.6.1|3.1.6.1	Arylsulfatase.|Arylsulfatase.	Sphingoglycolipid metabolism|Androgen and estrogen metabolism	metabolism|sulfuric ester hydrolase activity|arylsulfatase activity|	biological_process|molecular_function|molecular_function|	GO:0008152|GO:0008484|GO:0004065|	KOG3867	Sulfatase	General function prediction only
c63160_g1_i2	Thaps3|2087	2e-12	68.2	6.53	15.52	30.39	39.72	1.70771	0.0469453
c66988_g1_i2	ChlNC64A_1|132966	2e-12	68.6	5.71	1.47	2.65	1.69	-0.766995	0.495604							KOG0301	Phospholipase A2-activating protein (contains WD40 repeats)	Lipid transport and metabolism
c71336_g1_i3	Coc_C169_1|59386	2e-12	70.5	21.13	6.13	6.59	12.99	-0.409038	0.670048				protein binding|	molecular_function|	GO:0005515|	KOG1947	Leucine rich repeat proteins, some proteins contain F-box	General function prediction only
c72845_g1_i8	ChlNC64A_1|14092	1e-12	60.5	20.08	19.96	22.25	25.89	0.319809	0.75091				nucleic acid binding|	molecular_function|	GO:0003676|	KOG1492	C3H1-type Zn-finger protein	General function prediction only
c64747_g2_i1	Coc_C169_1|48293	1e-12	62.8	39.89	39.57	134.15	98.12	1.56817	0.0510463
c34940_g1_i3	Ost9901_3|28570	1e-12	63.2	1.41	7.56	7.7	6.71	0.668681	0.493876							KOG1724	SCF ubiquitin ligase, Skp1 component	Posttranslational modification, protein turnover, chaperones
c28049_g1_i1	ChlNC64A_1|143776	1e-12	63.2	14.15	13.72	10.35	6.05	-0.771973	0.423596
c74098_g2_i3	ChlNC64A_1|138413	1e-12	63.9	9.49	9.67	17.54	11.6	0.574038	0.512974
c73018_g1_i1	Coc_C169_1|11301	1e-12	64.7	14.23	5.54	8.76	8.8	-0.184537	0.862062							KOG1124	FOG: TPR repeat	General function prediction only
c89465_g1_i1	Coc_C169_1|62146	1e-12	64.7	8.26	4.2	7.81	5.74	0.11239	1				protein binding|	molecular_function|	GO:0005515|	KOG1947	Leucine rich repeat proteins, some proteins contain F-box	General function prediction only
c61273_g1_i1	Coc_C169_1|34906	1e-12	65.1	15.07	3.76	7.1	10.42	-0.105132	1	2.7.8.-|2.7.8.-|2.7.8.-	Transferases for other substituted phosphate groups.|Transferases for other substituted phosphate groups.|Transferases for other substituted phosphate groups.	Aminophosphonate metabolism|Glycerolipid metabolism|Sphingophospholipid biosynthesis	phosphatidylserine biosynthetic process | cardiolipin synthase activity | UDP-N-acetylglucosamine:serine-protein N-acetylglucosamine-1-phosphotransferase activity | GDP-mannose:serine-protein mannose-1-phosphotransferase activity | archaetidylserine synthase activity | cardiolipin synthetase 2 activity|	biological_process | molecular_function | molecular_function | molecular_function | molecular_function | molecular_function|	GO:0006659 | GO:0008808 | GO:0018421 | GO:0018422 | GO:0043761 | GO:0043788|	KOG2735	Phosphatidylserine synthase	Lipid transport and metabolism
c62320_g1_i1	Chlre4|187612	1e-12	65.1	6.56	6.71	7.22	5.3	-0.0796216	1	1.-.-.-	Oxidoreductases.	\N	electron transport | acid phosphatase activity | oxidoreductase activity | F420H2 dehydrogenase activity | sulfur oxygenase reductase activity | malolactic enzyme activity | regulation of oxidoreductase activity|	biological_process | molecular_function | molecular_function | molecular_function | molecular_function | molecular_function | biological_process|	GO:0006118 | GO:0003993 | GO:0016491 | GO:0043738 | GO:0043826 | GO:0043883 | GO:0051341|	KOG0029	Amine oxidase	Secondary metabolites biosynthesis, transport and catabolism
c3845_g1_i1	Coc_C169_1|29200	1e-12	65.1	6.46	1.17	15.69	8.42	1.59782	0.177536				transaminase activity | pyridoxal phosphate binding|	molecular_function | molecular_function|	GO:0008483 | GO:0030170|	KOG1404	Alanine-glyoxylate aminotransferase AGT2	Amino acid transport and metabolism
c72654_g1_i3	Coc_C169_1|45137	1e-12	65.1	72.92	53.35	57.14	39.27	-0.406573	0.623873	1.14.-.-|1.14.-.-|1.14.-.-|1.14.-.-	Acting on paired donors, with incorporation or reduction of|Acting on paired donors, with incorporation or reduction of|Acting on paired donors, with incorporation or reduction of|Acting on paired donors, with incorporation or reduction of	gamma-Hexachlorocyclohexane degradation|Ascorbate and aldarate metabolism|Flavonoids, stilbene and lignin biosynthesis|Fluorene degradation	monooxygenase activity | iron ion binding | electron transport | heme binding | fluorene oxygenase activity | mono-butyltin dioxygenase activity | limonene 8-monooxygenase activity | tri-n-butyltin dioxygenase activity | di-n-butyltin dioxygenase activity | methylsilanetriol hydroxylase activity | methyl tertiary butyl ether 3-monooxygenase activity | 4-nitrocatechol 4-monooxygenase activity | 4-…	molecular_function | molecular_function | biological_process | molecular_function | molecular_function | molecular_function | molecular_function | molecular_function | molecular_function | molecular_function | molecular_function | molecular_function | molecular_function | molecular_function | molecular_function | molecular_function | molecular_function | molecular_function | molecular_function | …	GO:0004497 | GO:0005506 | GO:0006118 | GO:0020037 | GO:0018585 | GO:0018586 | GO:0018587 | GO:0018588 | GO:0018589 | GO:0018590 | GO:0018591 | GO:0018592 | GO:0018593 | GO:0018594 | GO:0018595 | GO:0018596 | GO:0018597 | GO:0018598 | GO:0018599 | GO:0018600 | GO:0043823|	KOG0158	Cytochrome P450 CYP3/CYP5/CYP6/CYP9 subfamilies	Secondary metabolites biosynthesis, transport and catabolism
c20819_g1_i1	Coc_C169_1|63603	1e-12	65.5	2.23	0.98	24.58	1.81	2.82198	0.0358584				protein binding | zinc ion binding|	molecular_function | molecular_function|	GO:0005515 | GO:0008270|	KOG1815	Predicted E3 ubiquitin ligase	Posttranslational modification, protein turnover, chaperones
c51094_g1_i1	Coc_C169_1|13201	1e-12	65.5	7.09	5.26	8.9	11.41	0.725732	0.518948	2.7.7.7|2.7.7.7|2.7.7.7	DNA-directed DNA polymerase.|DNA-directed DNA polymerase.|DNA-directed DNA polymerase.	Purine metabolism| DNA polymerase|Pyrimidine metabolism	DNA repair | DNA-directed DNA polymerase activity | DNA polymerase activity|	biological_process | molecular_function | molecular_function|	GO:0006281 | GO:0003887 | GO:0034061|	KOG2094	Predicted DNA damage inducible protein	Replication, recombination and repair
c16741_g1_i1	Chlre4|145074	1e-12	65.5	17.22	33.79	5.48	4.56	-2.32681	0.0116937							KOG0987	DNA helicase PIF1/RRM3	Cell cycle control, cell division, chromosome partitioning
c12529_g1_i1	Thaps3|33182	1e-12	65.5	5.92	5.91	5.89	1.55	-0.722048	0.462521				protein kinase activity|ATP binding|protein amino acid phosphorylation|protein-tyrosine kinase activity|protein serine/threonine kinase activity|	molecular_function|molecular_function|biological_process|molecular_function|molecular_function|	GO:0004672|GO:0005524|GO:0006468|GO:0004713|GO:0004674|	KOG0615	Serine/threonine protein kinase Chk2 and related proteins	Cell cycle control, cell division, chromosome partitioning
c41743_g1_i1	Coc_C169_1|40138	1e-12	65.5	8.31	8.45	13.09	1.93	-0.173078	0.898859				binding|	molecular_function|	GO:0005488|	KOG2149	Uncharacterized conserved protein	Function unknown
c83164_g1_i1	Chlre4|145516	1e-12	65.5	3.49	0.74	7.64	9.76	2.02264	0.0826673				protein secretion | P-P-bond-hydrolysis-driven protein transmembrane transporter activity | membrane|	biological_process | molecular_function | cellular_component|	GO:0009306 | GO:0015450 | GO:0016020|
c66887_g3_i1	Coc_C169_1|67252	1e-12	65.5	27.48	12.53	12.09	7.1	-1.08675	0.280461				protein transport | protein folding|	biological_process | biological_process|	GO:0015031 | GO:0006457|
c65547_g2_i1	ChlNC64A_1|136684	1e-12	65.9	9.23	12.4	11.26	8.43	-0.170038	0.853858
c86548_g1_i1	Coc_C169_1|46570	1e-12	65.9	2	6.03	23.01	6.42	1.78957	0.0927678				hydrolase activity, hydrolyzing O-glycosyl compounds | carbohydrate metabolic process | carbohydrate binding|	molecular_function | biological_process | molecular_function|	GO:0004553 | GO:0005975 | GO:0030246|	KOG1216	von Willebrand factor and related coagulation proteins	Defense mechanisms |Extracellular structures
c63775_g1_i1	Coc_C169_1|48790	1e-12	65.9	16.7	11.79	27.52	11.77	0.411431	0.7191				Golgi organization and biogenesis | protein transport | membrane|	biological_process | biological_process | cellular_component|	GO:0007030 | GO:0015031 | GO:0016020|	KOG2307	Low density lipoprotein receptor	Intracellular trafficking, secretion, and vesicular transport
c81277_g1_i1	ChlNC64A_1|137966	1e-12	65.9	3.54	10.49	16.92	32.54	1.91804	0.0562425							KOG3803	Transcription factor containing C2HC type Zn finger	Transcription
c29542_g1_i1	Chlre4|153955	1e-12	65.9	7.22	10.74	4.8	7.11	-0.547302	0.765046							KOG3544	Collagens (type IV and type XIII), and related proteins	Extracellular structures
c64429_g1_i2	MicpuN3|79414	1e-12	66.2	16.15	5.84	7.88	4.39	-0.89465	0.356327							KOG2766	Predicted membrane protein	Function unknown
c36312_g1_i1	ChlNC64A_1|50360	1e-12	66.2	3.2	13.94	18.74	3.44	0.339409	0.857863				DNA replication | DNA replication factor C complex | DNA binding|	biological_process | cellular_component | molecular_function|	GO:0006260 | GO:0005663 | GO:0003677|	KOG1969	DNA replication checkpoint protein CHL12/CTF18	Replication, recombination and repair |Cell cycle control, cell division, chromosome partitioning
c25281_g1_i1	Chlre4|143900	1e-12	66.6	5.72	1.77	10.92	6.81	1.19681	0.285209				ATP binding | transport | integral to membrane | ATPase activity, coupled to transmembrane movement of substances | ATPase activity | nucleotide binding | nucleoside-triphosphatase activity|	molecular_function | biological_process | cellular_component | molecular_function | molecular_function | molecular_function | molecular_function|	GO:0005524 | GO:0006810 | GO:0016021 | GO:0042626 | GO:0016887 | GO:0000166 | GO:0017111|	KOG0054	Multidrug resistance-associated protein/mitoxantrone resistance protein, ABC superfamily	Secondary metabolites biosynthesis, transport and catabolism
c55864_g1_i1	Coc_C169_1|59312	1e-12	66.6	7.77	4.53	4.24	4.95	-0.428885	0.727732							KOG2319	Vacuolar assembly/sorting protein VPS9	Intracellular trafficking, secretion, and vesicular transport
c93025_g1_i1	Thaps3|39924	1e-12	66.6	1.47	3.05	10.44	47.9	3.80097	0.00090426	5.99.1.3	DNA topoisomerase (ATP-hydrolysing).	\N	DNA binding|DNA topoisomerase (ATP-hydrolyzing) activity|ATP binding|DNA metabolism|DNA topological change|nucleic acid binding|DNA modification|	molecular_function|molecular_function|molecular_function|biological_process|biological_process|molecular_function|biological_process|	GO:0003677|GO:0003918|GO:0005524|GO:0006259|GO:0006265|GO:0003676|GO:0006304|	KOG0355	DNA topoisomerase type II	Chromatin structure and dynamics
c69941_g2_i2	Coc_C169_1|61842	1e-12	66.6	46.36	1.12	4.7	2.26	-2.8643	0.0255091
c59887_g1_i1	Coc_C169_1|62081	1e-12	66.6	6.35	5.82	3.08	1.12	-1.50229	0.144554				binding|	molecular_function|	GO:0005488|	KOG2152	Sister chromatid cohesion protein	Cell cycle control, cell division, chromosome partitioning
c83810_g1_i1	ChlNC64A_1|137967	1e-12	66.6	5.17	10.91	10.37	5.5	-0.0306894	1							KOG1063	RNA polymerase II elongator complex, subunit ELP2, WD repeat superfamily	Transcription |Chromatin structure and dynamics
c46113_g1_i1	Coc_C169_1|28028	1e-12	66.6	12.29	7.67	18.46	12.22	0.583709	0.522526							KOG2203	GTP-binding protein	General function prediction only
c39939_g1_i1	MicpuN3|59673	1e-12	67	18.74	5.53	11.35	7.52	-0.41879	0.638872				protein binding|ubiquitin ligase complex|ubiquitin-protein ligase activity|protein ubiquitination|	molecular_function|cellular_component|molecular_function|biological_process|	GO:0005515|GO:0000151|GO:0004842|GO:0016567|	KOG0619	FOG: Leucine rich repeat	General function prediction only
c70249_g8_i2	MicpuN3|101709	1e-12	67	7.1	11.13	20.15	11.27	0.743666	0.389281				protein binding|ubiquitin ligase complex|ubiquitin-protein ligase activity|protein ubiquitination|	molecular_function|cellular_component|molecular_function|biological_process|	GO:0005515|GO:0000151|GO:0004842|GO:0016567|	KOG0619	FOG: Leucine rich repeat	General function prediction only
c72794_g3_i1	ChlNC64A_1|141464	1e-12	67	6.89	2.55	17.05	2.97	0.946939	0.417711				ubiquitin-protein ligase activity | ubiquitin ligase complex | protein ubiquitination|	molecular_function | cellular_component | biological_process|	GO:0004842 | GO:0000151 | GO:0016567|	KOG2042	Ubiquitin fusion degradation protein-2	Posttranslational modification, protein turnover, chaperones
c71407_g4_i1	Coc_C169_1|48407	1e-12	67.4	24.31	4.67	9.77	4.16	-1.14571	0.244268							KOG2434	RNA polymerase I transcription factor	Transcription
c60178_g1_i1	Chlre4|423729	1e-12	67.8	7.6	2.27	12.94	5.65	0.819985	0.403293				protein binding | zinc ion binding|	molecular_function | molecular_function|	GO:0005515 | GO:0008270|	KOG3872	FOG: FHA domain	Signal transduction mechanisms
c278_g1_i1	Chlre4|126346	1e-12	67.8	6.38	2.35	27.19	38.57	2.9482	0.00204058				intracellular signaling cascade | cyclic nucleotide biosynthetic process | phosphorus-oxygen lyase activity | ion channel activity | ion transport | membrane | two-component response regulator activity | two-component signal transduction system (phosphorelay) | regulation of transcription, DNA-dependent | ATP binding | two-component sensor activity | signal transduction | phosphorylation | transf…	biological_process | biological_process | molecular_function | molecular_function | biological_process | cellular_component | molecular_function | biological_process | biological_process | molecular_function | molecular_function | biological_process | biological_process | molecular_function | molecular_function | biological_process|	GO:0007242 | GO:0009190 | GO:0016849 | GO:0005216 | GO:0006811 | GO:0016020 | GO:0000156 | GO:0000160 | GO:0006355 | GO:0005524 | GO:0000155 | GO:0007165 | GO:0016310 | GO:0016772 | GO:0004673 | GO:0018106|	KOG0519	Sensory transduction histidine kinase	Signal transduction mechanisms
c81141_g1_i1	Coc_C169_1|46645	1e-12	67.8	5.06	2.03	6.05	2.39	0.195018	0.915453							KOG4833	Uncharacterized conserved protein	Function unknown
c68004_g1_i1	Coc_C169_1|60694	1e-12	68.2	33.39	40.53	39.18	71.15	0.659891	0.425502				sugar binding|	molecular_function|	GO:0005529|	KOG0516	Dystonin, GAS (Growth-arrest-specific protein), and related proteins	Cytoskeleton
c43665_g1_i1	Coc_C169_1|57279	9e-13	65.1	4.08	18.67	19.55	4.44	0.111209	1							KOG2131	Uncharacterized conserved protein, contains JmjC domain	Chromatin structure and dynamics |Signal transduction mechanisms
c28717_g1_i1	Coc_C169_1|57806	9e-13	65.5	5.82	7.5	13.84	4.67	0.439872	0.738898
c8995_g1_i1	Chlre4|398407	9e-13	65.9	4.89	10.93	8.38	5.54	-0.200574	0.931971				catalytic activity | metabolic process|	molecular_function | biological_process|	GO:0003824 | GO:0008152|	KOG2793	Putative N2,N2-dimethylguanosine tRNA methyltransferase	RNA processing and modification
c29614_g1_i2	MicpuN3|88760	9e-13	66.6	0.46	0.74	5.55	106.41	6.63332	1.97291e-05
c51489_g1_i1	Coc_C169_1|258	9e-13	67.8	6.74	4.49	10.68	2.91	0.195487	0.93077	2.7.1.37	Protein kinase.	\N	protein kinase activity | ATP binding | protein amino acid phosphorylation | protein serine/threonine kinase activity | binding|	molecular_function | molecular_function | biological_process | molecular_function | molecular_function|	GO:0004672 | GO:0005524 | GO:0006468 | GO:0004674 | GO:0005488|	KOG1240	Protein kinase containing WD40 repeats	Signal transduction mechanisms
c68921_g2_i2	MicpuN3|89134	9e-13	68.2	7.64	10.32	11.66	10.3	0.269884	0.731373				protein binding|	molecular_function|	GO:0005515|	KOG0619	FOG: Leucine rich repeat	General function prediction only
c69499_g1_i4	Chlre4|149722	9e-13	68.6	137.57	2.65	10.33	6.32	-3.15736	0.0165233
c45183_g1_i2	Coc_C169_1|66687	9e-13	68.6	2.56	2.87	6.78	1.78	0.535482	0.604339
c56578_g1_i1	Coc_C169_1|46585	8e-13	50.8	2.79	3.18	21.43	2.98	1.89553	0.129641				DNA binding | ATP binding | nucleic acid binding | helicase activity | electron transport | oxidoreductase activity|	molecular_function | molecular_function | molecular_function | molecular_function | biological_process | molecular_function|	GO:0003677 | GO:0005524 | GO:0003676 | GO:0004386 | GO:0006118 | GO:0016491|	KOG0389	SNF2 family DNA-dependent ATPase	Chromatin structure and dynamics
c55163_g1_i1	Ost9901_3|27610	8e-13	55.8	7.18	17.29	17.3	9.99	0.103456	0.928163
c14556_g1_i1	Coc_C169_1|60425	8e-13	64.3	17.66	15.52	6.41	5.18	-1.52911	0.094235				nucleotide binding | aminoacyl-tRNA ligase activity | ATP binding | cytoplasm | translation | tRNA aminoacylation for protein translation|	molecular_function | molecular_function | molecular_function | cellular_component | biological_process | biological_process|	GO:0000166 | GO:0004812 | GO:0005524 | GO:0005737 | GO:0006412 | GO:0006418|
c75586_g1_i1	Chlre4|411946	8e-13	64.3	11.2	5.59	17.86	12.14	0.815414	0.440415	2.7.1.-|2.7.1.-|2.7.1.-|2.7.1.-|2.7.1.-	Phosphotransferases with an alcohol group as acceptor.|Phosphotransferases with an alcohol group as acceptor.|Phosphotransferases with an alcohol group as acceptor.|Phosphotransferases with an alcohol group as acceptor.|Phosphotransferases with an alcohol group as acceptor.	Sphingoglycolipid metabolism|Benzoate degradation via CoA ligation|Starch and sucrose metabolism|Inositol phosphate metabolism|Nicotinate and nicotinamide metabolism	protein-tyrosine kinase activity | ATP binding | protein amino acid phosphorylation | protein kinase activity | protein serine/threonine kinase activity | phosphofructokinase activity | phosphorylase kinase regulator activity | cobinamide kinase activity | phosphatidylinositol phosphate kinase activity | cyclin-dependent protein kinase regulator activity | phenol kinase activity | cyclin-dependen…	molecular_function | molecular_function | biological_process | molecular_function | molecular_function | molecular_function | molecular_function | molecular_function | molecular_function | molecular_function | molecular_function | molecular_function | molecular_function | molecular_function | molecular_function | molecular_function | molecular_function | molecular_function | molecular_function | …	GO:0004713 | GO:0005524 | GO:0006468 | GO:0004672 | GO:0004674 | GO:0008443 | GO:0008607 | GO:0008819 | GO:0016307 | GO:0016538 | GO:0018720 | GO:0019914 | GO:0032942 | GO:0035004 | GO:0042556 | GO:0042557 | GO:0043743 | GO:0043771 | GO:0043798 | GO:0043841 | GO:0051731 | GO:0051734 | GO:0051735|	KOG0583	Serine/threonine protein kinase	Signal transduction mechanisms
c59698_g1_i1	Coc_C169_1|44637	8e-13	65.5	15.26	8.34	9.06	13.32	-0.0574443	1				heat shock protein binding|	molecular_function|	GO:0031072|	KOG0713	Molecular chaperone (DnaJ superfamily)	Posttranslational modification, protein turnover, chaperones
c34853_g1_i1	Coc_C169_1|23194	8e-13	65.9	27.1	1.43	19.46	12.17	0.0625336	1	6.3.1.2|6.3.1.2|6.3.1.2	Glutamate--ammonia ligase.|Glutamate--ammonia ligase.|Glutamate--ammonia ligase.	Peptidoglycan biosynthesis|Nitrogen metabolism|Glutamate metabolism	glutamate-ammonia ligase activity | nitrogen compound metabolic process | glutamine biosynthetic process|	molecular_function | biological_process | biological_process|	GO:0004356 | GO:0006807 | GO:0006542|	KOG0683	Glutamine synthetase	Amino acid transport and metabolism
c6159_g1_i1	ChlNC64A_1|139836	8e-13	65.9	10	1.4	12.76	13.3	1.17423	0.291164
c45059_g1_i1	ChlNC64A_1|31860	8e-13	65.9	5.01	20.27	19.35	4.07	-0.093651	1
c35605_g1_i1	Coc_C169_1|42691	8e-13	66.2	3.84	8.83	13.71	5.18	0.498043	0.604501
c84413_g1_i1	Coc_C169_1|60847	8e-13	66.6	9.98	12.92	15.34	17.65	0.558647	0.537289	3.1.3.16	Serine/threonine specific protein phosphatase.	\N	protein serine/threonine phosphatase activity | protein amino acid dephosphorylation | protein serine/threonine phosphatase complex | ubiquitin-protein ligase activity | intracellular | protein modification process | ubiquitin cycle | catalytic activity | phosphoprotein phosphatase activity | calcium-dependent protein serine/threonine phosphatase activity | magnesium-dependent protein serine/thre…	molecular_function | biological_process | cellular_component | molecular_function | cellular_component | biological_process | biological_process | molecular_function | molecular_function | molecular_function | molecular_function | cellular_component | molecular_function | molecular_function | molecular_function | molecular_function | cellular_component|	GO:0004722 | GO:0006470 | GO:0008287 | GO:0004842 | GO:0005622 | GO:0006464 | GO:0006512 | GO:0003824 | GO:0004721 | GO:0004723 | GO:0004724 | GO:0005963 | GO:0008420 | GO:0008597 | GO:0017018 | GO:0017020 | GO:0017023|	KOG0698	Serine/threonine protein phosphatase	Signal transduction mechanisms
c51305_g1_i2	Coc_C169_1|27330	8e-13	66.6	2.32	6.68	4.6	2.42	-0.412998	0.679481				protein binding|	molecular_function|	GO:0005515|	KOG0619	FOG: Leucine rich repeat	General function prediction only
c75899_g1_i1	Coc_C169_1|55598	8e-13	67	4.27	9.41	4.65	1.93	-1.07024	0.308517				aspartic-type endopeptidase activity | proteolysis | iron ion transmembrane transporter activity | iron ion transport | integral to membrane|	molecular_function | biological_process | molecular_function | biological_process | cellular_component|	GO:0004190 | GO:0006508 | GO:0005381 | GO:0006826 | GO:0016021|	KOG2601	Iron transporter	Inorganic ion transport and metabolism
c60312_g1_i1	Coc_C169_1|45983	8e-13	67	15.31	2.87	26.06	23.09	1.40363	0.161541				ATP binding | ATPase activity | nucleotide binding | nucleoside-triphosphatase activity|	molecular_function | molecular_function | molecular_function | molecular_function|	GO:0005524 | GO:0016887 | GO:0000166 | GO:0017111|	KOG0061	Transporter, ABC superfamily (Breast cancer resistance protein)	Secondary metabolites biosynthesis, transport and catabolism
c6018_g1_i1	ChlNC64A_1|142028	8e-13	68.2	4.48	5.42	3.05	0.88	-1.32211	0.211804	3.6.1.3	Adenosinetriphosphatase.	Purine metabolism	DNA translocase activity | protein-transporting ATPase activity | RNA-dependent ATPase activity | DNA-dependent ATPase activity | ATP-dependent helicase activity | ATP binding | helicase activity | ATP-dependent RNA helicase activity | ATP-dependent DNA helicase activity | nucleic acid binding | nucleotide binding | ATPase activity | nucleoside-triphosphatase activity | single-stranded DNA-depend…	molecular_function | molecular_function | molecular_function | molecular_function | molecular_function | molecular_function | molecular_function | molecular_function | molecular_function | molecular_function | molecular_function | molecular_function | molecular_function | molecular_function | molecular_function | molecular_function | molecular_function | molecular_function|	GO:0015616 | GO:0015462 | GO:0008186 | GO:0008094 | GO:0008026 | GO:0005524 | GO:0004386 | GO:0004004 | GO:0004003 | GO:0003676 | GO:0000166 | GO:0016887 | GO:0017111 | GO:0017116 | GO:0042623 | GO:0042624 | GO:0042625 | GO:0042626|	KOG0947	Cytoplasmic exosomal RNA helicase SKI2, DEAD-box superfamily	RNA processing and modification
c69499_g1_i5	Chlre4|149722	8e-13	68.6	94.78	1	3.53	2.03	-4.18443	0.00447474
c75002_g1_i1	Chlre4|348055	8e-13	69.7	6.37	2.26	1.72	0.83	-1.78677	0.0866435				transcription factor activity | nucleus | regulation of transcription, DNA-dependent | sequence-specific DNA binding|	molecular_function | cellular_component | biological_process | molecular_function|	GO:0003700 | GO:0005634 | GO:0006355 | GO:0043565|
c40772_g1_i1	Coc_C169_1|33282	7e-13	63.5	3.95	22.15	14.11	15.89	0.277441	0.812084
c32078_g1_i1	ChlNC64A_1|135339	7e-13	68.2	4.1	2.37	13.38	8.31	1.69054	0.0712747				ATP binding | nucleotide binding | ATPase activity | nucleoside-triphosphatase activity|	molecular_function | molecular_function | molecular_function | molecular_function|	GO:0005524 | GO:0000166 | GO:0016887 | GO:0017111|	KOG0059	Lipid exporter ABCA1 and related proteins, ABC superfamily	Lipid transport and metabolism |General function prediction only
c62914_g1_i2	Coc_C169_1|49277	7e-13	69.7	10.01	8.96	14.11	6.62	0.0405849	1				hydrolase activity, hydrolyzing O-glycosyl compounds | carbohydrate metabolic process|	molecular_function | biological_process|	GO:0004553 | GO:0005975|
c70596_g2_i1	Coc_C169_1|41958	7e-13	70.1	10.55	4.89	15.12	6.98	0.418929	0.620604							KOG0516	Dystonin, GAS (Growth-arrest-specific protein), and related proteins	Cytoskeleton
c70845_g1_i4	MicpuN3|59447	6e-13	63.9	9.79	14	14.78	2.57	-0.566659	0.518946	3.4.-.-|3.4.-.-	Acting on peptide bonds (peptide hydrolases).|Acting on peptide bonds (peptide hydrolases).	Biotin metabolism|Lysine degradation	signal peptidase complex|microsome|signal peptide processing|signal peptidase activity|integral to membrane|cysteine-type peptidase activity|	cellular_component|cellular_component|biological_process|molecular_function|cellular_component|molecular_function|	GO:0005787|GO:0005792|GO:0006465|GO:0009003|GO:0016021|GO:0008234|	KOG4112	Signal peptidase subunit	Intracellular trafficking, secretion, and vesicular transport
c60594_g2_i1	ChlNC64A_1|142311	6e-13	64.3	11.03	2.6	8.81	8.07	0.283403	0.919804				ubiquitin-protein ligase activity | nucleic acid binding | ubiquitin ligase complex | protein ubiquitination|	molecular_function | molecular_function | cellular_component | biological_process|	GO:0004842 | GO:0003676 | GO:0000151 | GO:0016567|	KOG0167	FOG: Armadillo/beta-catenin-like repeats	Function unknown
c46877_g1_i1	Coc_C169_1|52874	6e-13	64.3	8.61	18.94	7.7	9.97	-0.601676	0.530127							KOG1848	Uncharacterized conserved protein	Function unknown
c33512_g1_i1	ChlNC64A_1|137706	6e-13	64.7	3.18	5.54	23.3	10.25	1.88768	0.0562389
c5117_g1_i1	Coc_C169_1|52500	6e-13	65.5	6.42	2.32	9.92	4.18	0.65921	0.73447				catalytic activity | binding | metabolic process|	molecular_function | molecular_function | biological_process|	GO:0003824 | GO:0005488 | GO:0008152|	KOG2733	Uncharacterized membrane protein	Function unknown
c64232_g1_i1	Chlre4|398407	6e-13	65.9	5.39	6.11	7.87	4.31	0.0699323	1				catalytic activity | metabolic process|	molecular_function | biological_process|	GO:0003824 | GO:0008152|	KOG2793	Putative N2,N2-dimethylguanosine tRNA methyltransferase	RNA processing and modification
c61190_g1_i2	Coc_C169_1|55839	6e-13	65.9	1.48	2.45	5.64	3.52	1.15397	0.38247							KOG0229	Phosphatidylinositol-4-phosphate 5-kinase	Signal transduction mechanisms
c42324_g1_i1	Coc_C169_1|58006	6e-13	65.9	3.9	13.41	14.97	10.96	0.59805	0.514038
c91165_g1_i1	Coc_C169_1|46114	6e-13	66.2	10.04	21.29	4.77	2.35	-2.00419	0.0882441				binding|	molecular_function|	GO:0005488|	KOG1837	Uncharacterized conserved protein	Function unknown
c17352_g1_i1	MicpuN3|107427	6e-13	66.6	4.67	5.18	10.29	7.57	0.850091	0.454532				catalytic activity|metabolic process|	molecular_function|biological_process|	GO:0003824|GO:0008152|	KOG1874	KEKE-like motif-containing transcription regulator (Rlr1)/suppressor of sin4	Transcription
c43265_g1_i1	Coc_C169_1|48885	6e-13	66.6	4.92	6.61	8.14	6	0.304584	0.872782				acyltransferase activity | translation initiation factor activity | regulation of translational initiation | biosynthetic process | nucleotidyltransferase activity | transferase activity | binding|	molecular_function | molecular_function | biological_process | biological_process | molecular_function | molecular_function | molecular_function|	GO:0008415 | GO:0003743 | GO:0006446 | GO:0009058 | GO:0016779 | GO:0016740 | GO:0005488|	KOG1461	Translation initiation factor 2B, epsilon subunit (eIF-2Bepsilon/GCD6)	Translation, ribosomal structure and biogenesis
c79618_g1_i1	ChlNC64A_1|136145	6e-13	67	9.02	6.14	3.95	14.44	0.353793	0.745195							KOG2048	WD40 repeat protein	General function prediction only
c38341_g1_i1	Coc_C169_1|64835	6e-13	67	10.82	6.62	8.33	5.24	-0.368415	0.723721				transcription factor activity | nucleus | regulation of transcription, DNA-dependent | DNA binding|	molecular_function | cellular_component | biological_process | molecular_function|	GO:0003700 | GO:0005634 | GO:0006355 | GO:0003677|	KOG1869	Splicing coactivator SRm160/300, subunit SRm300	RNA processing and modification
c38220_g1_i1	Coc_C169_1|38970	6e-13	67	17.15	7.8	16.19	12.41	0.166893	0.914839				carbon-nitrogen ligase activity, with glutamine as amido-N-donor|	molecular_function|	GO:0016884|	KOG1124	FOG: TPR repeat	General function prediction only
c65044_g1_i1	Coc_C169_1|43406	6e-13	67.4	16.74	15.53	25.59	18.11	0.401877	0.611888							KOG4562	Uncharacterized conserved protein (tumor-rejection antigen MAGE in humans)	Function unknown
c45464_g1_i1	Coc_C169_1|65401	6e-13	67.8	20.51	22.59	29.53	43.55	0.818086	0.319157				membrane|	cellular_component|	GO:0016020|	KOG3912	Predicted integral membrane protein	General function prediction only
c30612_g1_i1	MicpuN3|56217	6e-13	67.8	3.15	9.22	8.62	3.77	-0.0220934	1				catalytic activity|binding|metabolic process|	molecular_function|molecular_function|biological_process|	GO:0003824|GO:0005488|GO:0008152|	KOG4344	Uncharacterized conserved protein	Function unknown
c12113_g1_i1	Coc_C169_1|54978	6e-13	68.2	10.27	0.49	8.55	7.63	0.553259	0.664065				ATP binding | chromosome | DNA metabolic process | ATPase activity | protein binding | chromosome organization and biogenesis|	molecular_function | cellular_component | biological_process | molecular_function | molecular_function | biological_process|	GO:0005524 | GO:0005694 | GO:0006259 | GO:0016887 | GO:0005515 | GO:0051276|	KOG0933	Structural maintenance of chromosome protein 2 (chromosome condensation complex Condensin, subunit E)	Chromatin structure and dynamics |Cell cycle control, cell division, chromosome partitioning
c59705_g1_i1	ChlNC64A_1|143133	6e-13	68.6	10.65	5.4	18.92	9.12	0.724196	0.414684	2.3.1.48	Histone acetyltransferase.	\N	histone acetyltransferase activity|	molecular_function|	GO:0004402|	KOG3569	RAS signaling inhibitor ST5	Signal transduction mechanisms
c67966_g1_i2	ChlNC64A_1|142745	6e-13	69.3	2.91	2.94	9.14	7.72	1.48598	0.0851826				regulation of signal transduction | response to biotic stimulus|	biological_process | biological_process|	GO:0009966 | GO:0009607|	KOG2830	Protein phosphatase 2A-associated protein	Signal transduction mechanisms
c68860_g2_i1	Coc_C169_1|65070	6e-13	69.7	15.38	2.93	16.31	23.01	1.1314	0.244188							KOG3544	Collagens (type IV and type XIII), and related proteins	Extracellular structures
c52569_g1_i3	Coc_C169_1|57614	5e-13	63.9	4.52	7.75	1.23	1.78	-2.0325	0.0750378				metabolic process | carbon-sulfur lyase activity|	biological_process | molecular_function|	GO:0008152 | GO:0016846|
c63000_g1_i1	Coc_C169_1|33465	5e-13	65.1	22.02	4.48	10.68	11.03	-0.302628	0.77382
c35720_g1_i1	ChlNC64A_1|25896	5e-13	66.2	5.99	7.75	15.34	8.02	0.74185	0.473029				protein folding | heat shock protein binding | unfolded protein binding|	biological_process | molecular_function | molecular_function|	GO:0006457 | GO:0031072 | GO:0051082|	KOG0715	Molecular chaperone (DnaJ superfamily)	Posttranslational modification, protein turnover, chaperones
c24187_g1_i1	Coc_C169_1|46065	5e-13	67	9.54	5.54	6.99	1.71	-0.784448	0.48458				protein binding | intracellular protein transport | ER to Golgi vesicle-mediated transport | zinc ion binding | COPII vesicle coat|	molecular_function | biological_process | biological_process | molecular_function | cellular_component|	GO:0005515 | GO:0006886 | GO:0006888 | GO:0008270 | GO:0030127|	KOG1985	Vesicle coat complex COPII, subunit SEC24/subunit SFB2	Intracellular trafficking, secretion, and vesicular transport
c61204_g1_i2	Chlre4|190592	5e-13	67.8	5.54	7.94	6.92	1.26	-0.729285	0.540289	3.4.24.-	Metalloendopeptidases.	\N	nucleotide binding | nucleoside-triphosphatase activity | ATP binding | stromelysin 3 activity | collagenase activity | prenyl protein specific endopeptidase activity | matrilysin-2 activity|	molecular_function | molecular_function | molecular_function | molecular_function | molecular_function | molecular_function | molecular_function|	GO:0000166 | GO:0017111 | GO:0005524 | GO:0004249 | GO:0008133 | GO:0008319 | GO:0030402|	KOG0731	AAA+-type ATPase containing the peptidase M41 domain	Posttranslational modification, protein turnover, chaperones
c60894_g2_i1	Chlre4|282467	5e-13	68.2	1.22	5.43	7.03	3.81	0.628622	0.529483				transferase activity, transferring alkyl or aryl (other than methyl) groups|	molecular_function|	GO:0016765|	KOG1474	Transcription initiation factor TFIID, subunit BDF1 and related bromodomain proteins	Transcription
c57696_g1_i2	Coc_C169_1|63384	5e-13	68.2	5.02	1.82	3.77	1.81	-0.339006	0.764467
c42925_g1_i1	Chlre4|326255	5e-13	68.2	6.37	5.12	6.93	5.85	0.127893	0.935925							KOG2950	Uncharacterized protein involved in protein-protein interaction, contains polyproline-binding GYF domain	General function prediction only
c69718_g1_i2	Coc_C169_1|57694	5e-13	68.2	33.54	0.35	5.82	2.1	-2.20969	0.0989995				transcription factor activity | nucleus | regulation of transcription, DNA-dependent | sequence-specific DNA binding | protein dimerization activity|	molecular_function | cellular_component | biological_process | molecular_function | molecular_function|	GO:0003700 | GO:0005634 | GO:0006355 | GO:0043565 | GO:0046983|
c66718_g1_i2	Coc_C169_1|42817	5e-13	68.6	28.17	22.97	19.91	10.03	-0.846324	0.288003
c54028_g1_i2	Ost9901_3|27610	5e-13	69.7	13.71	27.99	22.26	19.35	-0.014139	1
c35241_g1_i1	Coc_C169_1|64835	5e-13	69.7	7.15	9.8	16.26	17.87	1.0164	0.208152				transcription factor activity | nucleus | regulation of transcription, DNA-dependent | DNA binding|	molecular_function | cellular_component | biological_process | molecular_function|	GO:0003700 | GO:0005634 | GO:0006355 | GO:0003677|	KOG1869	Splicing coactivator SRm160/300, subunit SRm300	RNA processing and modification
c53285_g2_i1	Coc_C169_1|52894	4e-13	62.4	106.08	117.21	93.02	76.86	-0.380406	0.624833				mitochondrial outer membrane | intracellular protein transport | P-P-bond-hydrolysis-driven protein transmembrane transporter activity|	cellular_component | biological_process | molecular_function|	GO:0005741 | GO:0006886 | GO:0015450|
c75861_g1_i1	Coc_C169_1|26336	4e-13	64.7	3.42	5.76	18.69	2.73	1.11397	0.282919
c69093_g1_i5	Coc_C169_1|53478	4e-13	65.1	6.91	18.2	14.32	5.48	-0.385808	0.690586				response to stress|	biological_process|	GO:0006950|
c35982_g1_i1	Chlre4|307591	4e-13	65.1	9.33	13.66	72.67	273.45	4.08182	9.3911e-05				DNA binding|	molecular_function|	GO:0003677|	KOG0559	Dihydrolipoamide succinyltransferase (2-oxoglutarate dehydrogenase, E2 subunit)	Energy production and conversion
c72723_g1_i1	MicpuN3|82436	4e-13	65.5	10.98	3.95	10.48	9.79	0.422692	0.68362				protein binding|	molecular_function|	GO:0005515|	KOG0619	FOG: Leucine rich repeat	General function prediction only
c40399_g1_i2	ChlNC64A_1|133240	4e-13	66.2	35.02	34.84	20.13	11.2	-1.18162	0.153529
c26342_g1_i1	ChlNC64A_1|139497	4e-13	66.6	17.03	8.6	7.28	1.18	-1.63983	0.105959							KOG3044	Uncharacterized conserved protein	Function unknown
c62286_g1_i2	ChlNC64A_1|138084	4e-13	67	11.48	12.67	4.22	2.08	-1.85031	0.117814							KOG0864	Ran-binding protein RANBP1 and related RanBD domain proteins	Intracellular trafficking, secretion, and vesicular transport
c44824_g1_i1	Chlre4|145032	4e-13	67.4	1.41	17.38	12.22	8.81	0.137404	0.890019
c50515_g1_i1	Coc_C169_1|63339	4e-13	67.8	2	1.72	15.34	6.42	2.44652	0.0288162	3.2.1.3	Glucan 1,4-alpha-glucosidase.	Starch and sucrose metabolism	glucan 1,4-alpha-glucosidase activity|	molecular_function|	GO:0004339|	KOG3630	Nuclear pore complex, Nup214/CAN component	Nuclear structure |Intracellular trafficking, secretion, and vesicular transport
c55675_g1_i1	Chlre4|150313	4e-13	68.2	3.39	7.79	9.6	8.59	0.688738	0.502414							KOG2760	Vacuolar sorting protein VPS36	Intracellular trafficking, secretion, and vesicular transport
c61638_g1_i1	Chlre4|186225	4e-13	68.2	3.23	4.75	14.78	18.39	2.0613	0.0235709				DNA binding | nuclease activity | nucleotide-excision repair|	molecular_function | molecular_function | biological_process|	GO:0003677 | GO:0004518 | GO:0006289|	KOG4825	Component of synaptic membrane glycine-, glutamate- and thienylcyclohexylpiperidine-binding glycoprotein (43kDa)	Signal transduction mechanisms
c25496_g1_i1	Coc_C169_1|68404	4e-13	68.6	7.74	4.63	5.78	2.28	-0.669174	0.503866				proteolysis | metallopeptidase activity | zinc ion binding|	biological_process | molecular_function | molecular_function|	GO:0006508 | GO:0008237 | GO:0008270|	KOG3931	Uncharacterized conserved protein	Function unknown
c54029_g1_i2	Coc_C169_1|67354	4e-13	68.6	2.48	1.98	9.69	6.23	1.77213	0.0578377				transporter activity | transport | membrane | integral to membrane|	molecular_function | biological_process | cellular_component | cellular_component|	GO:0005215 | GO:0006810 | GO:0016020 | GO:0016021|	KOG0253	Synaptic vesicle transporter SV2 (major facilitator superfamily)	General function prediction only
c59364_g1_i1	ChlNC64A_1|136765	4e-13	68.6	7.3	2.72	7.94	5.31	0.362945	0.804287							KOG1878	Nuclear receptor coregulator SMRT/SMRTER, contains Myb-like domains	Transcription
c61151_g1_i2	ChlNC64A_1|57674	4e-13	69.3	39.28	1.43	3.55	3.98	-2.45001	0.0507582				membrane | antiporter activity | drug transporter activity | multidrug transport|	cellular_component | molecular_function | molecular_function | biological_process|	GO:0016020 | GO:0015297 | GO:0015238 | GO:0006855|	KOG1347	Uncharacterized membrane protein, predicted efflux pump	General function prediction only
c69492_g1_i4	Coc_C169_1|66555	4e-13	69.3	7.26	13.21	9.52	22.1	0.721072	0.417733							KOG2510	SWI-SNF chromatin-remodeling complex protein	Chromatin structure and dynamics
c71855_g1_i1	Coc_C169_1|68051	4e-13	70.1	26.11	34.38	26.39	20.22	-0.415644	0.594321
c34656_g1_i1	Coc_C169_1|40283	4e-13	71.2	14.45	5.48	8.77	9.07	-0.169503	0.864844				transcription factor activity | nucleus | regulation of transcription, DNA-dependent | sequence-specific DNA binding | protein dimerization activity|	molecular_function | cellular_component | biological_process | molecular_function | molecular_function|	GO:0003700 | GO:0005634 | GO:0006355 | GO:0043565 | GO:0046983|
c70352_g1_i1	Coc_C169_1|66266	4e-13	72.8	65.1	18.42	80.25	135.51	1.4284	0.118099							KOG2154	Predicted nucleolar protein involved in ribosome biogenesis	Translation, ribosomal structure and biogenesis
c92504_g1_i1	Ost9901_3|27960	3e-13	65.9	2.24	0.62	8.15	26.09	3.64232	0.0023897				metalloendopeptidase activity|proteolysis and peptidolysis|	molecular_function|biological_process|	GO:0004222|GO:0006508|
c42948_g1_i2	Coc_C169_1|9065	3e-13	66.2	4.3	6.98	43.73	190.65	4.53864	3.69875e-05				two-component response regulator activity | two-component signal transduction system (phosphorelay) | regulation of transcription, DNA-dependent|	molecular_function | biological_process | biological_process|	GO:0000156 | GO:0000160 | GO:0006355|	KOG1601	GATA-4/5/6 transcription factors	Transcription
c74144_g3_i4	ChlNC64A_1|141059	3e-13	66.6	99.77	80.67	72.09	43.8	-0.69605	0.372471
c79306_g1_i1	Thaps3|21152	3e-13	67	3.2	5.57	16.39	6.87	1.364	0.180632				ubiquitin ligase complex|ubiquitin-protein ligase activity|zinc ion binding|protein ubiquitination|	cellular_component|molecular_function|molecular_function|biological_process|	GO:0000151|GO:0004842|GO:0008270|GO:0016567|	KOG0800	FOG: Predicted E3 ubiquitin ligase	Posttranslational modification, protein turnover, chaperones
c43905_g1_i1	Coc_C169_1|30425	3e-13	67.4	12.84	5.18	25.72	17.02	1.20932	0.21808				voltage-gated chloride channel activity | chloride transport | membrane | ion channel activity|	molecular_function | biological_process | cellular_component | molecular_function|	GO:0005247 | GO:0006821 | GO:0016020 | GO:0005216|	KOG0474	Cl- channel CLC-7 and related proteins (CLC superfamily)	Inorganic ion transport and metabolism
c57287_g2_i1	ChlNC64A_1|141018	3e-13	67.8	10.69	9.82	19.51	5.7	0.232067	0.884093							KOG2773	Apoptosis antagonizing transcription factor/protein transport protein	Transcription |Intracellular trafficking, secretion, and vesicular transport
c76727_g1_i1	MicpuN3|58412	3e-13	67.8	6.86	1.45	10.32	2.74	0.57257	0.722388				RNA binding|binding|	molecular_function|molecular_function|	GO:0003723|GO:0005488|	KOG2188	Predicted RNA-binding protein, contains Pumilio domains	Translation, ribosomal structure and biogenesis
c49796_g1_i1	Chlre4|141409	3e-13	67.8	6.6	5.65	8.28	3.03	-0.129696	0.892773							KOG2341	TATA box binding protein (TBP)-associated factor, RNA polymerase II	Transcription
c59010_g1_i3	Coc_C169_1|68025	3e-13	68.2	4.67	1.42	3.81	2.76	0.0864393	1
c72065_g2_i2	Chlre4|286611	3e-13	68.2	31.69	6.5	18.44	13.04	-0.33736	0.712061
c72914_g3_i4	Chlre4|395987	3e-13	68.6	7.07	7.68	6.59	8.74	0.0656054	0.951509				nucleic acid binding | intracellular | RNA binding | RNA processing|	molecular_function | cellular_component | molecular_function | biological_process|	GO:0003676 | GO:0005622 | GO:0003723 | GO:0006396|	KOG0965	Predicted RNA-binding protein, contains SWAP and G-patch domains	General function prediction only
c67660_g1_i1	Chlre4|416759	3e-13	68.6	18.4	1.17	4.63	3.37	-1.33523	0.283785							KOG4328	WD40 protein	Function unknown
c56910_g1_i3	ChlNC64A_1|143609	3e-13	68.6	2.29	0.36	4.47	0.72	0.872776	0.543045				metabolism | oxidoreductase activity|	biological_process | molecular_function|	GO:0008152 | GO:0016491|
c63256_g1_i2	Coc_C169_1|31564	3e-13	68.9	25.31	1.91	44.22	45.53	1.69915	0.109577				iron ion binding | electron transport | lipoxygenase activity | oxidoreductase activity, acting on single donors with incorporation of molecular oxygen, incorporation of two atoms of oxygen | metal ion binding|	molecular_function | biological_process | molecular_function | molecular_function | molecular_function|	GO:0005506 | GO:0006118 | GO:0016165 | GO:0016702 | GO:0046872|
c65830_g1_i3	Coc_C169_1|57209	3e-13	69.3	5.22	1.89	12.9	8.95	1.57185	0.100942
c57936_g1_i1	MicpuN3|58761	3e-13	69.7	7.78	11.62	9.23	11.58	0.118451	0.889631				protein complex|protein polymerization|	cellular_component|biological_process|	GO:0043234|GO:0051258|	KOG2530	Members of tubulin/FtsZ family	Cytoskeleton
c48323_g1_i2	Coc_C169_1|55263	3e-13	69.7	4.56	3.28	6.75	6.5	0.734578	0.467429
c66540_g1_i1	MicpuN3|55981	3e-13	70.1	13.7	17.41	16.7	9.09	-0.338347	0.67602							KOG3860	Acyltransferase required for palmitoylation of Hedgehog (Hh) family of secreted signaling proteins	Signal transduction mechanisms
c58010_g1_i1	Coc_C169_1|49368	3e-13	70.5	9.92	8.02	4.82	9.08	-0.323895	0.758582							KOG0971	Microtubule-associated protein dynactin DCTN1/Glued	Cell cycle control, cell division, chromosome partitioning |Cytoskeleton
c70249_g4_i1	Coc_C169_1|47112	3e-13	70.5	3.24	3.54	7.02	5.06	0.780897	0.393033				protein binding|	molecular_function|	GO:0005515|	KOG0619	FOG: Leucine rich repeat	General function prediction only
c59046_g1_i2	Coc_C169_1|68010	3e-13	73.6	10.18	18.53	10.81	7.63	-0.688113	0.395723				RNA binding | binding|	molecular_function | molecular_function|	GO:0003723 | GO:0005488|	KOG1488	Translational repressor Pumilio/PUF3 and related RNA-binding proteins (Puf superfamily)	Translation, ribosomal structure and biogenesis
c65335_g1_i5	ChlNC64A_1|24873	2e-13	63.5	3.35	18.67	27.04	10.83	0.785321	0.463218				nucleic acid binding|	molecular_function|	GO:0003676|	KOG4454	RNA binding protein (RRM superfamily)	General function prediction only
c74512_g1_i1	MicpuN3|73069	2e-13	64.3	13.33	9.79	13.58	10.69	0.0600053	1							KOG0502	Integral membrane ankyrin-repeat protein Kidins220 (protein kinase D substrate)	General function prediction only
c29119_g1_i1	ChlNC64A_1|135865	2e-13	65.1	11.36	5.38	5.68	24.96	0.974699	0.403944
c13327_g1_i1	Coc_C169_1|46490	2e-13	65.5	2.38	12.57	4.33	1.26	-1.38197	0.235509							KOG1725	Protein involved in membrane traffic (YOP1/TB2/DP1/HVA22 family)	Intracellular trafficking, secretion, and vesicular transport
c72977_g1_i1	Chlre4|190082	2e-13	65.9	10.23	15.69	4.46	4.32	-1.5553	0.0974513
c81507_g1_i1	Coc_C169_1|47203	2e-13	66.2	7.06	6.97	4.43	3.24	-0.854034	0.456998							KOG3794	CBF1-interacting corepressor CIR and related proteins	Transcription
c4124_g1_i1	ChlNC64A_1|144051	2e-13	66.2	12.02	10.61	6.57	4.78	-1.0071	0.28597				nucleic acid binding|	molecular_function|	GO:0003676|	KOG2985	Uncharacterized conserved protein	Function unknown
c66497_g1_i1	Chlre4|329218	2e-13	66.6	5.53	16.52	12.13	2.96	-0.560569	0.606818
c48361_g1_i1	Chlre4|407430	2e-13	67.4	8.68	4.4	19.96	12.49	1.26715	0.189286				transporter activity | transport | integral to membrane|	molecular_function | biological_process | cellular_component|	GO:0005215 | GO:0006810 | GO:0016021|	KOG1330	Sugar transporter/spinster transmembrane protein	Carbohydrate transport and metabolism
c18345_g1_i1	Coc_C169_1|65574	2e-13	67.4	10.78	28.24	25.59	12.94	-0.0273713	1
c17531_g1_i1	Coc_C169_1|19458	2e-13	67.4	2.23	6.88	18.44	3.61	1.21504	0.33235							KOG1477	SPRY domain-containing proteins	General function prediction only
c22105_g1_i1	Coc_C169_1|63020	2e-13	67.8	4.08	22.4	25.56	35.55	1.3449	0.176453				intracellular|	cellular_component|	GO:0005622|	KOG1929	Nucleotide excision repair factor NEF2, RAD4/CUT5 component	Replication, recombination and repair
c55892_g1_i2	Coc_C169_1|49038	2e-13	67.8	7.99	7.06	11.31	5.54	0.157447	1				ATP binding | ATPase activity, coupled to transmembrane movement of ions, phosphorylative mechanism | proton transport | membrane | transport | cation transport | catalytic activity | metabolic process | integral to membrane | ATPase activity | hydrolase activity, acting on acid anhydrides, catalyzing transmembrane movement of substances|	molecular_function | molecular_function | biological_process | cellular_component | biological_process | biological_process | molecular_function | biological_process | cellular_component | molecular_function | molecular_function|	GO:0005524 | GO:0015662 | GO:0015992 | GO:0016020 | GO:0006810 | GO:0006812 | GO:0003824 | GO:0008152 | GO:0016021 | GO:0016887 | GO:0016820|	KOG0205	Plasma membrane H+-transporting ATPase	Inorganic ion transport and metabolism
c54894_g1_i1	Ost9901_3|1571	2e-13	68.2	1.67	11.21	12.76	3.99	0.339446	0.782492	3.6.1.3	Adenosinetriphosphatase.	Purine metabolism	DNA binding|ATP binding|DNA replication initiation|DNA-dependent ATPase activity|nucleotide binding|nucleoside-triphosphatase activity|ATP-dependent DNA helicase activity|ATP-dependent RNA helicase activity|ATP-dependent helicase activity|RNA-dependent ATPase activity|protein-transporting ATPase activity|DNA translocase activity|ATPase activity|single-stranded DNA-dependent ATP-dependent DNA heli…	molecular_function|molecular_function|biological_process|molecular_function|molecular_function|molecular_function|molecular_function|molecular_function|molecular_function|molecular_function|molecular_function|molecular_function|molecular_function|molecular_function|molecular_function|molecular_function|molecular_function|molecular_function|	GO:0003677|GO:0005524|GO:0006270|GO:0008094|GO:0000166|GO:0017111|GO:0004003|GO:0004004|GO:0008026|GO:0008186|GO:0015462|GO:0015616|GO:0016887|GO:0017116|GO:0042623|GO:0042624|GO:0042625|GO:0042626|	KOG0477	DNA replication licensing factor, MCM2 component	Replication, recombination and repair
c55861_g1_i1	Coc_C169_1|63384	2e-13	68.2	4.03	5.12	7.52	1.82	-0.035841	1
c70578_g1_i4	Coc_C169_1|54565	2e-13	68.6	5.5	2.62	10.31	1.25	0.418037	0.804186	6.2.1.3	Long-chain-fatty-acid--CoA ligase.	Fatty acid metabolism	catalytic activity | metabolic process | long-chain-fatty-acid-CoA ligase activity | fatty-acid ligase activity | short-chain-fatty-acid-CoA ligase activity | medium-chain-fatty-acid-CoA ligase activity | very-long-chain-fatty-acid-CoA ligase activity|	molecular_function | biological_process | molecular_function | molecular_function | molecular_function | molecular_function | molecular_function|	GO:0003824 | GO:0008152 | GO:0004467 | GO:0015645 | GO:0031955 | GO:0031956 | GO:0031957|	KOG1256	Long-chain acyl-CoA synthetases (AMP-forming)	Lipid transport and metabolism
c70336_g1_i6	Coc_C169_1|49417	2e-13	68.6	6.23	2.5	5.08	5.72	0.29732	0.860549
c24652_g1_i1	Coc_C169_1|65634	2e-13	68.6	13.21	5.36	14.57	1.95	-0.235243	0.830014				binding|	molecular_function|	GO:0005488|	KOG1823	DRIM (Down-regulated in metastasis)-like proteins	Defense mechanisms
c65080_g3_i1	Coc_C169_1|43136	2e-13	68.6	11.72	12.08	18.74	1.72	-0.287857	0.740335	2.1.1.43	Histone-lysine N-methyltransferase.	Lysine degradation	cysteine-type endopeptidase activity | proteolysis | zinc ion binding | histone-lysine N-methyltransferase activity|	molecular_function | biological_process | molecular_function | molecular_function|	GO:0004197 | GO:0006508 | GO:0008270 | GO:0018024|	KOG0504	FOG: Ankyrin repeat	General function prediction only
c57177_g2_i1	ChlNC64A_1|141365	2e-13	68.6	7.26	4.87	5.76	5.23	-0.160189	0.920409				proteolysis and peptidolysis | cysteine-type endopeptidase activity|	biological_process | molecular_function|	GO:0006508 | GO:0004197|
c66783_g2_i1	Chlre4|144460	2e-13	68.6	15.89	8.16	11.18	6.73	-0.482126	0.585261				protein-tyrosine kinase activity | ATP binding | protein amino acid phosphorylation | protein kinase activity | protein serine/threonine kinase activity | transmembrane receptor protein serine/threonine kinase activity | 3-phosphoinositide-dependent protein kinase activity | DNA-dependent protein kinase activity | AMP-activated protein kinase activity | casein kinase activity | casein kinase I ac…	molecular_function | molecular_function | biological_process | molecular_function | molecular_function | molecular_function | molecular_function | molecular_function | molecular_function | molecular_function | molecular_function | molecular_function | molecular_function | molecular_function | molecular_function | molecular_function | molecular_function | molecular_function | molecular_function | …	GO:0004713 | GO:0005524 | GO:0006468 | GO:0004672 | GO:0004674 | GO:0004675 | GO:0004676 | GO:0004677 | GO:0004679 | GO:0004680 | GO:0004681 | GO:0004690 | GO:0004694 | GO:0004695 | GO:0004696 | GO:0004698 | GO:0004700 | GO:0004702 | GO:0004704 | GO:0004705 | GO:0004706 | GO:0004708 | GO:0004710 | GO:0004711 | GO:0004718 | GO:0008338 | GO:0008339 | GO:0008349 | GO:0008545 | GO:0016908 | GO:001690…	KOG0591	NIMA (never in mitosis)-related G2-specific serine/threonine protein kinase	Cell cycle control, cell division, chromosome partitioning
c93519_g1_i1	ChlNC64A_1|133128	2e-13	68.6	3.65	4.44	5.29	3.84	0.142145	0.90349							KOG2497	Predicted methyltransferase	General function prediction only
c26660_g1_i1	Coc_C169_1|45865	2e-13	68.6	10.55	7.45	12.52	9.84	0.297489	0.810748							KOG1786	Lysosomal trafficking regulator LYST and related BEACH and WD40 repeat proteins	Signal transduction mechanisms |Intracellular trafficking, secretion, and vesicular transport
c59555_g5_i1	Coc_C169_1|15667	2e-13	68.9	1.86	6.57	10.14	5.88	0.872745	0.369418	1.-.-.-	Oxidoreductases.	\N	electron transport | oxidoreductase activity | F420H2 dehydrogenase activity | sulfur oxygenase reductase activity | malolactic enzyme activity | regulation of oxidoreductase activity|	biological_process | molecular_function | molecular_function | molecular_function | molecular_function | biological_process|	GO:0006118 | GO:0016491 | GO:0043738 | GO:0043826 | GO:0043883 | GO:0051341|	KOG0029	Amine oxidase	Secondary metabolites biosynthesis, transport and catabolism
c60591_g1_i3	Coc_C169_1|40552	2e-13	68.9	11.72	12.84	6.95	12.58	-0.282119	0.795545
c59555_g1_i2	Chlre4|187612	2e-13	68.9	12.83	4.72	7.69	4.06	-0.625502	0.49846	1.-.-.-	Oxidoreductases.	\N	electron transport | acid phosphatase activity | oxidoreductase activity | F420H2 dehydrogenase activity | sulfur oxygenase reductase activity | malolactic enzyme activity | regulation of oxidoreductase activity|	biological_process | molecular_function | molecular_function | molecular_function | molecular_function | molecular_function | biological_process|	GO:0006118 | GO:0003993 | GO:0016491 | GO:0043738 | GO:0043826 | GO:0043883 | GO:0051341|	KOG0029	Amine oxidase	Secondary metabolites biosynthesis, transport and catabolism
c53857_g1_i1	Chlre4|149795	2e-13	68.9	12.96	10.65	8.93	5.4	-0.748447	0.411284	1.14.13.8	Dimethylaniline monooxygenase (N-oxide forming).	\N	flavin-containing monooxygenase activity | FAD binding | NADP binding|	molecular_function | molecular_function | molecular_function|	GO:0004499 | GO:0050660 | GO:0050661|	KOG1399	Flavin-containing monooxygenase	Secondary metabolites biosynthesis, transport and catabolism
c80212_g1_i1	Thaps3|34809	2e-13	69.3	3.31	54.61	10.78	75.73	0.816048	0.5036	2.3.1.16|2.3.1.16|2.3.1.16|2.3.1.16|2.3.1.16	Acetyl-CoA C-acyltransferase.|Acetyl-CoA C-acyltransferase.|Acetyl-CoA C-acyltransferase.|Acetyl-CoA C-acyltransferase.|Acetyl-CoA C-acyltransferase.	Benzoate degradation via hydroxylation|Fatty acid biosynthesis (path 2)|Valine, leucine and isoleucine degradation|Fatty acid metabolism|Bile acid biosynthesis	acetyl-CoA C-acyltransferase activity|	molecular_function|	GO:0003988|	KOG1391	Acetyl-CoA acetyltransferase	Lipid transport and metabolism
c60783_g1_i1	Coc_C169_1|45164	2e-13	69.3	9.23	4.69	11.62	5.63	0.257027	0.868957	2.7.7.7|2.7.7.7|2.7.7.7	DNA-directed DNA polymerase.|DNA-directed DNA polymerase.|DNA-directed DNA polymerase.	Purine metabolism| DNA polymerase|Pyrimidine metabolism	DNA-directed DNA polymerase activity | DNA polymerase activity|	molecular_function | molecular_function|	GO:0003887 | GO:0034061|	KOG2992	Nucleolar GTPase/ATPase p130	Nuclear structure
c32954_g1_i1	ChlNC64A_1|144903	2e-13	69.3	2.07	10.24	7.54	5.48	0.0707963	1							KOG4197	FOG: PPR repeat	General function prediction only
c93346_g1_i1	Coc_C169_1|67174	2e-13	69.3	4.85	5.41	6.6	3.83	-0.0127767	1	1.14.14.1|1.14.14.1|1.14.14.1	Unspecific monooxygenase.|Unspecific monooxygenase.|Unspecific monooxygenase.	Tryptophan metabolism|Fatty acid metabolism|gamma-Hexachlorocyclohexane degradation	monooxygenase activity | iron ion binding | electron transport | heme binding | unspecific monooxygenase activity|	molecular_function | molecular_function | biological_process | molecular_function | molecular_function|	GO:0004497 | GO:0005506 | GO:0006118 | GO:0020037 | GO:0050381|	KOG0157	Cytochrome P450 CYP4/CYP19/CYP26 subfamilies	Lipid transport and metabolism |Secondary metabolites biosynthesis, transport and catabolism
c54584_g1_i1	Coc_C169_1|53846	2e-13	69.7	2.69	2.09	8.41	11.65	2.08274	0.0216619
c68375_g1_i3	Coc_C169_1|61625	2e-13	69.7	1.11	2.68	6.03	7.86	1.82882	0.0761559
c65830_g1_i2	Coc_C169_1|57209	2e-13	69.7	7.58	1.21	11.53	6.36	0.955711	0.369174
c71360_g1_i1	Coc_C169_1|61524	2e-13	70.1	20.17	18.08	14.43	9.28	-0.73284	0.381927				Rab GTPase activator activity | intracellular | regulation of Rab GTPase activity|	molecular_function | cellular_component | biological_process|	GO:0005097 | GO:0005622 | GO:0032313|	KOG1861	Leucine permease transcriptional regulator	Transcription
c55234_g1_i1	ChlNC64A_1|133426	2e-13	70.1	10.21	3.88	9.51	0.76	-0.597615	0.563669							KOG1808	AAA ATPase containing von Willebrand factor type A (vWA) domain	General function prediction only
c24186_g1_i1	Coc_C169_1|65241	2e-13	70.5	5.67	7.99	15.81	16.49	1.2398	0.12621				O-methyltransferase activity | hydrolase activity, hydrolyzing O-glycosyl compounds | carbohydrate metabolic process|	molecular_function | molecular_function | biological_process|	GO:0008171 | GO:0004553 | GO:0005975|	KOG0470	1,4-alpha-glucan branching enzyme/starch branching enzyme II	Carbohydrate transport and metabolism
c60535_g1_i2	Coc_C169_1|65215	2e-13	70.5	8.68	1.99	3.14	1.7	-1.186	0.258267				oxidoreductase activity | FAD binding|	molecular_function | molecular_function|	GO:0016491 | GO:0050660|
c73802_g2_i7	Coc_C169_1|48525	2e-13	70.9	12.5	3.34	12.82	11.29	0.579182	0.53928				catalytic activity|	molecular_function|	GO:0003824|
c68274_g1_i1	Chlre4|186680	2e-13	70.9	13.8	21.3	22.41	18.31	0.192762	0.813323	3.6.3.-	Acting on acid anhydrides; catalyzing transmembrane movement	\N	metabolic process | hydrolase activity | oxidoreductase activity | ATP binding | transport | ATPase activity, coupled to transmembrane movement of ions, phosphorylative mechanism | membrane | nucleosome | DNA binding | nucleus | nucleosome assembly | cation transport | integral to membrane | ATPase activity | hydrolase activity, acting on acid anhydrides, catalyzing transmembrane movement of subs…	biological_process | molecular_function | molecular_function | molecular_function | biological_process | molecular_function | cellular_component | cellular_component | molecular_function | cellular_component | biological_process | biological_process | cellular_component | molecular_function | molecular_function|	GO:0008152 | GO:0016787 | GO:0016491 | GO:0005524 | GO:0006810 | GO:0015662 | GO:0016020 | GO:0000786 | GO:0003677 | GO:0005634 | GO:0006334 | GO:0006812 | GO:0016021 | GO:0016887 | GO:0016820|	KOG0208	Cation transport ATPase	Inorganic ion transport and metabolism
c20695_g1_i1	ChlNC64A_1|138156	2e-13	71.2	5.62	3.3	8.37	3.84	0.375993	0.710645	2.3.1.48	Histone acetyltransferase.	\N	nucleus | histone acetyltransferase activity | DNA binding|	cellular_component | molecular_function | molecular_function|	GO:0005634 | GO:0004402 | GO:0003677|	KOG1878	Nuclear receptor coregulator SMRT/SMRTER, contains Myb-like domains	Transcription
c67557_g1_i1	ChlNC64A_1|49761	2e-13	71.2	5.98	7.35	14.32	10.31	0.838167	0.308741	2.7.1.37	Protein kinase.	\N	protein kinase CK2 regulator activity | cAMP-dependent protein kinase regulator activity | protein kinase CK2 complex | cAMP-dependent protein kinase complex | cAMP-dependent protein kinase activity | protein kinase CK2 activity | protein kinase activity|	molecular_function | molecular_function | cellular_component | cellular_component | molecular_function | molecular_function | molecular_function|	GO:0008605 | GO:0008603 | GO:0005956 | GO:0005952 | GO:0004691 | GO:0004682 | GO:0004672|	KOG2341	TATA box binding protein (TBP)-associated factor, RNA polymerase II	Transcription
c68837_g1_i2	ChlNC64A_1|52984	2e-13	71.6	7.33	2.1	6.75	1.27	-0.371745	0.718678	2.7.1.-|2.7.1.-|2.7.1.-|2.7.1.-|2.7.1.-	Phosphotransferases with an alcohol group as acceptor.|Phosphotransferases with an alcohol group as acceptor.|Phosphotransferases with an alcohol group as acceptor.|Phosphotransferases with an alcohol group as acceptor.|Phosphotransferases with an alcohol group as acceptor.	Sphingoglycolipid metabolism|Benzoate degradation via CoA ligation|Starch and sucrose metabolism|Inositol phosphate metabolism|Nicotinate and nicotinamide metabolism	phosphatidylinositol phosphate kinase activity | cobinamide kinase activity | phosphorylase kinase regulator activity | JUN kinase kinase activity | phosphofructokinase activity | IkappaB kinase activity | MAP kinase kinase kinase kinase activity | MP kinase activity | MAP kinase 1 activity | Janus kinase activity | receptor signaling protein tyrosine kinase activity | non-membrane spanning prote…	molecular_function | molecular_function | molecular_function | molecular_function | molecular_function | molecular_function | molecular_function | molecular_function | molecular_function | molecular_function | molecular_function | molecular_function | molecular_function | molecular_function | molecular_function | molecular_function | molecular_function | molecular_function | molecular_function | …	GO:0016307 | GO:0008819 | GO:0008607 | GO:0008545 | GO:0008443 | GO:0008384 | GO:0008349 | GO:0008339 | GO:0008338 | GO:0004718 | GO:0004716 | GO:0004715 | GO:0004714 | GO:0004712 | GO:0004711 | GO:0004710 | GO:0004709 | GO:0004708 | GO:0004707 | GO:0004706 | GO:0004705 | GO:0004704 | GO:0004703 | GO:0004702 | GO:0004701 | GO:0004700 | GO:0004698 | GO:0004697 | GO:0004696 | GO:0004695 | GO:000469…	KOG0619	FOG: Leucine rich repeat	General function prediction only
c51399_g1_i2	Chlre4|116240	2e-13	72	10.2	0.9	6.93	3.63	-0.153511	0.902269							KOG1084	Transcription factor TCF20	Transcription
c66696_g1_i2	Coc_C169_1|11398	2e-13	72.4	8.28	10.02	9.72	4.04	-0.508832	0.532258				intracellular | RNA processing|	cellular_component | biological_process|	GO:0005622 | GO:0006396|	KOG2396	HAT (Half-A-TPR) repeat-containing protein	General function prediction only
c68211_g1_i1	Coc_C169_1|48684	2e-13	72.4	10.04	10.49	13.95	11.89	0.304196	0.696079							KOG1609	Protein involved in mRNA turnover and stability	RNA processing and modification
c71129_g1_i7	Chlre4|336403	2e-13	72.8	17.76	9.48	8.4	5.57	-1.0213	0.21164							KOG3544	Collagens (type IV and type XIII), and related proteins	Extracellular structures
c48775_g1_i1	Coc_C169_1|62198	2e-13	73.9	6.11	16.61	8.92	6.13	-0.6446	0.449568							KOG0061	Transporter, ABC superfamily (Breast cancer resistance protein)	Secondary metabolites biosynthesis, transport and catabolism
c29569_g1_i1	ChlNC64A_1|13326	1e-13	63.9	16.28	7.88	20.73	8.15	0.209388	0.866176
c22413_g1_i1	Coc_C169_1|33282	1e-13	65.5	9.49	22.03	12.75	10.2	-0.42136	0.717353
c72837_g4_i1	Coc_C169_1|59142	1e-13	65.5	11.17	24.64	13.27	5.97	-0.893567	0.325937
c7768_g1_i1	ChlNC64A_1|133633	1e-13	66.6	17.44	15.92	11.87	15.34	-0.25347	0.872509				membrane | proteolysis and peptidolysis | metalloendopeptidase activity|	cellular_component | biological_process | molecular_function|	GO:0016020 | GO:0006508 | GO:0004222|	KOG2661	Peptidase family M48	Posttranslational modification, protein turnover, chaperones
c72108_g1_i2	Coc_C169_1|31063	1e-13	66.6	4.24	11.08	22.13	15.38	1.29518	0.152306
c82483_g1_i1	Coc_C169_1|62141	1e-13	67	5.94	3.17	14.4	7.7	1.24339	0.292927				carboxypeptidase A activity | proteolysis | zinc ion binding | membrane | metal ion transport | metal ion transmembrane transporter activity|	molecular_function | biological_process | molecular_function | cellular_component | biological_process | molecular_function|	GO:0004182 | GO:0006508 | GO:0008270 | GO:0016020 | GO:0030001 | GO:0046873|	KOG2662	Magnesium transporters: CorA family	Inorganic ion transport and metabolism
c59237_g1_i1	Coc_C169_1|31755	1e-13	67.8	2.17	10.47	15.55	21.07	1.59693	0.118534							KOG1516	Carboxylesterase and related proteins	General function prediction only
c37149_g1_i1	Coc_C169_1|55915	1e-13	68.2	10.73	11.02	11.87	17.53	0.482728	0.640248				ATP binding | chromosome | DNA metabolic process | ATPase activity|	molecular_function | cellular_component | biological_process | molecular_function|	GO:0005524 | GO:0005694 | GO:0006259 | GO:0016887|	KOG0384	Chromodomain-helicase DNA-binding protein	Transcription
c83418_g1_i1	ChlNC64A_1|142124	1e-13	68.2	49.84	78.46	147.18	280.98	1.88011	0.0284441				ATP binding|	molecular_function|	GO:0005524|
c68063_g6_i2	MicpuN3|84219	1e-13	68.2	14.3	8.27	21.07	10.21	0.405548	0.679596				protein binding|	molecular_function|	GO:0005515|	KOG0619	FOG: Leucine rich repeat	General function prediction only
c38624_g1_i2	Ost9901_3|31017	1e-13	68.2	5.89	5.35	12.12	7.25	0.74052	0.463178
c29907_g1_i1	Coc_C169_1|59902	1e-13	68.6	14.52	3.93	12.29	1.81	-0.464832	0.676206				catalytic activity | metabolic process | nucleotide binding | nucleoside-triphosphatase activity|	molecular_function | biological_process | molecular_function | molecular_function|	GO:0003824 | GO:0008152 | GO:0000166 | GO:0017111|	KOG1970	Checkpoint RAD17-RFC complex, RAD17/RAD24 component	Replication, recombination and repair |Cell cycle control, cell division, chromosome partitioning
c72723_g1_i2	MicpuN3|98569	1e-13	68.6	7.26	3.24	14.39	7.32	0.984788	0.328043				protein binding|	molecular_function|	GO:0005515|	KOG0619	FOG: Leucine rich repeat	General function prediction only
c52688_g1_i2	Chlre4|116945	1e-13	68.6	1.02	4.47	4.97	5.59	0.91004	0.414786				cobalt ion transport | cobalamin biosynthetic process | cobalt ion transmembrane transporter activity|	biological_process | biological_process | molecular_function|	GO:0006824 | GO:0009236 | GO:0015087|
c53392_g1_i1	Coc_C169_1|55172	1e-13	68.9	1.94	4.17	14.9	1.56	1.32147	0.276404	3.6.1.-|3.6.1.-	In phosphorous-containing anhydrides.|In phosphorous-containing anhydrides.	Starch and sucrose metabolism|Folate biosynthesis	metallopeptidase activity | zinc ion binding | binding | diacylglycerol pyrophosphate phosphatase activity | thiamin-pyrophosphatase activity | 8-oxo-7,8-dihydroguanine triphosphatase activity | UDP-2,3-diacylglucosamine hydrolase activity | bis(5'-nucleosyl)-tetraphosphatase activity | dATP pyrophosphohydrolase activity | pyrophosphatase activity | dihydroneopterin monophosphate phosphatase acti…	molecular_function | molecular_function | molecular_function | molecular_function | molecular_function | molecular_function | molecular_function | molecular_function | molecular_function | molecular_function | molecular_function | molecular_function | molecular_function|	GO:0008237 | GO:0008270 | GO:0005488 | GO:0000810 | GO:0004787 | GO:0008413 | GO:0008758 | GO:0008796 | GO:0008828 | GO:0016462 | GO:0019176 | GO:0019177 | GO:0043141|	KOG1932	TATA binding protein associated factor	Transcription
c60240_g1_i1	ChlNC64A_1|57448	1e-13	69.3	11.81	4.31	8.35	1.86	-0.740262	0.461112	2.6.1.42|2.6.1.42|2.6.1.42	Branched-chain amino acid aminotransferase.|Branched-chain amino acid aminotransferase.|Branched-chain amino acid aminotransferase.	Valine, leucine and isoleucine biosynthesis|Valine, leucine and isoleucine degradation|Pantothenate and CoA biosynthesis	branched chain family amino acid metabolism | metabolism | branched-chain-amino-acid transaminase activity | catalytic activity|	biological_process | biological_process | molecular_function | molecular_function|	GO:0009081 | GO:0008152 | GO:0004084 | GO:0003824|	KOG0975	Branched chain aminotransferase BCAT1, pyridoxal phosphate enzymes type IV superfamily	Amino acid transport and metabolism
c31899_g1_i1	ChlNC64A_1|144155	1e-13	69.3	0.69	9.03	12.73	3.26	0.635302	0.632231				catalytic activity|	molecular_function|	GO:0003824|	KOG1516	Carboxylesterase and related proteins	General function prediction only
c33214_g1_i2	ChlNC64A_1|136697	1e-13	69.3	9.84	6.09	6.3	8.22	-0.128108	0.947333				zinc ion binding | ubiquitin-protein ligase activity | ubiquitin ligase complex | protein ubiquitination|	molecular_function | molecular_function | cellular_component | biological_process|	GO:0008270 | GO:0004842 | GO:0000151 | GO:0016567|	KOG1609	Protein involved in mRNA turnover and stability	RNA processing and modification
c73143_g5_i1	Coc_C169_1|56599	1e-13	69.3	9.77	3	33.26	28.34	2.24099	0.0132676
c57699_g4_i3	Coc_C169_1|40549	1e-13	69.3	2.27	9.44	5.79	3.61	-0.32196	0.819949							KOG4501	Transcription coactivator complex, P100 component	Transcription
c61851_g1_i1	ChlNC64A_1|143846	1e-13	69.7	11.59	10.09	18.59	16.21	0.672053	0.417254							KOG2657	Transmembrane glycoprotein nicastrin	Signal transduction mechanisms |Posttranslational modification, protein turnover, chaperones
c37803_g1_i1	Chlre4|147090	1e-13	69.7	4.99	1.34	4.22	2.62	0.0807473	1							KOG4547	WD40 repeat-containing protein	General function prediction only
c71698_g1_i3	Coc_C169_1|57808	1e-13	70.1	12.61	11.22	27.92	32.77	1.3688	0.0973006				triacylglycerol lipase activity | lipid metabolic process | catalytic activity|	molecular_function | biological_process | molecular_function|	GO:0004806 | GO:0006629 | GO:0003824|	KOG4569	Predicted lipase	Lipid transport and metabolism
c59203_g1_i1	Thaps3|31622	1e-13	70.1	3.29	4.87	9.2	5.17	0.752191	0.42635							KOG1347	Uncharacterized membrane protein, predicted efflux pump	General function prediction only
c65431_g1_i4	Coc_C169_1|61884	1e-13	70.1	7.57	9.04	19.14	6.2	0.489631	0.57804
c44166_g1_i1	Chlre4|308212	1e-13	70.1	8.61	6.46	12.9	12.92	0.767664	0.355163							KOG0748	Predicted membrane proteins, contain hemolysin III domain	Signal transduction mechanisms |General function prediction only
c23730_g1_i1	Coc_C169_1|47154	1e-13	70.1	5.06	2.39	7.89	6.88	0.963199	0.359669							KOG1187	Serine/threonine protein kinase	Signal transduction mechanisms
c55951_g1_i1	Ost9901_3|29450	1e-13	70.1	2.3	3.71	7.5	3.62	0.820432	0.39823				intracellular|DNA ligase (NAD+) activity|DNA replication|DNA repair|nucleic acid binding|	cellular_component|molecular_function|biological_process|biological_process|molecular_function|	GO:0005622|GO:0003911|GO:0006260|GO:0006281|GO:0003676|	KOG1968	Replication factor C, subunit RFC1 (large subunit)	Replication, recombination and repair
c53666_g1_i1	MicpuN3|99906	1e-13	70.1	2.21	27.41	16.06	16.36	0.19327	0.851789				intracellular|zinc ion binding|	cellular_component|molecular_function|	GO:0005622|GO:0008270|	KOG2390	Uncharacterized conserved protein	Function unknown
c45612_g1_i1	Coc_C169_1|66237	1e-13	70.5	5.65	6.59	6.14	3.23	-0.425423	0.658901	3.5.1.48	Acetylspermidine deacetylase.	\N	histone deacetylase activity | nucleus | histone deacetylation | acetylspermidine deacetylase activity|	molecular_function | cellular_component | biological_process | molecular_function|	GO:0004407 | GO:0005634 | GO:0016575 | GO:0047611|	KOG1342	Histone deacetylase complex, catalytic component RPD3	Chromatin structure and dynamics
c55269_g1_i1	ChlNC64A_1|50770	1e-13	70.5	8.5	3.41	21.95	5.02	1.03628	0.308364
c89991_g1_i1	Coc_C169_1|52062	1e-13	70.5	2.62	11.42	17.54	139.71	3.69791	0.00207918	2.5.1.33	Trans-pentaprenyltransferase.	Sterol biosynthesis	isoprenoid biosynthetic process | trans-pentaprenyltranstransferase activity|	biological_process | molecular_function|	GO:0008299 | GO:0048045|	KOG0776	Geranylgeranyl pyrophosphate synthase/Polyprenyl synthetase	Coenzyme transport and metabolism
c65800_g1_i1	Chlre4|405586	1e-13	70.5	13.1	13.03	24.29	15.89	0.571523	0.478674							KOG4408	Putative Mg2+ and Co2+ transporter CorD	Inorganic ion transport and metabolism
c24241_g1_i2	Chlre4|153955	1e-13	70.5	5.7	6.72	8.29	5.01	0.063236	1							KOG3544	Collagens (type IV and type XIII), and related proteins	Extracellular structures
c57701_g1_i1	ChlNC64A_1|52630	1e-13	70.9	6.37	1.4	10.08	16.44	1.8055	0.0722406				fatty acid biosynthesis | DNA methylation | catalytic activity | DNA binding|	biological_process | biological_process | molecular_function | molecular_function|	GO:0006633 | GO:0006306 | GO:0003824 | GO:0003677|	KOG3803	Transcription factor containing C2HC type Zn finger	Transcription
c61629_g1_i1	MicpuN3|107395	1e-13	71.2	5.55	15.11	12.01	7.21	-0.160326	0.860206				integral to membrane|	cellular_component|	GO:0016021|
c69932_g1_i1	Coc_C169_1|61060	1e-13	71.2	7.87	3.07	9.59	4.6	0.294496	0.770715				transcription factor activity | nucleus | regulation of transcription, DNA-dependent | sequence-specific DNA binding | protein dimerization activity|	molecular_function | cellular_component | biological_process | molecular_function | molecular_function|	GO:0003700 | GO:0005634 | GO:0006355 | GO:0043565 | GO:0046983|
c53607_g1_i1	Coc_C169_1|56044	1e-13	71.6	7.36	4.53	8.29	2.87	-0.190118	0.842615				nucleus|	cellular_component|	GO:0005634|	KOG2318	Uncharacterized conserved protein	Function unknown
c73016_g1_i1	Coc_C169_1|48104	1e-13	73.9	5.93	2.39	10.85	12.26	1.47869	0.0858163							KOG4726	Ultrahigh sulfur keratin-associated protein	Extracellular structures
c51980_g1_i1	MicpuN3|86202	9e-14	65.9	32.17	3.33	12.29	10.06	-0.725494	0.531329				nucleic acid binding|	molecular_function|	GO:0003676|	KOG0118	FOG: RRM domain	General function prediction only
c14231_g1_i1	Coc_C169_1|32204	9e-14	67.4	1.11	1.95	13.45	48.47	4.36961	0.000451543				hydrolase activity|	molecular_function|	GO:0016787|
c72121_g2_i1	ChlNC64A_1|145441	9e-14	68.2	23.43	32.23	21.7	14.65	-0.630743	0.442479							KOG3039	Uncharacterized conserved protein	Function unknown
c81597_g1_i1	Thaps3|25016	9e-14	68.2	5.47	6.27	16.65	29.09	2.02129	0.0409099				metabolism|oxidoreductase activity|	biological_process|molecular_function|	GO:0008152|GO:0016491|	KOG2450	Aldehyde dehydrogenase	Energy production and conversion
c13285_g1_i1	Coc_C169_1|42687	9e-14	68.9	6.54	22.37	15.38	13.49	0.0386658	1				nucleus|	cellular_component|	GO:0005634|	KOG2570	SWI/SNF transcription activation complex subunit	Transcription |Chromatin structure and dynamics
c22577_g1_i1	Thaps3|38272	9e-14	68.9	25.07	15.16	11.62	9.67	-0.935369	0.296009							KOG2820	FAD-dependent oxidoreductase	General function prediction only
c41592_g1_i1	Coc_C169_1|63969	9e-14	70.1	12.22	4.24	14.57	6.43	0.27003	0.780832				binding|	molecular_function|	GO:0005488|	KOG1293	Proteins containing armadillo/beta-catenin-like repeat	General function prediction only
c49735_g1_i1	Ost9901_3|48392	8e-14	68.2	7.13	13.22	8.94	3.28	-0.717726	0.434695							KOG0504	FOG: Ankyrin repeat	General function prediction only
c50016_g1_i1	Chlre4|133971	8e-14	68.9	14.14	3.28	12.88	2.5	-0.290196	0.764808	6.3.1.2|6.3.1.2|6.3.1.2	Glutamate--ammonia ligase.|Glutamate--ammonia ligase.|Glutamate--ammonia ligase.	Peptidoglycan biosynthesis|Nitrogen metabolism|Glutamate metabolism	glutamate-ammonia ligase activity | nitrogen compound metabolic process | glutamine biosynthetic process|	molecular_function | biological_process | biological_process|	GO:0004356 | GO:0006807 | GO:0006542|	KOG0683	Glutamine synthetase	Amino acid transport and metabolism
c14949_g1_i1	Coc_C169_1|47508	8e-14	69.3	1.28	4.61	9.86	8.31	1.60336	0.227265				proteolysis | serine-type peptidase activity | membrane | cofactor binding | transferase activity | metabolic process | catalytic activity | binding|	biological_process | molecular_function | cellular_component | molecular_function | molecular_function | biological_process | molecular_function | molecular_function|	GO:0006508 | GO:0008236 | GO:0016020 | GO:0048037 | GO:0016740 | GO:0008152 | GO:0003824 | GO:0005488|	KOG1202	Animal-type fatty acid synthase and related proteins	Lipid transport and metabolism
c48868_g1_i1	ChlNC64A_1|138907	8e-14	70.1	8.3	16.52	18.2	25.13	0.867148	0.335615							KOG1820	Microtubule-associated protein	Cytoskeleton
c44280_g1_i1	ChlNC64A_1|135623	8e-14	70.5	5.04	6.16	21.96	6.97	1.267	0.165
c65852_g1_i1	Coc_C169_1|61635	8e-14	70.9	3.9	1.59	9.21	2.06	0.947288	0.467739	6.3.2.-|6.3.2.-	Acid--D-amino-acid ligases (peptide synthases).|Acid--D-amino-acid ligases (peptide synthases).	Tryptophan metabolism|Ubiquinone biosynthesis	nucleic acid binding | zinc ion binding | UDP-N-acetylmuramoylalanyl-D-glutamyl-2,6-diaminopimelate-D-alanyl-D-alanine ligase activity | ribosomal S6-glutamic acid ligase activity | coenzyme F420-0 gamma-glutamyl ligase activity | coenzyme F420-2 alpha-glutamyl ligase activity|	molecular_function | molecular_function | molecular_function | molecular_function | molecular_function | molecular_function|	GO:0003676 | GO:0008270 | GO:0008766 | GO:0018169 | GO:0043773 | GO:0043774|	KOG2510	SWI-SNF chromatin-remodeling complex protein	Chromatin structure and dynamics
c58560_g2_i1	Coc_C169_1|43561	8e-14	71.6	6.17	6.5	8.03	7.09	0.230745	0.821917							KOG4731	Protein predicted to be involved in spindle matrix formation, contains DM13, DoH, and DOMON domains	Cell cycle control, cell division, chromosome partitioning
c68063_g3_i5	MicpuN3|62214	8e-14	72	7.81	16.4	16.15	8.32	-0.054268	0.954263	4.6.1.1	Adenylate cyclase.	Purine metabolism	protein binding|ubiquitin ligase complex|ubiquitin-protein ligase activity|protein ubiquitination|adenylate cyclase activity|calcium- and calmodulin-responsive adenylate cyclase activity|	molecular_function|cellular_component|molecular_function|biological_process|molecular_function|molecular_function|	GO:0005515|GO:0000151|GO:0004842|GO:0016567|GO:0004016|GO:0008294|	KOG0619	FOG: Leucine rich repeat	General function prediction only
c63986_g1_i2	Coc_C169_1|59346	8e-14	72.4	17.96	8.37	13.93	14.46	0.102412	0.902467				nucleic acid binding|	molecular_function|	GO:0003676|
c72617_g2_i1	Coc_C169_1|40060	8e-14	74.7	62.87	25.63	42.87	28.46	-0.376795	0.647782	3.2.1.3	Glucan 1,4-alpha-glucosidase.	Starch and sucrose metabolism	glucan 1,4-alpha-glucosidase activity|	molecular_function|	GO:0004339|	KOG2992	Nucleolar GTPase/ATPase p130	Nuclear structure
c56755_g1_i2	MicpuN3|81822	7e-14	68.2	10.64	19.43	26.19	17.65	0.515712	0.519721				protein binding|	molecular_function|	GO:0005515|	KOG0619	FOG: Leucine rich repeat	General function prediction only
c21568_g1_i1	Coc_C169_1|59771	7e-14	69.7	9.61	7.42	5.27	7.71	-0.382236	0.831484				cell wall catabolic process|	biological_process|	GO:0016998|
c17194_g1_i2	ChlNC64A_1|136515	7e-14	70.1	4.65	4.34	6.88	1.32	-0.225148	0.796429	5.2.1.8	Peptidylprolyl isomerase.	\N	protein folding | cyclophilin | peptidyl-prolyl cis-trans isomerase activity | FK506-sensitive peptidyl-prolyl cis-trans isomerase | cyclophilin-type peptidyl-prolyl cis-trans isomerase activity|	biological_process | molecular_function | molecular_function | molecular_function | molecular_function|	GO:0006457 | GO:0004600 | GO:0003755 | GO:0030051 | GO:0042027|	KOG0865	Cyclophilin type peptidyl-prolyl cis-trans isomerase	Posttranslational modification, protein turnover, chaperones
c54737_g1_i1	ChlNC64A_1|136697	7e-14	70.1	4.87	1.72	9.87	3.31	0.928065	0.488166				zinc ion binding | ubiquitin-protein ligase activity | ubiquitin ligase complex | protein ubiquitination|	molecular_function | molecular_function | cellular_component | biological_process|	GO:0008270 | GO:0004842 | GO:0000151 | GO:0016567|	KOG1609	Protein involved in mRNA turnover and stability	RNA processing and modification
c53249_g2_i1	Chlre4|143900	7e-14	70.5	12.52	3.27	12.83	9.97	0.494003	0.681456				ATP binding | transport | integral to membrane | ATPase activity, coupled to transmembrane movement of substances | ATPase activity | nucleotide binding | nucleoside-triphosphatase activity|	molecular_function | biological_process | cellular_component | molecular_function | molecular_function | molecular_function | molecular_function|	GO:0005524 | GO:0006810 | GO:0016021 | GO:0042626 | GO:0016887 | GO:0000166 | GO:0017111|	KOG0054	Multidrug resistance-associated protein/mitoxantrone resistance protein, ABC superfamily	Secondary metabolites biosynthesis, transport and catabolism
c74263_g2_i1	Coc_C169_1|68334	7e-14	70.5	37.22	36.69	103.5	190.88	2.08907	0.0150696
c56940_g1_i1	ChlNC64A_1|59466	7e-14	71.6	16.4	25.88	14.67	15.41	-0.480449	0.562428				protein folding | heat shock protein binding | unfolded protein binding|	biological_process | molecular_function | molecular_function|	GO:0006457 | GO:0031072 | GO:0051082|
c67451_g1_i3	Coc_C169_1|52804	6e-14	65.9	63.41	56.52	67.35	33.54	-0.290516	0.723357	2.5.1.18	Glutathione transferase.	Glutathione metabolism	glutathione transferase activity|	molecular_function|	GO:0004364|
c57543_g1_i2	Coc_C169_1|39890	6e-14	68.2	19.07	6.46	18.64	5.13	-0.189404	0.884477							KOG2508	Predicted phospholipase	Lipid transport and metabolism
c60836_g2_i1	Coc_C169_1|45983	6e-14	70.5	10.37	7.98	15.37	36.49	1.58992	0.0890159				ATP binding | ATPase activity | nucleotide binding | nucleoside-triphosphatase activity|	molecular_function | molecular_function | molecular_function | molecular_function|	GO:0005524 | GO:0016887 | GO:0000166 | GO:0017111|	KOG0061	Transporter, ABC superfamily (Breast cancer resistance protein)	Secondary metabolites biosynthesis, transport and catabolism
c38491_g1_i1	ChlNC64A_1|138907	6e-14	70.5	4.43	3.76	8.74	7.09	0.926093	0.363184							KOG1820	Microtubule-associated protein	Cytoskeleton
c41944_g1_i1	Coc_C169_1|43138	6e-14	70.5	1.98	2.16	7.92	6.27	1.71505	0.121076							KOG1947	Leucine rich repeat proteins, some proteins contain F-box	General function prediction only
c55173_g1_i1	ChlNC64A_1|137903	6e-14	70.5	6.91	6.14	10.26	9.93	0.618315	0.481384	2.7.1.-|2.7.1.-|2.7.1.-|2.7.1.-|2.7.1.-	Phosphotransferases with an alcohol group as acceptor.|Phosphotransferases with an alcohol group as acceptor.|Phosphotransferases with an alcohol group as acceptor.|Phosphotransferases with an alcohol group as acceptor.|Phosphotransferases with an alcohol group as acceptor.	Sphingoglycolipid metabolism|Benzoate degradation via CoA ligation|Starch and sucrose metabolism|Inositol phosphate metabolism|Nicotinate and nicotinamide metabolism	phosphatidylinositol phosphate kinase activity | cobinamide kinase activity | phosphorylase kinase regulator activity | JUN kinase kinase activity | phosphofructokinase activity | IkappaB kinase activity | MAP kinase kinase kinase kinase activity | MP kinase activity | MAP kinase 1 activity | Janus kinase activity | receptor signaling protein tyrosine kinase activity | non-membrane spanning prote…	molecular_function | molecular_function | molecular_function | molecular_function | molecular_function | molecular_function | molecular_function | molecular_function | molecular_function | molecular_function | molecular_function | molecular_function | molecular_function | molecular_function | molecular_function | molecular_function | molecular_function | molecular_function | molecular_function | …	GO:0016307 | GO:0008819 | GO:0008607 | GO:0008545 | GO:0008443 | GO:0008384 | GO:0008349 | GO:0008339 | GO:0008338 | GO:0004718 | GO:0004716 | GO:0004715 | GO:0004714 | GO:0004712 | GO:0004711 | GO:0004710 | GO:0004709 | GO:0004708 | GO:0004707 | GO:0004706 | GO:0004705 | GO:0004704 | GO:0004703 | GO:0004702 | GO:0004701 | GO:0004700 | GO:0004698 | GO:0004697 | GO:0004696 | GO:0004695 | GO:000469…	KOG4749	Inositol polyphosphate kinase	Signal transduction mechanisms
c51067_g1_i1	Chlre4|149305	6e-14	70.5	6.41	6.7	22.77	8.93	1.20251	0.201916	3.1.11.-	Exodeoxyribonucleases producing 5'-phosphomonoesters.	\N	nucleic acid binding | exonuclease activity | intracellular | exodeoxyribonuclease X activity | exonuclease VIII activity | ribonuclease R activity|	molecular_function | molecular_function | cellular_component | molecular_function | molecular_function | molecular_function|	GO:0003676 | GO:0004527 | GO:0005622 | GO:0008856 | GO:0008858 | GO:0008997|	KOG2045	5'-3' exonuclease XRN1/KEM1/SEP1 involved in DNA strand exchange and mRNA turnover	Replication, recombination and repair |Cell cycle control, cell division, chromosome partitioning
c35306_g1_i1	ChlNC64A_1|57520	6e-14	71.6	0.51	6.87	17.02	11.92	1.91726	0.0563086							KOG1947	Leucine rich repeat proteins, some proteins contain F-box	General function prediction only
c62959_g2_i1	Coc_C169_1|62196	6e-14	73.9	7.12	7.19	7.7	4.96	-0.234382	0.799121				DNA binding | transcription factor activity | transcription initiation | regulation of transcription, DNA-dependent | sigma factor activity|	molecular_function | molecular_function | biological_process | biological_process | molecular_function|	GO:0003677 | GO:0003700 | GO:0006352 | GO:0006355 | GO:0016987|	KOG0613	Projectin/twitchin and related proteins	Cytoskeleton
c38923_g1_i1	Coc_C169_1|11826	5e-14	68.2	6.77	2.99	14.92	12.78	1.48397	0.165523				protein kinase activity | ATP binding | protein amino acid phosphorylation | protein-tyrosine kinase activity | protein serine/threonine kinase activity | cyclin-dependent protein kinase activity|	molecular_function | molecular_function | biological_process | molecular_function | molecular_function | molecular_function|	GO:0004672 | GO:0005524 | GO:0006468 | GO:0004713 | GO:0004674 | GO:0004693|	KOG0593	Predicted protein kinase KKIAMRE	General function prediction only
c38842_g1_i1	Chlre4|54360	5e-14	68.6	1.37	10.04	9.08	6.71	0.529034	0.764467
c89030_g1_i1	Ost9901_3|4151	5e-14	68.9	2.13	1.17	10.85	226.51	6.34715	3.16744e-05	3.4.21.-	Serine endopeptidases.	\N	trypsin activity|proteolysis and peptidolysis|protein binding|serine-type endopeptidase activity|subtilase activity|pancreatic elastase activity|plasminogen activator activity|serine-type signal peptidase activity|proprotein convertase activity|	molecular_function|biological_process|molecular_function|molecular_function|molecular_function|molecular_function|molecular_function|molecular_function|molecular_function|	GO:0004295|GO:0006508|GO:0005515|GO:0004252|GO:0004289|GO:0008132|GO:0008243|GO:0008991|GO:0016808|	KOG1320	Serine protease	Posttranslational modification, protein turnover, chaperones
c78070_g1_i1	Coc_C169_1|58463	5e-14	69.7	5.04	7.94	12.52	6.15	0.531904	0.681161				binding|	molecular_function|	GO:0005488|	KOG3565	Cdc42-interacting protein CIP4	Cytoskeleton
c45102_g1_i1	Coc_C169_1|65656	5e-14	70.1	5.37	3.85	8.78	5.31	0.572542	0.611908	1.14.-.-|1.14.-.-|1.14.-.-|1.14.-.-	Acting on paired donors, with incorporation or reduction of|Acting on paired donors, with incorporation or reduction of|Acting on paired donors, with incorporation or reduction of|Acting on paired donors, with incorporation or reduction of	gamma-Hexachlorocyclohexane degradation|Ascorbate and aldarate metabolism|Flavonoids, stilbene and lignin biosynthesis|Fluorene degradation	monooxygenase activity | iron ion binding | electron transport | heme binding | fluorene oxygenase activity | mono-butyltin dioxygenase activity | limonene 8-monooxygenase activity | tri-n-butyltin dioxygenase activity | di-n-butyltin dioxygenase activity | methylsilanetriol hydroxylase activity | methyl tertiary butyl ether 3-monooxygenase activity | 4-nitrocatechol 4-monooxygenase activity | 4-…	molecular_function | molecular_function | biological_process | molecular_function | molecular_function | molecular_function | molecular_function | molecular_function | molecular_function | molecular_function | molecular_function | molecular_function | molecular_function | molecular_function | molecular_function | molecular_function | molecular_function | molecular_function | molecular_function | …	GO:0004497 | GO:0005506 | GO:0006118 | GO:0020037 | GO:0018585 | GO:0018586 | GO:0018587 | GO:0018588 | GO:0018589 | GO:0018590 | GO:0018591 | GO:0018592 | GO:0018593 | GO:0018594 | GO:0018595 | GO:0018596 | GO:0018597 | GO:0018598 | GO:0018599 | GO:0018600 | GO:0043823|	KOG0157	Cytochrome P450 CYP4/CYP19/CYP26 subfamilies	Lipid transport and metabolism |Secondary metabolites biosynthesis, transport and catabolism
c45908_g1_i1	Coc_C169_1|45160	5e-14	70.1	6.52	11.13	6.12	7.46	-0.357337	0.838492							KOG2352	Predicted spermine/spermidine synthase	Amino acid transport and metabolism
c89513_g1_i1	Coc_C169_1|68334	5e-14	70.1	8.02	0.76	5.85	5.7	0.368492	0.814812
c51198_g1_i1	ChlNC64A_1|136117	5e-14	70.5	11.27	12.08	11.67	7.61	-0.313305	0.725664
c11486_g1_i1	Coc_C169_1|45296	5e-14	71.2	4.38	1.53	2.73	2.97	-0.068593	1	3.2.1.18|3.2.1.18	Exo-alpha-sialidase.|Exo-alpha-sialidase.	N-Glycan degradation|Sphingoglycolipid metabolism	RNA binding | RNA processing | exo-alpha-sialidase activity|	molecular_function | biological_process | molecular_function|	GO:0003723 | GO:0006396 | GO:0004308|	KOG1847	mRNA splicing factor	RNA processing and modification
c66589_g1_i2	Coc_C169_1|67252	5e-14	71.6	16.72	10.34	8.57	5.83	-0.950586	0.254716				protein transport | protein folding|	biological_process | biological_process|	GO:0015031 | GO:0006457|
c87190_g1_i1	Coc_C169_1|64835	5e-14	72	2.23	2.7	6.08	6.16	1.26955	0.204063				transcription factor activity | nucleus | regulation of transcription, DNA-dependent | DNA binding|	molecular_function | cellular_component | biological_process | molecular_function|	GO:0003700 | GO:0005634 | GO:0006355 | GO:0003677|	KOG1869	Splicing coactivator SRm160/300, subunit SRm300	RNA processing and modification
c48471_g1_i1	Coc_C169_1|61368	5e-14	72.4	9.3	5.08	7.98	2.31	-0.561773	0.526466				integral to membrane|	cellular_component|	GO:0016021|	KOG1809	Vacuolar protein sorting-associated protein	Intracellular trafficking, secretion, and vesicular transport
c40685_g1_i1	Chlre4|343778	5e-14	72.8	2.73	3.54	16.11	104.65	4.4416	0.000123807				nucleic acid binding | endonuclease activity|	molecular_function | molecular_function|	GO:0003676 | GO:0004519|
c63638_g1_i3	Coc_C169_1|46702	5e-14	72.8	10.08	11.28	8	9.44	-0.284878	0.766399							KOG2148	Exocyst protein Sec3	Intracellular trafficking, secretion, and vesicular transport
c60957_g1_i2	Coc_C169_1|68194	5e-14	74.7	4.89	17.79	12.87	16.18	0.3853	0.657423							KOG4563	Cell cycle-regulated histone H1-binding protein	Chromatin structure and dynamics |Cell cycle control, cell division, chromosome partitioning
c684_g1_i1	Coc_C169_1|67632	4e-14	68.6	11.24	11.67	14.01	11.51	0.181623	0.914423							KOG3683	Uncharacterized conserved protein	Function unknown
c27568_g1_i1	Coc_C169_1|61427	4e-14	70.1	3.31	4.85	14.59	10.71	1.6072	0.101629				transcription factor activity | nucleus | regulation of transcription, DNA-dependent | sequence-specific DNA binding|	molecular_function | cellular_component | biological_process | molecular_function|	GO:0003700 | GO:0005634 | GO:0006355 | GO:0043565|	KOG4364	Chromatin assembly factor-I	Chromatin structure and dynamics
c92875_g1_i1	Coc_C169_1|4003	4e-14	70.1	7.45	5.92	5.05	8.04	-0.0108297	1				protein kinase activity | ATP binding | protein amino acid phosphorylation | protein-tyrosine kinase activity | protein serine/threonine kinase activity | transmembrane receptor protein serine/threonine kinase activity | 3-phosphoinositide-dependent protein kinase activity | DNA-dependent protein kinase activity | AMP-activated protein kinase activity | casein kinase activity | casein kinase I ac…	molecular_function | molecular_function | biological_process | molecular_function | molecular_function | molecular_function | molecular_function | molecular_function | molecular_function | molecular_function | molecular_function | molecular_function | molecular_function | molecular_function | molecular_function | molecular_function | molecular_function | molecular_function | molecular_function | …	GO:0004672 | GO:0005524 | GO:0006468 | GO:0004713 | GO:0004674 | GO:0004675 | GO:0004676 | GO:0004677 | GO:0004679 | GO:0004680 | GO:0004681 | GO:0004690 | GO:0004694 | GO:0004695 | GO:0004696 | GO:0004698 | GO:0004700 | GO:0004702 | GO:0004704 | GO:0004705 | GO:0004706 | GO:0004708 | GO:0004710 | GO:0004711 | GO:0004718 | GO:0008338 | GO:0008339 | GO:0008349 | GO:0008545 | GO:0016908 | GO:001690…	KOG0582	Ste20-like serine/threonine protein kinase	Signal transduction mechanisms
c42133_g1_i1	Chlre4|287003	4e-14	70.1	8.26	11.66	13.62	9.98	0.24965	0.856895				multidrug transport | drug transporter activity | antiporter activity | membrane|	biological_process | molecular_function | molecular_function | cellular_component|	GO:0006855 | GO:0015238 | GO:0015297 | GO:0016020|	KOG1347	Uncharacterized membrane protein, predicted efflux pump	General function prediction only
c24113_g1_i1	Chlre4|394888	4e-14	70.1	5.9	2.1	7.81	1.91	0.25591	1				ATP binding | ATPase activity|	molecular_function | molecular_function|	GO:0005524 | GO:0016887|	KOG0059	Lipid exporter ABCA1 and related proteins, ABC superfamily	Lipid transport and metabolism |General function prediction only
c58258_g2_i1	Coc_C169_1|40549	4e-14	70.9	6.3	3.46	12.99	1.11	0.402937	0.852198							KOG4501	Transcription coactivator complex, P100 component	Transcription
c67966_g1_i3	ChlNC64A_1|142745	4e-14	70.9	1.91	7.99	8.29	3	0.11186	0.940249				regulation of signal transduction | response to biotic stimulus|	biological_process | biological_process|	GO:0009966 | GO:0009607|	KOG2830	Protein phosphatase 2A-associated protein	Signal transduction mechanisms
c77662_g1_i1	Thaps3|38757	4e-14	70.9	1.23	13.46	8.01	3.88	-0.3309	0.780489				GTP binding|	molecular_function|	GO:0005525|	KOG1191	Mitochondrial GTPase	Translation, ribosomal structure and biogenesis
c27248_g1_i1	Coc_C169_1|45814	4e-14	70.9	5.56	7.91	13.2	4.45	0.355545	0.829605
c72477_g3_i1	Coc_C169_1|41231	4e-14	71.2	83.96	24.74	93.98	47.56	0.278348	0.749095	2.1.1.76	Quercetin 3-O-methyltransferase.	Flavonoids, stilbene and lignin biosynthesis	O-methyltransferase activity | quercetin 3-O-methyltransferase activity|	molecular_function | molecular_function|	GO:0008171 | GO:0030755|	KOG3178	Hydroxyindole-O-methyltransferase and related SAM-dependent methyltransferases	General function prediction only
c24668_g1_i1	Coc_C169_1|59833	4e-14	71.2	2.76	1.7	10.52	13.1	2.39305	0.0210598
c19117_g1_i1	ChlNC64A_1|136118	4e-14	71.2	2.89	4.78	12.62	10.33	1.54577	0.0822075	3.2.1.18|3.2.1.18	Exo-alpha-sialidase.|Exo-alpha-sialidase.	N-Glycan degradation|Sphingoglycolipid metabolism	exo-alpha-sialidase activity|	molecular_function|	GO:0004308|	KOG3544	Collagens (type IV and type XIII), and related proteins	Extracellular structures
c41670_g1_i1	Coc_C169_1|49276	4e-14	71.2	5.58	13.8	12.19	17.72	0.677292	0.448672	3.6.1.-|3.6.1.-	In phosphorous-containing anhydrides.|In phosphorous-containing anhydrides.	Starch and sucrose metabolism|Folate biosynthesis	nucleic acid binding | helicase activity | ATP binding | zinc ion binding | DNA recombination | ATP-dependent helicase activity | diacylglycerol pyrophosphate phosphatase activity | thiamin-pyrophosphatase activity | 8-oxo-7,8-dihydroguanine triphosphatase activity | UDP-2,3-diacylglucosamine hydrolase activity | bis(5'-nucleosyl)-tetraphosphatase activity | dATP pyrophosphohydrolase activity | p…	molecular_function | molecular_function | molecular_function | molecular_function | biological_process | molecular_function | molecular_function | molecular_function | molecular_function | molecular_function | molecular_function | molecular_function | molecular_function | molecular_function | molecular_function | molecular_function|	GO:0003676 | GO:0004386 | GO:0005524 | GO:0008270 | GO:0006310 | GO:0008026 | GO:0000810 | GO:0004787 | GO:0008413 | GO:0008758 | GO:0008796 | GO:0008828 | GO:0016462 | GO:0019176 | GO:0019177 | GO:0043141|	KOG0351	ATP-dependent DNA helicase	Replication, recombination and repair
c81078_g1_i1	Chlre4|424130	4e-14	71.2	4.53	8.57	7	2.02	-0.634835	0.481019							KOG1947	Leucine rich repeat proteins, some proteins contain F-box	General function prediction only
c48953_g1_i1	ChlNC64A_1|10712	4e-14	71.6	8.95	0.19	6.8	8.65	0.770647	0.516724	1.17.4.1|1.17.4.1	Ribonucleoside-diphosphate reductase.|Ribonucleoside-diphosphate reductase.	Pyrimidine metabolism|Purine metabolism	deoxyribonucleoside diphosphate metabolism | ribonucleoside-diphosphate reductase activity|	biological_process | molecular_function|	GO:0009186 | GO:0004748|	KOG1567	Ribonucleotide reductase, beta subunit	Nucleotide transport and metabolism
c70467_g2_i6	Coc_C169_1|45570	4e-14	71.6	30.61	25.28	46.14	53.89	0.867286	0.282901				protein kinase activity | ATP binding | protein amino acid phosphorylation | protein-tyrosine kinase activity | protein serine/threonine kinase activity | ion channel activity | ion transport | membrane|	molecular_function | molecular_function | biological_process | molecular_function | molecular_function | molecular_function | biological_process | cellular_component|	GO:0004672 | GO:0005524 | GO:0006468 | GO:0004713 | GO:0004674 | GO:0005216 | GO:0006811 | GO:0016020|	KOG0592	3-phosphoinositide-dependent protein kinase (PDK1)	Signal transduction mechanisms
c58816_g1_i1	Coc_C169_1|11750	4e-14	72	3.77	4.72	8.46	13.54	1.41009	0.0950269				protein kinase activity | ATP binding | protein amino acid phosphorylation | protein-tyrosine kinase activity | protein serine/threonine kinase activity | cAMP-dependent protein kinase activity | cAMP-dependent protein kinase complex|	molecular_function | molecular_function | biological_process | molecular_function | molecular_function | molecular_function | cellular_component|	GO:0004672 | GO:0005524 | GO:0006468 | GO:0004713 | GO:0004674 | GO:0004691 | GO:0005952|	KOG0616	cAMP-dependent protein kinase catalytic subunit (PKA)	Signal transduction mechanisms
c72073_g3_i2	MicpuN3|67619	4e-14	72	7.14	18.74	22.79	20.48	0.737352	0.373432				protein binding|	molecular_function|	GO:0005515|	KOG0619	FOG: Leucine rich repeat	General function prediction only
c68063_g3_i4	MicpuN3|78713	4e-14	72.4	6.45	16.83	11.64	6.15	-0.448756	0.594289				protein binding|	molecular_function|	GO:0005515|	KOG0619	FOG: Leucine rich repeat	General function prediction only
c63440_g1_i1	Coc_C169_1|35372	4e-14	72.8	8.86	19.46	16.78	5.92	-0.426591	0.612722							KOG1838	Alpha/beta hydrolase	General function prediction only
c55370_g1_i1	Coc_C169_1|63467	4e-14	72.8	9.87	2.76	9.55	5.51	0.186221	0.892637				ubiquitin ligase complex | ubiquitin-protein ligase activity | protein ubiquitination|	cellular_component | molecular_function | biological_process|	GO:0000151 | GO:0004842 | GO:0016567|	KOG0167	FOG: Armadillo/beta-catenin-like repeats	Function unknown
c51135_g1_i1	Coc_C169_1|47533	4e-14	72.8	9.08	5.82	7.97	6.1	-0.116622	0.955162				monooxygenase activity | iron ion binding | electron transport | heme binding | triacylglycerol lipase activity | lipid metabolic process | catalytic activity|	molecular_function | molecular_function | biological_process | molecular_function | molecular_function | biological_process | molecular_function|	GO:0004497 | GO:0005506 | GO:0006118 | GO:0020037 | GO:0004806 | GO:0006629 | GO:0003824|	KOG0158	Cytochrome P450 CYP3/CYP5/CYP6/CYP9 subfamilies	Secondary metabolites biosynthesis, transport and catabolism
c70650_g1_i7	Coc_C169_1|52943	4e-14	73.2	25.47	16.56	28.58	29.17	0.453182	0.566852
c16430_g1_i1	Coc_C169_1|48497	4e-14	73.6	8.54	1.07	3.33	3.2	-0.57776	0.620213				nucleus | ribosome biogenesis and assembly|	cellular_component | biological_process|	GO:0005634 | GO:0042254|	KOG1951	GTP-binding protein AARP2 involved in 40S ribosome biogenesis	Translation, ribosomal structure and biogenesis
c66635_g1_i1	ChlNC64A_1|139124	4e-14	73.9	18.55	2.61	1.52	0.44	-3.46026	0.00284283	2.3.1.48	Histone acetyltransferase.	\N	integral to membrane | G-protein coupled receptor protein signaling pathway | histone acetyltransferase activity | rhodopsin-like receptor activity|	cellular_component | biological_process | molecular_function | molecular_function|	GO:0016021 | GO:0007186 | GO:0004402 | GO:0001584|	KOG1878	Nuclear receptor coregulator SMRT/SMRTER, contains Myb-like domains	Transcription
c62307_g2_i1	ChlNC64A_1|58796	4e-14	74.7	6.54	4.86	14.64	9.8	1.0422	0.193892							KOG2294	Transcription factor of the Forkhead/HNF3 family	Transcription
c69523_g1_i1	Coc_C169_1|33070	3e-14	65.9	75.52	119.97	73.54	95.34	-0.132384	0.878905
c53715_g1_i1	Coc_C169_1|19104	3e-14	67	20.41	3.45	30.98	14.54	0.83848	0.422038							KOG2868	Decapping enzyme complex component DCP1	RNA processing and modification |Transcription
c69801_g3_i1	Chlre4|426123	3e-14	67.4	12.59	4.3	7.28	2.35	-0.858474	0.403938
c58876_g1_i1	Coc_C169_1|28488	3e-14	68.9	2348.24	1079.36	2766.41	954.51	-0.0225628	0.978549				photosynthesis, light harvesting | membrane|	biological_process | cellular_component|	GO:0009765 | GO:0016020|
c79753_g1_i1	Chlre4|49544	3e-14	69.3	1.71	5.79	25.34	226.01	5.27177	4.70943e-05				translation release factor activity | translational termination|	molecular_function | biological_process|	GO:0003747 | GO:0006415|	KOG2726	Mitochondrial polypeptide chain release factor	Translation, ribosomal structure and biogenesis
c56027_g1_i1	Coc_C169_1|42427	3e-14	69.3	5.32	9.26	14.49	7.37	0.536051	0.577179				response to biotic stimulus | regulation of signal transduction|	biological_process | biological_process|	GO:0009607 | GO:0009966|	KOG2830	Protein phosphatase 2A-associated protein	Signal transduction mechanisms
c93645_g1_i1	ChlNC64A_1|58502	3e-14	69.7	1.92	6.6	12.65	3.09	0.832506	0.530995							KOG4563	Cell cycle-regulated histone H1-binding protein	Chromatin structure and dynamics |Cell cycle control, cell division, chromosome partitioning
c62012_g1_i4	ChlNC64A_1|143088	3e-14	70.5	7.27	10.41	12.41	10.62	0.365123	0.654299				catalytic activity|	molecular_function|	GO:0003824|	KOG4781	Uncharacterized conserved protein	Function unknown
c54328_g1_i1	Chlre4|188339	3e-14	70.5	42.56	19.07	45.01	34.12	0.321578	0.696424				carbohydrate metabolic process | intramolecular transferase activity, phosphotransferases|	biological_process | molecular_function|	GO:0005975 | GO:0016868|
c30301_g1_i1	Chlre4|154976	3e-14	70.5	11.31	3.57	2.26	4.97	-1.04571	0.519107				carbohydrate metabolic process | transferase activity, transferring hexosyl groups | lipid glycosylation|	biological_process | molecular_function | biological_process|	GO:0005975 | GO:0016758 | GO:0030259|	KOG1192	UDP-glucuronosyl and UDP-glucosyl transferase	Energy production and conversion |Carbohydrate transport and metabolism
c3065_g1_i1	ChlNC64A_1|137060	3e-14	70.5	0.89	9.82	21.46	7.13	1.35476	0.207255				integral to membrane | copper ion transport | copper ion transporter activity|	cellular_component | biological_process | molecular_function|	GO:0016021 | GO:0006825 | GO:0005375|	KOG3386	Copper transporter	Inorganic ion transport and metabolism
c34597_g1_i1	Chlre4|123395	3e-14	70.9	9.95	7.64	5.85	2.44	-1.09458	0.29631							KOG4177	Ankyrin	Cell wall/membrane/envelope biogenesis
c84715_g1_i1	Coc_C169_1|65896	3e-14	70.9	4.76	1.63	11.49	3.06	1.11134	0.398501				protein binding|	molecular_function|	GO:0005515|	KOG0391	SNF2 family DNA-dependent ATPase	General function prediction only
c57626_g3_i1	Coc_C169_1|66097	3e-14	71.2	9.9	7.03	2.88	2.09	-1.76654	0.0846964							KOG0978	E3 ubiquitin ligase involved in syntaxin degradation	Posttranslational modification, protein turnover, chaperones
c56836_g1_i1	Coc_C169_1|62557	3e-14	71.2	2.74	2.81	7.46	6.51	1.29126	0.202402							KOG4460	Nuclear pore complex, Nup88/rNup84 component	Nuclear structure |Intracellular trafficking, secretion, and vesicular transport
c68760_g3_i1	MicpuN3|104523	3e-14	71.6	7.77	7.47	20.26	9.78	0.904108	0.281315				translation initiation factor activity|regulation of translational initiation|	molecular_function|biological_process|	GO:0003743|GO:0006446|	KOG1416	tRNA(1-methyladenosine) methyltransferase, subunit GCD10	Translation, ribosomal structure and biogenesis
c88205_g1_i1	Chlre4|144677	3e-14	71.6	0.72	4.74	12.53	2.28	1.31218	0.316801	1.13.11.12	Lipoxygenase.	\N	iron ion binding | electron transport | lipoxygenase activity | metal ion binding|	molecular_function | biological_process | molecular_function | molecular_function|	GO:0005506 | GO:0006118 | GO:0016165 | GO:0046872|
c38288_g2_i1	ChlNC64A_1|133915	3e-14	71.6	0.53	0.42	9.17	34.02	5.47346	2.045e-05				catalytic activity|	molecular_function|	GO:0003824|	KOG0634	Aromatic amino acid aminotransferase and related proteins	Amino acid transport and metabolism
c57992_g1_i1	MicpuN3|55531	3e-14	71.6	5.25	2.22	2.88	1.4	-0.780541	0.545183							KOG1922	Rho GTPase effector BNI1 and related formins	Signal transduction mechanisms |Cytoskeleton
c6045_g1_i1	ChlNC64A_1|139335	3e-14	72	5.23	6.72	11.94	7.41	0.646756	0.472765							KOG4703	Uncharacterized conserved protein	Function unknown
c70249_g2_i2	MicpuN3|89134	3e-14	72	4.44	6.7	7.23	2.09	-0.333402	0.751526				protein binding|	molecular_function|	GO:0005515|	KOG0619	FOG: Leucine rich repeat	General function prediction only
c355_g1_i1	Coc_C169_1|39545	3e-14	72.4	9.76	24.13	16.86	23.54	0.312231	0.732911				biosynthetic process | hydrolase activity, acting on ester bonds | metabolic process | oxidoreductase activity | phosphopantetheine binding | cofactor binding | catalytic activity | binding|	biological_process | molecular_function | biological_process | molecular_function | molecular_function | molecular_function | molecular_function | molecular_function|	GO:0009058 | GO:0016788 | GO:0008152 | GO:0016491 | GO:0031177 | GO:0048037 | GO:0003824 | GO:0005488|	KOG1202	Animal-type fatty acid synthase and related proteins	Lipid transport and metabolism
c62415_g2_i1	ChlNC64A_1|135008	3e-14	73.2	3.14	3.2	9.73	4.92	1.13366	0.216068	3.2.1.3	Glucan 1,4-alpha-glucosidase.	Starch and sucrose metabolism	extracellular region | hormone activity | glucan 1,4-alpha-glucosidase activity|	cellular_component | molecular_function | molecular_function|	GO:0005576 | GO:0005179 | GO:0004339|	KOG4701	Chitinase	Cell wall/membrane/envelope biogenesis
c68127_g3_i1	MicpuN3|62442	3e-14	73.6	1.63	8.67	8.49	4.08	0.207476	0.844744	2.3.1.48	Histone acetyltransferase.	\N	transcription cofactor activity|histone acetyltransferase activity|nucleus|regulation of transcription, DNA-dependent|zinc ion binding|protein binding|transcription coactivator activity|regulation of transcription|	molecular_function|molecular_function|cellular_component|biological_process|molecular_function|molecular_function|molecular_function|biological_process|	GO:0003712|GO:0004402|GO:0005634|GO:0006355|GO:0008270|GO:0005515|GO:0003713|GO:0045449|	KOG1778	CREB binding protein/P300 and related TAZ Zn-finger proteins	Transcription
c72928_g1_i2	MicpuN3|58690	3e-14	75.5	67.79	15.62	52.7	44.18	0.179842	0.840081	3.1.1.-|3.1.1.-|3.1.1.-	Carboxylic ester hydrolases.|Carboxylic ester hydrolases.|Carboxylic ester hydrolases.	2,4-Dichlorobenzoate degradation|Pentose and glucuronate interconversions|Butanoate metabolism	triacylglycerol lipase activity|lipid metabolic process|catalytic activity|phospholipase activity|lipase activity|1-oxa-2-oxocycloheptane lactonase activity|sulfolactone hydrolase activity|3,4-dihydrocoumarin hydrolase activity|butyrolactone hydrolase activity|	molecular_function|biological_process|molecular_function|molecular_function|molecular_function|molecular_function|molecular_function|molecular_function|molecular_function|	GO:0004806|GO:0006629|GO:0003824|GO:0004620|GO:0016298|GO:0018731|GO:0018732|GO:0018733|GO:0018734|	KOG4569	Predicted lipase	Lipid transport and metabolism
c59146_g1_i2	Coc_C169_1|48104	3e-14	75.9	5.08	1.6	11.53	15.75	2.05956	0.0235469							KOG4726	Ultrahigh sulfur keratin-associated protein	Extracellular structures
c36146_g1_i1	Coc_C169_1|60270	2e-14	67	6.19	3.33	6.83	6.03	0.425411	0.866844				proteolysis | metallopeptidase activity | zinc ion binding|	biological_process | molecular_function | molecular_function|	GO:0006508 | GO:0008237 | GO:0008270|	KOG4842	Protein involved in sister chromatid separation and/or segregation	Cell cycle control, cell division, chromosome partitioning
c25016_g1_i2	Coc_C169_1|32335	2e-14	67.8	7.78	5.86	7.33	3.59	-0.312805	0.884485							KOG4197	FOG: PPR repeat	General function prediction only
c52735_g1_i1	Chlre4|105319	2e-14	68.6	26.7	16.86	24.9	16.12	-0.0954916	1							KOG2922	Uncharacterized conserved protein	Function unknown
c62135_g1_i1	Chlre4|184775	2e-14	68.9	1074.85	1294.33	1257.51	438.07	-0.572541	0.470927				photosynthesis, light harvesting | membrane|	biological_process | cellular_component|	GO:0009765 | GO:0016020|
c16700_g1_i2	ChlNC64A_1|13061	2e-14	68.9	3.27	1.29	4.87	4.48	1.01166	0.311459				endoribonuclease activity | RNA binding|	molecular_function | molecular_function|	GO:0004521 | GO:0003723|	KOG1642	Ribonuclease, T2 family	RNA processing and modification
c62561_g2_i2	Coc_C169_1|42095	2e-14	68.9	2.1	10.04	16.14	8.45	1.01015	0.365216							KOG3827	Inward rectifier K+ channel	Inorganic ion transport and metabolism
c47299_g1_i1	Chlre4|424040	2e-14	69.3	17.11	6.47	10.04	5.21	-0.683679	0.476654	4.2.99.18	DNA-(apurinic or apyrimidinic site) lyase.	\N	DNA binding | endonuclease activity | intracellular | DNA repair | DNA-(apurinic or apyrimidinic site) lyase activity|	molecular_function | molecular_function | cellular_component | biological_process | molecular_function|	GO:0003677 | GO:0004519 | GO:0005622 | GO:0006281 | GO:0003906|	KOG1294	Apurinic/apyrimidinic endonuclease and related enzymes	Replication, recombination and repair
c83567_g1_i1	Coc_C169_1|17466	2e-14	69.3	13.08	13.06	11.56	8.53	-0.357491	0.834147	3.1.3.25|3.1.3.25|3.1.3.25	Myo-inositol-1(or 4)-monophosphatase.|Myo-inositol-1(or 4)-monophosphatase.|Myo-inositol-1(or 4)-monophosphatase.	Inositol phosphate metabolism|Streptomycin biosynthesis|\N	inositol or phosphatidylinositol phosphatase activity | inositol-1(or 4)-monophosphatase activity|	molecular_function | molecular_function|	GO:0004437 | GO:0008934|	KOG2951	Inositol monophosphatase	Carbohydrate transport and metabolism
c31131_g1_i1	Coc_C169_1|56666	2e-14	69.7	5.85	11.38	11.47	11.09	0.387787	0.660466							KOG2606	OTU (ovarian tumor)-like cysteine protease	Signal transduction mechanisms |Posttranslational modification, protein turnover, chaperones
c54083_g1_i1	Coc_C169_1|47455	2e-14	69.7	3.59	4.15	5.48	2.28	-0.0207093	1				carbonate dehydratase activity | zinc ion binding | carbon utilization|	molecular_function | molecular_function | biological_process|	GO:0004089 | GO:0008270 | GO:0015976|
c60135_g1_i1	Coc_C169_1|44255	2e-14	70.1	12.7	31.59	24.94	15.35	-0.171499	0.855742				integral to membrane|	cellular_component|	GO:0016021|	KOG3882	Tetraspanin family integral membrane protein	General function prediction only
c70700_g1_i1	Ost9901_3|14967	2e-14	70.1	5.57	12.55	34.41	95.4	2.97108	0.00233641							KOG0672	Halotolerance protein HAL3 (contains flavoprotein domain)	Cell cycle control, cell division, chromosome partitioning |Inorganic ion transport and metabolism
c43833_g1_i1	Coc_C169_1|49330	2e-14	70.5	3.92	6.74	13.97	7.87	1.00814	0.300954
c73571_g2_i4	Coc_C169_1|34352	2e-14	70.5	9.82	15.34	13.2	13.22	0.0681839	0.959177
c49870_g1_i1	Coc_C169_1|65197	2e-14	70.5	6.44	5.54	3.23	2.34	-1.12645	0.224425				nucleic acid binding | intracellular | zinc ion binding|	molecular_function | cellular_component | molecular_function|	GO:0003676 | GO:0005622 | GO:0008270|	KOG2186	Cell growth-regulating nucleolar protein	Cell cycle control, cell division, chromosome partitioning
c79869_g1_i1	Coc_C169_1|40400	2e-14	70.9	7.13	7.05	15.65	9.83	0.826368	0.37724				hydrolase activity, hydrolyzing O-glycosyl compounds | carbohydrate metabolic process|	molecular_function | biological_process|	GO:0004553 | GO:0005975|	KOG1472	Histone acetyltransferase SAGA/ADA, catalytic subunit PCAF/GCN5 and related proteins	Transcription |Chromatin structure and dynamics
c34076_g1_i1	ChlNC64A_1|145376	2e-14	70.9	5.08	0.71	8.34	1.35	0.644122	0.671078							KOG2147	Nucleolar protein involved in 40S ribosome biogenesis	Translation, ribosomal structure and biogenesis
c8896_g1_i1	Coc_C169_1|56086	2e-14	70.9	17.55	2.47	7.47	6.62	-0.544719	0.660696				double-strand break repair via homologous recombination | single-stranded DNA binding | protein binding | nucleus | DNA recombination | regulation of S phase of mitotic cell cycle|	biological_process | molecular_function | molecular_function | cellular_component | biological_process | biological_process|	GO:0000724 | GO:0003697 | GO:0005515 | GO:0005634 | GO:0006310 | GO:0007090|	KOG4751	DNA recombinational repair protein BRCA2	Replication, recombination and repair
c87519_g1_i1	MicpuN3|61644	2e-14	71.2	4.05	2.34	6.93	12.78	1.65696	0.101882				DNA binding|ATP binding|DNA metabolic process|DNA-dependent ATPase activity|	molecular_function|molecular_function|biological_process|molecular_function|	GO:0003677|GO:0005524|GO:0006259|GO:0008094|	KOG1564	DNA repair protein RHP57	Replication, recombination and repair
c90354_g1_i1	ChlNC64A_1|141228	2e-14	71.6	3.86	2.57	6.74	7.36	1.11406	0.248708				nucleic acid binding|	molecular_function|	GO:0003676|	KOG1595	CCCH-type Zn-finger protein	General function prediction only
c75519_g1_i1	Thaps3|12135	2e-14	71.6	1.21	5.41	7.92	4.79	0.878861	0.407832
c93597_g1_i1	Chlre4|55270	2e-14	71.6	15.19	0.63	9.13	4.83	-0.262806	0.83801	3.4.24.-	Metalloendopeptidases.	\N	metalloendopeptidase activity | ATP binding | proteolysis | ATP-dependent peptidase activity | serine-type endopeptidase activity | nucleotide binding | nucleoside-triphosphatase activity | membrane | protein catabolic process | zinc ion binding | integral to membrane | stromelysin 3 activity | collagenase activity | prenyl protein specific endopeptidase activity | matrilysin-2 activity|	molecular_function | molecular_function | biological_process | molecular_function | molecular_function | molecular_function | molecular_function | cellular_component | biological_process | molecular_function | cellular_component | molecular_function | molecular_function | molecular_function | molecular_function|	GO:0004222 | GO:0005524 | GO:0006508 | GO:0004176 | GO:0004252 | GO:0000166 | GO:0017111 | GO:0016020 | GO:0030163 | GO:0008270 | GO:0016021 | GO:0004249 | GO:0008133 | GO:0008319 | GO:0030402|	KOG0731	AAA+-type ATPase containing the peptidase M41 domain	Posttranslational modification, protein turnover, chaperones
c57924_g1_i1	Coc_C169_1|43438	2e-14	71.6	27.92	67.79	34.42	12.64	-1.02469	0.228932				rhodopsin-like receptor activity | G-protein coupled receptor protein signaling pathway | integral to membrane | binding|	molecular_function | biological_process | cellular_component | molecular_function|	GO:0001584 | GO:0007186 | GO:0016021 | GO:0005488|
c69384_g3_i1	Coc_C169_1|46328	2e-14	71.6	5.58	2.25	3.04	1.76	-0.72224	0.591049
c44653_g1_i1	Coc_C169_1|66625	2e-14	72	3.08	2.01	7.39	1.95	0.803272	0.589333				zinc ion binding | protein binding|	molecular_function | molecular_function|	GO:0008270 | GO:0005515|	KOG4159	Predicted E3 ubiquitin ligase	Posttranslational modification, protein turnover, chaperones
c74023_g1_i5	ChlNC64A_1|134046	2e-14	72	14.76	4.4	7.6	6.94	-0.419613	0.678282				protein amino acid phosphorylation | ATP binding | protein-tyrosine kinase activity | protein serine/threonine kinase activity | protein kinase activity|	biological_process | molecular_function | molecular_function | molecular_function | molecular_function|	GO:0006468 | GO:0005524 | GO:0004713 | GO:0004674 | GO:0004672|	KOG1187	Serine/threonine protein kinase	Signal transduction mechanisms
c61842_g1_i1	Chlre4|119889	2e-14	72	7.46	6.89	9.92	10.59	0.510523	0.547293				protein-tyrosine kinase activity | ATP binding | protein amino acid phosphorylation | protein kinase activity | protein serine/threonine kinase activity | cyclin-dependent protein kinase activity|	molecular_function | molecular_function | biological_process | molecular_function | molecular_function | molecular_function|	GO:0004713 | GO:0005524 | GO:0006468 | GO:0004672 | GO:0004674 | GO:0004693|	KOG0593	Predicted protein kinase KKIAMRE	General function prediction only
c57319_g1_i1	Coc_C169_1|25458	2e-14	72	9.61	5.36	9.16	3.79	-0.267404	0.816068							KOG0995	Centromere-associated protein HEC1	Cell cycle control, cell division, chromosome partitioning
c51806_g1_i1	Coc_C169_1|65688	2e-14	72	10.9	21.14	15.44	4.47	-0.780878	0.357223							KOG0284	Polyadenylation factor I complex, subunit PFS2	RNA processing and modification
c39172_g1_i1	Coc_C169_1|63899	2e-14	72	3.64	7.83	13.5	6.93	0.787331	0.396343							KOG2109	WD40 repeat protein	General function prediction only
c12681_g1_i1	ChlNC64A_1|50902	2e-14	72.4	21.9	12.14	15.51	14.95	-0.171712	0.865468				proteolysis and peptidolysis | aspartic-type endopeptidase activity | beta-carotene 15,15'-monooxygenase activity|	biological_process | molecular_function | molecular_function|	GO:0006508 | GO:0004190 | GO:0003834|	KOG1285	Beta, beta-carotene 15,15'-dioxygenase and related enzymes	Secondary metabolites biosynthesis, transport and catabolism
c84287_g1_i1	MicpuN3|103130	2e-14	72.8	2.04	1.67	6.67	22.62	3.04534	0.00914897				ATP binding|protein targeting|intracellular protein transport|membrane|protein import|protein binding|	molecular_function|biological_process|biological_process|cellular_component|biological_process|molecular_function|	GO:0005524|GO:0006605|GO:0006886|GO:0016020|GO:0017038|GO:0005515|
c50718_g1_i1	Coc_C169_1|45875	2e-14	72.8	3.48	5.56	8.63	3.9	0.405165	0.73465							KOG4396	Predicted membrane-anchored protein	Function unknown
c60275_g1_i1	ChlNC64A_1|56599	2e-14	73.2	9.51	4.65	6.91	6.01	-0.153278	0.935827				acyltransferase activity | metabolism | regulation of transcription, DNA-dependent | nucleus | transcription factor activity | DNA binding|	molecular_function | biological_process | biological_process | cellular_component | molecular_function | molecular_function|	GO:0008415 | GO:0008152 | GO:0006355 | GO:0005634 | GO:0003700 | GO:0003677|	KOG4297	C-type lectin	Defense mechanisms |Signal transduction mechanisms
c70197_g1_i2	Chlre4|196295	2e-14	73.2	10.84	6.13	3.15	4.12	-1.22449	0.178861				catalytic activity | metabolic process|	molecular_function | biological_process|	GO:0003824 | GO:0008152|
c45058_g1_i1	ChlNC64A_1|143608	2e-14	73.2	10.01	7.95	11.36	12.85	0.435016	0.62074	2.3.1.48	Histone acetyltransferase.	\N	histone acetyltransferase activity|	molecular_function|	GO:0004402|	KOG4378	Nuclear protein COP1	Signal transduction mechanisms
c69286_g2_i2	Coc_C169_1|61775	2e-14	73.2	5.22	4.6	7.94	4.11	0.241874	0.857531	2.3.1.48	Histone acetyltransferase.	\N	histone acetyltransferase activity|	molecular_function|	GO:0004402|	KOG0520	Uncharacterized conserved protein, contains IPT/TIG domain	Function unknown
c58466_g2_i2	Coc_C169_1|66597	2e-14	73.2	1.96	19.55	9.04	6.92	-0.430656	0.710676				nuclear pore | transport|	cellular_component | biological_process|	GO:0005643 | GO:0006810|	KOG2168	Cullins	Cell cycle control, cell division, chromosome partitioning
c19489_g1_i1	Coc_C169_1|19124	2e-14	73.6	17.98	6.07	9.17	3.85	-0.97644	0.280015	1.14.14.1|1.14.14.1|1.14.14.1	Unspecific monooxygenase.|Unspecific monooxygenase.|Unspecific monooxygenase.	Tryptophan metabolism|Fatty acid metabolism|gamma-Hexachlorocyclohexane degradation	monooxygenase activity | iron ion binding | electron transport | heme binding | unspecific monooxygenase activity|	molecular_function | molecular_function | biological_process | molecular_function | molecular_function|	GO:0004497 | GO:0005506 | GO:0006118 | GO:0020037 | GO:0050381|	KOG0157	Cytochrome P450 CYP4/CYP19/CYP26 subfamilies	Lipid transport and metabolism |Secondary metabolites biosynthesis, transport and catabolism
c46857_g1_i2	ChlNC64A_1|138280	2e-14	73.6	10.77	5.89	7.19	3.89	-0.644428	0.468313				regulation of transcription, DNA-dependent | DNA binding|	biological_process | molecular_function|	GO:0006355 | GO:0003677|	KOG4443	Putative transcription factor HALR/MLL3, involved in embryonic development	General function prediction only
c69528_g1_i1	Chlre4|291531	2e-14	73.6	0.71	13.04	16.51	10.52	0.929261	0.381367				oxidoreductase activity | FAD binding|	molecular_function | molecular_function|	GO:0016491 | GO:0050660|	KOG0335	ATP-dependent RNA helicase	RNA processing and modification
c31413_g1_i1	Chlre4|143281	2e-14	73.9	11.5	22.18	11.61	12.41	-0.475959	0.578164							KOG2341	TATA box binding protein (TBP)-associated factor, RNA polymerase II	Transcription
c69286_g2_i1	Coc_C169_1|61775	2e-14	73.9	8.83	2.65	13.25	4.77	0.535975	0.588769	2.3.1.48	Histone acetyltransferase.	\N	histone acetyltransferase activity|	molecular_function|	GO:0004402|	KOG0520	Uncharacterized conserved protein, contains IPT/TIG domain	Function unknown
c70764_g2_i2	ChlNC64A_1|135274	2e-14	74.3	13.93	11.36	25.06	15.84	0.626152	0.420878	2.4.1.119	Dolichyl-diphosphooligosaccharide--protein glycosyltransferase.	N-Glycans biosynthesis	dolichyl-diphosphooligosaccharide-protein glycotransferase activity|	molecular_function|	GO:0004579|	KOG2447	Oligosaccharyltransferase, delta subunit (ribophorin II)	Posttranslational modification, protein turnover, chaperones
c64926_g1_i3	Coc_C169_1|47424	2e-14	74.3	15.16	11.31	15.7	7.2	-0.298712	0.707329				nuclear pore | transport|	cellular_component | biological_process|	GO:0005643 | GO:0006810|	KOG0282	mRNA splicing factor	Function unknown
c72603_g3_i6	Coc_C169_1|54701	2e-14	74.3	14.2	19.03	13.2	8.14	-0.699584	0.383938
c49462_g1_i1	Chlre4|293450	2e-14	74.7	3.34	10.33	6.62	7.36	0.0326296	0.971551				protein-tyrosine kinase activity | ATP binding | protein amino acid phosphorylation | protein kinase activity | protein serine/threonine kinase activity | transmembrane receptor protein serine/threonine kinase activity | 3-phosphoinositide-dependent protein kinase activity | DNA-dependent protein kinase activity | AMP-activated protein kinase activity | casein kinase activity | casein kinase I ac…	molecular_function | molecular_function | biological_process | molecular_function | molecular_function | molecular_function | molecular_function | molecular_function | molecular_function | molecular_function | molecular_function | molecular_function | molecular_function | molecular_function | molecular_function | molecular_function | molecular_function | molecular_function | molecular_function | …	GO:0004713 | GO:0005524 | GO:0006468 | GO:0004672 | GO:0004674 | GO:0004675 | GO:0004676 | GO:0004677 | GO:0004679 | GO:0004680 | GO:0004681 | GO:0004690 | GO:0004694 | GO:0004695 | GO:0004696 | GO:0004698 | GO:0004700 | GO:0004702 | GO:0004704 | GO:0004705 | GO:0004706 | GO:0004708 | GO:0004710 | GO:0004711 | GO:0004718 | GO:0008338 | GO:0008339 | GO:0008349 | GO:0008545 | GO:0016908 | GO:001690…	KOG0032	Ca2+/calmodulin-dependent protein kinase, EF-Hand protein superfamily	Signal transduction mechanisms
c67990_g1_i1	Coc_C169_1|66911	2e-14	75.1	50.51	0.55	13.13	8.15	-1.34575	0.299952
[truncated: 11,074 more rows]
