# Supplementary material for: Transcriptomic analysis of a moderately growing subisolate Botryococcus braunii 779 (Chlorophyta) in response to nitrogen deprivation
Source: Biotechnol Biofuels. 2015 Aug 28;8:130. doi: 10.1186/s13068-015-0307-y (PMC4552190; doi:10.1186/s13068-015-0307-y)
Supplement: Additional file 2: — Table S2. List of GO terms and number of ESTs associated. [file 13068_2015_307_MOESM2_ESM.xlsx]

## Sheet: 0710_Bb_GO_list.txt
Additional file 2: Table S2
List of GO functions associated to B. braunii transcriptome
Note: col-A, GO-term type; col-B, GO:ID; col-C, GO name; col-D, associated number of ESTs
gotermType	goACC	goName	EST_count
biological_process	GO:0008152	metabolic process	1138
biological_process	GO:0006118	electron transport	493
biological_process	GO:0006508	proteolysis	458
biological_process	GO:0006468	protein amino acid phosphorylation	451
biological_process	GO:0006810	transport	412
biological_process	GO:0005975	carbohydrate metabolic process	333
biological_process	GO:0006412	translation	311
biological_process	GO:0006355	regulation of transcription, DNA-dependent	166
biological_process	GO:0006457	protein folding	147
biological_process	GO:0009058	biosynthetic process	146
biological_process	GO:0006418	tRNA aminoacylation for protein translation	125
biological_process	GO:0006886	intracellular protein transport	124
biological_process	GO:0006629	lipid metabolic process	110
biological_process	GO:0007018	microtubule-based movement	76
biological_process	GO:0006396	RNA processing	74
biological_process	GO:0016567	protein ubiquitination	72
biological_process	GO:0006511	ubiquitin-dependent protein catabolic process	71
biological_process	GO:0006464	protein modification process	67
biological_process	GO:0016192	vesicle-mediated transport	66
biological_process	GO:0006260	DNA replication	66
biological_process	GO:0006350	transcription	66
biological_process	GO:0006812	cation transport	62
biological_process	GO:0006096	glycolysis	60
biological_process	GO:0006281	DNA repair	59
biological_process	GO:0015031	protein transport	55
biological_process	GO:0045454	cell redox homeostasis	54
biological_process	GO:0006139	nucleobase, nucleoside, nucleotide and nucleic acid metabolic process	51
biological_process	GO:0044237	cellular metabolic process	49
biological_process	GO:0007165	signal transduction	46
biological_process	GO:0006807	nitrogen compound metabolic process	46
biological_process	GO:0016310	phosphorylation	46
biological_process	GO:0006512	ubiquitin cycle	45
biological_process	GO:0006470	protein amino acid dephosphorylation	45
biological_process	GO:0030001	metal ion transport	42
biological_process	GO:0006259	DNA metabolic process	41
biological_process	GO:0019538	protein metabolic process	40
biological_process	GO:0045449	regulation of transcription	39
biological_process	GO:0006885	regulation of pH	39
biological_process	GO:0015992	proton transport	37
biological_process	GO:0006413	translational initiation	36
biological_process	GO:0009765	photosynthesis, light harvesting	36
biological_process	GO:0006265	DNA topological change	36
biological_process	GO:0006461	protein complex assembly	34
biological_process	GO:0007186	G-protein coupled receptor protein signaling pathway	33
biological_process	GO:0006520	amino acid metabolic process	29
biological_process	GO:0051444	negative regulation of ubiquitin-protein ligase activity	29
biological_process	GO:0051443	positive regulation of ubiquitin-protein ligase activity	29
biological_process	GO:0051440	regulation of ubiquitin-protein ligase activity during meiotic cell cycle	29
biological_process	GO:0051438	regulation of ubiquitin-protein ligase activity	29
biological_process	GO:0000059	protein import into nucleus, docking	28
biological_process	GO:0006486	protein amino acid glycosylation	27
biological_process	GO:0044267	cellular protein metabolic process	27
biological_process	GO:0030163	protein catabolic process	27
biological_process	GO:0006814	sodium ion transport	25
biological_process	GO:0008033	tRNA processing	25
biological_process	GO:0006633	fatty acid biosynthetic process	24
biological_process	GO:0007264	small GTPase mediated signal transduction	24
biological_process	GO:0043687	post-translational protein modification	24
biological_process	GO:0006464	protein modification	24
biological_process	GO:0006397	mRNA processing	24
biological_process	GO:0051246	regulation of protein metabolic process	24
biological_process	GO:0015986	ATP synthesis coupled proton transport	24
biological_process	GO:0009058	biosynthesis	23
biological_process	GO:0006334	nucleosome assembly	23
biological_process	GO:0006364	rRNA processing	23
biological_process	GO:0006289	nucleotide-excision repair	22
biological_process	GO:0006816	calcium ion transport	22
biological_process	GO:0006979	response to oxidative stress	22
biological_process	GO:0051276	chromosome organization and biogenesis	22
biological_process	GO:0006270	DNA replication initiation	21
biological_process	GO:0006888	ER to Golgi vesicle-mediated transport	21
biological_process	GO:0032012	regulation of ARF protein signal transduction	21
biological_process	GO:0006414	translational elongation	20
biological_process	GO:0006725	aromatic compound metabolic process	20
biological_process	GO:0006298	mismatch repair	20
biological_process	GO:0051341	regulation of oxidoreductase activity	20
biological_process	GO:0051258	protein polymerization	20
biological_process	GO:0009250	glucan biosynthetic process	19
biological_process	GO:0006865	amino acid transport	19
biological_process	GO:0006108	malate metabolic process	19
biological_process	GO:0006310	DNA recombination	19
biological_process	GO:0000160	two-component signal transduction system (phosphorelay)	18
biological_process	GO:0007017	microtubule-based process	18
biological_process	GO:0006813	potassium ion transport	18
biological_process	GO:0006268	DNA unwinding during replication	18
biological_process	GO:0006855	multidrug transport	18
biological_process	GO:0006333	chromatin assembly or disassembly	18
biological_process	GO:0006304	DNA modification	18
biological_process	GO:0006352	transcription initiation	18
biological_process	GO:0008643	carbohydrate transport	17
biological_process	GO:0008652	amino acid biosynthetic process	17
biological_process	GO:0007242	intracellular signaling cascade	17
biological_process	GO:0006098	pentose-phosphate shunt	17
biological_process	GO:0006537	glutamate biosynthetic process	17
biological_process	GO:0016311	dephosphorylation	17
biological_process	GO:0015995	chlorophyll biosynthetic process	17
biological_process	GO:0015979	photosynthesis	17
biological_process	GO:0006821	chloride transport	16
biological_process	GO:0032313	regulation of Rab GTPase activity	16
biological_process	GO:0006306	DNA methylation	16
biological_process	GO:0006631	fatty acid metabolic process	15
biological_process	GO:0006511	ubiquitin-dependent protein catabolism	15
biological_process	GO:0009231	riboflavin biosynthetic process	15
biological_process	GO:0006542	glutamine biosynthetic process	15
biological_process	GO:0008202	steroid metabolic process	15
biological_process	GO:0006614	SRP-dependent cotranslational protein targeting to membrane	14
biological_process	GO:0006189	'de novo' IMP biosynthetic process	14
biological_process	GO:0044262	cellular carbohydrate metabolic process	14
biological_process	GO:0006904	vesicle docking during exocytosis	14
biological_process	GO:0001522	pseudouridine synthesis	14
biological_process	GO:0008654	phospholipid biosynthetic process	13
biological_process	GO:0006099	tricarboxylic acid cycle	13
biological_process	GO:0009082	branched chain family amino acid biosynthetic process	13
biological_process	GO:0006811	ion transport	13
biological_process	GO:0042254	ribosome biogenesis and assembly	13
biological_process	GO:0006913	nucleocytoplasmic transport	13
biological_process	GO:0008299	isoprenoid biosynthetic process	13
biological_process	GO:0009611	response to wounding	12
biological_process	GO:0006446	regulation of translational initiation	12
biological_process	GO:0006422	aspartyl-tRNA aminoacylation	12
biological_process	GO:0016226	iron-sulfur cluster assembly	12
biological_process	GO:0009401	phosphoenolpyruvate-dependent sugar phosphotransferase system	12
biological_process	GO:0006633	fatty acid biosynthesis	11
biological_process	GO:0006526	arginine biosynthetic process	11
biological_process	GO:0009086	methionine biosynthesis	11
biological_process	GO:0006950	response to stress	11
biological_process	GO:0006284	base-excision repair	11
biological_process	GO:0019752	carboxylic acid metabolic process	11
biological_process	GO:0006541	glutamine metabolic process	11
biological_process	GO:0006428	isoleucyl-tRNA aminoacylation	11
biological_process	GO:0006164	purine nucleotide biosynthetic process	11
biological_process	GO:0016070	RNA metabolic process	11
biological_process	GO:0007049	cell cycle	11
biological_process	GO:0016043	cellular component organization and biogenesis	11
biological_process	GO:0006801	superoxide metabolic process	11
biological_process	GO:0007205	activation of protein kinase C activity	11
biological_process	GO:0008104	protein localization	11
biological_process	GO:0030036	actin cytoskeleton organization and biogenesis	11
biological_process	GO:0009116	nucleoside metabolic process	10
biological_process	GO:0005992	trehalose biosynthetic process	10
biological_process	GO:0006424	glutamyl-tRNA aminoacylation	10
biological_process	GO:0009396	folic acid and derivative biosynthetic process	10
biological_process	GO:0006796	phosphate metabolic process	10
biological_process	GO:0006779	porphyrin biosynthetic process	10
biological_process	GO:0016042	lipid catabolic process	10
biological_process	GO:0016575	histone deacetylation	10
biological_process	GO:0015914	phospholipid transport	10
biological_process	GO:0044267	cellular protein metabolism	10
biological_process	GO:0032259	methylation	10
biological_process	GO:0000105	histidine biosynthetic process	10
biological_process	GO:0006629	lipid metabolism	9
biological_process	GO:0006400	tRNA modification	9
biological_process	GO:0006535	cysteine biosynthetic process from serine	9
biological_process	GO:0006426	glycyl-tRNA aminoacylation	9
biological_process	GO:0006432	phenylalanyl-tRNA aminoacylation	9
biological_process	GO:0006431	methionyl-tRNA aminoacylation	9
biological_process	GO:0000398	nuclear mRNA splicing, via spliceosome	9
biological_process	GO:0018106	peptidyl-histidine phosphorylation	9
biological_process	GO:0016481	negative regulation of transcription	9
biological_process	GO:0043039	tRNA aminoacylation	9
biological_process	GO:0000059	protein-nucleus import, docking	8
biological_process	GO:0006635	fatty acid beta-oxidation	8
biological_process	GO:0017038	protein import	8
biological_process	GO:0009308	amine metabolic process	8
biological_process	GO:0009228	thiamin biosynthetic process	8
biological_process	GO:0006730	one-carbon compound metabolic process	8
biological_process	GO:0009072	aromatic amino acid family metabolic process	8
biological_process	GO:0006887	exocytosis	8
biological_process	GO:0006120	mitochondrial electron transport, NADH to ubiquinone	8
biological_process	GO:0006807	nitrogen compound metabolism	8
biological_process	GO:0006808	regulation of nitrogen utilization	8
biological_process	GO:0015904	tetracycline transport	8
biological_process	GO:0009435	NAD biosynthetic process	8
biological_process	GO:0006777	Mo-molybdopterin cofactor biosynthetic process	7
biological_process	GO:0006605	protein targeting	7
biological_process	GO:0008610	lipid biosynthetic process	7
biological_process	GO:0006437	tyrosyl-tRNA aminoacylation	7
biological_process	GO:0006429	leucyl-tRNA aminoacylation	7
biological_process	GO:0006436	tryptophanyl-tRNA aminoacylation	7
biological_process	GO:0006419	alanyl-tRNA aminoacylation	7
biological_process	GO:0009190	cyclic nucleotide biosynthetic process	7
biological_process	GO:0007030	Golgi organization and biogenesis	7
biological_process	GO:0009168	purine ribonucleoside monophosphate biosynthetic process	7
biological_process	GO:0019430	removal of superoxide radicals	7
biological_process	GO:0006100	tricarboxylic acid cycle intermediate metabolic process	7
biological_process	GO:0006006	glucose metabolic process	7
biological_process	GO:0006207	'de novo' pyrimidine base biosynthetic process	7
biological_process	GO:0006013	mannose metabolic process	7
biological_process	GO:0006367	transcription initiation from RNA polymerase II promoter	7
biological_process	GO:0006221	pyrimidine nucleotide biosynthetic process	7
biological_process	GO:0016117	carotenoid biosynthetic process	7
biological_process	GO:0033014	tetrapyrrole biosynthetic process	7
biological_process	GO:0051205	protein insertion into membrane	7
biological_process	GO:0043087	regulation of GTPase activity	7
biological_process	GO:0009306	protein secretion	6
biological_process	GO:0006749	glutathione metabolic process	6
biological_process	GO:0009236	cobalamin biosynthetic process	6
biological_process	GO:0006520	amino acid metabolism	6
biological_process	GO:0006537	glutamate biosynthesis	6
biological_process	GO:0006438	valyl-tRNA aminoacylation	6
biological_process	GO:0009073	aromatic amino acid family biosynthetic process	6
biological_process	GO:0006820	anion transport	6
biological_process	GO:0006072	glycerol-3-phosphate metabolic process	6
biological_process	GO:0006072	glycerol-3-phosphate metabolism	6
biological_process	GO:0006071	glycerol metabolic process	6
biological_process	GO:0006435	threonyl-tRNA aminoacylation	6
biological_process	GO:0006955	immune response	6
biological_process	GO:0006415	translational termination	6
biological_process	GO:0006269	DNA replication, synthesis of RNA primer	6
biological_process	GO:0006561	proline biosynthetic process	6
biological_process	GO:0006568	tryptophan metabolic process	6
biological_process	GO:0007154	cell communication	6
biological_process	GO:0006465	signal peptide processing	6
biological_process	GO:0008272	sulfate transport	6
biological_process	GO:0016114	terpenoid biosynthetic process	6
biological_process	GO:0006259	DNA metabolism	6
biological_process	GO:0051340	regulation of ligase activity	6
biological_process	GO:0015936	coenzyme A metabolic process	6
biological_process	GO:0000105	histidine biosynthesis	6
biological_process	GO:0015976	carbon utilization	6
biological_process	GO:0000162	tryptophan biosynthetic process	5
biological_process	GO:0006744	ubiquinone biosynthetic process	5
biological_process	GO:0006644	phospholipid metabolic process	5
biological_process	GO:0008615	pyridoxine biosynthetic process	5
biological_process	GO:0009186	deoxyribonucleoside diphosphate metabolic process	5
biological_process	GO:0006094	gluconeogenesis	5
biological_process	GO:0009086	methionine biosynthetic process	5
biological_process	GO:0006835	dicarboxylic acid transport	5
biological_process	GO:0046677	response to antibiotic	5
biological_process	GO:0005978	glycogen biosynthetic process	5
biological_process	GO:0046488	phosphatidylinositol metabolic process	5
biological_process	GO:0006544	glycine metabolic process	5
biological_process	GO:0005985	sucrose metabolic process	5
biological_process	GO:0006427	histidyl-tRNA aminoacylation	5
biological_process	GO:0007010	cytoskeleton organization and biogenesis	5
biological_process	GO:0006817	phosphate transport	5
biological_process	GO:0006423	cysteinyl-tRNA aminoacylation	5
biological_process	GO:0006420	arginyl-tRNA aminoacylation	5
biological_process	GO:0006790	sulfur metabolic process	5
biological_process	GO:0007031	peroxisome organization and biogenesis	5
biological_process	GO:0006783	heme biosynthetic process	5
biological_process	GO:0006779	porphyrin biosynthesis	5
biological_process	GO:0006487	protein amino acid N-linked glycosylation	5
biological_process	GO:0009165	nucleotide biosynthetic process	5
biological_process	GO:0006857	oligopeptide transport	5
biological_process	GO:0006476	protein amino acid deacetylation	5
biological_process	GO:0000272	polysaccharide catabolic process	5
biological_process	GO:0006007	glucose catabolic process	5
biological_process	GO:0006003	fructose 2,6-bisphosphate metabolic process	5
biological_process	GO:0006366	transcription from RNA polymerase II promoter	5
biological_process	GO:0019538	protein metabolism	5
biological_process	GO:0006342	chromatin silencing	5
biological_process	GO:0030259	lipid glycosylation	5
biological_process	GO:0051342	regulation of cyclic-nucleotide phosphodiesterase activity	5
biological_process	GO:0008283	cell proliferation	5
biological_process	GO:0007585	respiratory gaseous exchange	5
biological_process	GO:0006750	glutathione biosynthetic process	4
biological_process	GO:0009107	lipoate biosynthetic process	4
biological_process	GO:0009607	response to biotic stimulus	4
biological_process	GO:0006510	ATP-dependent proteolysis	4
biological_process	GO:0009767	photosynthetic electron transport chain	4
biological_process	GO:0006529	asparagine biosynthetic process	4
biological_process	GO:0006519	amino acid and derivative metabolic process	4
biological_process	GO:0009081	branched chain family amino acid metabolism	4
biological_process	GO:0006839	mitochondrial transport	4
biological_process	GO:0006177	GMP biosynthetic process	4
biological_process	GO:0006430	lysyl-tRNA aminoacylation	4
biological_process	GO:0000226	microtubule cytoskeleton organization and biogenesis	4
biological_process	GO:0009252	peptidoglycan biosynthetic process	4
biological_process	GO:0019877	diaminopimelate biosynthetic process	4
biological_process	GO:0006421	asparaginyl-tRNA aminoacylation	4
biological_process	GO:0006562	proline catabolism	4
biological_process	GO:0006564	L-serine biosynthetic process	4
biological_process	GO:0009396	folic acid and derivative biosynthesis	4
biological_process	GO:0006825	copper ion transport	4
biological_process	GO:0016071	mRNA metabolic process	4
biological_process	GO:0016998	cell wall catabolic process	4
biological_process	GO:0007155	cell adhesion	4
biological_process	GO:0009966	regulation of signal transduction	4
biological_process	GO:0007067	mitosis	4
biological_process	GO:0019438	aromatic compound biosynthetic process	4
biological_process	GO:0006302	double-strand break repair	4
biological_process	GO:0006006	glucose metabolism	4
biological_process	GO:0048278	vesicle docking	4
biological_process	GO:0019684	photosynthesis, light reaction	4
biological_process	GO:0009094	L-phenylalanine biosynthetic process	4
biological_process	GO:0006914	autophagy	4
biological_process	GO:0030163	protein catabolism	4
biological_process	GO:0051336	regulation of hydrolase activity	4
biological_process	GO:0015940	pantothenate biosynthetic process	4
biological_process	GO:0045941	positive regulation of transcription	4
biological_process	GO:0015969	guanosine tetraphosphate metabolic process	4
biological_process	GO:0006754	ATP biosynthesis	3
biological_process	GO:0009102	biotin biosynthetic process	3
biological_process	GO:0008652	amino acid biosynthesis	3
biological_process	GO:0009636	response to toxin	3
biological_process	GO:0000074	regulation of cell cycle	3
biological_process	GO:0009311	oligosaccharide metabolic process	3
biological_process	GO:0006534	cysteine metabolic process	3
biological_process	GO:0006527	arginine catabolic process	3
biological_process	GO:0008616	queuosine biosynthesis	3
biological_process	GO:0008616	queuosine biosynthetic process	3
biological_process	GO:0015780	nucleotide-sugar transport	3
biological_process	GO:0017000	antibiotic biosynthesis	3
biological_process	GO:0006518	peptide metabolic process	3
biological_process	GO:0009089	lysine biosynthetic process via diaminopimelate	3
biological_process	GO:0006090	pyruvate metabolic process	3
biological_process	GO:0009987	cellular process	3
biological_process	GO:0006144	purine base metabolic process	3
biological_process	GO:0006546	glycine catabolic process	3
biological_process	GO:0007001	chromosome organization and biogenesis (sensu Eukaryota)	3
biological_process	GO:0006434	seryl-tRNA aminoacylation	3
biological_process	GO:0006573	valine metabolic process	3
biological_process	GO:0009399	nitrogen fixation	3
biological_process	GO:0006826	iron ion transport	3
biological_process	GO:0006563	L-serine metabolic process	3
biological_process	GO:0046470	phosphatidylcholine metabolic process	3
biological_process	GO:0010024	phytochromobilin biosynthetic process	3
biological_process	GO:0046168	glycerol-3-phosphate catabolic process	3
biological_process	GO:0006891	intra-Golgi vesicle-mediated transport	3
biological_process	GO:0006783	heme biosynthesis	3
biological_process	GO:0006183	GTP biosynthetic process	3
biological_process	GO:0046835	carbohydrate phosphorylation	3
biological_process	GO:0006188	IMP biosynthetic process	3
biological_process	GO:0009166	nucleotide catabolic process	3
biological_process	GO:0009166	nucleotide catabolism	3
biological_process	GO:0006021	inositol biosynthetic process	3
biological_process	GO:0006662	glycerol ether metabolic process	3
biological_process	GO:0006659	phosphatidylserine biosynthetic process	3
biological_process	GO:0016051	carbohydrate biosynthetic process	3
biological_process	GO:0042128	nitrate assimilation	3
biological_process	GO:0006012	galactose metabolic process	3
biological_process	GO:0006014	D-ribose metabolic process	3
biological_process	GO:0006801	superoxide metabolism	3
biological_process	GO:0006370	mRNA capping	3
biological_process	GO:0019685	photosynthesis, dark reaction	3
biological_process	GO:0006228	UTP biosynthetic process	3
biological_process	GO:0006241	CTP biosynthetic process	3
biological_process	GO:0009098	leucine biosynthesis	3
biological_process	GO:0009098	leucine biosynthetic process	3
biological_process	GO:0016117	carotenoid biosynthesis	3
biological_process	GO:0006915	apoptosis	3
biological_process	GO:0044249	cellular biosynthetic process	3
biological_process	GO:0043086	negative regulation of catalytic activity	3
biological_process	GO:0015937	coenzyme A biosynthetic process	3
biological_process	GO:0018346	protein amino acid prenylation	3
biological_process	GO:0016598	protein arginylation	3
biological_process	GO:0009435	NAD biosynthesis	3
biological_process	GO:0009439	cyanate metabolic process	3
biological_process	GO:0008295	spermidine biosynthetic process	3
biological_process	GO:0006754	ATP biosynthetic process	2
biological_process	GO:0009103	lipopolysaccharide biosynthesis	2
biological_process	GO:0006636	fatty acid desaturation	2
biological_process	GO:0006777	Mo-molybdopterin cofactor biosynthesis	2
biological_process	GO:0007090	regulation of S phase of mitotic cell cycle	2
biological_process	GO:0048015	phosphoinositide-mediated signaling	2
biological_process	GO:0009113	purine base biosynthetic process	2
biological_process	GO:0009113	purine base biosynthesis	2
biological_process	GO:0006621	protein retention in ER	2
biological_process	GO:0009245	lipid A biosynthetic process	2
biological_process	GO:0006606	protein import into nucleus	2
biological_process	GO:0009234	menaquinone biosynthetic process	2
biological_process	GO:0006725	aromatic compound metabolism	2
biological_process	GO:0006516	glycoprotein catabolic process	2
biological_process	GO:0017004	cytochrome complex assembly	2
biological_process	GO:0009186	deoxyribonucleoside diphosphate metabolism	2
biological_process	GO:0006097	glyoxylate cycle	2
biological_process	GO:0009088	threonine biosynthetic process	2
biological_process	GO:0009081	branched chain family amino acid metabolic process	2
biological_process	GO:0019856	pyrimidine base biosynthetic process	2
biological_process	GO:0006282	regulation of DNA repair	2
biological_process	GO:0006544	glycine metabolism	2
biological_process	GO:0006545	glycine biosynthesis	2
biological_process	GO:0006545	glycine biosynthetic process	2
biological_process	GO:0006542	glutamine biosynthesis	2
biological_process	GO:0009067	aspartate family amino acid biosynthetic process	2
biological_process	GO:0006433	prolyl-tRNA aminoacylation	2
biological_process	GO:0000724	double-strand break repair via homologous recombination	2
biological_process	GO:0006570	tyrosine metabolism	2
biological_process	GO:0006171	cAMP biosynthetic process	2
biological_process	GO:0005997	xylulose metabolism	2
biological_process	GO:0006559	L-phenylalanine catabolism	2
biological_process	GO:0009059	macromolecule biosynthetic process	2
biological_process	GO:0046854	phosphoinositide phosphorylation	2
biological_process	GO:0006425	glutaminyl-tRNA aminoacylation	2
biological_process	GO:0006268	DNA unwinding	2
biological_process	GO:0006562	proline catabolic process	2
biological_process	GO:0006564	L-serine biosynthesis	2
biological_process	GO:0006563	L-serine metabolism	2
biological_process	GO:0006566	threonine metabolic process	2
biological_process	GO:0006824	cobalt ion transport	2
biological_process	GO:0019363	pyridine nucleotide biosynthetic process	2
biological_process	GO:0006879	cellular iron ion homeostasis	2
biological_process	GO:0007034	vacuolar transport	2
biological_process	GO:0006890	retrograde vesicle-mediated transport, Golgi to ER	2
biological_process	GO:0006183	GTP biosynthesis	2
biological_process	GO:0006481	C-terminal protein amino acid methylation	2
biological_process	GO:0006487	N-linked glycosylation	2
biological_process	GO:0006032	chitin catabolic process	2
biological_process	GO:0009168	purine ribonucleoside monophosphate biosynthesis	2
biological_process	GO:0009165	nucleotide biosynthesis	2
biological_process	GO:0030655	beta-lactam antibiotic catabolic process	2
biological_process	GO:0006479	protein amino acid methylation	2
biological_process	GO:0006467	protein thiol-disulfide exchange	2
biological_process	GO:0048193	Golgi vesicle transport	2
biological_process	GO:0000290	deadenylation-dependent decapping	2
biological_process	GO:0016051	carbohydrate biosynthesis	2
biological_process	GO:0016973	poly(A)+ mRNA export from nucleus	2
biological_process	GO:0016043	cell organization and biogenesis	2
biological_process	GO:0019307	mannose biosynthetic process	2
biological_process	GO:0006303	double-strand break repair via nonhomologous end-joining	2
biological_process	GO:0006106	fumarate metabolic process	2
biological_process	GO:0006012	galactose metabolism	2
biological_process	GO:0016568	chromatin modification	2
biological_process	GO:0046373	L-arabinose metabolic process	2
biological_process	GO:0046373	L-arabinose metabolism	2
biological_process	GO:0006223	uracil salvage	2
biological_process	GO:0006222	UMP biosynthetic process	2
biological_process	GO:0016114	terpenoid biosynthesis	2
biological_process	GO:0006231	dTMP biosynthetic process	2
biological_process	GO:0006231	dTMP biosynthesis	2
biological_process	GO:0006228	UTP biosynthesis	2
biological_process	GO:0006241	CTP biosynthesis	2
biological_process	GO:0008380	RNA splicing	2
biological_process	GO:0006351	transcription, DNA-dependent	2
biological_process	GO:0031123	RNA 3'-end processing	2
biological_process	GO:0000103	sulfate assimilation	2
biological_process	GO:0042176	regulation of protein catabolism	2
biological_process	GO:0030244	cellulose biosynthetic process	2
biological_process	GO:0043044	ATP-dependent chromatin remodeling	2
biological_process	GO:0015977	carbon utilization by fixation of carbon dioxide	2
biological_process	GO:0000154	rRNA modification	2
biological_process	GO:0008299	isoprenoid biosynthesis	2
biological_process	GO:0009405	pathogenesis	2
biological_process	GO:0000162	tryptophan biosynthesis	1
biological_process	GO:0009107	lipoate biosynthesis	1
biological_process	GO:0018279	protein amino acid N-linked glycosylation via asparagine	1
biological_process	GO:0007275	development	1
biological_process	GO:0008654	phospholipid biosynthesis	1
biological_process	GO:0042773	ATP synthesis coupled electron transport	1
biological_process	GO:0006772	thiamin metabolism	1
biological_process	GO:0006631	fatty acid metabolism	1
biological_process	GO:0006614	SRP-dependent cotranslational protein-membrane targeting	1
biological_process	GO:0006760	folic acid and derivative metabolism	1
biological_process	GO:0009116	nucleoside metabolism	1
biological_process	GO:0009117	nucleotide metabolic process	1
biological_process	GO:0017183	peptidyl-diphthamide biosynthetic process from peptidyl-histidine	1
biological_process	GO:0015886	heme transport	1
biological_process	GO:0006506	GPI anchor biosynthesis	1
biological_process	GO:0009234	menaquinone biosynthesis	1
biological_process	GO:0008612	peptidyl-lysine modification to hypusine	1
biological_process	GO:0009228	thiamin biosynthesis	1
biological_process	GO:0009229	thiamin diphosphate biosynthesis	1
biological_process	GO:0009225	nucleotide-sugar metabolism	1
biological_process	GO:0019836	hemolysis	1
biological_process	GO:0019836	hemolysis by symbiont of host red blood cells	1
biological_process	GO:0018193	peptidyl-amino acid modification	1
biological_process	GO:0006526	arginine biosynthesis	1
biological_process	GO:0006525	arginine metabolic process	1
biological_process	GO:0006525	arginine metabolism	1
biological_process	GO:0017000	antibiotic biosynthetic process	1
biological_process	GO:0006092	main pathways of carbohydrate metabolism	1
biological_process	GO:0009089	lysine biosynthesis via diaminopimelate	1
biological_process	GO:0009088	threonine biosynthesis	1
biological_process	GO:0009082	branched chain family amino acid biosynthesis	1
biological_process	GO:0042450	arginine biosynthetic process via ornithine	1
biological_process	GO:0006536	glutamate metabolic process	1
biological_process	GO:0009073	aromatic amino acid family biosynthesis	1
biological_process	GO:0006082	organic acid metabolic process	1
biological_process	GO:0009273	peptidoglycan-based cell wall biogenesis	1
biological_process	GO:0019288	isopentenyl diphosphate biosynthetic process, mevalonate-independent pathway	1
biological_process	GO:0019288	mevalonate-independent isopentenyl diphosphate biosynthesis	1
biological_process	GO:0046080	dUTP metabolic process	1
biological_process	GO:0006071	glycerol metabolism	1
biological_process	GO:0006177	GMP biosynthesis	1
biological_process	GO:0006571	tyrosine biosynthetic process	1
biological_process	GO:0005991	trehalose metabolic process	1
biological_process	GO:0005991	trehalose metabolism	1
biological_process	GO:0005992	trehalose biosynthesis	1
biological_process	GO:0006275	regulation of DNA replication	1
biological_process	GO:0005997	xylulose metabolic process	1
biological_process	GO:0006066	alcohol metabolic process	1
biological_process	GO:0009052	pentose-phosphate shunt, non-oxidative branch	1
biological_process	GO:0006166	purine ribonucleoside salvage	1
biological_process	GO:0006168	adenine salvage	1
biological_process	GO:0006827	high-affinity iron ion transport	1
biological_process	GO:0006829	zinc ion transport	1
biological_process	GO:0009190	cyclic nucleotide biosynthesis	1
biological_process	GO:0006568	tryptophan metabolism	1
biological_process	GO:0006164	purine nucleotide biosynthesis	1
biological_process	GO:0006694	steroid biosynthetic process	1
biological_process	GO:0006884	regulation of cell volume	1
biological_process	GO:0046168	glycerol-3-phosphate catabolism	1
biological_process	GO:0006595	polyamine metabolism	1
biological_process	GO:0006499	N-terminal protein myristoylation	1
biological_process	GO:0016071	mRNA metabolism	1
biological_process	GO:0006047	UDP-N-acetylglucosamine metabolism	1
biological_process	GO:0016998	cell wall catabolism	1
biological_process	GO:0046836	glycolipid transport	1
biological_process	GO:0006189	'de novo' IMP biosynthesis	1
biological_process	GO:0006030	chitin metabolism	1
biological_process	GO:0008535	cytochrome c oxidase complex assembly	1
biological_process	GO:0009152	purine ribonucleotide biosynthetic process	1
biological_process	GO:0032312	regulation of ARF GTPase activity	1
biological_process	GO:0032957	inositol trisphosphate metabolic process	1
biological_process	GO:0000918	selection of site for barrier septum formation	1
biological_process	GO:0016042	lipid catabolism	1
biological_process	GO:0006139	nucleobase, nucleoside, nucleotide and nucleic acid metabolism	1
biological_process	GO:0006100	tricarboxylic acid cycle intermediate metabolism	1
biological_process	GO:0016559	peroxisome fission	1
biological_process	GO:0006399	tRNA metabolism	1
biological_process	GO:0006108	malate metabolism	1
biological_process	GO:0046907	intracellular transport	1
biological_process	GO:0006909	phagocytosis	1
biological_process	GO:0019673	GDP-mannose metabolic process	1
biological_process	GO:0050983	spermidine catabolic process to deoxyhypusine, using deoxyhypusine synthase	1
biological_process	GO:0030494	bacteriochlorophyll biosynthetic process	1
biological_process	GO:0009097	isoleucine biosynthetic process	1
biological_process	GO:0042351	'de novo' GDP-L-fucose biosynthetic process	1
biological_process	GO:0044238	primary metabolic process	1
biological_process	GO:0006357	regulation of transcription from RNA polymerase II promoter	1
biological_process	GO:0016125	sterol metabolic process	1
biological_process	GO:0007601	visual perception	1
biological_process	GO:0043085	positive regulation of catalytic activity	1
biological_process	GO:0015746	citrate transport	1
biological_process	GO:0030071	regulation of mitotic metaphase/anaphase transition	1
biological_process	GO:0009775	photosynthetic electron transport in cytochrome b6/f	1
biological_process	GO:0015937	coenzyme A biosynthesis	1
biological_process	GO:0015940	pantothenate biosynthesis	1
biological_process	GO:0042176	regulation of protein catabolic process	1
biological_process	GO:0051028	mRNA transport	1
biological_process	GO:0009408	response to heat	1
biological_process	GO:0016485	protein processing	1
biological_process	GO:0015988	energy coupled proton transport, against electrochemical gradient	1
biological_process	GO:0015703	chromate transport	1
biological_process	GO:0001539	ciliary or flagellar motility	1
biological_process	GO:0015969	guanosine tetraphosphate metabolism	1
biological_process	GO:0031119	tRNA pseudouridine synthesis	1
biological_process	GO:0045005	maintenance of fidelity during DNA-dependent DNA replication	1
cellular_component	GO:0016020	membrane	772
cellular_component	GO:0016021	integral to membrane	514
cellular_component	GO:0005634	nucleus	484
cellular_component	GO:0005622	intracellular	482
cellular_component	GO:0005737	cytoplasm	349
cellular_component	GO:0005840	ribosome	140
cellular_component	GO:0000151	ubiquitin ligase complex	68
cellular_component	GO:0005643	nuclear pore	66
cellular_component	GO:0005694	chromosome	59
cellular_component	GO:0017023	myosin phosphatase complex	50
cellular_component	GO:0005963	magnesium-dependent protein serine/threonine phosphatase complex	50
cellular_component	GO:0005743	mitochondrial inner membrane	35
cellular_component	GO:0030286	dynein complex	34
cellular_component	GO:0016469	proton-transporting two-sector ATPase complex	33
cellular_component	GO:0005875	microtubule associated complex	27
cellular_component	GO:0045259	proton-transporting ATP synthase complex	24
cellular_component	GO:0005874	microtubule	23
cellular_component	GO:0000786	nucleosome	22
cellular_component	GO:0030117	membrane coat	21
cellular_component	GO:0005576	extracellular region	20
cellular_component	GO:0043234	protein complex	20
cellular_component	GO:0008287	protein serine/threonine phosphatase complex	18
cellular_component	GO:0016459	myosin complex	18
cellular_component	GO:0005783	endoplasmic reticulum	17
cellular_component	GO:0000785	chromatin	17
cellular_component	GO:0030127	COPII vesicle coat	17
cellular_component	GO:0005839	proteasome core complex	15
cellular_component	GO:0031461	cullin-RING ubiquitin ligase complex	15
cellular_component	GO:0005952	cAMP-dependent protein kinase complex	15
cellular_component	GO:0015934	large ribosomal subunit	14
cellular_component	GO:0009341	beta-galactosidase complex	13
cellular_component	GO:0016465	chaperonin ATPase complex	13
cellular_component	GO:0048500	signal recognition particle	12
cellular_component	GO:0030131	clathrin adaptor complex	12
cellular_component	GO:0005777	peroxisome	11
cellular_component	GO:0009331	glycerol-3-phosphate dehydrogenase complex	10
cellular_component	GO:0009351	dihydrolipoamide S-acyltransferase complex	10
cellular_component	GO:0000139	Golgi membrane	10
cellular_component	GO:0016222	procollagen-proline, 2-oxoglutarate-4-dioxygenase complex	9
cellular_component	GO:0009328	phenylalanine-tRNA ligase complex	9
cellular_component	GO:0005856	cytoskeleton	9
cellular_component	GO:0005667	transcription factor complex	9
cellular_component	GO:0005792	microsome	8
cellular_component	GO:0009507	chloroplast	8
cellular_component	GO:0005663	DNA replication factor C complex	8
cellular_component	GO:0030126	COPI vesicle coat	8
cellular_component	GO:0030529	ribonucleoprotein complex	8
cellular_component	GO:0015935	small ribosomal subunit	7
cellular_component	GO:0009332	glutamate-tRNA ligase complex	7
cellular_component	GO:0005739	mitochondrion	7
cellular_component	GO:0032040	small subunit processome	7
cellular_component	GO:0042709	succinate-CoA ligase complex	6
cellular_component	GO:0019867	outer membrane	6
cellular_component	GO:0045254	pyruvate dehydrogenase complex	6
cellular_component	GO:0009326	formate dehydrogenase complex	6
cellular_component	GO:0009317	acetyl-CoA carboxylase complex	6
cellular_component	GO:0005681	spliceosome	6
cellular_component	GO:0005956	protein kinase CK2 complex	6
cellular_component	GO:0045244	succinate-CoA ligase complex (GDP-forming)	6
cellular_component	GO:0005801	cis-Golgi network	5
cellular_component	GO:0008076	voltage-gated potassium channel complex	5
cellular_component	GO:0005778	peroxisomal membrane	5
cellular_component	GO:0005773	vacuole	5
cellular_component	GO:0005665	DNA-directed RNA polymerase II, core complex	5
cellular_component	GO:0005740	mitochondrial envelope	5
cellular_component	GO:0000145	exocyst	5
cellular_component	GO:0030288	periplasmic space (sensu Gram-negative Bacteria)	5
cellular_component	GO:0017087	mitochondrial processing peptidase complex	5
cellular_component	GO:0005677	chromatin silencing complex	5
cellular_component	GO:0009654	oxygen evolving complex	4
cellular_component	GO:0009382	imidazoleglycerol-phosphate synthase complex	4
cellular_component	GO:0005815	microtubule organizing center	4
cellular_component	GO:0000922	spindle pole	4
cellular_component	GO:0009342	glutamate synthase complex (NADPH)	4
cellular_component	GO:0009343	biotin carboxylase complex	4
cellular_component	GO:0009345	glycine-tRNA ligase complex	4
cellular_component	GO:0005851	eukaryotic translation initiation factor 2B complex	4
cellular_component	GO:0005744	mitochondrial inner membrane presequence translocase complex	4
cellular_component	GO:0000015	phosphopyruvate hydratase complex	4
cellular_component	GO:0043190	ATP-binding cassette (ABC) transporter complex	4
cellular_component	GO:0005669	transcription factor TFIID complex	4
cellular_component	GO:0017086	3-methyl-2-oxobutanoate dehydrogenase (lipoamide) complex	4
cellular_component	GO:0005945	6-phosphofructokinase complex	4
cellular_component	GO:0009503	thylakoid light-harvesting complex	3
cellular_component	GO:0005618	cell wall	3
cellular_component	GO:0005971	ribonucleoside-diphosphate reductase complex	3
cellular_component	GO:0045255	hydrogen-translocating F-type ATPase complex	3
cellular_component	GO:0005794	Golgi apparatus	3
cellular_component	GO:0030173	integral to Golgi membrane	3
cellular_component	GO:0009276	1-2nm peptidoglycan-based cell wall	3
cellular_component	GO:0005789	endoplasmic reticulum membrane	3
cellular_component	GO:0005787	signal peptidase complex	3
cellular_component	GO:0009320	phosphoribosylaminoimidazole carboxylase complex	3
cellular_component	GO:0009579	thylakoid	3
cellular_component	GO:0005839	proteasome core complex (sensu Eukaryota)	3
cellular_component	GO:0032301	MutSalpha complex	3
cellular_component	GO:0032302	MutSbeta complex	3
cellular_component	GO:0009349	riboflavin synthase complex	3
cellular_component	GO:0005850	eukaryotic translation initiation factor 2 complex	3
cellular_component	GO:0019898	extrinsic to membrane	3
cellular_component	GO:0015629	actin cytoskeleton	3
cellular_component	GO:0005950	anthranilate synthase complex	3
cellular_component	GO:0016272	prefoldin complex	3
cellular_component	GO:0005730	nucleolus	3
cellular_component	GO:0009505	cellulose and pectin-containing cell wall	2
cellular_component	GO:0000159	protein phosphatase type 2A complex	2
cellular_component	GO:0017059	serine C-palmitoyltransferase complex	2
cellular_component	GO:0005891	voltage-gated calcium channel complex	2
cellular_component	GO:0009376	HslUV protease complex	2
cellular_component	GO:0005786	signal recognition particle (sensu Eukaryota)	2
cellular_component	GO:0005785	signal recognition particle receptor complex	2
cellular_component	GO:0009521	photosystem	2
cellular_component	GO:0009523	photosystem II	2
cellular_component	GO:0009573	chloroplast ribulose bisphosphate carboxylase complex	2
cellular_component	GO:0008247	2-acetyl-1-alkylglycerophosphocholine esterase complex	2
cellular_component	GO:0048269	methionine adenosyltransferase complex	2
cellular_component	GO:0030904	retromer complex	2
cellular_component	GO:0005658	alpha DNA polymerase:primase complex	2
cellular_component	GO:0009348	ornithine carbamoyltransferase complex	2
cellular_component	GO:0031227	intrinsic to endoplasmic reticulum membrane	2
cellular_component	GO:0016585	chromatin remodeling complex	2
cellular_component	GO:0000784	nuclear chromosome, telomeric region	2
cellular_component	GO:0030125	clathrin vesicle coat	2
cellular_component	GO:0005853	eukaryotic translation elongation factor 1 complex	2
cellular_component	GO:0009339	glycolate oxidase complex	2
cellular_component	GO:0019028	viral capsid	2
cellular_component	GO:0000775	chromosome, pericentric region	2
cellular_component	GO:0005741	mitochondrial outer membrane	2
cellular_component	GO:0009536	plastid	2
cellular_component	GO:0005871	kinesin complex	2
cellular_component	GO:0000808	origin recognition complex	2
cellular_component	GO:0042651	thylakoid membrane	2
cellular_component	GO:0005732	small nucleolar ribonucleoprotein complex	2
cellular_component	GO:0045239	tricarboxylic acid cycle enzyme complex	2
cellular_component	GO:0009539	photosystem II reaction center	2
cellular_component	GO:0005673	transcription factor TFIIE complex	2
cellular_component	GO:0005949	aminoadipate-semialdehyde dehydrogenase complex	2
cellular_component	GO:0005942	phosphoinositide 3-kinase complex	2
cellular_component	GO:0043626	PCNA complex	1
cellular_component	GO:0009288	flagellum (sensu Bacteria)	1
cellular_component	GO:0005798	Golgi-associated vesicle	1
cellular_component	GO:0009274	peptidoglycan-based cell wall	1
cellular_component	GO:0009379	Holliday junction helicase complex	1
cellular_component	GO:0005788	endoplasmic reticulum lumen	1
cellular_component	GO:0030688	nucleolar preribosome, small subunit precursor	1
cellular_component	GO:0030176	integral to endoplasmic reticulum membrane	1
cellular_component	GO:0000221	vacuolar proton-transporting V-type ATPase, V1 domain	1
cellular_component	GO:0005779	integral to peroxisomal membrane	1
cellular_component	GO:0009316	3-isopropylmalate dehydratase complex	1
cellular_component	GO:0005835	fatty acid synthase complex	1
cellular_component	GO:0005834	heterotrimeric G-protein complex	1
cellular_component	GO:0005578	proteinaceous extracellular matrix	1
cellular_component	GO:0000228	nuclear chromosome	1
cellular_component	GO:0045281	succinate dehydrogenase complex	1
cellular_component	GO:0045282	plasma membrane succinate dehydrogenase complex	1
cellular_component	GO:0005761	mitochondrial ribosome	1
cellular_component	GO:0009346	citrate lyase complex	1
cellular_component	GO:0000439	core TFIIH complex	1
cellular_component	GO:0042600	chorion	1
cellular_component	GO:0005852	eukaryotic translation initiation factor 3 complex	1
cellular_component	GO:0009336	sulfate adenylyltransferase complex (ATP)	1
cellular_component	GO:0030130	clathrin coat of trans-Golgi network vesicle	1
cellular_component	GO:0000300	peripheral to membrane of membrane fraction	1
cellular_component	GO:0030132	clathrin coat of coated pit	1
cellular_component	GO:0005960	glycine cleavage complex	1
cellular_component	GO:0005884	actin filament	1
cellular_component	GO:0016459	myosin	1
cellular_component	GO:0005680	anaphase-promoting complex	1
cellular_component	GO:0017109	glutamate-cysteine ligase complex	1
cellular_component	GO:0005672	transcription factor TFIIA complex	1
cellular_component	GO:0005674	transcription factor TFIIF complex	1
molecular_function	GO:0005524	ATP binding	1667
molecular_function	GO:0003824	catalytic activity	1257
molecular_function	GO:0005488	binding	709
molecular_function	GO:0016491	oxidoreductase activity	626
molecular_function	GO:0003676	nucleic acid binding	616
molecular_function	GO:0005515	protein binding	581
molecular_function	GO:0000166	nucleotide binding	556
molecular_function	GO:0008270	zinc ion binding	467
molecular_function	GO:0003677	DNA binding	447
molecular_function	GO:0004672	protein kinase activity	430
molecular_function	GO:0017111	nucleoside-triphosphatase activity	410
molecular_function	GO:0004674	protein serine/threonine kinase activity	378
molecular_function	GO:0004713	protein-tyrosine kinase activity	367
molecular_function	GO:0016887	ATPase activity	358
molecular_function	GO:0016787	hydrolase activity	250
molecular_function	GO:0008026	ATP-dependent helicase activity	211
molecular_function	GO:0004386	helicase activity	209
molecular_function	GO:0005506	iron ion binding	204
molecular_function	GO:0003723	RNA binding	188
molecular_function	GO:0004553	hydrolase activity, hydrolyzing O-glycosyl compounds	183
molecular_function	GO:0005215	transporter activity	180
molecular_function	GO:0005525	GTP binding	178
molecular_function	GO:0020037	heme binding	170
molecular_function	GO:0004497	monooxygenase activity	163
molecular_function	GO:0003735	structural constituent of ribosome	140
molecular_function	GO:0050660	FAD binding	139
molecular_function	GO:0005509	calcium ion binding	138
molecular_function	GO:0042626	ATPase activity, coupled to transmembrane movement of substances	135
molecular_function	GO:0016462	pyrophosphatase activity	121
molecular_function	GO:0004787	thiamin-pyrophosphatase activity	118
molecular_function	GO:0008796	bis(5'-nucleosyl)-tetraphosphatase activity	118
molecular_function	GO:0008758	UDP-2,3-diacylglucosamine hydrolase activity	118
molecular_function	GO:0000810	diacylglycerol pyrophosphate phosphatase activity	118
molecular_function	GO:0019177	dihydroneopterin triphosphate pyrophosphohydrolase activity	118
molecular_function	GO:0019176	dihydroneopterin monophosphate phosphatase activity	118
molecular_function	GO:0008828	dATP pyrophosphohydrolase activity	118
molecular_function	GO:0004842	ubiquitin-protein ligase activity	111
molecular_function	GO:0004812	aminoacyl-tRNA ligase activity	109
molecular_function	GO:0046872	metal ion binding	107
molecular_function	GO:0016307	phosphatidylinositol phosphate kinase activity	106
molecular_function	GO:0008413	8-oxo-7,8-dihydroguanine triphosphatase activity	106
molecular_function	GO:0043141	ATP-dependent 5'-3' DNA helicase activity	105
molecular_function	GO:0008415	acyltransferase activity	102
molecular_function	GO:0008443	phosphofructokinase activity	101
molecular_function	GO:0008607	phosphorylase kinase regulator activity	101
molecular_function	GO:0008819	cobinamide kinase activity	101
molecular_function	GO:0003700	transcription factor activity	99
molecular_function	GO:0004402	histone acetyltransferase activity	95
molecular_function	GO:0003924	GTPase activity	93
molecular_function	GO:0016740	transferase activity	92
molecular_function	GO:0008094	DNA-dependent ATPase activity	83
molecular_function	GO:0042556	eukaryotic elongation factor-2 kinase regulator activity	82
molecular_function	GO:0042557	eukaryotic elongation factor-2 kinase activator activity	82
molecular_function	GO:0018720	phenol kinase activity	82
molecular_function	GO:0016538	cyclin-dependent protein kinase regulator activity	82
molecular_function	GO:0019914	cyclin-dependent protein kinase activating kinase regulator activity	82
molecular_function	GO:0035004	phosphoinositide 3-kinase activity	82
molecular_function	GO:0004003	ATP-dependent DNA helicase activity	82
molecular_function	GO:0051082	unfolded protein binding	81
molecular_function	GO:0043798	glycerate 2-kinase activity	80
molecular_function	GO:0032942	inositol tetrakisphosphate 2-kinase activity	80
molecular_function	GO:0030170	pyridoxal phosphate binding	80
molecular_function	GO:0051731	polynucleotide kinase activity	80
molecular_function	GO:0043841	(S)-lactate 2-kinase activity	80
molecular_function	GO:0051735	GTP-dependent polynucleotide kinase activity	80
molecular_function	GO:0051734	ATP-dependent polynucleotide kinase activity	80
molecular_function	GO:0043771	cytidine kinase activity	80
molecular_function	GO:0043743	LPPG:FO 2-phospho-L-lactate transferase activity	80
molecular_function	GO:0031072	heat shock protein binding	79
molecular_function	GO:0004197	cysteine-type endopeptidase activity	79
molecular_function	GO:0016820	hydrolase activity, acting on acid anhydrides, catalyzing transmembrane movement of substances	77
molecular_function	GO:0004222	metalloendopeptidase activity	75
molecular_function	GO:0004706	JUN kinase kinase kinase activity	72
molecular_function	GO:0004705	JUN kinase activity	72
molecular_function	GO:0004704	NF-kappaB-inducing kinase activity	72
molecular_function	GO:0004702	receptor signaling protein serine/threonine kinase activity	72
molecular_function	GO:0004708	MAP kinase kinase activity	72
molecular_function	GO:0004718	Janus kinase activity	72
molecular_function	GO:0004710	MAP/ERK kinase kinase activity	72
molecular_function	GO:0004711	ribosomal protein S6 kinase activity	72
molecular_function	GO:0008338	MAP kinase 1 activity	72
molecular_function	GO:0015662	ATPase activity, coupled to transmembrane movement of ions, phosphorylative mechanism	71
molecular_function	GO:0042623	ATPase activity, coupled	70
molecular_function	GO:0042625	ATPase activity, coupled to transmembrane movement of ions	70
molecular_function	GO:0042624	ATPase activity, uncoupled	70
molecular_function	GO:0008186	RNA-dependent ATPase activity	70
molecular_function	GO:0004004	ATP-dependent RNA helicase activity	70
molecular_function	GO:0017116	single-stranded DNA-dependent ATP-dependent DNA helicase activity	70
molecular_function	GO:0003899	DNA-directed RNA polymerase activity	68
molecular_function	GO:0048037	cofactor binding	68
molecular_function	GO:0016773	phosphotransferase activity, alcohol group as acceptor	67
molecular_function	GO:0051536	iron-sulfur cluster binding	67
molecular_function	GO:0008565	protein transporter activity	67
molecular_function	GO:0008237	metallopeptidase activity	65
molecular_function	GO:0031177	phosphopantetheine binding	65
molecular_function	GO:0008236	serine-type peptidase activity	63
molecular_function	GO:0009055	electron carrier activity	63
molecular_function	GO:0003777	microtubule motor activity	63
molecular_function	GO:0050381	unspecific monooxygenase activity	61
molecular_function	GO:0003887	DNA-directed DNA polymerase activity	60
molecular_function	GO:0004700	atypical protein kinase C activity	60
molecular_function	GO:0003755	peptidyl-prolyl cis-trans isomerase activity	60
molecular_function	GO:0000287	magnesium ion binding	60
molecular_function	GO:0004721	phosphoprotein phosphatase activity	59
molecular_function	GO:0003902	DNA-directed RNA polymerase III activity	59
molecular_function	GO:0003900	DNA-directed RNA polymerase I activity	59
molecular_function	GO:0003901	DNA-directed RNA polymerase II activity	59
molecular_function	GO:0008339	MP kinase activity	59
molecular_function	GO:0008168	methyltransferase activity	57
molecular_function	GO:0008080	N-acetyltransferase activity	55
molecular_function	GO:0004252	serine-type endopeptidase activity	55
molecular_function	GO:0004675	transmembrane receptor protein serine/threonine kinase activity	53
molecular_function	GO:0004676	3-phosphoinositide-dependent protein kinase activity	53
molecular_function	GO:0004679	AMP-activated protein kinase activity	53
molecular_function	GO:0004677	DNA-dependent protein kinase activity	53
molecular_function	GO:0004681	casein kinase I activity	53
molecular_function	GO:0004680	casein kinase activity	53
molecular_function	GO:0004690	cyclic nucleotide-dependent protein kinase activity	53
molecular_function	GO:0004696	glycogen synthase kinase 3 activity	53
molecular_function	GO:0004695	galactosyltransferase-associated kinase activity	53
molecular_function	GO:0004698	calcium-dependent protein kinase C activity	53
molecular_function	GO:0004694	eukaryotic translation initiation factor 2alpha kinase activity	53
molecular_function	GO:0043565	sequence-specific DNA binding	52
molecular_function	GO:0034062	RNA polymerase activity	52
molecular_function	GO:0051287	NAD binding	51
molecular_function	GO:0003743	translation initiation factor activity	51
molecular_function	GO:0016301	kinase activity	50
molecular_function	GO:0004723	calcium-dependent protein serine/threonine phosphatase activity	50
molecular_function	GO:0004724	magnesium-dependent protein serine/threonine phosphatase activity	50
molecular_function	GO:0017018	myosin phosphatase activity	50
molecular_function	GO:0017020	myosin phosphatase regulator activity	50
molecular_function	GO:0015462	protein-transmembrane transporting ATPase activity	50
molecular_function	GO:0016616	oxidoreductase activity, acting on the CH-OH group of donors, NAD or NADP as acceptor	50
molecular_function	GO:0008420	CTD phosphatase activity	50
molecular_function	GO:0004806	triacylglycerol lipase activity	50
molecular_function	GO:0008597	calcium-dependent protein serine/threonine phosphatase regulator activity	50
molecular_function	GO:0018599	2-hydroxyisobutyrate 3-monooxygenase activity	49
molecular_function	GO:0018595	alpha-pinene monooxygenase activity	49
molecular_function	GO:0018596	dimethylsilanediol hydroxylase activity	49
molecular_function	GO:0018597	ammonia monooxygenase activity	49
molecular_function	GO:0018598	hydroxymethylsilanetriol oxidase activity	49
molecular_function	GO:0018591	methyl tertiary butyl ether 3-monooxygenase activity	49
molecular_function	GO:0018592	4-nitrocatechol 4-monooxygenase activity	49
molecular_function	GO:0018593	4-chlorophenoxyacetate monooxygenase activity	49
molecular_function	GO:0018594	tert-butyl alcohol 2-monooxygenase activity	49
molecular_function	GO:0018590	methylsilanetriol hydroxylase activity	49
molecular_function	GO:0018588	tri-n-butyltin dioxygenase activity	49
molecular_function	GO:0018589	di-n-butyltin dioxygenase activity	49
molecular_function	GO:0018586	mono-butyltin dioxygenase activity	49
molecular_function	GO:0018587	limonene 8-monooxygenase activity	49
molecular_function	GO:0018585	fluorene oxygenase activity	49
molecular_function	GO:0018600	alpha-pinene dehydrogenase activity	49
molecular_function	GO:0042027	cyclophilin-type peptidyl-prolyl cis-trans isomerase activity	48
molecular_function	GO:0004289	subtilase activity	48
molecular_function	GO:0030051	FK506-sensitive peptidyl-prolyl cis-trans isomerase	48
molecular_function	GO:0004600	cyclophilin	48
molecular_function	GO:0004298	threonine endopeptidase activity	46
molecular_function	GO:0008378	galactosyltransferase activity	45
molecular_function	GO:0030246	carbohydrate binding	45
molecular_function	GO:0043823	spheroidene monooxygenase activity	44
molecular_function	GO:0004299	proteasome endopeptidase activity	43
molecular_function	GO:0008171	O-methyltransferase activity	43
molecular_function	GO:0004221	ubiquitin thiolesterase activity	43
molecular_function	GO:0030402	matrilysin-2 activity	41
molecular_function	GO:0008766	UDP-N-acetylmuramoylalanyl-D-glutamyl-2,6-diaminopimelate-D-alanyl-D-alanine ligase activity	41
molecular_function	GO:0018169	ribosomal S6-glutamic acid ligase activity	41
molecular_function	GO:0008319	prenyl protein specific endopeptidase activity	41
molecular_function	GO:0008133	collagenase activity	41
molecular_function	GO:0004249	stromelysin 3 activity	41
molecular_function	GO:0005198	structural molecule activity	40
molecular_function	GO:0034061	DNA polymerase activity	40
molecular_function	GO:0016758	transferase activity, transferring hexosyl groups	39
molecular_function	GO:0046983	protein dimerization activity	39
molecular_function	GO:0015299	solute:hydrogen antiporter activity	39
molecular_function	GO:0004709	MAP kinase kinase kinase activity	38
molecular_function	GO:0004518	nuclease activity	38
molecular_function	GO:0016779	nucleotidyltransferase activity	37
molecular_function	GO:0050662	coenzyme binding	36
molecular_function	GO:0016874	ligase activity	35
molecular_function	GO:0010181	FMN binding	35
molecular_function	GO:0016597	amino acid binding	34
molecular_function	GO:0043773	coenzyme F420-0 gamma-glutamyl ligase activity	34
molecular_function	GO:0043774	coenzyme F420-2 alpha-glutamyl ligase activity	34
molecular_function	GO:0016769	transferase activity, transferring nitrogenous groups	33
molecular_function	GO:0000030	mannosyltransferase activity	33
molecular_function	GO:0016818	hydrolase activity, acting on acid anhydrides, in phosphorus-containing anhydrides	33
molecular_function	GO:0008234	cysteine-type peptidase activity	32
molecular_function	GO:0001584	rhodopsin-like receptor activity	32
molecular_function	GO:0008173	RNA methyltransferase activity	32
molecular_function	GO:0004527	exonuclease activity	31
molecular_function	GO:0008649	rRNA methyltransferase activity	31
molecular_function	GO:0050661	NADP binding	31
molecular_function	GO:0008425	2-polyprenyl-6-methoxy-1,4-benzoquinone methyltransferase activity	31
molecular_function	GO:0005507	copper ion binding	31
molecular_function	GO:0008170	N-methyltransferase activity	31
molecular_function	GO:0016759	cellulose synthase activity	30
molecular_function	GO:0018716	1-phenanthrol glycosyltransferase activity	30
molecular_function	GO:0018715	9-phenanthrol UDP-glucuronosyltransferase activity	30
molecular_function	GO:0018717	9-phenanthrol glycosyltransferase activity	30
molecular_function	GO:0008547	protein-synthesizing GTPase activity	30
molecular_function	GO:0008545	JUN kinase kinase activity	30
molecular_function	GO:0008921	lipopolysaccharide-1,6-galactosyltransferase activity	30
molecular_function	GO:0016788	hydrolase activity, acting on ester bonds	30
molecular_function	GO:0004376	glycolipid mannosyltransferase activity	30
molecular_function	GO:0004576	oligosaccharyl transferase activity	30
molecular_function	GO:0004583	dolichyl-phosphate-glucose-glycolipid alpha-glucosyltransferase activity	30
molecular_function	GO:0000033	alpha-1,3-mannosyltransferase activity	30
molecular_function	GO:0000026	alpha-1,2-mannosyltransferase activity	30
molecular_function	GO:0000009	alpha-1,6-mannosyltransferase activity	30
molecular_function	GO:0008417	fucosyltransferase activity	30
molecular_function	GO:0003980	UDP-glucose:glycoprotein glucosyltransferase activity	30
molecular_function	GO:0008349	MAP kinase kinase kinase kinase activity	30
molecular_function	GO:0008375	acetylglucosaminyltransferase activity	30
molecular_function	GO:0008376	acetylgalactosaminyltransferase activity	30
molecular_function	GO:0016253	UDP-N-acetylglucosamine-peptide N-acetylglucosaminyltransferase activity	30
molecular_function	GO:0003847	1-alkyl-2-acetylglycerophosphocholine esterase activity	29
molecular_function	GO:0009383	rRNA (cytosine-C5-967)-methyltransferase activity	29
molecular_function	GO:0008276	protein methyltransferase activity	29
molecular_function	GO:0016300	tRNA (uracil) methyltransferase activity	29
molecular_function	GO:0009008	DNA-methyltransferase activity	29
molecular_function	GO:0008650	rRNA (uridine-2'-O-)-methyltransferase activity	29
molecular_function	GO:0008326	site-specific DNA-methyltransferase (cytosine-specific) activity	29
molecular_function	GO:0016205	selenocysteine methyltransferase activity	29
molecular_function	GO:0004448	isocitrate dehydrogenase activity	29
molecular_function	GO:0016273	arginine N-methyltransferase activity	29
molecular_function	GO:0016274	protein-arginine N-methyltransferase activity	29
molecular_function	GO:0016278	lysine N-methyltransferase activity	29
molecular_function	GO:0016279	protein-lysine N-methyltransferase activity	29
molecular_function	GO:0005216	ion channel activity	28
molecular_function	GO:0005489	electron transporter activity	28
molecular_function	GO:0046933	hydrogen ion transporting ATP synthase activity, rotational mechanism	28
molecular_function	GO:0046961	hydrogen ion transporting ATPase activity, rotational mechanism	28
molecular_function	GO:0003779	actin binding	28
molecular_function	GO:0046873	metal ion transmembrane transporter activity	27
molecular_function	GO:0003880	C-terminal protein carboxyl methyltransferase activity	27
molecular_function	GO:0004707	MAP kinase activity	27
molecular_function	GO:0000179	rRNA (adenine-N6,N6-)-dimethyltransferase activity	27
molecular_function	GO:0003936	hydrogen-transporting two-sector ATPase activity	27
molecular_function	GO:0008169	C-methyltransferase activity	27
molecular_function	GO:0008174	mRNA methyltransferase activity	27
molecular_function	GO:0008175	tRNA methyltransferase activity	27
molecular_function	GO:0008172	S-methyltransferase activity	27
molecular_function	GO:0016717	oxidoreductase activity, acting on paired donors, with oxidation of a pair of donors resulting in the reduction of molecular oxygen to two molecules of water	26
molecular_function	GO:0004715	non-membrane spanning protein tyrosine kinase activity	26
molecular_function	GO:0000252	C-3 sterol dehydrogenase (C-4 sterol decarboxylase) activity	26
molecular_function	GO:0030528	transcription regulator activity	26
molecular_function	GO:0004871	signal transducer activity	26
molecular_function	GO:0016772	transferase activity, transferring phosphorus-containing groups	25
molecular_function	GO:0016791	phosphoric monoester hydrolase activity	25
molecular_function	GO:0048258	3-ketoglucose-reductase activity	25
molecular_function	GO:0003918	DNA topoisomerase (ATP-hydrolyzing) activity	25
molecular_function	GO:0008875	gluconate dehydrogenase activity	25
molecular_function	GO:0018451	epoxide dehydrogenase activity	25
molecular_function	GO:0018452	5-exo-hydroxycamphor dehydrogenase activity	25
molecular_function	GO:0018453	2-hydroxytetrahydrofuran dehydrogenase activity	25
molecular_function	GO:0000253	3-keto sterol reductase activity	25
molecular_function	GO:0004495	mevaldate reductase activity	25
molecular_function	GO:0016229	steroid dehydrogenase activity	25
molecular_function	GO:0004725	protein tyrosine phosphatase activity	24
molecular_function	GO:0000175	3'-5'-exoribonuclease activity	24
molecular_function	GO:0019787	small conjugating protein ligase activity	24
molecular_function	GO:0016407	acetyltransferase activity	24
molecular_function	GO:0004467	long-chain-fatty-acid-CoA ligase activity	24
molecular_function	GO:0008755	O antigen polymerase activity	23
molecular_function	GO:0018718	1,2-dihydroxy-phenanthrene glycosyltransferase activity	23
molecular_function	GO:0046914	transition metal ion binding	23
molecular_function	GO:0004364	glutathione transferase activity	23
molecular_function	GO:0001962	alpha-1,3-galactosyltransferase activity	23
molecular_function	GO:0004693	cyclin-dependent protein kinase activity	23
molecular_function	GO:0016627	oxidoreductase activity, acting on the CH-CH group of donors	23
molecular_function	GO:0051990	(R)-2-hydroxyglutarate dehydrogenase activity	23
molecular_function	GO:0033765	steroid dehydrogenase activity, acting on the CH-CH group of donors	23
molecular_function	GO:0033764	steroid dehydrogenase activity, acting on the CH-OH group of donors, NAD or NADP as acceptor	23
molecular_function	GO:0016810	hydrolase activity, acting on carbon-nitrogen (but not peptide) bonds	23
molecular_function	GO:0005351	sugar:hydrogen symporter activity	23
molecular_function	GO:0043713	(R)-2-hydroxyisocaproate dehydrogenase activity	23
molecular_function	GO:0032442	phenylcoumaran benzylic ether reductase activity	23
molecular_function	GO:0043169	cation binding	23
molecular_function	GO:0004033	aldo-keto reductase activity	23
molecular_function	GO:0015923	mannosidase activity	22
molecular_function	GO:0004714	transmembrane receptor protein tyrosine kinase activity	22
molecular_function	GO:0003774	motor activity	22
molecular_function	GO:0016884	carbon-nitrogen ligase activity, with glutamine as amido-N-donor	22
molecular_function	GO:0016853	isomerase activity	22
molecular_function	GO:0005554	molecular function unknown	22
molecular_function	GO:0016748	succinyltransferase activity	21
molecular_function	GO:0004703	G-protein coupled receptor kinase activity	21
molecular_function	GO:0004356	glutamate-ammonia ligase activity	21
molecular_function	GO:0004147	dihydrolipoamide branched chain acyltransferase activity	21
molecular_function	GO:0004712	protein threonine/tyrosine kinase activity	21
molecular_function	GO:0004716	receptor signaling protein tyrosine kinase activity	21
molecular_function	GO:0005086	ARF guanyl-nucleotide exchange factor activity	21
molecular_function	GO:0015645	fatty-acid ligase activity	21
molecular_function	GO:0016454	C-palmitoyltransferase activity	21
molecular_function	GO:0016420	malonyltransferase activity	21
molecular_function	GO:0016415	octanoyltransferase activity	21
molecular_function	GO:0016414	O-octanoyltransferase activity	21
molecular_function	GO:0016417	S-acyltransferase activity	21
molecular_function	GO:0016416	O-palmitoyltransferase activity	21
molecular_function	GO:0016419	S-malonyltransferase activity	21
molecular_function	GO:0016418	S-acetyltransferase activity	21
molecular_function	GO:0005388	calcium-transporting ATPase activity	21
molecular_function	GO:0016413	O-acetyltransferase activity	21
molecular_function	GO:0016412	serine O-acyltransferase activity	21
molecular_function	GO:0008374	O-acyltransferase activity	21
molecular_function	GO:0016411	acylglycerol O-acyltransferase activity	21
molecular_function	GO:0016410	N-acyltransferase activity	21
molecular_function	GO:0016409	palmitoyltransferase activity	21
molecular_function	GO:0016408	C-acyltransferase activity	21
molecular_function	GO:0016406	carnitine O-acyltransferase activity	21
molecular_function	GO:0008384	IkappaB kinase activity	21
molecular_function	GO:0031957	very-long-chain-fatty-acid-CoA ligase activity	21
molecular_function	GO:0031956	medium-chain-fatty-acid-CoA ligase activity	21
molecular_function	GO:0031955	short-chain-fatty-acid-CoA ligase activity	21
molecular_function	GO:0004406	H3/H4 histone acetyltransferase activity	21
molecular_function	GO:0004405	H2A/H2B histone acetyltransferase activity	21
molecular_function	GO:0008991	serine-type signal peptidase activity	20
molecular_function	GO:0016749	N-succinyltransferase activity	20
molecular_function	GO:0016750	O-succinyltransferase activity	20
molecular_function	GO:0008243	plasminogen activator activity	20
molecular_function	GO:0004190	aspartic-type endopeptidase activity	20
molecular_function	GO:0018024	histone-lysine N-methyltransferase activity	20
molecular_function	GO:0003993	acid phosphatase activity	20
molecular_function	GO:0015462	protein-transporting ATPase activity	20
molecular_function	GO:0003995	acyl-CoA dehydrogenase activity	20
molecular_function	GO:0003954	NADH dehydrogenase activity	20
molecular_function	GO:0008132	pancreatic elastase activity	20
molecular_function	GO:0016423	tRNA (guanine) methyltransferase activity	20
molecular_function	GO:0015616	DNA translocase activity	20
molecular_function	GO:0016808	proprotein convertase activity	20
molecular_function	GO:0004287	prolyl oligopeptidase activity	20
molecular_function	GO:0042578	phosphoric ester hydrolase activity	20
molecular_function	GO:0016751	S-succinyltransferase activity	19
molecular_function	GO:0016752	sinapoyltransferase activity	19
molecular_function	GO:0008951	palmitoleoyl [acyl-carrier-protein]-dependent acyltransferase activity	19
molecular_function	GO:0004373	glycogen (starch) synthase activity	19
molecular_function	GO:0008233	peptidase activity	19
molecular_function	GO:0004185	serine carboxypeptidase activity	19
molecular_function	GO:0004534	5'-3' exoribonuclease activity	19
molecular_function	GO:0004659	prenyltransferase activity	19
molecular_function	GO:0003746	translation elongation factor activity	19
molecular_function	GO:0009011	starch synthase activity	19
molecular_function	GO:0016210	naringenin-chalcone synthase activity	19
molecular_function	GO:0015072	phosphatidylinositol 3-kinase, class I, catalyst activity	19
molecular_function	GO:0015073	phosphatidylinositol 3-kinase, class I, regulator activity	19
molecular_function	GO:0009374	biotin binding	18
molecular_function	GO:0016303	1-phosphatidylinositol-3-kinase activity	18
molecular_function	GO:0008235	metalloexopeptidase activity	18
molecular_function	GO:0004308	exo-alpha-sialidase activity	18
molecular_function	GO:0004722	protein serine/threonine phosphatase activity	18
molecular_function	GO:0015238	drug transporter activity	18
molecular_function	GO:0030983	mismatched DNA binding	18
molecular_function	GO:0004601	peroxidase activity	18
molecular_function	GO:0015297	antiporter activity	18
molecular_function	GO:0008462	endopeptidase Clp activity	17
molecular_function	GO:0015930	glutamate synthase activity	17
molecular_function	GO:0004743	pyruvate kinase activity	17
molecular_function	GO:0004519	endonuclease activity	17
molecular_function	GO:0003682	chromatin binding	17
molecular_function	GO:0019112	phenanthrol glycosyltransferase activity	17
molecular_function	GO:0016671	oxidoreductase activity, acting on sulfur group of donors, disulfide as acceptor	17
molecular_function	GO:0003763	chaperonin ATPase activity	17
molecular_function	GO:0030955	potassium ion binding	17
molecular_function	GO:0004812	tRNA ligase activity	17
molecular_function	GO:0004339	glucan 1,4-alpha-glucosidase activity	16
molecular_function	GO:0000156	two-component response regulator activity	16
molecular_function	GO:0004682	protein kinase CK2 activity	16
molecular_function	GO:0016614	oxidoreductase activity, acting on CH-OH group of donors	16
molecular_function	GO:0005097	Rab GTPase activator activity	16
molecular_function	GO:0016831	carboxy-lyase activity	16
molecular_function	GO:0004499	flavin-containing monooxygenase activity	16
molecular_function	GO:0030976	thiamin pyrophosphate binding	16
molecular_function	GO:0005247	voltage-gated chloride channel activity	15
molecular_function	GO:0016160	amylase activity	15
molecular_function	GO:0016706	oxidoreductase activity, acting on paired donors, with incorporation or reduction of molecular oxygen, 2-oxoglutarate as one donor, and incorporation of one atom each of oxygen into both donors	15
molecular_function	GO:0016705	oxidoreductase activity, acting on paired donors, with incorporation or reduction of molecular oxygen	15
molecular_function	GO:0031625	ubiquitin protein ligase binding	15
molecular_function	GO:0015929	hexosaminidase activity	15
molecular_function	GO:0015928	fucosidase activity	15
molecular_function	GO:0015927	trehalase activity	15
molecular_function	GO:0015926	glucosidase activity	15
molecular_function	GO:0015925	galactosidase activity	15
molecular_function	GO:0015924	mannosyl-oligosaccharide mannosidase activity	15
molecular_function	GO:0004540	ribonuclease activity	15
molecular_function	GO:0003916	DNA topoisomerase activity	15
molecular_function	GO:0016624	oxidoreductase activity, acting on the aldehyde or oxo group of donors, disulfide as acceptor	15
molecular_function	GO:0008408	3'-5' exonuclease activity	15
molecular_function	GO:0008138	protein tyrosine/serine/threonine phosphatase activity	15
molecular_function	GO:0005529	sugar binding	15
molecular_function	GO:0004437	inositol or phosphatidylinositol phosphatase activity	15
molecular_function	GO:0016298	lipase activity	15
molecular_function	GO:0004008	copper-exporting ATPase activity	15
molecular_function	GO:0004016	adenylate cyclase activity	15
molecular_function	GO:0008312	7S RNA binding	14
molecular_function	GO:0016165	lipoxygenase activity	14
molecular_function	GO:0004175	endopeptidase activity	14
molecular_function	GO:0003756	protein disulfide isomerase activity	14
molecular_function	GO:0008318	protein prenyltransferase activity	14
molecular_function	GO:0004867	serine-type endopeptidase inhibitor activity	14
molecular_function	GO:0004427	inorganic diphosphatase activity	14
molecular_function	GO:0004407	histone deacetylase activity	14
molecular_function	GO:0008997	ribonuclease R activity	13
molecular_function	GO:0008722	DNA helicase IV activity	13
molecular_function	GO:0018733	3,4-dihydrocoumarin hydrolase activity	13
molecular_function	GO:0018734	butyrolactone hydrolase activity	13
molecular_function	GO:0018731	1-oxa-2-oxocycloheptane lactonase activity	13
molecular_function	GO:0018732	sulfolactone hydrolase activity	13
molecular_function	GO:0008553	hydrogen-exporting ATPase activity, phosphorylative mechanism	13
molecular_function	GO:0008483	transaminase activity	13
molecular_function	GO:0016702	oxidoreductase activity, acting on single donors with incorporation of molecular oxygen, incorporation of two atoms of oxygen	13
molecular_function	GO:0004565	beta-galactosidase activity	13
molecular_function	GO:0004559	alpha-mannosidase activity	13
molecular_function	GO:0004182	carboxypeptidase A activity	13
molecular_function	GO:0004351	glutamate decarboxylase activity	13
molecular_function	GO:0008294	calcium- and calmodulin-responsive adenylate cyclase activity	13
molecular_function	GO:0003917	DNA topoisomerase type I activity	13
molecular_function	GO:0008856	exodeoxyribonuclease X activity	13
molecular_function	GO:0008858	exonuclease VIII activity	13
molecular_function	GO:0003702	RNA polymerase II transcription factor activity	13
molecular_function	GO:0009982	pseudouridine synthase activity	13
molecular_function	GO:0019187	beta-1,4-mannosyltransferase act	13
molecular_function	GO:0008422	beta-glucosidase activity	13
molecular_function	GO:0016851	magnesium chelatase activity	13
molecular_function	GO:0015078	hydrogen ion transmembrane transporter activity	13
molecular_function	GO:0008570	myosin ATPase activity	13
molecular_function	GO:0004620	phospholipase activity	13
molecular_function	GO:0051087	chaperone binding	12
molecular_function	GO:0000049	tRNA binding	12
molecular_function	GO:0008717	D-alanyl-D-alanine endopeptidase activity	12
molecular_function	GO:0030693	caspase activity	12
molecular_function	GO:0005230	extracellular ligand-gated ion channel activity	12
molecular_function	GO:0008451	X-Pro aminopeptidase activity	12
molecular_function	GO:0004571	mannosyl-oligosaccharide 1,2-alpha-mannosidase activity	12
molecular_function	GO:0004558	alpha-glucosidase activity	12
molecular_function	GO:0003913	DNA photolyase activity	12
molecular_function	GO:0019132	C-terminal processing peptidase activity	12
molecular_function	GO:0043765	T/G mismatch-specific endonuclease activity	12
molecular_function	GO:0004244	mitochondrial inner membrane peptidase activity	12
molecular_function	GO:0015035	protein disulfide oxidoreductase activity	12
molecular_function	GO:0015036	disulfide oxidoreductase activity	12
molecular_function	GO:0004815	aspartate-tRNA ligase activity	12
molecular_function	GO:0004784	superoxide dismutase activity	11
molecular_function	GO:0004791	thioredoxin-disulfide reductase activity	11
molecular_function	GO:0017175	IMP-GMP specific 5'-nucleotidase activity	11
molecular_function	GO:0050567	glutaminyl-tRNA synthase (glutamine-hydrolyzing) activity	11
molecular_function	GO:0008933	lytic transglycosylase activity	11
molecular_function	GO:0046428	1,4-dihydroxy-2-naphthoate octaprenyltransferase activity	11
molecular_function	GO:0008253	5'-nucleotidase activity	11
molecular_function	GO:0005279	amino acid-polyamine transporter activity	11
molecular_function	GO:0008495	protoheme IX farnesyltransferase activity	11
molecular_function	GO:0043262	adenosine-diphosphatase activity	11
molecular_function	GO:0043826	sulfur oxygenase reductase activity	11
molecular_function	GO:0004194	pepsin A activity	11
molecular_function	GO:0004143	diacylglycerol kinase activity	11
molecular_function	GO:0004727	prenylated protein tyrosine phosphatase activity	11
molecular_function	GO:0004154	dihydropterin oxidase activity	11
molecular_function	GO:0043883	malolactic enzyme activity	11
molecular_function	GO:0019116	hydroxy-nicotine oxidase activity	11
molecular_function	GO:0004661	protein geranylgeranyltransferase activity	11
molecular_function	GO:0018689	naphthalene disulfonate 1,2-dioxygenase activity	11
molecular_function	GO:0018688	DDT 2,3-dioxygenase activity	11
molecular_function	GO:0008603	cAMP-dependent protein kinase regulator activity	11
molecular_function	GO:0050897	cobalt ion binding	11
molecular_function	GO:0015450	P-P-bond-hydrolysis-driven protein transmembrane transporter activity	11
molecular_function	GO:0008412	4-hydroxybenzoate octaprenyltransferase activity	11
molecular_function	GO:0043775	cobyrinate a,c-diamide synthase activity	11
molecular_function	GO:0016829	lyase activity	11
molecular_function	GO:0042389	omega-3 fatty acid desaturase activity	11
molecular_function	GO:0016424	tRNA (guanosine) methyltransferase activity	11
molecular_function	GO:0043738	F420H2 dehydrogenase activity	11
molecular_function	GO:0016215	CoA desaturase activity	11
molecular_function	GO:0004470	malic enzyme activity	11
molecular_function	GO:0004069	aspartate transaminase activity	11
molecular_function	GO:0004050	apyrase activity	11
molecular_function	GO:0004822	isoleucine-tRNA ligase activity	11
molecular_function	GO:0004012	phospholipid-translocating ATPase activity	11
molecular_function	GO:0008757	S-adenosylmethionine-dependent methyltransferase activity	10
molecular_function	GO:0008508	bile acid:sodium symporter activity	10
molecular_function	GO:0016765	transferase activity, transferring alkyl or aryl (other than methyl) groups	10
molecular_function	GO:0003889	alpha DNA polymerase activity	10
molecular_function	GO:0003893	epsilon DNA polymerase activity	10
molecular_function	GO:0003895	gamma DNA-directed DNA polymerase activity	10
molecular_function	GO:0003894	zeta DNA polymerase activity	10
molecular_function	GO:0003891	delta DNA polymerase activity	10
molecular_function	GO:0003890	beta DNA polymerase activity	10
molecular_function	GO:0008945	oligopeptidase B activity	10
molecular_function	GO:0016995	cholesterol oxidase activity	10
molecular_function	GO:0016987	sigma factor activity	10
molecular_function	GO:0046912	transferase activity, transferring acyl groups, acyl groups converted into alkyl on transfer	10
molecular_function	GO:0016908	MAP kinase 2 activity	10
molecular_function	GO:0004701	diacylglycerol-activated phospholipid-depende	10
molecular_function	GO:0004556	alpha-amylase activity	10
molecular_function	GO:0030189	chaperone activator activity	10
molecular_function	GO:0004301	epoxide hydrolase activity	10
molecular_function	GO:0015999	eta DNA polymerase activity	10
molecular_function	GO:0004748	ribonucleoside-diphosphate reductase activity	10
molecular_function	GO:0004742	dihydrolipoyllysine-residue acetyltransferase activity	10
molecular_function	GO:0043888	(S)-2,3-di-O-geranylgeranylglyceryl phosphate synthase activity	10
molecular_function	GO:0003925	small monomeric GTPase activity	10
molecular_function	GO:0047611	acetylspermidine deacetylase activity	10
molecular_function	GO:0004691	cAMP-dependent protein kinase activity	10
molecular_function	GO:0003984	acetolactate synthase activity	10
molecular_function	GO:0003960	NADPH:quinone reductase activity	10
molecular_function	GO:0019984	sigma DNA polymerase activity	10
molecular_function	GO:0030523	dihydrolipoamide S-acyltransferase activity	10
molecular_function	GO:0043766	Sep-tRNA:Cys-tRNA synthase activity	10
molecular_function	GO:0016452	theta DNA polymerase activity	10
molecular_function	GO:0016450	kappa DNA polymerase activity	10
molecular_function	GO:0016451	nu DNA polymerase activity	10
molecular_function	GO:0016449	lambda DNA polymerase activity	10
molecular_function	GO:0016448	mu DNA polymerase activity	10
molecular_function	GO:0008137	NADH dehydrogenase (ubiquinone) activity	10
molecular_function	GO:0016000	iota DNA polymerase activity	10
molecular_function	GO:0019205	nucleobase, nucleoside, nucleotide kinase activity	10
molecular_function	GO:0000155	two-component sensor activity	10
molecular_function	GO:0015020	glucuronosyltransferase activity	10
molecular_function	GO:0001671	ATPase activator activity	10
molecular_function	GO:0004796	thromboxane-A synthase activity	9
molecular_function	GO:0004089	carbonate dehydratase activity	9
molecular_function	GO:0008733	L-arabinose isomerase activity	9
molecular_function	GO:0046873	metal ion transporter activity	9
molecular_function	GO:0016753	O-sinapoyltransferase activity	9
molecular_function	GO:0003834	beta-carotene 15,15'-monooxygenase activity	9
molecular_function	GO:0019239	deaminase activity	9
molecular_function	GO:0004701	diacylglycerol-activated phospholipid-dependent protein kinase C activity	9
molecular_function	GO:0004316	3-oxoacyl-[acyl-carrier-protein] reductase activity	9
molecular_function	GO:0045181	glutamate synthase activity, NADH or NADPH as acceptor	9
molecular_function	GO:0004730	pseudouridylate synthase activity	9
molecular_function	GO:0030145	manganese ion binding	9
molecular_function	GO:0030151	molybdenum ion binding	9
molecular_function	GO:0003910	DNA ligase (ATP) activity	9
molecular_function	GO:0004656	procollagen-proline 4-dioxygenase activity	9
molecular_function	GO:0004673	protein histidine kinase activity	9
molecular_function	GO:0018030	pe	9
molecular_function	GO:0008898	homocysteine S-methyltransferase activity	9
molecular_function	GO:0003987	acetate-CoA ligase activity	9
molecular_function	GO:0016615	malate dehydrogenase activity	9
molecular_function	GO:0016639	oxidoreductase activity, acting on the CH-NH2 group of donors, NAD or NADP as acceptor	9
molecular_function	GO:0046537	2,3-bisphosphoglycerate-independent phosphoglycerate mutase activity	9
molecular_function	GO:0046538	2,3-bisphosphoglycerate-dependent phosphoglycerate mutase activity	9
molecular_function	GO:0019798	procollagen-proline dioxygenase activity	9
molecular_function	GO:0000250	lanosterol synthase activity	9
molecular_function	GO:0016876	ligase activity, forming aminoacyl-tRNA and related compounds	9
molecular_function	GO:0008567	dynein ATPase activity	9
molecular_function	GO:0004826	phenylalanine-tRNA ligase activity	9
molecular_function	GO:0004825	methionine-tRNA ligase activity	9
molecular_function	GO:0004820	glycine-tRNA ligase activity	9
molecular_function	GO:0004623	phospholipase A2 activity	9
molecular_function	GO:0004619	phosphoglycerate mutase activity	9
molecular_function	GO:0045552	dihydrokaempferol 4-reductase activity	8
molecular_function	GO:0008964	phosphoenolpyruvate carboxylase activity	8
molecular_function	GO:0004502	kynurenine 3-monooxygenase activity	8
molecular_function	GO:0004084	branched-chain-amino-acid transaminase activity	8
molecular_function	GO:0015385	sodium:hydrogen antiporter activity	8
molecular_function	GO:0008705	methionine synthase activity	8
molecular_function	GO:0003896	DNA primase activity	8
molecular_function	GO:0005249	voltage-gated potassium channel activity	8
molecular_function	GO:0015520	tetracycline:hydrogen antiporter activity	8
molecular_function	GO:0004177	aminopeptidase activity	8
molecular_function	GO:0004557	alpha-galactosidase activity	8
molecular_function	GO:0004300	enoyl-CoA hydratase activity	8
molecular_function	GO:0003684	damaged DNA binding	8
molecular_function	GO:0048038	quinone binding	8
molecular_function	GO:0004683	calmodulin-dependent protein kinase activity	8
molecular_function	GO:0019166	trans-2-enoyl-CoA reductase (NADPH) activity	8
molecular_function	GO:0003712	transcription cofactor activity	8
molecular_function	GO:0003713	transcription coactivator activity	8
molecular_function	GO:0003997	acyl-CoA oxidase activity	8
molecular_function	GO:0030755	quercetin 3-O-methyltransferase activity	8
molecular_function	GO:0016651	oxidoreductase activity, acting on NADH or NADPH	8
molecular_function	GO:0003983	UTP:glucose-1-phosphate uridylyltransferase activity	8
molecular_function	GO:0016041	glutamate synthase (ferredoxin) activity	8
molecular_function	GO:0008131	amine oxidase activity	8
molecular_function	GO:0016836	hydro-lyase activity	8
molecular_function	GO:0016849	phosphorus-oxygen lyase activity	8
molecular_function	GO:0016847	1-aminocyclopropane-1-carboxylate synthase activity	8
molecular_function	GO:0030060	L-malate dehydrogenase activity	8
molecular_function	GO:0004831	tyrosine-tRNA ligase activity	8
molecular_function	GO:0004832	valine-tRNA ligase activity	8
molecular_function	GO:0015085	calcium ion transmembrane transporter activity	8
molecular_function	GO:0004840	ubiquitin conjugating enzyme activity	8
molecular_function	GO:0004801	transaldolase activity	8
molecular_function	GO:0008568	microtubule-severing ATPase activity	8
molecular_function	GO:0004823	leucine-tRNA ligase activity	8
molecular_function	GO:0004818	glutamate-tRNA ligase activity	8
molecular_function	GO:0004616	phosphogluconate dehydrogenase (decarboxylating) activity	8
molecular_function	GO:0018718	1,2-dihydroxy-phenanthrene glycosyltransf	7
molecular_function	GO:0018719	6-aminohexanoate transaminase activity	7
molecular_function	GO:0016747	transferase activity, transferring groups other than amino-acyl groups	7
molecular_function	GO:0003825	alpha,alpha-trehalose-phosphate synthase (UDP-forming) activity	7
molecular_function	GO:0016753	O-sinapoyltrans	7
molecular_function	GO:0008549	dynamin GTPase activity	7
molecular_function	GO:0016937	short-branched-chain-acyl-CoA dehydrogenase activity	7
molecular_function	GO:0043830	thiol-driven fumarate reductase activity	7
molecular_function	GO:0004563	beta-N-acetylhexosaminidase activity	7
molecular_function	GO:0043820	propionyl-CoA dehydrogenase activity	7
molecular_function	GO:0004176	ATP-dependent peptidase activity	7
molecular_function	GO:0004591	oxoglutarate dehydrogenase (succinyl-transferring) activity	7
molecular_function	GO:0043840	branched-chain amino acid:2-keto-4-methylthiobutyrate aminotransferase activity	7
molecular_function	GO:0004332	fructose-bisphosphate aldolase activity	7
molecular_function	GO:0004525	ribonuclease III activity	7
molecular_function	GO:0004134	4-alpha-glucanotransferase activity	7
molecular_function	GO:0003904	deoxyribodipyrimidine photo-lyase activity	7
molecular_function	GO:0008641	small protein activating enzyme activity	7
molecular_function	GO:0019109	acyl-CoA reductase activity	7
molecular_function	GO:0017056	structural constituent of nuclear pore	7
molecular_function	GO:0017099	very-long-chain-acyl-CoA dehydrogenase activity	7
molecular_function	GO:0003725	double-stranded RNA binding	7
molecular_function	GO:0016868	intramolecular transferase activity, phosphotransferases	7
molecular_function	GO:0003951	NAD+ kinase activity	7
molecular_function	GO:0016881	acid-amino acid ligase activity	7
molecular_function	GO:0046571	aspartate-2-keto-4-methylthiobutyrate transaminase activity	7
molecular_function	GO:0043760	acetyldiaminopimelate aminotransferase activity	7
molecular_function	GO:0016439	tRNA-pseudouridine synthase activity	7
molecular_function	GO:0043746	N2-acetyl-L-lysine aminotransferase activity	7
molecular_function	GO:0016423	tRNA (guanine) methyltransferase activi	7
molecular_function	GO:0008158	hedgehog receptor activity	7
molecular_function	GO:0008113	peptide-methionine-(S)-S-oxide reductase activity	7
molecular_function	GO:0004042	amino-acid N-acetyltransferase activity	7
molecular_function	GO:0016231	beta-N-acetylglucosaminidase activity	7
molecular_function	GO:0004830	tryptophan-tRNA ligase activity	7
molecular_function	GO:0004813	alanine-tRNA ligase activity	7
molecular_function	GO:0004779	sulfate adenylyltransferase activity	6
molecular_function	GO:0004776	succinate-CoA ligase (GDP-forming) activity	6
molecular_function	GO:0042781	3'-tRNA processing endoribonuclease activity	6
molecular_function	GO:0008759	UDP-3-O-[3-hydroxymyristoyl] N-acetylglucosamine deacetylase activity	6
molecular_function	GO:0004775	succinate-CoA ligase (ADP-forming) activity	6
molecular_function	GO:0004090	carbonyl reductase (NADPH) activity	6
molecular_function	GO:0008905	mannose-phosphate guanylyltransferase activity	6
molecular_function	GO:0003837	beta-ureidopropionase activity	6
molecular_function	GO:0016742	hydroxymethyl-, formyl- and related transferase activity	6
molecular_function	GO:0008943	glyceraldehyde-3-phosphate dehydrogenase activity	6
molecular_function	GO:0047560	3-dehydrosphinganine reductase activity	6
molecular_function	GO:0008531	riboflavin kinase activity	6
molecular_function	GO:0003878	ATP citrate synthase activity	6
molecular_function	GO:0004360	glutamine-fructose-6-phosphate transaminase (isomerizing) activity	6
molecular_function	GO:0004367	glycerol-3-phosphate dehydrogenase (NAD+) activity	6
molecular_function	GO:0008479	queuine tRNA-ribosyltransferase activity	6
molecular_function	GO:0004362	glutathione-disulfide reductase activity	6
molecular_function	GO:0008447	L-ascorbate oxidase activity	6
molecular_function	GO:0004108	citrate (Si)-synthase activity	6
molecular_function	GO:0016909	SAP kinase activity	6
molecular_function	GO:0005484	SNAP receptor activity	6
molecular_function	GO:0051539	4 iron, 4 sulfur cluster binding	6
molecular_function	GO:0003689	DNA clamp loader activity	6
molecular_function	GO:0043860	cyanophycin synthetase activity	6
molecular_function	GO:0004146	dihydrofolate reductase activity	6
molecular_function	GO:0004719	protein-L-isoaspartate (D-aspartate) O-methyltransferase activity	6
molecular_function	GO:0004156	dihydropteroate synthase activity	6
molecular_function	GO:0003906	DNA-(apurinic or apyrimidinic site) lyase activity	6
molecular_function	GO:0009003	signal peptidase activity	6
molecular_function	GO:0004657	proline dehydrogenase activity	6
molecular_function	GO:0008863	formate dehydrogenase activity	6
molecular_function	GO:0008878	glucose-1-phosphate adenylyltransferase activity	6
molecular_function	GO:0046522	S-methyl-5-thioribose kinase activity	6
molecular_function	GO:0017096	acetylserotonin O-methyltransferase activity	6
molecular_function	GO:0008890	glycine C-acetyltransferase activity	6
molecular_function	GO:0008605	protein kinase CK2 regulator activity	6
molecular_function	GO:0003989	acetyl-CoA carboxylase activity	6
molecular_function	GO:0016620	oxidoreductase activity, acting on the aldehyde or oxo group of donors, NAD or NADP as acceptor	6
molecular_function	GO:0003724	RNA helicase activity	6
molecular_function	GO:0003720	telomerase activity	6
molecular_function	GO:0016647	oxidoreductase activity, acting on the CH-NH group of donors, oxygen as acceptor	6
molecular_function	GO:0008810	cellulase activity	6
molecular_function	GO:0003958	NADPH-hemoprotein reductase activity	6
molecular_function	GO:0047681	aryl-alcohol dehydrogenase (NADP+) activity	6
molecular_function	GO:0003979	UDP-glucose 6-dehydrogenase activity	6
molecular_function	GO:0008825	cyclopropane-fatty-acyl-phospholipid synthase activity	6
molecular_function	GO:0008134	transcription factor binding	6
molecular_function	GO:0016833	oxo-acid-lyase activity	6
molecular_function	GO:0004254	acylaminoacyl-peptidase activity	6
molecular_function	GO:0004239	methionyl aminopeptidase activity	6
molecular_function	GO:0016209	antioxidant activity	6
molecular_function	GO:0015079	potassium ion transmembrane transporter activity	6
molecular_function	GO:0004849	uridine kinase activity	6
molecular_function	GO:0051015	actin filament binding	6
molecular_function	GO:0004462	lactoylglutathione lyase activity	6
molecular_function	GO:0004049	anthranilate synthase activity	6
molecular_function	GO:0004854	xanthine dehydrogenase activity	6
molecular_function	GO:0004855	xanthine oxidase activity	6
molecular_function	GO:0035091	phosphoinositide binding	6
molecular_function	GO:0004430	1-phosphatidylinositol 4-kinase activity	6
molecular_function	GO:0004019	adenylosuccinate synthase activity	6
molecular_function	GO:0004605	phosphatidate cytidylyltransferase activity	6
molecular_function	GO:0004428	inositol or phosphatidylinositol kinase activity	6
molecular_function	GO:0004420	hydroxymethylglutaryl-CoA reductase (NADPH) activity	6
molecular_function	GO:0004829	threonine-tRNA ligase activity	6
molecular_function	GO:0004622	lysophospholipase activity	6
molecular_function	GO:0008192	RNA guanylyltransferase activity	6
molecular_function	GO:0008193	tRNA guanylyltransferase activity	6
molecular_function	GO:0017153	sodium:dicarboxylate symporter activity	5
molecular_function	GO:0004789	thiamin-phosphate diphosphorylase activity	5
molecular_function	GO:0017168	5-oxoprolinase (ATP-hydrolyzing) activity	5
molecular_function	GO:0051700	fructosyl-amino acid oxidase activity	5
molecular_function	GO:0003841	1-acylglycerol-3-phosphate O-acyltransferase activity	5
molecular_function	GO:0016757	transferase activity, transferring glycosyl groups	5
molecular_function	GO:0016763	transferase activity, transferring pentosyl groups	5
molecular_function	GO:0003827	alpha-1,3-mannosylglycoprotein 2-beta-N-acetylglucosaminyltransferase activity	5
molecular_function	GO:0043338	CTP:2,3-di-O-geranylgeranyl-sn-glycero-1-phosphate cytidyltransferase	5
molecular_function	GO:0033677	DNA/RNA helicase activity	5
molecular_function	GO:0003883	CTP synthase activity	5
molecular_function	GO:0004372	glycine hydroxymethyltransferase activity	5
molecular_function	GO:0016157	sucrose synthase activity	5
molecular_function	GO:0004365	glyceraldehyde-3-phosphate dehydrogenase (phosphorylating) activity	5
molecular_function	GO:0016564	transcription repressor activity	5
molecular_function	GO:0008450	O-sialoglycoprotein endopeptidase activity	5
molecular_function	GO:0004114	3',5'-cyclic-nucleotide phosphodiesterase activity	5
molecular_function	GO:0016161	beta-amylase activity	5
molecular_function	GO:0016308	1-phosphatidylinositol-4-phosphate 5-kinase activity	5
molecular_function	GO:0043814	phospholactate guanylyltransferase activity	5
molecular_function	GO:0047372	acylglycerol lipase activity	5
molecular_function	GO:0030357	protein phosphatase type 2B activity	5
molecular_function	GO:0004567	beta-mannosidase activity	5
molecular_function	GO:0004179	membrane alanyl aminopeptidase activity	5
molecular_function	GO:0004594	pantothenate kinase activity	5
molecular_function	GO:0004181	metallocarboxypeptidase activity	5
molecular_function	GO:0004331	fructose-2,6-bisphosphate 2-phosphatase activity	5
molecular_function	GO:0004124	cysteine synthase activity	5
molecular_function	GO:0004733	pyridoxamine-phosphate oxidase activity	5
molecular_function	GO:0004349	glutamate 5-kinase activity	5
molecular_function	GO:0004152	dihydroorotate dehydrogenase activity	5
molecular_function	GO:0000158	protein phosphatase type 2A activity	5
molecular_function	GO:0008840	dihydrodipicolinate synthase activity	5
molecular_function	GO:0019112	phenanthrol glycosyltransfera	5
molecular_function	GO:0004650	polygalacturonase activity	5
molecular_function	GO:0008859	exoribonuclease II activity	5
molecular_function	GO:0046524	sucrose-phosphate synthase activity	5
molecular_function	GO:0004698	calcium-dependent	5
molecular_function	GO:0004692	cGMP-dependent protein kinase activity	5
molecular_function	GO:0017088	X-Pro dipeptidyl-peptidase activity	5
molecular_function	GO:0018601	4-nitrophenol 2-monooxygenase activity	5
molecular_function	GO:0016871	cycloartenol synthase activity	5
molecular_function	GO:0003747	translation release factor activity	5
molecular_function	GO:0003959	NADPH dehydrogenase activity	5
molecular_function	GO:0016891	endoribonuclease activity, producing 5'-phosphomonoesters	5
molecular_function	GO:0050242	pyruvate, phosphate dikinase activity	5
molecular_function	GO:0016888	endodeoxyribonuclease activity, producing 5'-phosphomonoesters	5
molecular_function	GO:0009013	succinate-semialdehyde dehydrogenase [NAD(P)+] activity	5
molecular_function	GO:0008324	cation transmembrane transporter activity	5
molecular_function	GO:0016813	hydrolase activity, acting on carbon-nitrogen (but not peptide) bonds, in linear amidines	5
molecular_function	GO:0051699	proline oxidase activity	5
molecular_function	GO:0004240	mitochondrial processing peptidase activity	5
molecular_function	GO:0016433	rRNA (adenine) methyltransferase activity	5
molecular_function	GO:0016208	AMP binding	5
molecular_function	GO:0008106	alcohol dehydrogenase (NADP+) activity	5
molecular_function	GO:0047263	N-acylsphingosine galactosyltransferase activity	5
molecular_function	GO:0015071	protein phosphatase type 2C activity	5
molecular_function	GO:0042576	aspartyl aminopeptidase activity	5
molecular_function	GO:0004043	L-aminoadipate-semialdehyde dehydrogenase activity	5
molecular_function	GO:0004853	uroporphyrinogen decarboxylase activity	5
molecular_function	GO:0004807	triose-phosphate isomerase activity	5
molecular_function	GO:0019201	nucleotide kinase activity	5
molecular_function	GO:0004231	insulysin activity	5
molecular_function	GO:0017136	NAD-dependent histone deacetylase activity	5
molecular_function	GO:0004821	histidine-tRNA ligase activity	5
molecular_function	GO:0004000	adenosine deaminase activity	5
molecular_function	GO:0004817	cysteine-tRNA ligase activity	5
molecular_function	GO:0004814	arginine-tRNA ligase activity	5
molecular_function	GO:0047274	galactinol-sucrose galactosyltransferase activity	5
molecular_function	GO:0008792	arginine decarboxylase activity	4
molecular_function	GO:0018127	NAD(P)-serine ADP-ribosyltransferase activity	4
molecular_function	GO:0018121	NAD(P)-asparagine ADP-ribosyltransferase activity	4
molecular_function	GO:0050521	alpha-glucan, water dikinase activity	4
molecular_function	GO:0008097	5S rRNA binding	4
molecular_function	GO:0004086	carbamoyl-phosphate synthase activity	4
molecular_function	GO:0004799	thymidylate synthase activity	4
molecular_function	GO:0016776	phosphotransferase activity, phosphate group as acceptor	4
molecular_function	GO:0003862	3-isopropylmalate dehydrogenase activity	4
molecular_function	GO:0005179	hormone activity	4
molecular_function	GO:0018749	(3,5-dichlorophenylurea)acetate amidohydrolase activity	4
molecular_function	GO:0018748	iprodione amidohydrolase activity	4
molecular_function	GO:0008934	inositol-1(or 4)-monophosphatase activity	4
molecular_function	GO:0016799	hydrolase activity, hydrolyzing N-glycosyl compounds	4
molecular_function	GO:0003863	3-methyl-2-oxobutanoate dehydrogenase (2-methylpropanoyl-transferring) activity	4
molecular_function	GO:0003866	3-phosphoshikimate 1-carboxyvinyltransferase activity	4
molecular_function	GO:0016992	lipoate synthase activity	4
molecular_function	GO:0003872	6-phosphofructokinase activity	4
molecular_function	GO:0003876	AMP deaminase activity	4
molecular_function	GO:0008933	murein transglycosylase B activity	4
molecular_function	GO:0046429	4-hydroxy-3-methylbut-2-en-1-yl diphosphate synthase activity	4
molecular_function	GO:0004374	glycine cleavage system	4
molecular_function	GO:0008260	3-oxoacid CoA-transferase activity	4
molecular_function	GO:0004368	glycerol-3-phosphate dehydrogenase activity	4
molecular_function	GO:0016149	translation release factor activity, codon specific	4
molecular_function	GO:0008441	3'(2'),5'-bisphosphate nucleotidase activity	4
molecular_function	GO:0004396	hexokinase activity	4
molecular_function	GO:0016946	cathepsin F activity	4
molecular_function	GO:0004109	coproporphyrinogen oxidase activity	4
molecular_function	GO:0005471	ATP:ADP antiporter activity	4
molecular_function	GO:0004187	carboxypeptidase D activity	4
molecular_function	GO:0043859	cyanophycinase activity	4
molecular_function	GO:0004584	dolichyl-phosphate-mannose-glycolipid alpha-mannosyltransferase activity	4
molecular_function	GO:0015922	aspartate oxidase activity	4
molecular_function	GO:0004198	calcium-dependent cysteine-type endopeptidase activity	4
molecular_function	GO:0004579	dolichyl-diphosphooligosaccharide-protein glycotransferase activity	4
molecular_function	GO:0004578	chitobiosyldiphosphodolichol beta-mannosyltransferase activity	4
molecular_function	GO:0004326	tetrahydrofolylpolyglutamate synthase activity	4
molecular_function	GO:0003697	single-stranded DNA binding	4
molecular_function	GO:0015171	amino acid transmembrane transporter activity	4
molecular_function	GO:0004523	ribonuclease H activity	4
molecular_function	GO:0004123	cystathionine gamma-lyase activity	4
molecular_function	GO:0004745	retinol dehydrogenase activity	4
molecular_function	GO:0043867	7-cyano-7-deazaguanine tRNA-ribosyltransferase activity	4
molecular_function	GO:0043864	indoleacetamide hydrolase activity	4
molecular_function	GO:0004350	glutamate-5-semialdehyde dehydrogenase activity	4
molecular_function	GO:0004355	glutamate synthase (NADPH) activity	4
molecular_function	GO:0004345	glucose-6-phosphate 1-dehydrogenase activity	4
molecular_function	GO:0018071	NAD(P)-cysteine ADP-ribosyltransferase activity	4
molecular_function	GO:0004634	phosphopyruvate hydratase activity	4
molecular_function	GO:0004642	phosphoribosylformylglycinamidine synthase activity	4
molecular_function	GO:0009001	serine O-acetyltransferase activity	4
molecular_function	GO:0003919	FMN adenylyltransferase activity	4
molecular_function	GO:0004654	polyribonucleotide nucleotidyltransferase activity	4
molecular_function	GO:0017068	glutamyl-tRNA(Gln) amidotransferase activity	4
molecular_function	GO:0003923	GPI-anchor transamidase activity	4
molecular_function	GO:0008864	formyltetrahydrofolate deformylase activity	4
molecular_function	GO:0004664	prephenate dehydratase activity	4
molecular_function	GO:0018685	alkane 1-monooxygenase activity	4
molecular_function	GO:0003934	GTP cyclohydrolase I activity	4
molecular_function	GO:0008889	glycerophosphodiester phosphodiesterase activity	4
molecular_function	GO:0019904	protein domain specific binding	4
molecular_function	GO:0019199	transmembrane re	4
molecular_function	GO:0005083	small GTPase regulator activity	4
molecular_function	GO:0030785	[ribulose-bisphosphate carboxylase]-lysine N-methyltransferase activity	4
molecular_function	GO:0003950	NAD+ ADP-ribosyltransferase activity	4
molecular_function	GO:0008410	CoA-transferase activity	4
molecular_function	GO:0047419	N-acetylgalactosamine-6-phosphate deacetylase activity	4
molecular_function	GO:0046933	hydrogen-transporting ATP synthase activity, rotational mechanism	4
molecular_function	GO:0046556	alpha-N-arabinofuranosidase activity	4
molecular_function	GO:0046961	hydrogen-transporting ATPase activity, rotational mechanism	4
molecular_function	GO:0008418	protein N-terminal asparagine amidohydrolase activity	4
molecular_function	GO:0016688	L-ascorbate peroxidase activity	4
molecular_function	GO:0008121	ubiquinol-cytochrome-c reductase activity	4
molecular_function	GO:0016436	rRNA (uridine) methyltransferase activity	4
molecular_function	GO:0043747	N2-acetyl-L-lysine deacetylase activity	4
molecular_function	GO:0043748	O-succinylbenzoate synthase activity	4
molecular_function	GO:0016424	tRNA (guanosine	4
molecular_function	GO:0004243	mitochondrial intermediate peptidase activity	4
molecular_function	GO:0016431	tRNA (uridine) methyltransferase activity	4
molecular_function	GO:0016434	rRNA (cytosine) methyltransferase activity	4
molecular_function	GO:0016435	rRNA (guanine) methyltransferase activity	4
molecular_function	GO:0016427	tRNA (cytosine)-methyltransferase activity	4
molecular_function	GO:0016426	tRNA (adenine)-methyltransferase activity	4
molecular_function	GO:0005351	sugar porter activity	4
molecular_function	GO:0004294	tripeptidyl-peptidase II activity	4
molecular_function	GO:0004295	trypsin activity	4
molecular_function	GO:0004494	methylmalonyl-CoA mutase activity	4
molecular_function	GO:0042132	fructose-bisphosphatase activity	4
molecular_function	GO:0004066	asparagine synthase (glutamine-hydrolyzing) activity	4
molecular_function	GO:0004837	tyrosine decarboxylase activity	4
molecular_function	GO:0004072	aspartate kinase activity	4
molecular_function	GO:0004075	biotin carboxylase activity	4
molecular_function	GO:0005315	inorganic phosphate transmembrane transporter activity	4
molecular_function	GO:0004869	cysteine protease inhibitor activity	4
molecular_function	GO:0004455	ketol-acid reductoisomerase activity	4
molecular_function	GO:0004452	isopentenyl-diphosphate delta-isomerase activity	4
molecular_function	GO:0000107	imidazoleglycerol-phosphate synthase activity	4
molecular_function	GO:0004445	inositol-polyphosphate 5-phosphatase activity	4
molecular_function	GO:0004802	transketolase activity	4
molecular_function	GO:0004022	alcohol dehydrogenase activity	4
molecular_function	GO:0004824	lysine-tRNA ligase activity	4
molecular_function	GO:0004816	asparagine-tRNA ligase activity	4
molecular_function	GO:0008195	phosphatidate phosphatase activity	4
molecular_function	GO:0004615	phosphomannomutase activity	4
molecular_function	GO:0043788	cardiolipin synthetase 2 activity	3
molecular_function	GO:0042500	aspartic endopeptidase activity, intramembrane cleaving	3
molecular_function	GO:0018135	peptidyl-cysteine cyclase activity	3
molecular_function	GO:0008987	quinolinate synthetase A activity	3
molecular_function	GO:0004785	copper, zinc superoxide dismutase activity	3
molecular_function	GO:0018128	peptidyl-serine cyclase activity	3
molecular_function	GO:0046403	polynucleotide 3'-phosphatase activity	3
molecular_function	GO:0045543	gibberellin 2-beta-dioxygenase activity	3
molecular_function	GO:0000036	acyl carrier activity	3
molecular_function	GO:0045735	nutrient reservoir activity	3
molecular_function	GO:0008967	phosphoglycolate phosphatase activity	3
molecular_function	GO:0004765	shikimate kinase activity	3
molecular_function	GO:0004768	stearoyl-CoA 9-desaturase activity	3
molecular_function	GO:0004504	peptidylglycine monooxygenase activity	3
molecular_function	GO:0008972	phosphomethylpyrimidine kinase activity	3
molecular_function	GO:0004088	carbamoyl-phosphate synthase (glutamine-hydrolyzing) activity	3
molecular_function	GO:0019843	rRNA binding	3
molecular_function	GO:0008716	D-alanine-D-alanine ligase activity	3
molecular_function	GO:0008728	GTP diphosphokinase activity	3
molecular_function	GO:0015563	uptake transmembrane transporter activity	3
molecular_function	GO:0003844	1,4-alpha-glucan branching enzyme activity	3
molecular_function	GO:0046481	digalactosyldiacylglycerol synthase	3
molecular_function	GO:0050356	tropine dehydrogenase activity	3
molecular_function	GO:0047334	diphosphate-fructose-6-phosphate 1-phosphotransferase activity	3
molecular_function	GO:0016743	carboxyl- or carbamoyltransferase activity	3
molecular_function	GO:0003886	DNA (cytosine-5-)-methyltransferase activity	3
molecular_function	GO:0003868	4-hydroxyphenylpyruvate dioxygenase activity	3
molecular_function	GO:0003869	4-nitrophenylphosphatase activity	3
molecular_function	GO:0016789	carboxylic ester hydrolase activity	3
molecular_function	GO:0003879	ATP phosphoribosyltransferase activity	3
molecular_function	GO:0016780	phosphotransferase activity, for other substituted phosphate groups	3
molecular_function	GO:0004371	glycerone kinase activity	3
molecular_function	GO:0008460	dTDP-glucose 4,6-dehydratase activity	3
molecular_function	GO:0008464	gamma-glutamyl hydrolase activity	3
molecular_function	GO:0031071	cysteine desulfurase activity	3
molecular_function	GO:0033961	cis-stilbene-oxide hydrolase activity	3
molecular_function	GO:0004363	glutathione synthase activity	3
molecular_function	GO:0004361	glutaryl-CoA dehydrogenase activity	3
molecular_function	GO:0001509	legumain activity	3
molecular_function	GO:0042286	glutamate-1-semialdehyde 2,1-aminomutase activity	3
molecular_function	GO:0005234	glutamate-gated ion channel activity	3
molecular_function	GO:0016563	transcription activator activity	3
molecular_function	GO:0008446	GDP-mannose 4,6-dehydratase activity	3
molecular_function	GO:0004399	histidinol dehydrogenase activity	3
molecular_function	GO:0016163	nitrogenase activity	3
molecular_function	GO:0004106	chorismate mutase activity	3
molecular_function	GO:0016919	nardilysin activity	3
molecular_function	GO:0001729	ceramide kinase activity	3
molecular_function	GO:0015116	sulfate transmembrane transporter activity	3
molecular_function	GO:0004573	mannosyl-oligosaccharide glucosidase activity	3
molecular_function	GO:0004306	ethanolamine-phosphate cytidylyltransferase activity	3
molecular_function	GO:0004592	pantoate-beta-alanine ligase activity	3
molecular_function	GO:0004596	peptide alpha-N-acetyltransferase activity	3
molecular_function	GO:0004188	serine-type Pro-X carboxypeptidase activity	3
molecular_function	GO:0004186	carboxypeptidase C activity	3
molecular_function	GO:0004970	ionotropic glutamate receptor activity	3
molecular_function	GO:0051537	2 iron, 2 sulfur cluster binding	3
molecular_function	GO:0004335	galactokinase activity	3
molecular_function	GO:0042499	signal peptide peptidase activity	3
molecular_function	GO:0004749	ribose phosphate diphosphokinase activity	3
molecular_function	GO:0004126	cytidine deaminase activity	3
molecular_function	GO:0004747	ribokinase activity	3
molecular_function	GO:0004746	riboflavin synthase activity	3
molecular_function	GO:0004740	pyruvate dehydrogenase (acetyl-transferring) kinase activity	3
molecular_function	GO:0004521	endoribonuclease activity	3
molecular_function	GO:0004512	inositol-3-phosphate synthase activity	3
molecular_function	GO:0004739	pyruvate dehydrogenase (acetyl-transferring) activity	3
molecular_function	GO:0004550	nucleoside diphosphate kinase activity	3
molecular_function	GO:0008691	3-hydroxybutyryl-CoA dehydrogenase activity	3
molecular_function	GO:0004144	diacylglycerol O-acyltransferase activity	3
molecular_function	GO:0004148	dihydrolipoyl dehydrogenase activity	3
molecular_function	GO:0003678	DNA helicase activity	3
molecular_function	GO:0004151	dihydroorotase activity	3
molecular_function	GO:0004638	phosphoribosylaminoimidazole carboxylase activity	3
molecular_function	GO:0004636	phosphoribosyl-ATP diphosphatase activity	3
molecular_function	GO:0004635	phosphoribosyl-AMP cyclohydrolase activity	3
molecular_function	GO:0004643	phosphoribosylaminoimidazolecarboxamide formyltransferase activity	3
molecular_function	GO:0018817	2-oxo-hept-3-ene-1,7-dioate hydratase activity	3
molecular_function	GO:0018816	2-hydroxyisobutyrate dehydratase activity	3
molecular_function	GO:0017057	6-phosphogluconolactonase activity	3
molecular_function	GO:0018813	trans-o-hydroxybenzylidenepyruvate hydratase-aldolase activity	3
molecular_function	GO:0018812	3-hydroxyacyl-CoA dehydratase activity	3
molecular_function	GO:0018815	3-methyl-5-hydroxy-6-(3-carboxy-3-oxopropenyl)-1H-2-pyridon hydratase-aldolase activity	3
molecular_function	GO:0004645	phosphorylase activity	3
molecular_function	GO:0004647	phosphoserine phosphatase activity	3
molecular_function	GO:0018422	GDP-mannose:serine-protein mannose-1-phosphotransferase activity	3
molecular_function	GO:0018421	UDP-N-acetylglucosamine:serine-protein N-acetylglucosamine-1-phosphotransferase activity	3
molecular_function	GO:0003922	GMP synthase (glutamine-hydrolyzing) activity	3
molecular_function	GO:0004655	porphobilinogen synthase activity	3
molecular_function	GO:0004663	Rab-protein geranylgeranyltransferase activity	3
molecular_function	GO:0003937	IMP cyclohydrolase activity	3
molecular_function	GO:0018810	trans-4-[2-(3-hydroxy)-thionaphthenyl]-2-oxo-3-butenoate hydratase activity	3
molecular_function	GO:0003938	IMP dehydrogenase activity	3
molecular_function	GO:0018811	cyclohex-1-ene-1-carboxyl-CoA hydratase activity	3
molecular_function	GO:0008676	3-deoxy-8-phosphooctulonate synthase activity	3
molecular_function	GO:0018809	E-phenylitaconyl-CoA hydratase activity	3
molecular_function	GO:0046525	xylosylprotein 4-beta-galactosyltransferase activity	3
molecular_function	GO:0018808	cis-4-(1'-hydroxynaphth-2'-yl)-2-oxobut-3-enoate hydratase-aldolase activity	3
molecular_function	GO:0018807	6-hydroxycyclohex-1-ene-1-carboxyl-CoA hydratase activity	3
molecular_function	GO:0008897	phosphopantetheinyltransferase activity	3
molecular_function	GO:0008609	alkylglycerone-phosphate synthase activity	3
molecular_function	GO:0047220	galactosylxylosylprotein 3-beta-galactosyltransferase activity	3
molecular_function	GO:0019137	thioglucosidase activity	3
molecular_function	GO:0050046	lathosterol oxidase activity	3
molecular_function	GO:0016636	oxidoreductase activity, acting on the CH-CH group of donors, iron-sulfur protein as acceptor	3
molecular_function	GO:0019187	beta-1,4-	3
molecular_function	GO:0000234	phosphoethanolamine N-methyltransferase activity	3
molecular_function	GO:0009049	aspartic-type signal peptidase activity	3
molecular_function	GO:0042802	identical protein binding	3
molecular_function	GO:0008802	betaine-aldehyde dehydrogenase activity	3
molecular_function	GO:0008808	cardiolipin synthase activity	3
molecular_function	GO:0046936	deoxyadenosine deaminase activity	3
molecular_function	GO:0016896	exoribonuclease activity, producing 5'-phosphomonoesters	3
molecular_function	GO:0003962	cystathionine gamma-synthase activity	3
molecular_function	GO:0048045	trans-pentaprenyltranstransferase activity	3
molecular_function	GO:0008824	cyanate hydratase activity	3
molecular_function	GO:0005093	Rab GDP-dissociation inhibitor activity	3
molecular_function	GO:0043761	archaetidylserine synthase activity	3
molecular_function	GO:0016811	hydrolase activity, acting on carbon-nitrogen (but not peptide) bonds, in linear amides	3
molecular_function	GO:0016443	bidentate ribonuclease III activity	3
molecular_function	GO:0004263	chymotrypsin activity	3
molecular_function	GO:0004258	vacuolar carboxypeptidase Y	3
molecular_function	GO:0016424	tRNA (guanosi	3
molecular_function	GO:0016846	carbon-sulfur lyase activity	3
molecular_function	GO:0016844	strictosidine synthase activity	3
molecular_function	GO:0016213	linoleoyl-CoA desaturase activity	3
molecular_function	GO:0005338	nucleotide-sugar transmembrane transporter activity	3
molecular_function	GO:0004846	urate oxidase activity	3
molecular_function	GO:0004473	malate dehydrogenase (oxaloacetate-decarboxylating) (NADP+) activity	3
molecular_function	GO:0004471	malate dehydrogenase (decarboxylating) activity	3
molecular_function	GO:0004067	asparaginase activity	3
molecular_function	GO:0004850	uridine phosphorylase activity	3
molecular_function	GO:0004834	tryptophan synthase activity	3
molecular_function	GO:0004835	tubulin-tyrosine ligase activity	3
molecular_function	GO:0004076	biotin synthase activity	3
molecular_function	GO:0004077	biotin-[acetyl-CoA-carboxylase] ligase activity	3
molecular_function	GO:0004450	isocitrate dehydrogenase (NADP+) activity	3
molecular_function	GO:0000104	succinate dehydrogenase activity	3
molecular_function	GO:0016216	isopenicillin-N synthase activity	3
molecular_function	GO:0030234	enzyme regulator activity	3
molecular_function	GO:0004045	aminoacyl-tRNA hydrolase activity	3
molecular_function	GO:0004856	xylulokinase activity	3
molecular_function	GO:0004057	arginyltransferase activity	3
molecular_function	GO:0004809	tRNA (guanine-N2-)-methyltransferase activity	3
molecular_function	GO:0004808	tRNA (5-methylaminomethyl-2-thiouridylate)-methyltransferase activity	3
molecular_function	GO:0004017	adenylate kinase activity	3
molecular_function	GO:0004602	glutathione peroxidase activity	3
molecular_function	GO:0004425	indole-3-glycerol-phosphate synthase activity	3
molecular_function	GO:0004217	cathepsin L activity	3
molecular_function	GO:0004029	aldehyde dehydrogenase (NAD) activity	3
molecular_function	GO:0008177	succinate dehydrogenase (ubiquinone) activity	3
molecular_function	GO:0004416	hydroxyacylglutathione hydrolase activity	3
molecular_function	GO:0004412	homoserine dehydrogenase activity	3
molecular_function	GO:0004828	serine-tRNA ligase activity	3
molecular_function	GO:0008184	glycogen phosphorylase activity	3
molecular_function	GO:0004630	phospholipase D activity	3
molecular_function	GO:0004819	glutamine-tRNA ligase activity	3
molecular_function	GO:0008198	ferrous iron binding	3
molecular_function	GO:0004617	phosphoglycerate dehydrogenase activity	3
molecular_function	GO:0004618	phosphoglycerate kinase activity	3
molecular_function	GO:0004611	phosphoenolpyruvate carboxykinase activity	3
molecular_function	GO:0004614	phosphoglucomutase activity	3
molecular_function	GO:0043787	chlorophyll synthase activity	2
molecular_function	GO:0017150	tRNA dihydrouridine synthase activity	2
molecular_function	GO:0000062	acyl-CoA binding	2
molecular_function	GO:0004783	sulfite reductase (NADPH) activity	2
molecular_function	GO:0004792	thiosulfate sulfurtransferase activity	2
molecular_function	GO:0004795	threonine synthase activity	2
molecular_function	GO:0004758	serine C-palmitoyltransferase activity	2
molecular_function	GO:0017176	phosphatidylinositol N-acetylglucosaminyltransferase activity	2
molecular_function	GO:0004766	spermidine synthase activity	2
molecular_function	GO:0050515	4-(cytidine 5'-diphospho)-2-C-methyl-D-erythritol kinase activity	2
molecular_function	GO:0004506	squalene monooxygenase activity	2
molecular_function	GO:0004505	phenylalanine 4-monooxygenase activity	2
molecular_function	GO:0008769	X-His dipeptidase activity	2
molecular_function	GO:0004771	sterol esterase activity	2
molecular_function	GO:0008743	L-threonine 3-dehydrogenase activity	2
molecular_function	GO:0000309	nicotinamide-nucleotide adenylyltransferase activity	2
molecular_function	GO:0019806	bromide peroxidase activity	2
molecular_function	GO:0008720	D-lactate dehydrogenase activity	2
molecular_function	GO:0050342	tocopherol O-methyltransferase activity	2
molecular_function	GO:0008734	L-aspartate oxidase activity	2
molecular_function	GO:0019825	oxygen binding	2
molecular_function	GO:0051060	pullulanase activity	2
molecular_function	GO:0003848	2-amino-4-hydroxy-6-hydroxymethyldihydropteridine diphosphokinase activity	2
molecular_function	GO:0008703	5-amino-6-(5-phosphoribosylamino)uracil reductase activity	2
molecular_function	GO:0009377	HslUV protease activity	2
molecular_function	GO:0000318	protein-methionine-R-oxide reductase activity	2
molecular_function	GO:0046857	oxidoreductase activity, acting on other nitrogenous compounds as donors, with NAD or NADP as acceptor	2
molecular_function	GO:0003840	gamma-glutamyltransferase activity	2
molecular_function	GO:0008935	naphthoate synthase activity	2
molecular_function	GO:0008951	palmitoleoyl [acyl-carrier protein]-dependent acyltransferase activity	2
molecular_function	GO:0019211	phosphatase activator activity	2
molecular_function	GO:0033897	ribonuclease T2 activity	2
molecular_function	GO:0003864	3-methyl-2-oxobutanoate hydroxymethyltransferase activity	2
molecular_function	GO:0003865	3-oxo-5-alpha-steroid 4-dehydrogenase activity	2
molecular_function	GO:0018707	1-phenanthrol methyltransferase activity	2
molecular_function	GO:0046820	4-amino-4-deoxychorismate synthase activity	2
molecular_function	GO:0008519	ammonium transmembrane transporter activity	2
molecular_function	GO:0016984	ribulose-bisphosphate carboxylase activity	2
molecular_function	GO:0003884	D-amino-acid oxidase activity	2
molecular_function	GO:0004370	glycerol kinase activity	2
molecular_function	GO:0008463	formylmethionine deformylase activity	2
molecular_function	GO:0047598	7-dehydrocholesterol reductase activity	2
molecular_function	GO:0004375	glycine dehydrogenase (decarboxylating) activity	2
molecular_function	GO:0008262	importin-alpha export receptor activity	2
molecular_function	GO:0046923	ER retention sequence binding	2
molecular_function	GO:0004395	hexaprenyldihydroxybenzoate methyltransferase activity	2
molecular_function	GO:0008442	3-hydroxyisobutyrate dehydrogenase activity	2
molecular_function	GO:0008445	D-aspartate oxidase activity	2
molecular_function	GO:0048270	methionine adenosyltransferase regulator activity	2
molecular_function	GO:0005245	voltage-gated calcium channel activity	2
molecular_function	GO:0004385	guanylate kinase activity	2
molecular_function	GO:0004384	membrane-associated guanylate kinase	2
molecular_function	GO:0016168	chlorophyll binding	2
molecular_function	GO:0016719	carotene 7,8-desaturase activity	2
molecular_function	GO:0005261	cation channel activity	2
molecular_function	GO:0016730	oxidoreductase activity, acting on iron-sulfur proteins as donors	2
molecular_function	GO:0042961	antimonite-transporting ATPase activity	2
molecular_function	GO:0001735	prenylcysteine oxidase activity	2
molecular_function	GO:0008482	sulfite oxidase activity	2
molecular_function	GO:0008484	sulfuric ester hydrolase activity	2
molecular_function	GO:0016909	SAP kinase	2
molecular_function	GO:0016709	oxidoreductase activity, acting on paired donors, with incorporation or reduction of molecular oxygen, NADH or NADPH as one donor, and incorporation of one atom of oxygen	2
molecular_function	GO:0004577	N-acetylglucosaminyldiphosphodolichol N-acetylglucosaminyltransferase activity	2
molecular_function	GO:0004701	diacylglycerol-activate	2
molecular_function	GO:0004160	dihydroxy-acid dehydratase activity	2
molecular_function	GO:0047927	gibberellin-44 dioxygenase activity	2
molecular_function	GO:0004568	chitinase activity	2
molecular_function	GO:0015144	carbohydrate transmembrane transporter activity	2
molecular_function	GO:0004174	electron-transferring-flavoprotein dehydrogenase activity	2
molecular_function	GO:0042469	versicolorin reductase activity	2
molecular_function	GO:0004307	ethanolaminephosphotransferase activity	2
molecular_function	GO:0004310	farnesyl-diphosphate farnesyltransferase activity	2
molecular_function	GO:0004581	dolichyl-phosphate beta-glucosyltransferase activity	2
molecular_function	GO:0004585	ornithine carbamoyltransferase activity	2
molecular_function	GO:0004750	ribulose-phosphate 3-epimerase activity	2
molecular_function	GO:0004328	formamidase activity	2
molecular_function	GO:0004325	ferrochelatase activity	2
molecular_function	GO:0004334	fumarylacetoacetase activity	2
molecular_function	GO:0004333	fumarate hydratase activity	2
molecular_function	GO:0004121	cystathionine beta-lyase activity	2
molecular_function	GO:0004128	cytochrome-b5 reductase activity	2
molecular_function	GO:0004315	3-oxoacyl-[acyl-carrier-protein] synthase activity	2
molecular_function	GO:0004314	[acyl-carrier-protein] S-malonyltransferase activity	2
molecular_function	GO:0004316	3-oxoacyl-[acyl-carrier protein] reductase activity	2
molecular_function	GO:0004322	ferroxidase activity	2
molecular_function	GO:0004323	multicopper ferroxidase iron transport mediator activity	2
molecular_function	GO:0004324	ferredoxin-NADP+ reductase activity	2
molecular_function	GO:0004514	nicotinate-nucleotide diphosphorylase (carboxylating) activity	2
molecular_function	GO:0004130	cytochrome-c peroxidase activity	2
molecular_function	GO:0004550	nucleoside-diphosphate kinase activity	2
molecular_function	GO:0004347	glucose-6-phosphate isomerase activity	2
molecular_function	GO:0004555	alpha,alpha-trehalase activity	2
molecular_function	GO:0004140	dephospho-CoA kinase activity	2
molecular_function	GO:0004535	poly(A)-specific ribonuclease activity	2
molecular_function	GO:0004344	glucose dehydrogenase activity	2
molecular_function	GO:0004345	glucose-6-phosphate dehydrogenase activity	2
molecular_function	GO:0004157	dihydropyrimidinase activity	2
molecular_function	GO:0004158	dihydroorotate oxidase activity	2
molecular_function	GO:0008837	diaminopimelate epimerase activity	2
molecular_function	GO:0008835	diaminohydroxyphosphoribosylaminopyrimidine deaminase activity	2
molecular_function	GO:0004637	phosphoribosylamine-glycine ligase activity	2
molecular_function	GO:0004641	phosphoribosylformylglycinamidine cyclo-ligase activity	2
molecular_function	GO:0009703	nitrate reductase (NADH) activity	2
molecular_function	GO:0031491	nucleosome binding	2
molecular_function	GO:0003911	DNA ligase (NAD+) activity	2
molecular_function	GO:0004644	phosphoribosylglycinamide formyltransferase activity	2
molecular_function	GO:0004652	polynucleotide adenylyltransferase activity	2
molecular_function	GO:0018423	protein-leucine O-methyltransferase activity	2
molecular_function	GO:0017065	single-strand selective uracil DNA N-glycosylase activity	2
molecular_function	GO:0004658	propionyl-CoA carboxylase activity	2
molecular_function	GO:0008865	fructokinase activity	2
molecular_function	GO:0008659	(3R)-hydroxymyristoyl-[acyl-carrier-protein] dehydratase activity	2
molecular_function	GO:0003935	GTP cyclohydrolase II activity	2
molecular_function	GO:0019104	DNA N-glycosylase activity	2
molecular_function	GO:0004671	protein-S-isoprenylcysteine O-methyltransferase activity	2
molecular_function	GO:0019912	cyclin-dependent protein kinase activating kinase activity	2
molecular_function	GO:0008601	protein phosphatase type 2A regulator activity	2
molecular_function	GO:0004686	eukaryotic elongation factor-2 kinase activity	2
molecular_function	GO:0047210	alpha-1,4-glucan-protein synthase (UDP-forming) activity	2
molecular_function	GO:0004683	calmodulin regulated protein kinase activity	2
molecular_function	GO:0004688	multifunctional calcium- and calmodulin-regulated protein kinase activity	2
molecular_function	GO:0004689	phosphorylase kinase activity	2
molecular_function	GO:0008891	glycolate oxidase activity	2
molecular_function	GO:0004697	protein kinase C activity	2
molecular_function	GO:0018449	1-phenylethanol dehydrogenase activity	2
molecular_function	GO:0019702	protein-arginine N5-methyltransferase activity	2
molecular_function	GO:0018842	3-carboxymuconate cycloisomerase type II activity	2
molecular_function	GO:0019133	choline monooxygenase activity	2
molecular_function	GO:0018450	myrtenol dehydrogenase activity	2
molecular_function	GO:0017076	purine nucleotide binding	2
molecular_function	GO:0019145	aminobutyraldehyde dehydrogenase activity	2
molecular_function	GO:0018447	chloral hydrate dehydrogenase activity	2
molecular_function	GO:0018448	hydroxymethylmethylsilanediol oxidase activity	2
molecular_function	GO:0018446	pinocarveol dehydrogenase activity	2
molecular_function	GO:0003992	acetylornithine transaminase activity	2
molecular_function	GO:0003994	aconitate hydratase activity	2
molecular_function	GO:0019199	transmembrane receptor protein kinase activity	2
molecular_function	GO:0016633	galactonolactone dehydrogenase activity	2
molecular_function	GO:0003988	acetyl-CoA C-acyltransferase activity	2
molecular_function	GO:0015446	arsenite transmembrane-transporting ATPase activity	2
molecular_function	GO:0048307	ferredoxin-nitrite reductase activity	2
molecular_function	GO:0019171	3-hydroxyacyl-[acyl-carrier-protein] dehydratase activity	2
molecular_function	GO:0050278	sedoheptulose-bisphosphatase activity	2
molecular_function	GO:0008409	5'-3' exonuclease activity	2
molecular_function	GO:0008800	beta-lactamase activity	2
molecular_function	GO:0033741	adenylyl-sulfate reductase (glutathione) activity	2
molecular_function	GO:0003942	N-acetyl-gamma-glutamyl-phosphate reductase activity	2
molecular_function	GO:0003948	N4-(beta-N-acetylglucosaminyl)-L-asparaginase activity	2
molecular_function	GO:0005047	signal recognition particle binding	2
molecular_function	GO:0008416	delta5-delta2,4-dienoyl-CoA isomerase activity	2
molecular_function	GO:0016656	monodehydroascorbate reductase (NADH) activity	2
molecular_function	GO:0009031	thiol peroxidase activity	2
molecular_function	GO:0000247	C-8 sterol isomerase activity	2
molecular_function	GO:0003952	NAD+ synthase (glutamine-hydrolyzing) activity	2
molecular_function	GO:0030792	methylarsonite methyltransferase activity	2
molecular_function	GO:0009021	tRNA (uracil-5-)-methyltransferase activity	2
molecular_function	GO:0030795	jasmonate O-methyltransferase activity	2
molecular_function	GO:0046554	malate dehydrogenase (NADP+) activity	2
molecular_function	GO:0008818	cobalamin 5'-phosphate synthase activity	2
molecular_function	GO:0008430	selenium binding	2
molecular_function	GO:0003963	RNA-3'-phosphate cyclase activity	2
molecular_function	GO:0016693	secretory plant peroxidase activity	2
molecular_function	GO:0050236	pyridoxine 4-dehydrogenase activity	2
molecular_function	GO:0016882	cyclo-ligase activity	2
molecular_function	GO:0046565	3-dehydroshikimate deh	2
molecular_function	GO:0003978	UDP-glucose 4-epimerase activity	2
molecular_function	GO:0003975	UDP-N-acetylglucosamine-dolichyl-phosphate N-acetylglucosaminephosphotransferase activity	2
molecular_function	GO:0003973	(S)-2-hydroxy-acid oxidase activity	2
molecular_function	GO:0004274	dipeptidyl-peptidase IV activity	2
molecular_function	GO:0016812	hydrolase activity, acting on carbon-nitrogen (but not peptide) bonds, in cyclic amides	2
molecular_function	GO:0008349	MAP kinase kinase kinase kinase	2
molecular_function	GO:0005381	iron ion transmembrane transporter activity	2
molecular_function	GO:0043725	2-keto-3-deoxygluconate aldolase activity	2
molecular_function	GO:0043724	2-keto-3-deoxygalactonate aldolase activity	2
molecular_function	GO:0043721	4-hydroxybutyryl-CoA dehydratase activity	2
molecular_function	GO:0051920	peroxiredoxin activity	2
molecular_function	GO:0016207	4-coumarate-CoA ligase activity	2
molecular_function	GO:0008379	thioredoxin peroxidase activity	2
molecular_function	GO:0005544	calcium-dependent phospholipid binding	2
molecular_function	GO:0032440	2-alkenal reductase activity	2
molecular_function	GO:0005337	nucleoside transmembrane transporter activity	2
molecular_function	GO:0005337	nucleoside transporter activity	2
molecular_function	GO:0016804	prolyl aminopeptidase activity	2
molecular_function	GO:0008113	protein-methionine-S-oxide reductase activity	2
molecular_function	GO:0004484	mRNA guanylyltransferase activity	2
molecular_function	GO:0008117	sphinganine-1-phosphate aldolase activity	2
molecular_function	GO:0004844	uracil DNA N-glycosylase activity	2
molecular_function	GO:0004845	uracil phosphoribosyltransferase activity	2
molecular_function	GO:0004474	malate synthase activity	2
molecular_function	GO:0004478	methionine adenosyltransferase activity	2
molecular_function	GO:0004476	mannose-6-phosphate isomerase activity	2
molecular_function	GO:0004852	uroporphyrinogen-III synthase activity	2
molecular_function	GO:0015087	cobalt ion transmembrane transporter activity	2
molecular_function	GO:0030272	5-formyltetrahydrofolate cyclo-ligase activity	2
molecular_function	GO:0015085	calcium ion transporter activity	2
molecular_function	GO:0004463	leukotriene-A4 hydrolase activity	2
molecular_function	GO:0004866	endopeptidase inhibitor activity	2
molecular_function	GO:0045703	ketoreductase activity	2
molecular_function	GO:0004040	amidase activity	2
molecular_function	GO:0004048	anthranilate phosphoribosyltransferase activity	2
molecular_function	GO:0004047	aminomethyltransferase activity	2
molecular_function	GO:0004044	amidophosphoribosyltransferase activity	2
molecular_function	GO:0004439	phosphoinositide 5-phosphatase activity	2
molecular_function	GO:0042586	peptide deformylase activity	2
molecular_function	GO:0004226	Gly-X carboxypeptidase activity	2
molecular_function	GO:0004805	trehalose-phosphatase activity	2
molecular_function	GO:0004607	phosphatidylcholine-sterol O-acyltransferase activity	2
molecular_function	GO:0008574	plus-end-directed microtubule motor activity	2
molecular_function	GO:0004421	hydroxymethylglutaryl-CoA synthase activity	2
molecular_function	GO:0017134	fibroblast growth factor binding	2
molecular_function	GO:0015039	NADPH-adrenodoxin reductase activity	2
molecular_function	GO:0004413	homoserine kinase activity	2
molecular_function	GO:0004418	hydroxymethylbilane synthase activity	2
molecular_function	GO:0004419	hydroxymethylglutaryl-CoA lyase activity	2
molecular_function	GO:0004411	homogentisate 1,2-dioxygenase activity	2
molecular_function	GO:0004827	proline-tRNA ligase activity	2
molecular_function	GO:0004001	adenosine kinase activity	2
molecular_function	GO:0004400	histidinol-phosphate transaminase activity	2
molecular_function	GO:0000140	acylglycerone-phosphate reductase activity	2
molecular_function	GO:0034012	FAD-AMP lyase (cyclizing) activity	2
molecular_function	GO:0004811	tRNA isopentenyltransferase activity	2
molecular_function	GO:0008199	ferric iron binding	2
molecular_function	GO:0004612	phosphoenolpyruvate carboxykinase (ATP) activity	2
molecular_function	GO:0043782	cobalt-precorrin-3 C17-methyltransferase activity	1
molecular_function	GO:0045156	electron transporter, transferring electrons within the cyclic electron transport pathway of photosynthesis activity	1
molecular_function	GO:0035300	inositol-1,3,4-trisphosphate 5/6-kinase activity	1
molecular_function	GO:0004781	sulfate adenylyltransferase (ATP) activity	1
molecular_function	GO:0004782	sulfinoalanine decarboxylase activity	1
molecular_function	GO:0043791	dimethylamine methyltransferase activity	1
molecular_function	GO:0043790	dimethyladenosine transferase activity	1
molecular_function	GO:0004788	thiamin diphosphokinase activity	1
molecular_function	GO:0045550	geranylgeranyl reductase activity	1
molecular_function	GO:0030604	1-deoxy-D-xylulose-5-phosphate reductoisomerase activity	1
molecular_function	GO:0017161	inositol-1,3,4-trisphosphate 4-phosphatase activity	1
molecular_function	GO:0004794	threonine ammonia-lyase activity	1
molecular_function	GO:0004794	L-threonine ammonia-lyase activity	1
molecular_function	GO:0008761	UDP-N-acetylglucosamine 2-epimerase activity	1
molecular_function	GO:0004756	selenide, water dikinase activity	1
molecular_function	GO:0004764	shikimate 5-dehydrogenase activity	1
molecular_function	GO:0018554	1,2-dihydroxynaphthalene dioxygenase activity	1
molecular_function	GO:0008963	phospho-N-acetylmuramoyl-pentapeptide-transferase activity	1
molecular_function	GO:0018553	3-(2,3-dihydroxyphenyl)propionate 1,2-dioxygenase activity	1
molecular_function	GO:0008969	phosphohistidine phosphatase activity	1
molecular_function	GO:0008776	acetate kinase activity	1
molecular_function	GO:0050518	2-C-methyl-D-erythritol 4-phosphate cytidylyltransferase activity	1
molecular_function	GO:0008778	acyl-CoA thioesterase II activity	1
molecular_function	GO:0030414	protease inhibitor activity	1
molecular_function	GO:0008061	chitin binding	1
molecular_function	GO:0008060	ARF GTPase activator activity	1
molecular_function	GO:0008974	phosphoribulokinase activity	1
molecular_function	GO:0004096	catalase activity	1
molecular_function	GO:0008746	NAD(P) transhydrogenase activity	1
molecular_function	GO:0051719	DNA (cytosine-5-)-methyltransferase activity, acting on CpN substrates	1
molecular_function	GO:0051718	DNA (cytosine-5-)-methyltransferase activity, acting on CpG substrates	1
molecular_function	GO:0008081	phosphoric diester hydrolase activity	1
molecular_function	GO:0050311	sulfite reductase (ferredoxin) activity	1
molecular_function	GO:0008750	NAD(P)+ transhydrogenase (AB-specific) activity	1
molecular_function	GO:0050577	GDP-L-fucose synthase activity	1
molecular_function	GO:0018790	2,3-dihydroxybenzoate decarboxylase activity	1
molecular_function	GO:0018792	bis(4-chlorophenyl)acetate decarboxylase activity	1
[truncated: 263 more rows]
