# Supplementary material for: Transcriptomic analysis of a moderately growing subisolate Botryococcus braunii 779 (Chlorophyta) in response to nitrogen deprivation
Source: Biotechnol Biofuels. 2015 Aug 28;8:130. doi: 10.1186/s13068-015-0307-y (PMC4552190; doi:10.1186/s13068-015-0307-y)
Supplement: Additional file 4: — Table S3. List of KEGG pathways and number of ESTs associated. [file 13068_2015_307_MOESM4_ESM.xlsx]

## Sheet: 0710_Bb_KEGG_list.txt
Additional file 4: Table S3
List of KEGG pathways associated to B. braunii 779 transcriptome
Note: col-A, KEGG pathway class; col-B, KEGG pathway; col-C, associated number of ESTs
PathwayClass	Pathway	EST_count
Amino Acid Metabolism	Phenylalanine, tyrosine and tryptophan biosynthesis	57
Amino Acid Metabolism	Glutamate metabolism	94
Amino Acid Metabolism	Lysine biosynthesis	48
Amino Acid Metabolism	Arginine and proline metabolism	58
Amino Acid Metabolism	Histidine metabolism	80
Amino Acid Metabolism	Lysine degradation	100
Amino Acid Metabolism	Methionine metabolism	25
Amino Acid Metabolism	Valine, leucine and isoleucine biosynthesis	40
Amino Acid Metabolism	Valine, leucine and isoleucine degradation	64
Amino Acid Metabolism	Alanine and aspartate metabolism	70
Amino Acid Metabolism	Tryptophan metabolism	179
Amino Acid Metabolism	Tyrosine metabolism	92
Amino Acid Metabolism	Glycine, serine and threonine metabolism	79
Amino Acid Metabolism	Phenylalanine metabolism	45
Amino Acid Metabolism	Cysteine metabolism	20
Amino Acid Metabolism	Urea cycle and metabolism of amino groups	21
Nucleotide Metabolism	Purine metabolism	311
Nucleotide Metabolism	Nucleotide sugars metabolism	60
Nucleotide Metabolism	Pyrimidine metabolism	187
Metabolism of Cofactors and Vitamins	Vitamin B6 metabolism	30
Metabolism of Cofactors and Vitamins	Folate biosynthesis	131
Metabolism of Cofactors and Vitamins	Thiamine metabolism	5
Metabolism of Cofactors and Vitamins	Riboflavin metabolism	19
Metabolism of Cofactors and Vitamins	Ubiquinone biosynthesis	83
Metabolism of Cofactors and Vitamins	Biotin metabolism	10
Metabolism of Cofactors and Vitamins	Nicotinate and nicotinamide metabolism	130
Metabolism of Cofactors and Vitamins	Retinol metabolism	4
Metabolism of Cofactors and Vitamins	Pantothenate and CoA biosynthesis	37
Metabolism of Cofactors and Vitamins	One carbon pool by folate	22
Metabolism of Cofactors and Vitamins	Porphyrin and chlorophyll metabolism	77
Metabolism of Complex Lipids	Globoside metabolism	46
Metabolism of Complex Lipids	Blood group glycolipid biosynthesis - lact series	31
Metabolism of Complex Lipids	Blood group glycolipid biosynthesis - neolact series	31
Metabolism of Complex Lipids	Phospholipid degradation	13
Metabolism of Complex Lipids	Sphingoglycolipid metabolism	192
Metabolism of Complex Lipids	Sphingophospholipid biosynthesis	8
Metabolism of Complex Lipids	Inositol phosphate metabolism	142
Metabolism of Complex Lipids	Prostaglandin and leukotriene metabolism	21
Metabolism of Complex Lipids	Glycerolipid metabolism	188
Metabolism of Complex Carbohydrates	O-Glycans biosynthesis	30
Metabolism of Complex Carbohydrates	Peptidoglycan biosynthesis	39
Metabolism of Complex Carbohydrates	Chondroitin / heparan sulfate biosynthesis	36
Metabolism of Complex Carbohydrates	Lipopolysaccharide biosynthesis	26
Metabolism of Complex Carbohydrates	Starch and sucrose metabolism	366
Metabolism of Complex Carbohydrates	N-Glycans biosynthesis	74
Metabolism of Complex Carbohydrates	N-Glycan degradation	53
Metabolism of Complex Carbohydrates	Keratan sulfate biosynthesis	30
Metabolism of Complex Carbohydrates	Aminosugars metabolism	60
Metabolism of Complex Carbohydrates	Glycosaminoglycan degradation	31
Biosynthesis of Secondary Metabolites	Streptomycin biosynthesis	10
Biosynthesis of Secondary Metabolites	Terpenoid biosynthesis	11
Biosynthesis of Secondary Metabolites	Flavonoids, stilbene and lignin biosynthesis	100
Biosynthesis of Secondary Metabolites	Erythromycin biosynthesis	10
Biosynthesis of Secondary Metabolites	Alkaloid biosynthesis II	11
Biosynthesis of Secondary Metabolites	Alkaloid biosynthesis I	16
Metabolism of Other Amino Acids	D-Glutamine and D-glutamate metabolism	1
Metabolism of Other Amino Acids	Selenoamino acid metabolism	50
Metabolism of Other Amino Acids	Cyanoamino acid metabolism	23
Metabolism of Other Amino Acids	Glutathione metabolism	48
Metabolism of Other Amino Acids	beta-Alanine metabolism	54
Metabolism of Other Amino Acids	Taurine and hypotaurine metabolism	16
Metabolism of Other Amino Acids	Aminophosphonate metabolism	46
Metabolism of Other Amino Acids	D-Arginine and D-ornithine metabolism	22
Energy Metabolism	Nitrogen metabolism	42
Energy Metabolism	Sulfur metabolism	10
Energy Metabolism	Photosynthesis	2
Energy Metabolism	Oxidative phosphorylation	24
Energy Metabolism	Reductive carboxylate cycle (CO2 fixation)	32
Energy Metabolism	Methane metabolism	11
Energy Metabolism	ATP synthesis	27
Energy Metabolism	Carbon fixation	76
Biodegradation of Xenobiotics	Caprolactam degradation	12
Biodegradation of Xenobiotics	Carbazole degradation	1
Biodegradation of Xenobiotics	Nitorobenzene degradation	2
Biodegradation of Xenobiotics	Styrene degradation	5
Biodegradation of Xenobiotics	Ethylbenzene degradation	23
Biodegradation of Xenobiotics	2,4-Dichlorobenzoate degradation	13
Biodegradation of Xenobiotics	Tetrachloroethene degradation	28
Biodegradation of Xenobiotics	Benzoate degradation via CoA ligation	171
Biodegradation of Xenobiotics	1,1,1-Trichloro-2,2-bis(4-chlorophenyl)ethane (DDT) degradation	1
Biodegradation of Xenobiotics	Benzoate degradation via hydroxylation	9
Biodegradation of Xenobiotics	Fluorene degradation	54
Biodegradation of Xenobiotics	1,2-Dichloroethane degradation	3
Biodegradation of Xenobiotics	1,4-Dichlorobenzene degradation	1
Biodegradation of Xenobiotics	gamma-Hexachlorocyclohexane degradation	124
Biodegradation of Xenobiotics	Toluene and xylene degradation	4
Lipid Metabolism	Synthesis and degradation of ketone bodies	8
Lipid Metabolism	Fatty acid biosynthesis (path 1)	15
Lipid Metabolism	Bile acid biosynthesis	54
Lipid Metabolism	Fatty acid biosynthesis (path 2)	11
Lipid Metabolism	Sterol biosynthesis	36
Lipid Metabolism	Fatty acid metabolism	114
Lipid Metabolism	Androgen and estrogen metabolism	42
Carbohydrate Metabolism	Glyoxylate and dicarboxylate metabolism	27
Carbohydrate Metabolism	Propanoate metabolism	36
Carbohydrate Metabolism	Pyruvate metabolism	76
Carbohydrate Metabolism	Ascorbate and aldarate metabolism	92
Carbohydrate Metabolism	Pentose phosphate pathway	46
Carbohydrate Metabolism	Glycolysis / Gluconeogenesis	84
Carbohydrate Metabolism	Inositol metabolism	6
Carbohydrate Metabolism	Butanoate metabolism	108
Carbohydrate Metabolism	Citrate cycle (TCA cycle)	35
Carbohydrate Metabolism	Fructose and mannose metabolism	98
Carbohydrate Metabolism	Pentose and glucuronate interconversions	58
Carbohydrate Metabolism	Galactose metabolism	78
