# Supplementary material for: Transcriptomic analysis of a moderately growing subisolate Botryococcus braunii 779 (Chlorophyta) in response to nitrogen deprivation
Source: Biotechnol Biofuels. 2015 Aug 28;8:130. doi: 10.1186/s13068-015-0307-y (PMC4552190; doi:10.1186/s13068-015-0307-y)
Supplement: Additional file 5: — Tables S4–7. List of homologous ESTs between B. braunii 779 and other strains. [file 13068_2015_307_MOESM5_ESM.zip]

Archive with 4 entries (4 files):
- AddFile5_TableS4_BOT22-779.txt
- AddFile5_TableS5_BOT70-779.txt
- AddFile5_TableS6_BOT88-779.txt
- AddFile5_TableS7_Showa-779.txt
