# Supplementary material for: Transcriptomic analysis of a moderately growing subisolate Botryococcus braunii 779 (Chlorophyta) in response to nitrogen deprivation
Source: Biotechnol Biofuels. 2015 Aug 28;8:130. doi: 10.1186/s13068-015-0307-y (PMC4552190; doi:10.1186/s13068-015-0307-y)
Supplement: Additional file 5: — Tables S4–7. List of homologous ESTs between B. braunii 779 and other strains. [file 13068_2015_307_MOESM5_ESM.zip › AddFile5_TableS4_BOT22-779.txt]

Query_id	Subject_id	%_identity	alignment_length	mismatches	gap_openings	Q.start	Q.end	S.start	S.end	e-value	bit_score
FX085123|FX085123.1	c72182_g1_i5	89.47	57	6	0	1	57	795	851	9e-14	77.0
FX085124|FX085124.1	c73628_g1_i3	78.17	252	54	1	1	252	1292	1542	2e-51	203
FX085131|FX085131.1	c72956_g2_i1	79.07	344	70	2	6	348	880	538	1e-77	289
FX085133|FX085133.1	c51886_g2_i1	93.59	343	22	0	94	436	373	715	7e-147	520
FX085146|FX085146.1	c51720_g1_i1	87.38	301	38	0	1	301	1652	1952	8e-103	372
FX085156|FX085156.1	c74129_g1_i6	79.85	407	82	0	1	407	1019	1425	2e-100	365
FX085163|FX085163.1	c65912_g1_i1	72.02	386	108	0	7	392	92	477	2e-53	210
FX085165|FX085165.1	c72961_g1_i1	78.83	392	83	0	1	392	1294	1685	1e-90	333
FX085166|FX085166.1	c73822_g1_i3	84.33	134	21	0	8	141	764	631	1e-34	147
FX085170|FX085170.1	c73822_g1_i3	82.52	572	100	0	3	574	1367	796	2e-165	581
FX085171|FX085171.1	c54872_g1_i1	76.14	176	42	0	139	314	608	433	2e-29	129
FX085174|FX085174.1	c72413_g1_i4	85.21	453	67	0	1	453	186	638	5e-145	515
FX085175|FX085175.1	c70648_g2_i2	81.90	326	59	0	1	326	390	65	4e-87	322
FX085179|FX085179.1	c69781_g1_i5	79.82	114	23	0	1	114	665	778	4e-21	102
FX085185|FX085185.1	c71902_g1_i2	73.43	557	147	1	28	584	1776	1221	4e-91	334
FX085186|FX085186.1	c71947_g1_i11	69.23	442	128	5	1	438	302	739	5e-41	168
FX085187|FX085187.1	c70812_g1_i5	74.04	285	65	2	3	287	1110	835	1e-44	179
FX085189|FX085189.1	c73527_g1_i1	83.89	149	24	0	1	149	284	136	3e-39	161
FX085191|FX085191.1	c69339_g9_i4	86.23	305	42	0	1	305	1104	800	2e-99	361
FX085195|FX085195.1	c71415_g3_i8	78.77	391	83	0	1	391	2970	2580	3e-90	331
FX085202|FX085202.1	c58739_g1_i2	80.56	252	49	0	109	360	126	377	2e-61	235
FX085206|FX085206.1	c73820_g1_i2	75.22	113	26	2	427	538	1395	1284	1e-11	71.6
FX085208|FX085208.1	c63384_g1_i1	71.43	182	52	0	20	201	185	4	4e-19	95.1
FX085216|FX085216.1	c66320_g1_i3	73.43	335	75	2	1	322	729	396	2e-52	206
FX085217|FX085217.1	c61859_g1_i2	79.68	251	50	1	1	250	1029	1279	1e-56	219
FX085218|FX085218.1	c66320_g1_i4	81.68	202	37	0	111	312	250	451	5e-50	197
FX085220|FX085220.1	c71525_g1_i4	80.36	555	109	0	3	557	802	248	9e-144	509
FX085221|FX085221.1	c70905_g5_i2	83.92	479	77	0	238	716	1975	1497	8e-146	517
FX085224|FX085224.1	c71991_g1_i4	79.91	229	35	4	1	226	1686	1466	1e-49	197
FX085225|FX085225.1	c71764_g1_i3	71.71	449	121	4	2	449	642	199	5e-58	224
FX085229|FX085229.1	c13294_g1_i1	81.65	376	69	0	1	376	329	704	8e-101	367
FX085230|FX085230.1	c71416_g1_i1	80.72	306	59	0	1	306	617	922	1e-76	286
FX085231|FX085231.1	c68608_g1_i2	76.73	318	70	2	1	316	468	153	2e-61	235
FX085237|FX085237.1	c66188_g1_i4	74.34	152	33	2	6	154	364	512	1e-18	95.1
FX085238|FX085238.1	c69067_g1_i8	71.29	202	45	7	1	196	207	401	2e-15	84.2
FX085242|FX085242.1	c73687_g2_i1	73.52	321	85	0	4	324	906	1226	2e-49	196
FX085246|FX085246.1	c59257_g1_i1	80.46	87	17	0	3	89	223	137	8e-15	80.6
FX085248|FX085248.1	c65499_g1_i1	77.08	288	66	0	1	288	121	408	1e-57	223
FX085254|FX085254.1	c51582_g1_i1	81.22	245	46	0	2	246	159	403	2e-61	235
FX085257|FX085257.1	c71438_g3_i5	78.19	298	65	0	49	346	1059	762	1e-63	244
FX085273|FX085273.1	c70573_g1_i2	78.93	299	63	0	10	308	508	806	2e-67	255
FX085274|FX085274.1	c74019_g1_i1	73.83	321	82	2	3	322	2407	2088	5e-49	194
FX085281|FX085281.1	c70206_g1_i10	71.54	123	35	0	541	663	1146	1268	2e-09	64.4
FX085283|FX085283.1	c71122_g1_i1	80.71	197	38	0	1	197	847	1043	6e-46	185
FX085290|FX085290.1	c64397_g1_i3	81.15	191	36	0	11	201	549	739	2e-45	183
FX085291|FX085291.1	c68320_g1_i1	73.73	316	83	0	1	316	380	695	1e-49	196
FX085292|FX085292.1	c66872_g1_i2	80.72	415	80	0	1	415	362	776	3e-107	389
FX085302|FX085302.1	c71349_g2_i2	74.77	218	54	1	7	224	27	243	4e-33	141
FX085316|FX085316.1	c68577_g1_i3	69.12	340	105	0	3	342	709	370	1e-32	140
FX085321|FX085321.1	c67816_g1_i1	77.17	184	42	0	8	191	311	128	1e-33	143
FX085328|FX085328.1	c56238_g1_i1	75.75	268	64	1	3	270	822	556	9e-47	187
FX085329|FX085329.1	c67004_g1_i1	79.81	213	41	1	5	217	511	301	3e-47	188
FX085330|FX085330.1	c74191_g3_i2	81.22	245	46	0	7	251	1057	1301	6e-61	235
FX085336|FX085336.1	c70682_g1_i2	74.45	227	58	0	2	228	928	1154	4e-35	149
FX085340|FX085340.1	c66722_g1_i2	68.60	414	130	0	1	414	459	46	4e-39	161
FX085341|FX085341.1	c73663_g1_i3	76.56	337	75	2	19	353	1789	2123	2e-64	246
FX085347|FX085347.1	c69611_g1_i1	81.13	159	28	2	16	173	362	205	6e-34	145
FX085348|FX085348.1	c74244_g1_i7	79.66	477	96	1	1	477	1110	1585	1e-116	419
FX085351|FX085351.1	c73829_g1_i6	67.51	197	64	0	2	198	536	340	6e-11	68.0
FX085353|FX085353.1	c52979_g1_i1	80.57	175	34	0	114	288	1	175	1e-39	163
FX085360|FX085360.1	c73805_g1_i1	78.31	166	36	0	1	166	1242	1077	8e-32	138
FX085362|FX085362.1	c61223_g1_i2	71.79	117	32	1	25	141	969	854	3e-08	59.0
FX085368|FX085368.1	c68603_g1_i1	81.27	251	45	2	1	250	714	963	2e-60	233
FX085369|FX085369.1	c71798_g1_i8	75.80	157	38	0	1	157	414	258	2e-24	113
FX085372|FX085372.1	c69920_g2_i2	75.00	336	84	0	71	406	1	336	3e-59	228
FX085375|FX085375.1	c68701_g1_i7	74.53	369	93	1	1	369	116	483	4e-62	239
FX085377|FX085377.1	c52564_g1_i1	70.43	345	99	3	63	406	477	135	2e-36	152
FX085378|FX085378.1	c84265_g1_i1	71.50	214	54	4	103	311	1531	1320	8e-21	100
FX085385|FX085385.1	c72708_g1_i4	79.71	138	26	2	3	139	215	79	2e-25	116
FX085387|FX085387.1	c71988_g5_i2	83.45	284	46	1	1	284	1107	1389	7e-80	297
FX085389|FX085389.1	c74187_g1_i4	70.51	1770	484	16	12	1765	1631	3378	0.0	801
FX085391|FX085391.1	c74187_g1_i5	74.04	235	59	1	13	247	1174	1406	8e-35	147
FX085393|FX085393.1	c60855_g1_i1	82.37	312	55	0	1	312	1083	1394	7e-85	315
FX085395|FX085395.1	c60855_g1_i2	82.64	409	71	0	1	409	523	931	3e-116	417
FX085399|FX085399.1	c67768_g1_i2	79.77	257	52	0	1	257	664	920	2e-59	230
FX085400|FX085400.1	c61459_g1_i1	80.74	405	74	2	1	402	456	859	3e-103	374
FX085405|FX085405.1	c70303_g3_i1	74.31	288	74	0	1	288	178	465	2e-46	187
FX085407|FX085407.1	c58565_g1_i4	73.04	471	127	0	87	557	2	472	1e-73	277
FX085408|FX085408.1	c67674_g1_i2	73.11	238	62	2	11	247	650	886	5e-31	134
FX085413|FX085413.1	c65037_g1_i2	74.63	268	65	1	3	270	455	719	1e-43	176
FX085415|FX085415.1	c59661_g1_i1	80.94	320	61	0	1	320	1426	1107	2e-81	302
FX085417|FX085417.1	c71642_g1_i2	81.05	190	32	3	1	190	365	550	2e-41	170
FX085420|FX085420.1	c72668_g1_i5	89.62	183	19	0	1	183	1113	1295	1e-63	244
FX085421|FX085421.1	c70122_g2_i2	78.86	473	99	1	1	473	1939	1468	1e-110	399
FX085422|FX085422.1	c70122_g2_i2	80.67	357	69	0	1	357	1329	973	2e-90	333
FX085423|FX085423.1	c70295_g1_i5	75.00	160	40	0	2	161	229	388	4e-23	109
FX085424|FX085424.1	c74038_g1_i1	73.80	229	56	2	13	239	837	1063	3e-32	138
FX085427|FX085427.1	c91090_g1_i1	78.79	198	42	0	106	303	1287	1090	2e-41	168
FX085435|FX085435.1	c61756_g1_i4	75.77	326	79	0	1	326	353	678	2e-60	232
FX085439|FX085439.1	c70504_g2_i2	76.77	155	36	0	1	155	887	1041	7e-26	118
FX085443|FX085443.1	c69669_g1_i20	83.39	283	47	0	1	283	465	183	2e-80	298
FX085445|FX085445.1	c69669_g1_i20	86.49	111	15	0	1	111	293	183	3e-30	132
FX085446|FX085446.1	c70535_g1_i4	78.85	260	55	0	1	260	1143	884	7e-57	221
FX085448|FX085448.1	c69422_g3_i1	88.04	209	25	0	3	211	898	690	1e-69	264
FX085451|FX085451.1	c73499_g1_i3	79.00	219	32	3	1	209	397	183	9e-47	187
FX085452|FX085452.1	c68358_g1_i2	70.91	165	48	0	1	165	531	367	4e-15	82.4
FX085457|FX085457.1	c68189_g1_i1	77.74	265	59	0	3	267	218	482	6e-54	212
FX085465|FX085465.1	c74030_g2_i6	78.42	468	93	4	1	464	337	800	3e-104	378
FX085466|FX085466.1	c74030_g2_i6	84.37	403	61	2	1	402	1061	1462	1e-121	435
FX085473|FX085473.1	c57822_g2_i1	75.58	471	111	3	2	470	520	988	2e-87	322
FX085475|FX085475.1	c68923_g1_i2	69.11	191	57	2	65	254	766	577	6e-12	71.6
FX085481|FX085481.1	c57354_g1_i2	72.97	296	80	0	3	298	485	190	8e-43	174
FX085482|FX085482.1	c69077_g1_i3	74.91	578	142	3	82	658	1220	645	6e-104	378
FX085483|FX085483.1	c69841_g1_i3	84.00	250	40	0	5	254	630	879	7e-72	271
FX085485|FX085485.1	c71314_g1_i1	73.99	296	72	2	7	299	986	693	3e-45	183
FX085487|FX085487.1	c72102_g4_i5	79.07	492	94	3	1	486	825	337	8e-116	417
FX085488|FX085488.1	c72102_g7_i1	88.37	86	10	0	1	86	115	200	2e-23	111
FX085489|FX085489.1	c72167_g1_i8	89.37	734	74	4	10	742	129	859	0.0	958
FX085490|FX085490.1	c72102_g4_i5	94.19	172	10	0	1	172	502	331	3e-70	266
FX085491|FX085491.1	c72326_g1_i2	86.43	339	45	1	3	341	763	1100	6e-111	401
FX085494|FX085494.1	c58518_g1_i1	71.04	183	53	0	29	211	1003	821	1e-17	91.5
FX085495|FX085495.1	c67435_g1_i1	88.98	127	14	0	1	127	40	166	2e-40	167
FX085502|FX085502.1	c71182_g1_i2	73.93	349	89	2	1	348	1238	1585	2e-54	212
FX085510|FX085510.1	c26277_g2_i1	77.50	240	54	0	4	243	240	1	1e-47	190
FX085511|FX085511.1	c65428_g1_i1	73.76	141	37	0	5	145	770	910	6e-17	87.8
FX085514|FX085514.1	c72976_g1_i7	76.92	182	42	0	97	278	475	656	1e-32	140
FX085523|FX085523.1	c76417_g1_i1	73.99	592	154	0	1	592	224	815	5e-103	374
FX085532|FX085532.1	c6046_g1_i1	73.39	233	58	2	325	555	274	44	2e-31	136
FX085539|FX085539.1	c71415_g3_i9	75.59	127	31	0	1	127	1131	1257	2e-17	89.7
FX085549|FX085549.1	c71525_g4_i8	75.31	243	51	2	1	234	538	780	2e-40	167
FX085550|FX085550.1	c71525_g4_i8	79.68	374	73	2	116	489	123	493	2e-88	325
FX085552|FX085552.1	c36729_g1_i1	84.99	473	71	0	122	594	561	89	1e-150	533
FX085553|FX085553.1	c67571_g1_i2	79.71	621	117	3	3	620	130	744	5e-155	547
FX085555|FX085555.1	c81278_g1_i1	85.22	494	72	1	129	622	24	516	2e-158	558
FX085557|FX085557.1	c71318_g2_i3	74.19	465	116	4	24	486	43	505	7e-76	284
FX085559|FX085559.1	c71707_g7_i1	69.30	215	60	2	230	441	303	92	2e-16	87.8
FX085563|FX085563.1	c72100_g2_i4	80.09	221	43	1	1	221	1064	1283	5e-50	197
FX085565|FX085565.1	c70350_g1_i4	68.86	350	106	3	2	350	1919	1572	2e-29	129
FX085567|FX085567.1	c68557_g1_i3	75.25	505	98	9	20	509	1663	1171	7e-90	331
FX085570|FX085570.1	c65868_g1_i2	75.28	267	66	0	2	268	537	271	4e-46	185
FX085571|FX085571.1	c73902_g1_i6	76.62	325	76	0	1	325	2033	1709	3e-64	244
FX085573|FX085573.1	c74041_g4_i3	73.07	349	78	6	92	432	275	615	7e-49	194
FX085574|FX085574.1	c74041_g4_i3	66.92	266	74	4	46	301	1447	1708	4e-14	78.8
FX085582|FX085582.1	c72147_g3_i1	73.72	137	36	0	17	153	1149	1013	2e-16	86.0
FX085584|FX085584.1	c2950_g1_i1	83.98	543	87	0	205	747	1	543	6e-167	587
FX085591|FX085591.1	c66729_g1_i1	81.87	182	31	2	3	183	882	702	3e-42	172
FX085593|FX085593.1	c25696_g1_i1	76.61	218	48	1	110	327	228	442	7e-39	161
FX085594|FX085594.1	c71137_g1_i2	85.00	260	39	0	1	260	532	791	2e-78	293
FX085596|FX085596.1	c66653_g1_i1	74.14	406	100	3	31	432	973	569	2e-65	250
FX085597|FX085597.1	c70056_g1_i6	76.04	384	92	0	62	445	1335	952	4e-74	279
FX085598|FX085598.1	c12871_g1_i1	78.82	170	30	2	2	171	250	413	3e-33	141
FX085599|FX085599.1	c64653_g1_i2	77.99	209	46	0	8	216	272	480	2e-41	170
FX085600|FX085600.1	c72295_g1_i1	78.70	216	46	0	1	216	485	700	2e-45	183
FX085603|FX085603.1	c65825_g1_i1	94.11	696	37	1	1	696	838	147	0.0	1070
FX085607|FX085607.1	c70571_g1_i9	84.29	980	154	0	1	980	980	1	0.0	1074
FX085609|FX085609.1	c73889_g2_i10	86.71	301	39	1	1	301	2112	2411	5e-99	360
FX085612|FX085612.1	c73889_g2_i10	84.94	478	72	0	1	478	951	474	2e-152	538
FX085614|FX085614.1	c60138_g1_i4	80.78	307	39	4	3	289	1	307	6e-77	288
FX085615|FX085615.1	c73889_g2_i14	82.95	217	36	1	1	216	1247	1031	6e-57	221
FX085616|FX085616.1	c34389_g1_i5	90.58	138	13	0	147	284	483	346	9e-48	190
FX085618|FX085618.1	c72268_g1_i5	88.89	99	11	0	3	101	911	1009	4e-29	129
FX085620|FX085620.1	c71934_g1_i2	72.61	387	106	0	5	391	346	732	8e-57	221
FX085621|FX085621.1	c26093_g1_i1	80.73	441	85	0	29	469	136	576	3e-114	412
FX085623|FX085623.1	c66598_g1_i1	82.05	78	14	0	3	80	223	146	3e-14	78.8
FX085625|FX085625.1	c65365_g1_i2	78.46	311	67	0	3	313	774	464	2e-68	259
FX085628|FX085628.1	c59022_g1_i3	78.50	307	66	0	1	307	628	934	1e-67	257
FX085630|FX085630.1	c72063_g2_i3	76.59	252	57	2	2	252	568	318	4e-45	181
FX085631|FX085631.1	c69453_g1_i5	79.69	320	65	0	1	320	326	645	6e-76	284
FX085632|FX085632.1	c71059_g1_i4	75.00	252	63	0	3	254	756	1007	8e-42	170
FX085634|FX085634.1	c72570_g1_i3	81.45	469	86	1	1	469	1089	1556	2e-126	452
FX085636|FX085636.1	c71282_g2_i1	78.67	347	74	0	1	347	1017	1363	2e-78	293
FX085638|FX085638.1	c72319_g1_i3	80.45	179	35	0	1	179	1231	1409	6e-40	165
FX085639|FX085639.1	c72813_g1_i1	83.23	155	26	0	1	155	1031	877	1e-39	163
FX085640|FX085640.1	c74257_g2_i1	77.81	320	69	2	3	321	2010	2328	7e-66	250
FX085643|FX085643.1	c73095_g1_i4	75.82	368	87	2	9	375	1324	1690	3e-67	255
FX085645|FX085645.1	c70739_g1_i1	82.06	262	47	0	1	262	779	1040	8e-69	260
FX085646|FX085646.1	c71971_g1_i1	79.20	250	49	3	1	249	2931	2684	1e-52	206
FX085647|FX085647.1	c68494_g1_i1	72.90	321	87	0	1	321	759	439	7e-47	187
FX085650|FX085650.1	c67238_g1_i1	80.38	316	59	3	1	314	763	449	4e-75	280
FX085655|FX085655.1	c78869_g1_i1	90.76	357	33	0	68	424	357	1	2e-139	495
FX085657|FX085657.1	c68390_g1_i6	81.43	70	13	0	1	70	854	785	8e-11	68.0
FX085662|FX085662.1	c70833_g1_i4	77.94	136	30	0	205	340	17	152	8e-24	111
FX085663|FX085663.1	c66904_g1_i2	80.19	212	42	0	7	218	922	711	1e-48	194
FX085665|FX085665.1	c62939_g1_i1	76.16	302	72	0	61	362	378	77	4e-57	221
FX085666|FX085666.1	c73201_g1_i5	87.04	517	66	1	3	518	2165	1649	8e-179	627
FX085667|FX085667.1	c64914_g1_i2	72.78	371	95	2	1	368	691	324	7e-54	210
FX085668|FX085668.1	c67167_g1_i6	80.53	375	71	2	3	377	235	607	1e-92	340
FX085669|FX085669.1	c65977_g1_i3	73.38	308	82	0	3	310	235	542	2e-46	187
FX085673|FX085673.1	c71493_g1_i1	70.43	399	111	3	2	395	264	660	9e-45	181
FX085676|FX085676.1	c69181_g2_i5	72.56	164	42	1	5	168	18	178	4e-18	91.5
FX085678|FX085678.1	c70994_g1_i1	78.49	451	96	1	1	451	69	518	1e-102	372
FX085679|FX085679.1	c72677_g1_i5	72.73	275	75	0	2	276	307	581	6e-38	158
FX085680|FX085680.1	c69424_g1_i3	84.43	533	83	0	1	533	1910	1378	5e-167	587
FX085681|FX085681.1	c51879_g1_i1	77.75	346	77	0	232	577	19	364	1e-73	277
FX085682|FX085682.1	c67756_g1_i2	75.69	325	77	2	10	333	276	599	2e-57	223
FX085685|FX085685.1	c51513_g1_i1	78.27	497	92	6	4	492	62	550	4e-110	398
FX085686|FX085686.1	c70285_g1_i3	77.35	309	70	0	1	309	142	450	3e-63	242
FX085687|FX085687.1	c68174_g2_i1	82.82	262	45	0	23	284	420	159	2e-71	269
FX085688|FX085688.1	c68634_g1_i3	84.26	432	68	0	26	457	918	487	9e-133	473
FX085689|FX085689.1	c47463_g1_i1	76.45	484	101	7	1	478	183	659	9e-93	340
FX085691|FX085691.1	c64884_g1_i1	73.33	285	70	2	1	282	1165	884	1e-40	168
FX085692|FX085692.1	c54861_g1_i1	72.20	205	53	2	15	219	252	452	8e-23	107
FX085696|FX085696.1	c68725_g1_i1	79.01	343	72	0	1	343	64	406	3e-79	295
FX085697|FX085697.1	c64846_g1_i1	77.22	180	40	1	1	180	292	470	3e-31	136
FX085698|FX085698.1	c67383_g1_i1	74.48	286	70	2	70	352	152	437	4e-45	181
FX085699|FX085699.1	c71261_g1_i4	70.49	183	50	4	4	184	260	440	3e-12	73.4
FX085700|FX085700.1	c71453_g1_i3	81.51	238	36	3	12	242	1580	1344	6e-58	224
FX085703|FX085703.1	c58350_g1_i1	75.07	369	85	5	13	377	57	422	3e-61	235
FX085704|FX085704.1	c58058_g1_i1	72.73	297	75	1	7	297	539	243	4e-42	172
FX085705|FX085705.1	c68038_g1_i2	79.48	424	83	2	6	429	996	577	9e-101	367
FX085706|FX085706.1	c61132_g1_i1	83.33	240	40	0	3	242	77	316	1e-66	253
FX085707|FX085707.1	c49065_g1_i2	79.79	193	39	0	1	193	1292	1100	3e-42	172
FX085708|FX085708.1	c62661_g1_i5	82.67	150	26	0	1	150	24	173	1e-36	154
FX085710|FX085710.1	c71537_g1_i2	78.25	639	134	3	1	639	1315	682	9e-146	517
FX085716|FX085716.1	c71827_g1_i1	87.11	194	25	0	207	400	94	287	6e-62	237
FX085718|FX085718.1	c72552_g1_i2	81.57	217	40	0	1	217	252	468	4e-54	212
FX085720|FX085720.1	c57090_g1_i1	83.22	292	48	1	1	292	413	123	1e-81	302
FX085721|FX085721.1	c65908_g1_i1	74.34	417	101	3	53	466	1467	1054	3e-69	262
FX085722|FX085722.1	c67657_g3_i1	78.47	274	59	0	2	275	661	388	3e-59	228
FX085724|FX085724.1	c46579_g1_i2	77.75	391	81	2	31	421	460	76	2e-83	309
FX085726|FX085726.1	c65495_g1_i1	78.14	366	68	4	2	361	1092	733	1e-78	293
FX085734|FX085734.1	c73277_g1_i30	78.05	524	108	3	729	1252	665	149	3e-116	419
FX085735|FX085735.1	c73277_g1_i31	83.07	378	64	0	81	458	1233	1610	9e-109	394
FX085736|FX085736.1	c67735_g1_i1	79.08	153	28	3	1	151	414	564	3e-27	122
FX085737|FX085737.1	c67735_g1_i1	74.62	327	75	4	5	328	84	405	3e-52	205
FX085740|FX085740.1	c71597_g1_i1	78.59	383	82	0	47	429	41	423	2e-87	322
FX085742|FX085742.1	c65661_g1_i7	81.23	325	59	1	1	325	1335	1013	1e-83	309
FX085743|FX085743.1	c68438_g1_i1	77.78	333	70	4	1	331	775	445	1e-66	253
FX085745|FX085745.1	c70236_g1_i2	77.08	301	64	3	7	304	173	471	3e-57	223
FX085747|FX085747.1	c63021_g1_i1	83.63	281	46	0	3	283	243	523	6e-81	300
FX085748|FX085748.1	c58301_g1_i2	79.75	163	33	0	69	231	191	353	4e-34	145
FX085750|FX085750.1	c64355_g2_i1	83.57	359	59	0	12	370	376	18	3e-105	381
FX085751|FX085751.1	c47591_g1_i2	81.64	414	75	1	1	414	76	488	5e-111	401
FX085752|FX085752.1	c69578_g1_i10	84.00	200	32	0	68	267	83	282	1e-55	217
FX085753|FX085753.1	c70919_g1_i5	84.05	163	24	2	3	164	152	313	1e-41	170
FX085754|FX085754.1	c49051_g1_i1	83.45	429	71	0	1	429	402	830	9e-127	453
FX085756|FX085756.1	c73105_g4_i2	77.01	335	77	0	54	388	550	216	8e-68	257
FX085757|FX085757.1	c55849_g1_i3	82.98	188	32	0	2	189	893	706	3e-49	196
FX085759|FX085759.1	c70571_g2_i5	75.38	325	80	0	50	374	1624	1948	1e-58	226
FX085762|FX085762.1	c45061_g1_i1	83.57	572	94	0	17	588	1059	488	1e-173	609
FX085765|FX085765.1	c72252_g1_i9	81.39	575	107	0	69	643	2498	1924	3e-157	554
FX085766|FX085766.1	c66355_g1_i1	77.56	410	81	4	1	401	290	697	2e-85	316
FX085768|FX085768.1	c68954_g1_i6	83.59	384	54	1	6	380	259	642	3e-114	412
FX085780|FX085780.1	c74165_g1_i1	80.18	227	45	0	28	254	2057	2283	1e-52	206
FX085784|FX085784.1	c90925_g1_i1	78.92	223	47	0	49	271	401	623	2e-47	190
FX085785|FX085785.1	c73974_g1_i12	79.21	178	33	4	10	185	961	1136	2e-32	140
FX085786|FX085786.1	c67417_g1_i3	72.36	199	55	0	1	199	1506	1308	1e-23	111
FX085789|FX085789.1	c67338_g1_i4	77.86	131	29	0	45	175	287	417	3e-22	105
FX085793|FX085793.1	c72783_g2_i4	78.96	347	73	0	14	360	255	601	6e-80	297
FX085794|FX085794.1	c73586_g1_i4	78.92	204	43	0	1	204	1848	2051	6e-43	174
FX085795|FX085795.1	c49372_g1_i1	76.39	216	51	0	95	310	645	430	1e-38	159
FX085798|FX085798.1	c59551_g1_i1	76.37	182	43	0	2	183	628	809	4e-31	134
FX085801|FX085801.1	c74114_g3_i5	71.03	580	161	7	1	577	1134	1709	9e-70	264
FX085803|FX085803.1	c69205_g1_i4	71.97	314	81	3	3	314	688	996	9e-40	163
FX085807|FX085807.1	c70350_g1_i4	74.12	228	59	0	1	228	1596	1369	3e-34	145
FX085809|FX085809.1	c69329_g1_i2	75.13	579	140	4	1	577	280	856	5e-105	381
FX085810|FX085810.1	c66394_g1_i3	68.95	467	127	9	5	461	1130	1588	4e-40	165
FX085811|FX085811.1	c50887_g1_i1	74.42	86	22	0	26	111	239	324	9e-08	57.2
FX085812|FX085812.1	c72237_g1_i2	72.43	341	93	1	18	358	396	735	3e-47	188
FX085813|FX085813.1	c64294_g2_i1	76.14	264	63	0	147	410	323	60	4e-48	192
FX085817|FX085817.1	c73333_g2_i1	84.32	370	58	0	2	371	437	68	8e-113	407
FX085826|FX085826.1	c72552_g1_i2	81.43	237	44	0	33	269	80	316	2e-59	230
FX085827|FX085827.1	c71666_g1_i1	82.17	286	51	0	69	354	153	438	2e-76	286
FX085830|FX085830.1	c73477_g1_i6	70.89	426	124	0	111	536	1196	771	2e-53	210
FX085840|FX085840.1	c72804_g2_i3	73.80	332	87	0	170	501	1	332	1e-52	206
FX085841|FX085841.1	c73001_g1_i3	72.66	267	73	0	3	269	1234	968	3e-36	152
FX085844|FX085844.1	c74140_g1_i1	82.42	529	91	2	9	536	3034	2507	5e-149	527
FX085846|FX085846.1	c74361_g2_i9	70.30	165	47	2	7	170	1707	1544	2e-11	69.8
FX085868|FX085868.1	c73831_g2_i9	75.65	115	26	2	9	122	1392	1279	3e-13	75.2
FX085912|FX085912.1	c58666_g1_i2	76.40	178	42	0	9	186	207	384	2e-30	132
FX085936|FX085936.1	c69677_g1_i5	75.47	375	92	0	7	381	287	661	2e-69	262
FX085951|FX085951.1	c63087_g1_i1	75.69	144	35	0	68	211	807	950	3e-21	102
FX085961|FX085961.1	c66097_g1_i3	75.58	172	41	1	147	318	866	696	4e-26	118
FX085974|FX085974.1	c25219_g1_i1	69.70	264	71	4	21	278	151	411	2e-22	105
FX085985|FX085985.1	c72344_g1_i1	86.36	44	6	0	158	201	51	8	1e-06	53.6
FX085995|FX085995.1	c74358_g7_i2	88.24	51	6	0	13	63	54	4	2e-10	66.2
FX086051|FX086051.1	c74341_g5_i3	68.89	270	78	2	251	517	2776	3042	4e-22	105
FX086052|FX086052.1	c74358_g7_i2	87.72	57	7	0	117	173	61	5	4e-12	71.6
FX086053|FX086053.1	c72344_g1_i1	88.64	44	5	0	329	372	8	51	1e-07	57.2
FX086057|FX086057.1	c74341_g5_i3	73.28	131	35	0	318	448	2776	2906	4e-14	78.8
FX086058|FX086058.1	c20408_g1_i1	87.80	41	5	0	283	323	402	442	4e-06	51.8
FX086061|FX086061.1	c74341_g5_i3	67.60	250	73	4	52	297	2797	3042	6e-13	75.2
FX086062|FX086062.1	c72344_g1_i1	88.89	45	5	0	174	218	7	51	3e-08	59.0
FX086066|FX086066.1	c74358_g7_i2	86.21	58	8	0	476	533	61	4	2e-11	69.8
FX086072|FX086072.1	c49608_g1_i1	82.69	52	9	0	255	306	639	690	1e-06	53.6
FX086080|FX086080.1	c71230_g2_i4	96.77	31	1	0	2	32	1	31	6e-06	51.8
FX086091|FX086091.1	c53153_g1_i1	90.70	43	4	0	490	532	50	8	1e-08	60.8
FX086188|FX086188.1	c45595_g1_i1	68.70	393	123	0	112	504	535	143	1e-36	154
FX086201|FX086201.1	c9990_g1_i1	76.92	208	39	3	53	254	91	295	2e-36	154
FX086371|FX086371.1	c65339_g1_i5	71.39	374	94	3	26	394	70	435	1e-47	190
FX086491|FX086491.1	c64925_g2_i1	79.39	131	27	0	55	185	338	208	4e-25	114
FX086569|FX086569.1	c70571_g2_i4	94.12	34	2	0	200	233	158	191	3e-06	53.6
FX086597|FX086597.1	c71403_g1_i5	76.61	218	46	3	6	221	277	63	5e-37	154
FX086629|FX086629.1	c67430_g1_i1	72.27	238	64	2	1	237	774	1010	2e-28	125
FX086672|FX086672.1	c24884_g1_i2	80.00	110	22	0	7	116	248	139	1e-20	100
FX086979|FX086979.1	c70168_g1_i1	80.85	94	16	2	7	99	528	620	3e-15	82.4
FX087010|FX087010.1	c72294_g1_i9	67.72	316	86	8	1	308	228	535	4e-17	89.7
FX087055|FX087055.1	c74064_g2_i1	76.70	103	24	0	1	103	1250	1352	7e-14	78.8
FX087075|FX087075.1	c71155_g1_i2	73.98	269	63	3	23	291	1082	1343	1e-39	163
FX087098|FX087098.1	c70563_g1_i2	84.78	46	7	0	168	213	806	851	8e-06	51.8
FX087120|FX087120.1	c55810_g1_i1	73.23	127	34	0	1	127	226	100	1e-13	77.0
FX087144|FX087144.1	c72943_g4_i3	92.31	39	3	0	43	81	1443	1481	1e-07	57.2
FX087184|FX087184.1	c72339_g1_i3	78.81	335	71	0	20	354	863	529	4e-76	284
FX087230|FX087230.1	c71302_g1_i5	68.89	180	51	2	132	310	923	1098	6e-11	68.0
FX087231|FX087231.1	c73266_g1_i7	67.20	314	97	3	581	894	1427	1120	2e-18	95.1
FX087232|FX087232.1	c73266_g1_i7	67.85	311	97	1	181	491	1418	1111	5e-23	109
FX087299|FX087299.1	c34503_g1_i2	75.62	242	59	0	1	242	248	489	2e-41	170
FX087327|FX087327.1	c70924_g1_i4	69.74	304	89	1	1	304	709	1009	1e-30	132
FX087349|FX087349.1	c69872_g1_i4	72.53	91	25	0	18	108	2328	2238	4e-06	51.8
FX087420|FX087420.1	c65445_g1_i2	77.61	67	15	0	37	103	467	533	1e-06	53.6
FX087446|FX087446.1	c69867_g1_i2	77.98	218	46	2	1	217	109	325	6e-42	170
FX087592|FX087592.1	c62468_g1_i1	66.82	223	67	3	116	333	401	621	3e-09	62.6
FX087596|FX087596.1	c72127_g1_i1	75.32	77	19	0	194	270	629	553	2e-06	53.6
FX087619|FX087619.1	c72344_g1_i1	90.00	50	5	0	279	328	8	57	9e-11	68.0
FX087674|FX087674.1	c37607_g1_i1	77.33	150	32	2	66	214	231	83	4e-24	111
FX087761|FX087761.1	c74140_g1_i1	75.68	329	80	0	3	331	1331	1659	6e-61	233
FX087887|FX087887.1	c70370_g1_i4	72.92	240	65	0	10	249	652	891	1e-32	140
FX087889|FX087889.1	c74358_g3_i3	90.91	44	3	1	92	134	270	313	3e-08	59.0
FX087899|FX087899.1	c71737_g2_i1	76.19	84	20	0	3	86	1018	1101	5e-09	62.6
FX087916|FX087916.1	c66647_g1_i1	71.57	204	57	1	1	204	349	147	7e-22	104
FX087995|FX087995.1	c73763_g1_i8	75.21	117	25	2	2	118	1689	1577	4e-13	75.2
FX088021|FX088021.1	c75141_g1_i1	100.00	28	0	0	1	28	33	6	4e-06	51.8
FX088048|FX088048.1	c73539_g1_i10	78.87	71	15	0	1	71	1001	931	7e-09	60.8
FX088119|FX088119.1	c74092_g1_i2	79.49	156	32	0	9	164	1248	1093	4e-32	138
FX088140|FX088140.1	c73991_g1_i2	89.47	38	4	0	137	174	1110	1073	4e-06	51.8
FX088211|FX088211.1	c41297_g1_i1	65.80	386	124	6	2	383	660	279	3e-15	82.4
FX088224|FX088224.1	c70991_g1_i10	72.63	179	41	4	134	307	251	426	8e-18	91.5
FX088287|FX088287.1	c73875_g1_i2	72.73	231	60	1	2	232	1004	777	7e-30	131
FX088317|FX088317.1	c53733_g1_i3	71.76	216	59	2	24	238	1300	1086	6e-23	107
FX088340|FX088340.1	c68737_g1_i1	78.31	83	18	0	124	206	609	691	2e-11	69.8
FX088346|FX088346.1	c17093_g1_i1	73.80	313	80	2	7	319	477	787	3e-47	188
FX088577|FX088577.1	c72720_g1_i3	76.32	228	54	0	2	229	592	819	2e-41	168
FX088695|FX088695.1	c72758_g1_i3	78.61	201	43	0	18	218	1552	1352	8e-41	168
FX088704|FX088704.1	c73972_g1_i3	70.78	332	91	1	1	332	2606	2931	9e-40	163
FX088776|FX088776.1	c1295_g1_i1	71.70	212	60	0	36	247	120	331	1e-24	113
FX088779|FX088779.1	c50010_g1_i1	87.32	71	9	0	1	71	173	243	8e-17	87.8
FX088817|FX088817.1	c68575_g2_i1	72.18	248	67	2	10	256	698	452	2e-29	129
FX088827|FX088827.1	c73983_g2_i2	77.51	329	70	2	8	336	1823	1499	3e-67	255
FX088857|FX088857.1	c34576_g1_i1	76.61	171	35	5	210	379	412	578	6e-24	111
FX088889|FX088889.1	c72371_g2_i5	69.82	328	96	2	1	328	1572	1248	1e-32	140
FX088924|FX088924.1	c73628_g1_i3	70.62	177	52	0	179	355	287	463	2e-16	86.0
FX088928|FX088928.1	c69031_g1_i2	67.27	220	70	2	26	244	871	653	3e-10	66.2
FX088954|FX088954.1	c33610_g1_i4	73.57	227	60	0	14	240	331	105	9e-33	140
FX088981|FX088981.1	c69535_g1_i1	73.41	252	67	0	1	252	272	523	1e-36	152
FX088987|FX088987.1	c73306_g1_i5	74.91	291	55	7	1	282	1354	1073	4e-45	181
FX089002|FX089002.1	c71152_g1_i1	77.21	373	81	4	4	374	699	1069	2e-73	275
FX089196|FX089196.1	c68252_g1_i1	83.33	132	22	0	1	132	623	754	1e-32	140
FX089221|FX089221.1	c72163_g1_i2	74.18	213	47	3	89	296	191	400	6e-30	131
FX089232|FX089232.1	c71464_g4_i1	74.14	116	30	0	39	154	11	126	6e-13	75.2
FX089261|FX089261.1	c65027_g1_i2	74.89	223	53	2	102	321	1111	889	9e-34	143
FX089345|FX089345.1	c72344_g1_i1	83.05	59	9	1	162	219	66	8	3e-08	59.0
FX089385|FX089385.1	c33379_g1_i1	70.71	140	40	1	64	203	703	841	7e-10	64.4
FX089491|FX089491.1	c52957_g1_i1	74.03	231	53	5	1	226	668	440	5e-30	131
FX089499|FX089499.1	c70870_g1_i7	75.25	202	39	4	9	209	168	359	6e-30	131
FX089685|FX089685.1	c69700_g1_i1	75.28	89	21	1	155	242	1045	957	5e-08	59.0
FX089734|FX089734.1	c65903_g1_i3	71.43	119	34	0	41	159	491	609	2e-09	62.6
FX089830|FX089830.1	c59125_g1_i1	79.22	77	16	0	1	77	1212	1288	7e-11	68.0
FX089878|FX089878.1	c57844_g2_i2	96.40	111	3	1	100	210	110	1	1e-44	179
FX090116|FX090116.1	c71636_g1_i3	83.51	97	16	0	3	99	724	628	7e-22	104
FX090158|FX090158.1	c73033_g2_i2	80.00	235	45	2	3	237	971	1203	3e-52	205
FX090160|FX090160.1	c72414_g1_i1	75.85	236	57	0	10	245	1095	1330	3e-41	168
FX090353|FX090353.1	c42304_g1_i2	83.62	116	19	0	57	172	182	67	2e-27	123
FX090372|FX090372.1	c71413_g1_i5	75.96	104	25	0	1	104	1010	907	5e-13	75.2
FX090456|FX090456.1	c49108_g1_i2	75.00	128	31	1	16	143	2	128	1e-15	84.2
FX090463|FX090463.1	c72823_g1_i1	81.36	59	11	0	22	80	1125	1067	9e-08	57.2
FX090478|FX090478.1	c65010_g1_i1	96.49	57	2	0	1	57	394	338	9e-19	95.1
FX090506|FX090506.1	c22749_g1_i1	73.03	89	24	0	1	89	612	700	4e-06	53.6
FX090518|FX090518.1	c71291_g1_i1	75.38	130	32	0	8	137	979	1108	6e-18	91.5
FX090672|FX090672.1	c72318_g1_i8	74.68	79	20	0	69	147	1343	1421	1e-06	53.6
FX090688|FX090688.1	c74594_g1_i1	100.00	28	0	0	1	28	52	79	6e-06	51.8
FX090703|FX090703.1	c73763_g1_i8	70.90	488	141	1	1	488	472	958	9e-62	237
FX090734|FX090734.1	c79124_g1_i1	72.97	185	50	0	23	207	642	458	4e-23	109
FX090756|FX090756.1	c73816_g1_i10	85.00	60	9	0	2	61	810	751	1e-10	68.0
FX090760|FX090760.1	c72163_g1_i1	74.10	166	37	2	3	165	924	1086	4e-21	102
FX090788|FX090788.1	c71748_g1_i5	77.98	109	21	2	1	109	1902	1797	1e-14	82.4
FX090798|FX090798.1	c70461_g1_i4	77.51	169	38	0	180	348	254	422	8e-31	134
FX090807|FX090807.1	c74293_g1_i7	73.08	156	40	2	280	434	794	640	3e-16	86.0
FX090841|FX090841.1	c74184_g2_i4	78.57	70	15	0	1	70	1483	1552	7e-08	59.0
FX090856|FX090856.1	c74358_g3_i3	91.89	37	3	0	513	549	307	271	2e-06	53.6
FX090894|FX090894.1	c61459_g1_i1	68.95	190	56	1	28	217	1516	1702	1e-12	75.2
FX090932|FX090932.1	c69957_g1_i2	73.27	333	83	5	2	334	199	525	2e-45	183
FX090964|FX090964.1	c72354_g1_i11	84.21	57	9	0	11	67	629	685	4e-09	62.6
FX090992|FX090992.1	c72336_g1_i3	78.00	150	30	3	1	148	633	781	1e-23	111
FX091025|FX091025.1	c58301_g1_i2	74.56	169	25	5	56	213	725	886	5e-22	105
FX091099|FX091099.1	c71550_g1_i5	80.39	153	30	0	2	154	876	724	8e-33	141
FX091110|FX091110.1	c73277_g1_i30	86.89	61	8	0	716	776	378	318	8e-13	75.2
FX091161|FX091161.1	c72344_g1_i1	86.67	45	6	0	329	373	52	8	1e-06	55.4
FX091162|FX091162.1	c72344_g1_i1	94.29	35	2	0	413	447	42	8	7e-07	55.4
FX091165|FX091165.1	c72344_g1_i1	87.50	48	6	0	265	312	55	8	1e-08	60.8
FX091182|FX091182.1	c72344_g1_i1	90.91	44	4	0	524	567	51	8	4e-09	62.6
FX091183|FX091183.1	c74358_g7_i2	88.52	61	4	3	101	159	1	60	6e-11	68.0
FX091188|FX091188.1	c72344_g1_i1	91.67	48	4	0	67	114	56	9	1e-11	69.8
FX091195|FX091195.1	c74358_g3_i1	89.80	49	3	2	82	130	256	302	3e-08	59.0
FX091198|FX091198.1	c72344_g1_i1	90.00	50	3	1	432	481	56	9	3e-10	66.2
FX091202|FX091202.1	c74358_g7_i2	88.33	60	6	1	249	307	2	61	3e-12	73.4
FX091205|FX091205.1	c72344_g1_i1	88.64	44	5	0	128	171	51	8	9e-08	57.2
FX091273|FX091273.1	c74024_g1_i6	76.17	214	45	3	2	212	962	1172	5e-35	149
FX091277|FX091277.1	c65544_g1_i1	69.19	198	61	0	64	261	1041	844	3e-15	82.4
FX091301|FX091301.1	c73221_g1_i5	82.76	58	10	0	5	62	822	879	2e-08	60.8
FX091308|FX091308.1	c65027_g1_i2	71.92	146	32	6	78	217	1036	894	2e-08	60.8
FX091333|FX091333.1	c68836_g1_i1	77.68	112	23	2	1	111	527	637	7e-15	82.4
FX091367|FX091367.1	c66110_g1_i1	97.09	1098	31	1	1	1097	595	1692	0.0	1833
FX091393|FX091393.1	c70466_g1_i7	94.54	641	34	1	237	877	1	640	0.0	994
FX091394|FX091394.1	c71758_g2_i9	74.00	523	130	6	13	532	447	966	2e-83	309
FX091463|FX091463.1	c71569_g1_i9	74.71	87	22	0	2	88	298	212	6e-08	59.0
FX091551|FX091551.1	c73058_g1_i5	72.17	115	32	0	60	174	1028	914	6e-10	64.4
FX091618|FX091618.1	c56249_g1_i2	76.34	224	53	0	1	224	86	309	2e-40	165
FX091658|FX091658.1	c70587_g1_i3	76.40	178	36	4	3	177	398	224	1e-26	120
FX091671|FX091671.1	c72344_g1_i1	87.50	48	6	0	381	428	58	11	1e-08	60.8
FX091683|FX091683.1	c61346_g1_i1	76.85	108	19	3	181	285	1716	1612	5e-13	75.2
FX091697|FX091697.1	c70861_g1_i6	66.97	327	92	7	16	336	1708	1392	4e-16	86.0
FX091802|FX091802.1	c43707_g1_i1	76.92	78	18	0	1	78	108	185	1e-08	60.8
FX091830|FX091830.1	c73322_g1_i12	71.33	293	84	0	9	301	2766	2474	8e-36	150
FX091854|FX091854.1	c74251_g1_i2	79.85	402	81	0	1	402	2778	2377	1e-98	360
FX091865|FX091865.1	c70814_g1_i1	89.02	82	9	0	1	82	1198	1117	6e-23	107
FX091877|FX091877.1	c66305_g2_i2	74.19	93	23	1	88	180	345	436	1e-07	57.2
FX091900|FX091900.1	c73076_g1_i7	77.78	135	30	0	13	147	158	292	2e-23	109
FX091913|FX091913.1	c64098_g1_i1	68.35	139	44	0	3	141	1210	1072	1e-06	53.6
FX091930|FX091930.1	c74172_g2_i4	88.64	44	5	0	62	105	886	929	2e-07	57.2
FX091935|FX091935.1	c67872_g1_i3	77.24	312	71	0	9	320	874	563	1e-63	242
FX091978|FX091978.1	c72269_g1_i2	70.44	203	54	4	86	285	325	126	2e-15	84.2
FX092021|FX092021.1	c70665_g3_i1	78.20	211	40	1	30	240	593	389	1e-42	174
FX092030|FX092030.1	c73516_g1_i9	70.59	136	40	0	107	242	741	876	5e-10	66.2
FX092033|FX092033.1	c63947_g1_i3	72.40	192	53	0	76	267	611	420	1e-22	107
FX092044|FX092044.1	c67520_g1_i2	68.70	345	95	6	10	349	1135	799	2e-26	120
FX092053|FX092053.1	c72843_g1_i3	72.71	414	112	1	1	414	1338	1750	2e-60	233
FX092058|FX092058.1	c61110_g1_i1	73.44	305	81	0	1	305	466	162	2e-46	185
FX092130|FX092130.1	c69180_g1_i1	64.84	310	106	3	7	315	626	933	1e-07	57.2
FX092144|FX092144.1	c73704_g1_i6	89.74	39	4	0	301	339	40	2	1e-06	53.6
FX092172|FX092172.1	c74364_g1_i1	68.35	316	96	2	19	332	5790	6103	1e-24	114
FX092267|FX092267.1	c87975_g1_i1	76.86	121	28	0	1	121	466	346	2e-18	93.3
FX092282|FX092282.1	c63467_g1_i1	72.53	91	25	0	4	94	468	378	5e-06	51.8
FX092296|FX092296.1	c70602_g2_i2	72.92	96	25	1	1	96	1755	1849	2e-06	53.6
FX092324|FX092324.1	c68731_g1_i6	82.35	51	9	0	255	305	56	106	4e-06	51.8
FX092341|FX092341.1	c73549_g1_i8	76.58	158	37	0	3	160	1118	1275	7e-26	118
FX092400|FX092400.1	c66940_g1_i7	73.93	234	57	2	11	242	202	433	7e-33	141
FX092463|FX092463.1	c72900_g1_i2	68.75	176	55	0	1	176	784	959	2e-11	69.8
FX092511|FX092511.1	c66607_g1_i2	78.18	362	78	1	52	412	375	14	1e-78	293
FX092563|FX092563.1	c70933_g1_i4	73.94	284	74	0	27	310	969	686	1e-44	179
FX092581|FX092581.1	c72344_g1_i1	92.68	41	3	0	480	520	11	51	1e-08	60.8
FX092600|FX092600.1	c67820_g2_i1	64.95	311	109	0	3	313	44	354	4e-12	71.6
FX092631|FX092631.1	c73177_g2_i7	74.70	253	64	0	102	354	790	538	6e-41	168
FX092644|FX092644.1	c71915_g4_i2	81.11	90	13	3	16	105	133	218	3e-13	77.0
FX092670|FX092670.1	c29993_g1_i1	88.24	51	6	0	359	409	56	6	2e-10	66.2
FX092679|FX092679.1	c50438_g1_i1	76.14	88	18	1	1	88	64	148	2e-09	62.6
FX092972|FX092972.1	c85225_g1_i1	73.48	230	59	2	1	230	159	386	2e-30	132
FX093014|FX093014.1	c61339_g1_i2	96.16	1354	51	1	1296	2649	3	1355	0.0	2205
FX093134|FX093134.1	c70715_g1_i8	78.31	83	18	0	49	131	535	617	2e-11	69.8
FX093333|FX093333.1	c56547_g1_i2	70.50	139	37	4	56	192	509	645	8e-06	51.8
FX093340|FX093340.1	c61346_g1_i1	94.26	802	35	3	1	797	345	1140	0.0	1236
FX093341|FX093341.1	c58112_g1_i1	86.24	189	25	1	16	203	2864	2676	8e-57	221
FX093342|FX093342.1	c65778_g3_i4	69.26	989	255	21	205	1173	651	1610	3e-99	363
FX093348|FX093348.1	c58112_g1_i1	75.70	251	39	5	12	244	247	1	1e-43	176
FX093420|FX093420.1	c74358_g3_i3	87.76	49	5	1	224	271	265	313	3e-08	59.0
FX093455|FX093455.1	c63692_g1_i1	80.30	198	39	0	27	224	382	579	8e-45	181
FX093467|FX093467.1	c74103_g1_i9	84.62	78	12	0	1	78	1795	1872	6e-17	87.8
FX093497|FX093497.1	c72344_g1_i1	91.11	45	4	0	111	155	53	9	1e-09	64.4
FX093533|FX093533.1	c60270_g1_i1	80.46	87	17	0	3	89	794	880	2e-14	80.6
FX093586|FX093586.1	c72344_g1_i1	90.20	51	4	1	1023	1072	12	62	6e-10	66.2
FX093668|FX093668.1	c70452_g2_i1	88.24	51	6	0	32	82	303	353	5e-10	66.2
FX093701|FX093701.1	c74358_g7_i2	88.33	60	7	0	52	111	60	1	1e-13	77.0
FX093797|FX093797.1	c74284_g1_i5	78.10	137	30	0	3	139	1572	1436	4e-24	113
FX093851|FX093851.1	c59899_g1_i2	76.81	69	16	0	1	69	117	185	2e-06	53.6
FX094056|FX094056.1	c70790_g1_i3	73.75	301	79	0	89	389	1734	1434	3e-46	187
FX094146|FX094146.1	c60855_g1_i2	83.93	56	6	1	541	596	480	532	6e-08	59.0
FX094177|FX094177.1	c73762_g1_i2	72.63	190	46	2	1	187	4277	4091	4e-22	105
FX094350|FX094350.1	c72047_g1_i9	68.46	279	87	1	26	304	1065	1342	1e-21	104
FX094371|FX094371.1	c74092_g1_i2	71.29	303	85	2	189	490	3714	3413	1e-34	147
FX094382|FX094382.1	c71736_g1_i3	66.10	295	100	0	108	402	649	943	7e-15	82.4
FX094491|FX094491.1	c71772_g1_i6	73.43	143	38	0	1	143	663	521	2e-16	87.8
FX094644|FX094644.1	c73328_g1_i5	73.85	218	54	1	32	249	806	1020	8e-31	134
FX094943|FX094943.1	c66673_g1_i1	78.83	137	29	0	50	186	144	8	2e-25	116
FX094981|FX094981.1	c71029_g1_i5	79.55	88	17	1	2	89	749	835	7e-13	75.2
FX094995|FX094995.1	c66414_g2_i1	75.00	352	82	2	41	389	1095	747	3e-61	235
FX095194|FX095194.1	c58265_g1_i5	100.00	30	0	0	251	280	260	231	8e-07	55.4
FX095243|FX095243.1	c73448_g1_i6	80.21	96	18	1	1	96	1237	1331	1e-15	84.2
FX095257|FX095257.1	c73543_g3_i5	89.58	48	5	0	133	180	1147	1100	1e-09	64.4
FX095313|FX095313.1	c70747_g1_i2	73.38	154	41	0	1	154	302	149	2e-18	93.3
FX095395|FX095395.1	c24802_g1_i2	68.31	344	99	7	34	372	1087	749	2e-22	107
FX095412|FX095412.1	c74364_g1_i1	73.39	109	29	0	97	205	3390	3498	5e-10	66.2
FX095442|FX095442.1	c69579_g1_i2	93.18	44	3	0	49	92	850	807	5e-10	66.2
FX095581|FX095581.1	c72854_g1_i6	74.80	127	29	1	21	147	1208	1085	2e-15	84.2
FX095603|FX095603.1	c62286_g1_i2	71.54	253	65	3	22	267	292	40	4e-28	125
FX095688|FX095688.1	c68085_g1_i6	76.62	77	18	0	5	81	1669	1593	7e-08	59.0
FX095724|FX095724.1	c73972_g1_i3	83.33	60	10	0	305	364	3199	3258	8e-10	64.4
FX095743|FX095743.1	c58898_g2_i3	78.38	222	47	1	1	222	837	617	7e-45	181
FX095747|FX095747.1	c63487_g1_i2	72.86	140	38	0	6	145	481	620	5e-15	82.4
FX095804|FX095804.1	c67202_g2_i1	73.79	206	51	1	98	303	35	237	1e-28	127
FX095842|FX095842.1	c69073_g1_i6	76.59	205	48	0	1	205	953	749	6e-37	154
FX095859|FX095859.1	c73886_g1_i13	74.49	345	84	2	5	349	959	1299	4e-57	221
FX095871|FX095871.1	c71893_g1_i2	81.82	77	14	0	327	403	1627	1551	2e-13	77.0
FX095962|FX095962.1	c71858_g1_i7	71.58	190	54	0	20	209	267	456	2e-20	100
FX095973|FX095973.1	c67728_g1_i4	73.20	153	41	0	1	153	256	408	8e-18	91.5
FX095975|FX095975.1	c69128_g1_i6	79.32	266	55	0	14	279	704	969	2e-60	232
FX096000|FX096000.1	c88890_g1_i1	79.87	149	30	0	1	149	520	668	5e-31	134
FX096137|FX096137.1	c71071_g2_i13	83.05	59	10	0	119	177	563	505	3e-09	62.6
FX096182|FX096182.1	c71771_g1_i3	82.11	95	11	2	511	604	110	199	1e-17	91.5
FX096229|FX096229.1	c66110_g1_i1	93.21	427	29	0	408	834	2971	3397	0.0	639
FX096261|FX096261.1	c71777_g2_i3	69.06	362	108	3	9	368	430	789	6e-32	138
FX096284|FX096284.1	c58301_g1_i2	82.98	94	15	1	111	203	1420	1513	3e-19	95.1
FX096297|FX096297.1	c72344_g1_i1	93.02	43	3	0	217	259	51	9	8e-10	64.4
FX096312|FX096312.1	c66110_g1_i1	93.07	606	39	2	1	605	1803	2406	0.0	897
FX096394|FX096394.1	c74382_g1_i1	71.43	140	40	0	187	326	1658	1797	3e-12	73.4
FX096412|FX096412.1	c68347_g1_i1	70.16	382	111	3	13	393	1300	921	7e-40	165
FX096514|FX096514.1	c73709_g1_i8	73.77	122	32	0	13	134	918	797	2e-13	77.0
FX096572|FX096572.1	c73122_g2_i1	80.77	182	35	0	38	219	901	1082	2e-41	170
FX096590|FX096590.1	c72344_g1_i1	88.10	42	5	0	286	327	50	9	2e-06	53.6
FX096692|FX096692.1	c71071_g2_i13	72.98	359	88	5	19	374	1139	787	2e-49	196
FX096715|FX096715.1	c51672_g1_i1	67.61	284	86	4	1	281	245	525	4e-16	86.0
FX096724|FX096724.1	c58301_g1_i2	86.42	81	11	0	239	319	1653	1733	1e-19	96.9
FX096745|FX096745.1	c61510_g1_i3	86.05	43	6	0	244	286	293	335	5e-06	51.8
FX096811|FX096811.1	c53153_g1_i1	88.00	50	5	1	507	555	10	59	1e-08	60.8
FX096819|FX096819.1	c70444_g1_i4	78.30	235	51	0	1	235	954	720	3e-48	194
FX096892|FX096892.1	c52272_g2_i1	76.77	99	21	2	134	231	388	485	9e-11	68.0
FX096894|FX096894.1	c72318_g1_i8	85.42	48	7	0	1	48	12	59	1e-06	55.4
FX097056|FX097056.1	c87464_g1_i1	91.70	241	20	0	1	241	490	730	2e-94	345
FX097062|FX097062.1	c50825_g1_i1	90.91	44	4	0	6	49	78	35	2e-09	62.6
FX097185|FX097185.1	c24432_g1_i1	74.53	106	27	0	161	266	210	315	2e-11	69.8
FX097189|FX097189.1	c67810_g1_i3	76.50	217	46	3	131	343	173	388	3e-36	152
FX097227|FX097227.1	c73297_g1_i2	70.18	228	68	0	1	228	900	673	3e-22	105
FX097244|FX097244.1	c72273_g1_i3	75.00	276	69	0	91	366	1709	1434	2e-46	187
FX097350|FX097350.1	c56828_g1_i1	79.45	73	15	0	96	168	221	149	7e-10	64.4
FX097388|FX097388.1	c69101_g1_i4	77.52	218	47	2	1	217	139	355	5e-40	165
FX097395|FX097395.1	c66602_g2_i1	73.01	289	68	4	32	315	1284	1001	5e-39	161
FX097410|FX097410.1	c72163_g1_i1	71.71	304	79	4	2	299	505	807	2e-35	149
FX097434|FX097434.1	c72049_g1_i1	82.24	107	19	0	451	557	664	770	1e-22	107
FX097459|FX097459.1	c57167_g1_i1	77.03	283	65	0	22	304	585	303	4e-56	217
FX097463|FX097463.1	c74044_g1_i1	74.29	105	27	0	30	134	3613	3717	1e-10	68.0
FX097483|FX097483.1	c74060_g1_i6	75.00	296	70	3	1	294	1133	1426	9e-48	190
FX097486|FX097486.1	c73815_g2_i2	79.26	217	45	0	6	222	2184	1968	8e-47	188
FX097518|FX097518.1	c65184_g1_i4	86.05	43	6	0	34	76	52	94	4e-06	51.8
FX097549|FX097549.1	c72064_g1_i8	83.93	56	9	0	1	56	1093	1148	9e-09	60.8
FX097554|FX097554.1	c73825_g1_i10	85.45	55	7	1	3	57	457	510	7e-09	60.8
FX097597|FX097597.1	c73076_g1_i5	78.95	171	36	0	54	224	675	845	8e-35	147
FX097598|FX097598.1	c73076_g1_i5	75.70	428	104	0	1	428	1733	1306	5e-82	304
FX097620|FX097620.1	c71788_g1_i1	83.58	67	11	0	25	91	1431	1365	5e-12	71.6
FX097661|FX097661.1	c70416_g1_i1	79.30	256	41	3	58	313	884	641	1e-56	221
FX097681|FX097681.1	c70617_g1_i7	70.56	248	68	3	1	247	367	610	2e-23	109
FX097696|FX097696.1	c67117_g1_i1	88.75	80	9	0	1	80	973	894	9e-22	104
FX097711|FX097711.1	c73889_g2_i14	87.67	73	9	0	26	98	1031	1103	6e-18	91.5
FX097797|FX097797.1	c72344_g1_i1	85.71	56	8	0	171	226	63	8	2e-10	66.2
FX097803|FX097803.1	c71482_g3_i8	83.33	114	18	1	3	116	749	861	3e-25	116
FX097918|FX097918.1	c33112_g1_i1	81.42	113	20	1	8	120	1086	1197	5e-22	105
FX097938|FX097938.1	c60465_g1_i1	68.88	241	71	2	1	239	223	461	5e-18	91.5
FX098034|FX098034.1	c71535_g1_i6	78.31	83	17	1	19	101	448	529	3e-10	66.2
FX098135|FX098135.1	c74384_g1_i2	78.29	129	27	1	168	296	351	478	8e-22	104
FX098183|FX098183.1	c69320_g1_i7	86.30	73	4	3	306	378	1796	1730	3e-14	78.8
FX098202|FX098202.1	c69540_g1_i7	74.89	223	56	0	118	340	1051	829	7e-36	150
FX098214|FX098214.1	c51315_g1_i2	77.36	106	24	0	139	244	250	145	7e-16	84.2
FX098294|FX098294.1	c66638_g1_i7	75.21	117	29	0	184	300	146	30	9e-15	80.6
FX098372|FX098372.1	c71293_g1_i2	69.82	285	77	5	64	342	1730	1449	4e-24	113
FX098418|FX098418.1	c69418_g1_i2	76.19	126	29	1	7	132	820	696	2e-17	89.7
FX098430|FX098430.1	c73929_g2_i7	80.30	66	12	1	7	71	1168	1233	5e-07	57.2
FX098479|FX098479.1	c72344_g1_i1	83.02	53	9	0	203	255	9	61	4e-07	55.4
FX098536|FX098536.1	c67126_g3_i2	69.95	193	55	1	144	333	216	408	3e-16	86.0
FX098537|FX098537.1	c61629_g1_i1	77.12	153	34	1	14	166	677	828	4e-25	114
FX098645|FX098645.1	c74228_g1_i1	79.85	273	55	0	1	273	2792	3064	3e-64	244
FX098688|FX098688.1	c71970_g1_i7	71.92	203	54	2	53	255	181	380	2e-21	104
FX098694|FX098694.1	c65778_g3_i2	76.65	227	39	4	8	228	2837	3055	3e-40	165
FX098738|FX098738.1	c54975_g1_i1	84.26	108	17	0	797	904	405	512	1e-25	118
FX098743|FX098743.1	c71998_g1_i7	77.95	263	56	1	51	311	589	851	2e-53	210
FX098748|FX098748.1	c71550_g1_i3	77.37	274	62	0	23	296	188	461	4e-55	215
FX098907|FX098907.1	c91924_g1_i1	69.85	136	37	2	115	248	277	410	3e-07	55.4
FX098914|FX098914.1	c68547_g1_i4	77.92	77	15	1	295	371	482	408	9e-09	60.8
FX098920|FX098920.1	c28068_g1_i2	81.82	55	10	0	140	194	811	757	6e-07	55.4
FX098934|FX098934.1	c73604_g1_i1	87.76	49	3	3	708	754	988	941	9e-06	51.8
FX098945|FX098945.1	c68793_g1_i7	79.71	138	28	0	1	138	1322	1185	2e-27	123
FX098949|FX098949.1	c24326_g1_i1	78.12	64	14	0	67	130	110	173	2e-06	53.6
FX098964|FX098964.1	c66294_g2_i3	80.00	70	14	0	173	242	113	44	1e-09	64.4
FX099062|FX099062.1	c73983_g2_i2	70.83	144	42	0	1	144	364	507	6e-12	71.6
FX099215|FX099215.1	c70954_g1_i5	80.68	88	14	1	3	87	254	341	2e-14	80.6
FX099277|FX099277.1	c72344_g1_i1	91.30	46	4	0	27	72	53	8	2e-10	66.2
FX099303|FX099303.1	c55777_g1_i1	74.43	176	45	0	93	268	206	31	5e-25	114
FX099332|FX099332.1	c73895_g2_i6	76.95	295	67	1	1	295	2295	2588	2e-57	223
FX099341|FX099341.1	c66193_g1_i1	67.74	341	100	6	7	342	538	873	3e-21	102
FX099345|FX099345.1	c72570_g1_i7	80.21	96	19	0	1	96	660	565	6e-17	87.8
FX099388|FX099388.1	c37524_g1_i1	73.94	188	47	1	250	437	632	447	2e-25	116
FX099402|FX099402.1	c69420_g1_i1	71.60	162	46	0	47	208	639	800	3e-16	86.0
FX099494|FX099494.1	c72837_g4_i1	74.42	129	33	0	271	399	321	193	9e-16	84.2
FX099553|FX099553.1	c72207_g1_i1	87.27	55	7	0	1	55	1063	1009	5e-11	68.0
FX099556|FX099556.1	c62412_g1_i3	74.35	269	63	1	95	363	1388	1126	4e-43	176
FX099675|FX099675.1	c73964_g1_i3	69.20	263	81	0	3	265	2181	2443	4e-23	109
FX099686|FX099686.1	c64447_g1_i3	75.14	173	43	0	70	242	918	746	8e-26	118
FX099926|FX099926.1	c73225_g1_i2	89.58	48	3	2	46	92	421	467	9e-08	57.2
FX100006|FX100006.1	c69110_g1_i1	66.58	392	122	2	2	393	430	812	2e-25	116
FX100008|FX100008.1	c71976_g1_i1	80.85	188	36	0	2	189	188	1	7e-44	178
FX100120|FX100120.1	c64338_g1_i2	78.61	187	38	2	125	310	177	362	7e-36	150
FX100195|FX100195.1	c71366_g7_i1	70.68	249	67	2	39	284	465	220	2e-25	116
FX100248|FX100248.1	c71950_g1_i5	82.69	52	9	0	329	380	1373	1424	1e-06	53.6
FX100321|FX100321.1	c70022_g1_i2	70.67	341	92	5	36	372	768	432	3e-35	149
FX100355|FX100355.1	c33953_g2_i2	67.69	195	63	0	2	196	197	3	1e-10	68.0
FX100363|FX100363.1	c6145_g1_i1	70.08	264	77	2	10	272	520	782	1e-24	113
FX100374|FX100374.1	c71831_g1_i9	81.09	312	59	0	26	337	524	213	1e-79	297
FX100414|FX100414.1	c71929_g2_i9	78.40	125	23	4	229	351	1999	1877	2e-17	89.7
FX100488|FX100488.1	c73297_g1_i7	81.03	116	22	0	1	116	154	269	5e-24	111
FX100499|FX100499.1	c72344_g1_i1	92.86	42	2	1	176	216	10	51	3e-08	59.0
FX100633|FX100633.1	c70466_g1_i7	72.41	174	46	2	124	296	290	462	4e-18	91.5
FX100644|FX100644.1	c68547_g1_i8	81.48	54	10	0	541	594	1251	1304	2e-06	53.6
FX100674|FX100674.1	c73769_g1_i3	88.37	43	4	1	13	54	1	43	4e-06	51.8
FX100728|FX100728.1	c74031_g1_i3	74.55	110	26	2	5	114	1718	1825	2e-10	66.2
FX100747|FX100747.1	c66660_g1_i2	69.66	145	44	0	2	146	285	141	6e-10	64.4
FX100766|FX100766.1	c70479_g1_i3	68.71	147	46	0	92	238	679	825	8e-08	59.0
FX100773|FX100773.1	c72344_g1_i1	84.00	50	7	1	238	287	57	9	5e-06	51.8
FX100795|FX100795.1	c72344_g1_i1	93.02	43	2	1	171	212	51	9	1e-08	60.8
FX100807|FX100807.1	c73661_g1_i2	74.07	297	68	2	13	309	949	662	2e-47	188
FX108945|FX108945.1	c53791_g1_i4	71.12	187	30	2	3	189	287	449	5e-23	107
