# Supplementary material for: Transcriptomic analysis of a moderately growing subisolate Botryococcus braunii 779 (Chlorophyta) in response to nitrogen deprivation
Source: Biotechnol Biofuels. 2015 Aug 28;8:130. doi: 10.1186/s13068-015-0307-y (PMC4552190; doi:10.1186/s13068-015-0307-y)
Supplement: Additional file 5: — Tables S4–7. List of homologous ESTs between B. braunii 779 and other strains. [file 13068_2015_307_MOESM5_ESM.zip › AddFile5_TableS5_BOT70-779.txt]

Query_id	Subject_id	%_identity	alignment_length	mismatches	gap_openings	Q.start	Q.end	S.start	S.end	e-value	bit_score
0_Contig1	c72828_g2_i1	71.18	878	251	2	161	1037	180	1056	4e-121	435
1_Contig1	c72167_g1_i8	84.51	536	83	0	525	1060	336	871	8e-169	594
1_Contig2	c72167_g1_i8	88.18	753	89	0	69	821	107	859	0.0	957
1_Contig5	c72102_g4_i1	87.11	768	97	2	100	866	1597	831	0.0	931
1_Contig6	c72102_g4_i5	87.48	687	83	1	177	860	1023	337	0.0	850
1_EVN01A01NGRL0007_G02	c72167_g1_i8	81.20	484	59	8	2	481	124	579	6e-128	457
1_EVN01A01NGRL0020_N22	c72102_g4_i1	77.64	416	60	16	107	490	1474	1060	1e-77	289
10_Contig1	c64355_g2_i1	83.53	431	68	1	39	469	445	18	2e-127	455
100_Contig1	c64397_g1_i3	77.16	613	134	4	84	693	122	731	2e-129	462
101_Contig1	c66653_g1_i1	72.50	440	116	3	75	510	1004	566	3e-62	239
101_EVN01A01NGRL0003_N11	c66653_g1_i2	78.95	152	32	0	189	340	792	641	1e-29	131
101_EVN01A01NGRL0004_F15	c66653_g1_i2	76.38	127	30	0	297	423	767	641	7e-19	95.1
104_Contig1	c70082_g1_i3	78.33	706	147	2	52	754	37	739	8e-165	580
105_Contig1	c70479_g1_i3	72.49	578	150	4	132	703	2359	1785	1e-85	316
107_Contig1	c73929_g2_i7	83.57	566	93	0	174	739	72	637	2e-171	601
108_Contig1	c45061_g1_i1	83.93	585	90	2	43	625	1070	488	6e-179	627
108_EVN01A01NGRL0028_P11	c45061_g1_i1	82.13	403	67	3	193	593	1070	671	5e-109	394
109_Contig1	c54674_g1_i1	79.02	777	139	5	93	845	101	877	0.0	666
11_Contig1	c18677_g1_i1	68.75	336	97	4	238	569	334	3	6e-27	122
110_Contig1	c67314_g1_i2	72.10	423	106	2	226	636	766	344	2e-60	233
111_Contig1	c67774_g1_i4	70.98	286	78	3	355	636	285	1	6e-30	132
112_Contig1	c58049_g1_i4	75.92	191	42	2	266	454	354	166	4e-30	132
113_Contig1	c72522_g1_i1	79.33	1161	231	5	73	1230	2372	1218	0.0	998
113_EVN01A01NGRL0018_O23	c72522_g1_i1	73.91	299	75	1	56	354	2348	2053	1e-46	187
114_Contig1	c70573_g1_i2	77.13	363	77	4	329	688	105	464	6e-71	268
115_Contig1	c71416_g1_i1	79.36	407	84	0	309	715	2546	2140	2e-97	356
116_Contig2	c63991_g1_i1	77.00	400	75	6	16	405	11	403	5e-79	295
117_Contig1	c73322_g1_i12	70.55	669	195	2	40	707	3141	2474	9e-84	311
118_Contig1	c68438_g1_i1	79.82	451	87	4	71	519	894	446	3e-107	389
119_Contig1	c46909_g1_i1	69.62	372	92	5	192	542	141	512	8e-38	158
12_Contig1	c72784_g1_i2	82.40	625	104	1	37	655	21	645	2e-180	632
12_EVN01A01NGRL0003_J06	c72784_g1_i2	76.30	346	58	15	90	423	145	478	9e-54	210
12_EVN01A01NGRL0026_E07	c72784_g1_i2	81.05	306	52	1	738	1037	340	645	2e-78	293
120_Contig1	c68085_g1_i6	71.12	457	125	4	65	516	2047	1593	8e-56	217
123_Contig1	c74248_g1_i1	80.49	287	56	0	78	364	593	307	2e-70	266
124_Contig1	c64447_g2_i1	70.81	185	54	0	124	308	184	368	1e-17	91.5
125_Contig1	c66355_g1_i1	79.08	655	126	4	39	683	44	697	1e-157	556
126_Contig1	c57334_g1_i1	68.98	216	65	2	428	642	184	398	5e-15	82.4
127_Contig1	c70416_g1_i1	78.93	484	90	3	3	486	1112	641	9e-114	410
128_Contig1	c52852_g1_i1	70.99	555	161	0	178	732	737	183	4e-73	275
13_Contig1	c71585_g1_i4	78.60	257	55	0	68	324	1280	1024	4e-55	215
130_Contig1	c66607_g1_i2	74.35	499	128	0	181	679	499	1	9e-88	324
131_Contig1	c68903_g1_i1	72.67	505	129	5	61	558	119	621	4e-73	275
132_Contig1	c51513_g1_i1	78.26	506	104	2	56	558	48	550	7e-115	414
133_Contig1	c64294_g2_i1	73.14	309	77	2	299	604	365	60	3e-44	179
134_Contig1	c63727_g1_i3	69.51	364	103	4	382	738	404	766	9e-34	145
134_Contig2	c63727_g1_i3	69.91	216	65	0	427	642	551	766	3e-19	96.9
134_EVN01A01NGRL0013_L16	c63727_g1_i3	69.21	354	101	4	281	627	414	766	2e-31	136
135_Contig1	c68500_g1_i3	71.21	396	105	4	212	607	225	611	1e-47	190
136_Contig1	c34588_g1_i1	83.71	350	57	0	85	434	1096	747	6e-103	374
137_Contig1	c71238_g1_i7	71.92	527	148	0	396	922	163	689	1e-75	284
137_Contig2	c61339_g1_i2	96.53	1354	46	1	362	1715	3	1355	0.0	2226
138_Contig1	c73929_g2_i7	85.05	602	89	1	2	602	633	1234	0.0	677
139_Contig1	c20982_g1_i1	81.80	802	136	3	53	846	17	816	0.0	783
14_Contig1	c67735_g1_i1	75.73	482	110	3	54	532	84	561	5e-91	334
14_EVN01A01NGRL0031_D23	c67735_g1_i1	75.73	482	110	3	124	602	84	561	5e-91	334
140_Contig1	c55586_g1_i1	71.08	325	88	4	323	644	787	466	1e-35	150
141_Contig1	c68863_g1_i1	76.50	515	121	0	121	635	656	142	1e-105	383
144_Contig1	c71793_g1_i1	82.11	123	22	0	2	124	928	806	2e-27	123
145_Contig1	c73483_g1_i11	71.81	298	84	0	130	427	127	424	2e-38	159
146_Contig1	c68918_g1_i1	78.80	651	135	2	51	701	1419	772	2e-154	545
146_Contig2	c68918_g1_i1	81.89	508	92	0	12	519	1072	565	3e-141	502
147_Contig1	c72584_g6_i2	75.31	81	19	1	421	501	337	416	3e-06	53.6
149_EVN01A01NGRL0002_G14	c74341_g5_i3	70.73	123	36	0	527	649	2774	2896	2e-08	60.8
149_EVN01A01NGRL0002_K16	c74341_g5_i3	69.41	170	46	2	343	509	2863	3029	3e-11	69.8
15_Contig1	c72758_g1_i3	74.24	361	93	0	399	759	1712	1352	8e-60	232
150_Contig1	c64245_g1_i1	77.58	397	88	1	55	451	44	439	6e-84	311
151_Contig1	c70942_g1_i4	79.74	459	87	5	99	554	68	523	2e-108	392
152_Contig1	c47691_g1_i1	73.48	132	29	3	238	366	273	401	3e-12	73.4
152_EVN01A01NGRL0029_H03	c47691_g1_i1	72.73	132	30	3	226	354	273	401	1e-10	68.0
153_Contig1	c70545_g1_i2	80.72	581	110	2	74	653	57	636	8e-152	536
155_Contig1	c64884_g1_i1	77.53	445	98	2	41	484	1329	886	4e-94	345
156_Contig1	c70649_g2_i1	68.50	708	211	7	109	813	813	115	8e-66	251
157_Contig1	c70862_g2_i2	72.48	367	101	0	363	729	460	826	5e-53	208
158_Contig1	c69717_g2_i7	72.19	543	151	0	60	602	1814	1272	5e-80	298
16_Contig1	c74269_g1_i2	80.20	197	31	2	1	193	769	961	1e-43	178
160_Contig1	c74292_g4_i3	64.30	437	121	9	244	658	248	671	2e-13	77.0
161_Contig1	c70919_g1_i5	83.33	174	29	0	132	305	140	313	2e-45	183
162_Contig1	c70756_g1_i5	82.57	413	66	4	472	881	317	726	4e-113	408
162_Contig2	c66110_g1_i1	94.62	130	7	0	1	130	2631	2760	2e-51	203
162_EVN01A01NGRL0002_K13	c58350_g1_i1	75.61	369	84	4	157	522	57	422	5e-65	248
163_Contig1	c70988_g1_i5	65.21	480	149	9	254	726	184	652	4e-17	89.7
164_Contig1	c69329_g1_i2	73.13	603	162	0	83	685	107	709	4e-98	358
165_Contig1	c64514_g1_i1	69.70	132	38	2	224	354	168	298	8e-06	51.8
166_Contig1	c43286_g1_i1	71.35	185	50	1	325	506	253	437	3e-18	93.3
17_Contig1	c47591_g1_i2	82.11	436	75	1	61	496	55	487	8e-121	434
170_Contig1	c71165_g1_i3	72.44	156	41	2	116	270	933	779	2e-14	80.6
172_Contig1	c71075_g2_i4	72.64	413	94	11	256	660	1465	1064	2e-51	203
173_Contig1	c62488_g1_i4	79.84	248	50	0	90	337	139	386	2e-57	223
174_Contig1	c62528_g1_i1	74.85	342	84	2	14	354	653	313	4e-57	223
175_EVN01A01NGRL0018_F05	c73658_g4_i7	83.12	77	13	0	6	82	144	220	2e-14	80.6
176_Contig1	c72102_g5_i1	84.23	539	77	5	218	749	612	75	3e-163	574
177_Contig1	c39777_g1_i1	88.01	417	49	1	20	435	814	398	7e-148	524
178_Contig1	c65661_g1_i1	81.86	430	74	1	58	483	32	461	2e-117	423
178_EVN01A01NGRL0020_N15	c65661_g1_i1	83.29	395	66	0	111	505	67	461	2e-115	416
179_Contig1	c81749_g1_i1	75.55	229	56	0	332	560	337	565	1e-38	161
18_Contig2	c65339_g1_i5	72.25	382	93	3	95	471	70	443	2e-53	210
18_EVN01A01NGRL0009_N04	c65339_g1_i5	71.60	162	33	3	70	220	70	229	1e-15	84.2
180_Contig1	c71793_g1_i1	72.99	485	123	3	253	736	2082	1605	4e-74	279
181_Contig1	c39777_g1_i1	79.78	638	123	5	71	705	1552	918	1e-156	553
183_Contig1	c73103_g2_i1	73.19	470	119	3	9	473	1831	2298	2e-72	273
184_Contig1	c12268_g1_i1	67.99	303	85	3	403	699	630	334	2e-22	107
185_Contig1	c68809_g1_i3	72.16	352	96	2	147	497	118	468	2e-46	187
186_Contig1	c69579_g1_i2	80.75	1018	187	5	19	1031	1820	807	0.0	939
187_Contig1	c69584_g1_i2	69.05	210	65	0	377	586	416	625	5e-16	86.0
189_Contig1	c70191_g1_i5	75.45	224	55	0	173	396	2605	2382	3e-37	156
19_Contig1	c71137_g1_i2	79.66	585	119	0	221	805	206	790	4e-146	518
191_Contig1	c69422_g3_i1	85.01	407	61	0	56	462	1099	693	2e-128	459
191_EVN01A01NGRL0020_J06	c69422_g3_i1	90.00	90	9	0	265	354	823	734	3e-27	122
193_Contig1	c70154_g1_i1	72.02	629	164	2	107	729	96	718	1e-93	343
193_EVN01A01NGRL0020_B18	c70154_g1_i1	78.95	190	40	0	654	843	494	683	2e-39	163
195_Contig1	c74254_g1_i2	78.26	414	88	2	263	675	284	696	5e-91	334
196_Contig1	c73658_g4_i7	67.18	387	120	5	232	613	3117	2733	4e-23	109
197_Contig1	c53865_g1_i1	75.77	194	47	0	115	308	888	695	7e-32	138
199_Contig1	c54861_g1_i1	71.43	434	105	7	37	462	31	453	1e-53	210
199_EVN01A01NGRL0030_B21	c54861_g1_i1	71.19	302	72	5	37	331	31	324	5e-34	145
20_Contig1	c47626_g1_i1	75.69	218	53	0	446	663	67	284	1e-36	154
200_Contig1	c69424_g1_i3	82.17	561	99	1	33	592	45	605	2e-158	558
201_Contig1	c60549_g1_i2	73.58	318	76	6	317	630	333	646	3e-43	176
202_Contig1	c67403_g1_i2	75.21	117	25	2	435	549	508	622	7e-13	75.2
203_Contig1	c67186_g1_i2	69.73	185	56	0	343	527	121	305	5e-15	82.4
204_Contig1	c68044_g1_i1	81.43	447	83	0	265	711	241	687	2e-120	432
205_Contig1	c70022_g1_i2	71.14	298	82	2	336	631	729	434	5e-34	145
206_Contig1	c69629_g1_i3	69.58	286	82	3	190	474	212	493	9e-25	114
207_Contig1	c72498_g1_i3	72.97	148	37	2	436	580	1678	1531	2e-14	80.6
208_Contig1	c72584_g6_i2	66.72	634	193	15	419	1043	339	963	1e-32	141
209_Contig1	c73783_g1_i2	83.21	697	117	0	4	700	780	84	0.0	731
21_Contig1	c15670_g1_i2	78.18	495	95	7	46	534	1009	522	1e-106	387
210_Contig1	c70158_g1_i2	81.44	679	126	0	51	729	49	727	0.0	657
211_Contig1	c69031_g1_i2	66.44	298	98	2	345	641	949	653	2e-14	80.6
212_Contig1	c71482_g3_i7	75.78	768	181	2	120	883	95	861	4e-153	542
213_Contig1	c70768_g1_i3	72.06	204	57	0	269	472	280	483	1e-23	111
217_Contig1	c73201_g1_i5	81.66	638	117	0	53	690	2300	1663	7e-178	623
219_Contig1	c71745_g1_i1	82.56	367	64	0	304	670	316	682	6e-103	374
220_Contig1	c72734_g1_i2	74.12	653	156	8	33	683	28	669	2e-108	392
221_Contig1	c73528_g1_i1	75.12	639	159	0	8	646	921	1559	3e-121	435
222_Contig1	c46442_g1_i1	68.83	401	117	3	302	698	903	507	1e-36	154
223_Contig1	c69727_g1_i2	73.31	356	95	0	192	547	184	539	2e-54	214
225_Contig1	c22740_g1_i3	70.43	372	110	0	169	540	186	557	3e-43	176
226_Contig1	c69045_g1_i1	82.48	371	65	0	76	446	44	414	3e-103	376
227_Contig1	c68320_g1_i1	73.61	538	140	2	174	710	127	663	9e-88	324
228_Contig1	c67962_g1_i1	78.14	398	82	3	329	722	396	792	1e-85	316
23_Contig2	c71263_g1_i7	69.10	343	75	14	155	483	1931	1606	6e-22	105
230_Contig1	c71537_g1_i2	74.62	733	183	1	38	770	1838	1109	2e-135	482
232_Contig1	c70204_g1_i1	81.45	318	58	1	1	317	3918	3601	9e-82	304
233_Contig1	c72552_g1_i2	81.65	387	71	0	78	464	84	470	4e-104	378
234_Contig1	c71597_g1_i1	77.49	462	104	0	80	541	2305	1844	3e-100	365
234_EVN01A01NGRL0006_P09	c71597_g1_i1	74.53	483	102	9	79	561	2305	1844	4e-79	295
239_Contig1	c66414_g2_i1	75.57	307	72	1	118	424	1050	747	1e-54	214
24_Contig2	c73889_g2_i3	76.05	931	171	26	17	914	908	1819	9e-172	603
24_EVN01A01NGRL0024_I03	c73889_g2_i3	80.92	346	52	7	7	346	1491	1828	6e-83	307
240_Contig1	c73481_g3_i1	76.94	438	89	4	94	531	1292	867	8e-89	327
240_EVN01A01NGRL0009_P23	c73481_g3_i1	77.08	301	57	9	119	410	1164	867	1e-51	203
241_Contig1	c71280_g1_i5	71.69	272	77	0	293	564	1364	1093	2e-33	143
242_Contig1	c70757_g2_i2	76.12	867	198	3	117	980	1929	1069	5e-178	625
244_Contig1	c73076_g1_i5	75.94	374	90	0	297	670	1878	1505	2e-71	269
245_Contig1	c72698_g2_i2	77.61	518	116	0	195	712	2259	1742	2e-114	412
247_Contig1	c61346_g1_i1	89.12	754	78	3	424	1174	1247	1999	0.0	980
248_Contig1	c56918_g1_i1	71.85	540	147	3	162	697	678	140	1e-74	280
249_Contig1	c70612_g1_i2	72.49	189	49	1	256	441	996	808	4e-22	105
25_Contig1	c55849_g1_i3	81.91	188	34	0	35	222	893	706	2e-46	187
250_Contig1	c72411_g1_i8	78.49	251	54	0	240	490	237	487	1e-53	210
251_Contig1	c68634_g1_i3	84.26	432	68	0	68	499	918	487	8e-133	473
252_Contig1	c49505_g1_i1	78.31	249	54	0	471	719	316	564	2e-52	206
254_EVN01A01NGRL0009_F16	c70320_g1_i6	75.42	236	58	0	376	611	409	174	5e-40	165
255_Contig1	c70910_g1_i1	78.43	510	110	0	146	655	120	629	4e-118	425
257_Contig1	c88890_g1_i1	82.75	255	44	0	369	623	430	684	3e-69	262
258_Contig1	c73375_g1_i1	82.06	485	86	1	200	684	158	641	2e-134	479
26_Contig1	c67810_g1_i3	76.04	217	47	3	207	419	173	388	5e-35	149
26_EVN01A01NGRL0004_D13	c67810_g1_i3	74.68	158	37	3	149	305	233	388	4e-19	95.1
261_Contig1	c72048_g1_i1	75.47	591	113	13	51	615	38	622	1e-105	383
262_Contig1	c72754_g1_i2	77.89	769	164	2	180	945	1579	814	4e-176	618
263_Contig1	c68106_g1_i4	78.67	572	117	3	77	647	49	616	8e-133	473
265_Contig1	c67708_g1_i1	75.11	458	107	3	287	742	8	460	3e-82	306
268_Contig1	c68787_g1_i1	71.31	373	101	6	1	370	221	590	4e-41	168
27_Contig1	c68195_g1_i3	65.61	410	129	5	86	492	85	485	3e-18	93.3
271_Contig1	c67493_g1_i5	77.19	456	104	0	96	551	52	507	6e-97	354
273_Contig1	c69517_g1_i1	75.63	513	116	2	247	756	211	717	4e-99	361
274_Contig1	c64846_g1_i1	77.91	421	85	4	49	462	51	470	2e-89	329
275_Contig1	c73617_g1_i11	72.18	284	79	0	321	604	3081	2798	2e-37	156
276_Contig1	c71266_g1_i1	77.17	92	21	0	248	339	2104	2013	9e-12	71.6
279_Contig1	c72611_g1_i4	74.69	798	196	3	129	923	262	1056	8e-147	520
28_Contig1	c66602_g2_i1	72.32	289	70	4	81	364	1284	1001	3e-36	152
280_Contig1	c67692_g1_i5	71.37	255	69	2	436	688	7	259	5e-28	125
281_Contig1	c53791_g1_i4	69.54	417	97	5	55	467	59	449	6e-46	185
282_EVN01A01NGRL0005_B21	c53615_g1_i1	65.69	408	133	3	245	649	21	424	6e-20	98.7
282_EVN01A01NGRL0025_O10	c53615_g1_i1	65.71	350	113	3	221	567	79	424	1e-15	84.2
283_Contig1	c69418_g1_i2	80.17	691	136	1	44	733	1387	697	2e-178	625
284_Contig1	c72584_g6_i2	68.95	277	84	2	373	648	337	612	5e-22	105
285_Contig1	c45125_g1_i1	65.09	424	145	3	195	617	1523	1102	1e-16	87.8
285_EVN01A01NGRL0022_H06	c45125_g1_i1	73.95	119	31	0	450	568	1220	1102	7e-13	75.2
287_Contig1	c26048_g1_i1	74.73	546	135	1	127	672	142	684	4e-99	361
289_Contig1	c73225_g1_i5	80.39	311	61	0	68	378	105	415	3e-76	286
290_Contig1	c72151_g3_i1	69.66	267	79	2	270	535	516	251	4e-23	109
290_Contig2	c72151_g3_i1	69.06	181	54	2	225	404	430	251	1e-10	68.0
291_Contig1	c60818_g1_i1	75.43	521	128	0	128	648	147	667	1e-99	363
292_Contig1	c60357_g1_i1	79.31	174	36	0	469	642	327	154	3e-36	152
293_Contig1	c70756_g1_i5	86.81	91	8	4	2	89	1215	1304	2e-19	96.9
294_Contig1	c71845_g1_i4	72.73	286	72	4	267	549	1782	1500	4e-36	152
295_Contig1	c71976_g1_i1	73.97	630	162	2	95	723	978	350	8e-108	390
297_Contig1	c62412_g1_i3	73.42	316	72	2	85	394	1435	1126	1e-48	194
298_Contig1	c72251_g1_i7	79.62	731	137	5	43	768	22	745	0.0	636
3_Contig1	c59047_g1_i1	76.07	117	28	0	9	125	529	645	4e-16	86.0
30_Contig1	c69156_g1_i3	68.97	651	190	5	66	710	84	728	8e-66	251
300_Contig1	c69783_g2_i1	73.26	374	100	0	284	657	307	680	7e-58	224
301_EVN01A01NGRL0005_H05	c60997_g1_i2	76.45	276	62	1	218	493	235	507	2e-51	203
303_Contig1	c70715_g1_i8	72.64	329	84	5	321	646	292	617	2e-41	170
303_EVN01A01NGRL0029_I15	c70715_g1_i8	75.37	203	48	2	316	517	292	493	7e-31	134
304_Contig1	c73524_g3_i2	70.20	396	104	7	261	644	321	714	2e-39	163
305_Contig1	c70416_g1_i1	86.71	557	74	0	85	641	2216	1660	0.0	672
306_Contig1	c65010_g1_i1	79.12	771	139	8	99	852	1102	337	0.0	648
307_Contig1	c68029_g1_i1	79.68	625	127	0	105	729	965	341	3e-157	554
308_Contig1	c60563_g1_i2	76.64	441	100	3	39	477	1197	758	3e-86	320
309_Contig1	c71293_g1_i2	69.26	283	82	4	123	401	1730	1449	5e-22	105
31_Contig1	c71318_g2_i3	72.97	455	121	2	93	546	52	505	4e-68	259
310_Contig1	c70370_g1_i4	71.21	514	148	0	122	635	241	754	9e-69	260
311_Contig1	c70055_g8_i1	68.58	436	128	7	250	682	1358	929	5e-34	145
312_Contig1	c68806_g1_i4	69.60	500	146	4	245	741	1301	805	7e-52	205
314_Contig1	c85225_g1_i1	79.23	284	57	2	64	346	57	339	4e-62	239
315_Contig1	c72268_g1_i5	80.28	933	181	2	74	1003	77	1009	0.0	847
315_EVN01A01NGRL0005_O06	c72268_g1_i5	87.18	273	34	1	406	677	737	1009	6e-90	331
316_Contig1	c72354_g1_i2	71.97	421	101	5	257	673	278	685	8e-57	221
317_Contig1	c71994_g2_i1	76.43	488	115	0	216	703	301	788	4e-99	361
318_Contig1	c63487_g1_i1	69.92	389	91	5	268	652	274	640	4e-43	176
319_Contig1	c67145_g1_i1	73.73	354	81	6	158	505	139	486	2e-51	203
32_Contig3	c64653_g1_i2	73.39	218	58	0	234	451	225	442	4e-30	132
322_Contig1	c22749_g1_i1	68.38	272	86	0	374	645	418	689	2e-21	104
323_Contig1	c74317_g1_i4	73.96	169	44	0	243	411	196	364	1e-22	107
324_Contig1	c65495_g1_i1	76.07	397	75	6	25	412	1118	733	3e-74	279
325_Contig1	c72841_g1_i6	74.12	255	66	0	409	663	260	6	3e-39	163
326_Contig1	c71438_g3_i5	78.00	300	66	0	115	414	1059	760	7e-64	244
327_Contig1	c71535_g1_i2	75.00	244	58	2	211	451	176	419	3e-38	159
329_Contig1	c69854_g1_i6	82.55	487	84	1	68	553	47	533	5e-138	491
331_Contig1	c74187_g1_i4	71.80	688	177	6	30	707	2650	3330	6e-97	354
332_Contig1	c68658_g2_i1	78.87	620	131	0	88	707	93	712	4e-149	527
333_Contig1	c72696_g1_i6	76.86	242	56	0	447	688	1614	1373	6e-46	185
336_Contig1	c69847_g2_i1	75.59	295	66	1	182	476	239	527	5e-53	208
339_Contig1	c57915_g1_i3	72.29	314	79	4	221	530	234	543	2e-39	163
34_Contig1	c68603_g1_i1	83.09	698	112	3	305	999	269	963	0.0	719
340_Contig1	c65544_g1_i1	69.50	200	57	2	156	353	1041	844	2e-14	80.6
340_EVN01A01NGRL0026_I10	c65544_g1_i1	69.50	200	57	2	219	416	1041	844	2e-14	80.6
341_Contig1	c74030_g2_i6	78.71	653	139	0	71	723	67	719	4e-156	551
343_Contig1	c69359_g1_i4	75.30	417	99	2	210	624	1388	974	3e-75	282
343_EVN01A01NGRL0014_P20	c69359_g1_i4	70.45	264	64	5	133	395	1388	1138	5e-25	114
344_Contig1	c70861_g1_i6	78.66	539	115	0	205	743	250	788	8e-127	453
345_Contig1	c69394_g1_i1	65.20	704	235	4	213	911	170	868	4e-37	156
346_Contig1	c62661_g1_i5	84.46	148	23	0	34	181	24	171	2e-39	163
348_Contig1	c73719_g1_i6	81.46	437	81	0	222	658	3420	2984	1e-117	423
35_Contig1	c72295_g1_i1	78.06	506	108	2	191	693	195	700	2e-112	407
350_Contig1	c69918_g1_i4	80.24	329	65	0	48	376	1138	810	1e-80	300
351_Contig1	c71696_g1_i2	80.09	462	92	0	217	678	1562	1101	2e-116	419
352_Contig1	c67552_g2_i1	73.54	378	92	2	239	612	521	148	2e-59	230
353_Contig1	c72695_g1_i8	71.43	315	76	5	280	587	2561	2254	3e-36	152
354_Contig1	c72100_g1_i2	80.27	294	58	0	379	672	365	658	2e-71	269
355_Contig1	c70033_g1_i6	82.43	296	52	0	247	542	1617	1322	1e-80	300
359_Contig1	c72237_g1_i2	70.18	456	134	2	224	678	269	723	2e-51	203
360_Contig1	c72579_g1_i4	66.17	541	163	11	67	597	1471	941	3e-26	120
361_Contig1	c69391_g1_i4	79.26	487	97	2	298	782	1371	887	9e-116	417
362_Contig1	c67167_g1_i6	83.09	538	91	0	71	608	70	607	1e-158	560
363_EVN01A01NGRL0007_M21	c55768_g1_i1	68.75	288	88	2	223	509	386	100	9e-23	107
364_Contig1	c73215_g1_i2	73.03	597	156	3	119	714	64	656	3e-93	342
365_Contig1	c65988_g1_i1	68.72	454	137	3	366	815	517	969	2e-41	170
366_Contig1	c66940_g1_i7	71.21	264	71	3	174	435	177	437	5e-28	125
368_Contig1	c70017_g1_i1	67.78	270	78	5	449	715	457	720	5e-15	82.4
369_Contig1	c69225_g6_i3	78.57	98	21	0	270	367	309	406	5e-15	82.4
37_Contig1	c69644_g1_i5	70.45	264	78	0	319	582	362	625	4e-28	125
370_Contig1	c74281_g1_i8	81.31	337	62	1	106	441	2005	2341	1e-86	320
371_Contig1	c73103_g2_i1	72.74	675	165	6	20	688	58	719	3e-107	389
373_Contig1	c62139_g1_i3	74.63	402	102	0	250	651	1047	646	2e-70	266
375_Contig1	c68970_g1_i4	71.82	291	79	2	362	649	413	703	4e-35	149
376_Contig1	c70481_g2_i3	70.65	385	109	2	265	647	237	619	2e-44	179
378_Contig1	c70409_g1_i3	64.77	528	178	6	84	607	60	583	8e-19	95.1
379_Contig1	c70139_g1_i3	74.19	310	78	1	264	571	300	609	3e-49	196
38_Contig1	c63021_g1_i1	82.31	458	81	0	66	523	60	517	5e-129	461
381_Contig1	c69677_g1_i5	72.84	394	107	0	266	659	268	661	9e-59	228
382_Contig1	c70857_g1_i3	77.00	426	86	4	113	532	90	509	2e-86	320
383_Contig1	c65365_g1_i2	77.44	461	104	0	212	672	1110	650	1e-99	363
384_Contig1	c73815_g2_i2	75.85	352	82	3	386	737	2837	2489	9e-63	241
386_Contig1	c59022_g1_i3	76.14	482	115	0	206	687	184	665	6e-96	351
388_Contig1	c53351_g1_i1	68.70	131	41	0	292	422	405	275	8e-06	51.8
389_Contig1	c72167_g1_i8	78.80	467	93	2	293	759	216	676	2e-108	392
39_Contig1	c71409_g1_i11	81.01	237	45	0	77	313	1379	1143	7e-58	224
390_Contig1	c71957_g1_i1	74.92	642	153	2	84	721	81	718	9e-120	430
391_Contig1	c74117_g1_i3	70.17	476	124	8	51	517	138	604	4e-50	199
392_Contig1	c62982_g1_i2	81.96	621	112	0	40	660	18	638	1e-175	616
394_Contig1	c68044_g1_i1	82.81	221	32	2	1	218	977	1194	1e-57	224
395_Contig1	c68453_g1_i1	78.02	455	100	0	62	516	1228	774	7e-102	370
398_Contig1	c72460_g1_i4	73.07	453	116	5	249	699	1295	847	5e-66	251
4_Contig1	c70427_g1_i2	79.19	692	144	0	101	792	66	757	1e-170	600
40_Contig1	c72413_g1_i3	84.22	564	86	1	153	713	167	730	6e-175	614
401_Contig1	c66110_g1_i1	96.40	888	29	3	3	887	727	1614	0.0	1447
401_Contig2	c66110_g1_i1	97.20	429	11	1	518	945	552	980	0.0	717
401_Contig3	c66110_g1_i1	97.74	575	12	1	29	602	552	1126	0.0	975
402_EVN01A01NGRL0030_G10	c34154_g1_i1	65.40	396	128	3	175	564	154	546	3e-18	93.3
404_Contig1	c71059_g1_i4	70.47	596	176	0	134	729	147	742	3e-75	282
405_Contig1	c65977_g1_i3	76.49	502	118	0	22	523	1589	1088	5e-103	374
406_Contig1	c59389_g1_i3	72.28	184	47	2	438	619	106	287	2e-19	96.9
408_Contig1	c33610_g1_i4	71.45	592	167	2	157	747	695	105	4e-80	298
409_Contig1	c73375_g1_i1	78.21	436	81	7	1	432	3923	3498	1e-92	340
41_Contig1	c42304_g1_i2	79.12	182	35	1	196	374	182	1	3e-37	156
411_Contig1	c72326_g1_i2	84.27	267	42	0	3	269	817	1083	2e-78	293
412_Contig1	c66110_g1_i1	93.02	387	27	0	203	589	2971	3357	2e-163	576
414_Contig1	c69595_g1_i2	73.20	250	62	2	243	488	373	621	5e-34	145
417_Contig1	c69077_g1_i3	74.07	459	117	2	231	688	1220	763	8e-76	284
419_Contig1	c68088_g1_i4	69.97	363	101	4	377	735	254	612	4e-36	152
42_Contig1	c71291_g1_i1	68.56	458	140	4	273	728	244	699	2e-39	163
421_Contig1	c49065_g1_i2	76.71	219	51	0	43	261	1313	1095	4e-40	165
422_Contig1	c68195_g1_i3	66.67	186	62	0	254	439	274	459	2e-07	57.2
423_Contig1	c70551_g1_i2	73.39	451	108	4	273	720	330	771	2e-70	266
425_Contig1	c60432_g2_i1	71.31	373	105	2	517	888	409	38	3e-45	183
426_Contig1	c54676_g1_i1	76.00	325	71	4	86	409	98	416	2e-57	223
427_Contig1	c73297_g1_i7	77.02	235	54	0	369	603	35	269	7e-45	181
428_Contig1	c72900_g1_i2	80.43	414	80	1	332	745	202	614	5e-104	378
430_Contig1	c72114_g1_i1	71.63	208	51	4	213	416	173	376	7e-20	98.7
432_Contig1	c69650_g1_i2	64.76	630	216	6	81	707	1363	737	9e-25	114
434_Contig1	c69115_g1_i2	66.00	250	85	0	246	495	1351	1102	1e-10	68.0
435_Contig1	c40772_g1_i1	73.46	211	54	2	138	347	111	320	5e-27	122
436_Contig1	c70832_g2_i1	76.87	670	151	3	58	725	1028	361	6e-141	500
437_Contig1	c74203_g3_i2	73.49	347	92	0	391	737	351	697	4e-54	212
438_Contig1	c70483_g1_i1	71.57	299	83	2	172	469	569	272	7e-35	149
439_Contig1	c64031_g2_i2	74.71	340	86	0	266	605	1260	921	2e-58	226
44_Contig1	c63606_g2_i7	70.26	380	113	0	360	739	2186	1807	3e-43	176
440_Contig1	c74352_g1_i4	72.64	307	84	0	6	312	691	385	3e-43	176
441_Contig1	c69876_g1_i2	72.04	186	52	0	326	511	372	557	6e-21	102
442_Contig1	c71666_g1_i1	86.27	284	39	0	260	543	154	437	2e-91	336
443_Contig1	c71169_g1_i3	76.07	443	102	4	243	683	226	666	7e-83	307
445_Contig1	c73797_g2_i2	71.83	213	60	0	293	505	517	729	8e-25	114
446_Contig1	c70355_g1_i5	77.32	463	102	2	246	705	2658	2196	2e-97	356
447_Contig1	c71135_g1_i8	70.27	296	66	6	125	406	100	387	1e-29	131
448_Contig1	c69669_g1_i20	79.84	377	76	0	81	457	561	185	4e-92	338
449_Contig1	c71372_g1_i2	78.21	78	15	2	324	400	794	718	2e-07	57.2
450_Contig1	c72025_g1_i1	73.17	410	92	6	127	527	207	607	1e-60	233
451_Contig1	c47784_g1_i1	77.42	155	31	2	241	393	153	1	2e-25	116
452_Contig1	c65998_g1_i1	76.04	434	100	2	65	496	916	485	3e-83	309
453_Contig1	c73362_g4_i3	74.75	99	17	4	272	366	1439	1345	6e-07	55.4
455_Contig1	c73949_g1_i4	75.59	467	109	3	205	669	185	648	1e-86	320
456_Contig1	c68448_g1_i3	75.70	214	41	5	58	261	58	270	2e-32	140
457_Contig1	c73786_g1_i4	83.76	234	38	0	170	403	1028	1261	9e-66	251
457_Contig2	c73786_g1_i4	79.88	676	132	2	55	728	4015	3342	2e-171	601
458_Contig1	c65647_g1_i1	75.18	278	69	0	409	686	582	305	1e-47	190
459_Contig1	c67610_g2_i1	79.15	283	59	0	348	630	746	464	7e-64	244
46_Contig1	c70673_g1_i1	75.82	728	170	3	59	783	1826	1102	4e-144	511
463_Contig1	c66204_g2_i2	74.68	79	17	1	422	497	502	580	6e-06	51.8
464_Contig1	c66758_g1_i1	68.02	369	109	3	246	608	230	595	4e-29	129
465_Contig1	c43794_g1_i1	74.26	303	70	4	759	1057	718	420	1e-45	185
467_Contig1	c58058_g1_i1	74.18	306	74	3	40	341	550	246	2e-46	187
468_EVN01A01NGRL0020_M17	c72259_g1_i6	77.70	148	33	0	275	422	310	457	7e-26	118
47_Contig2	c71540_g3_i3	64.09	298	101	2	254	551	339	630	9e-06	51.8
470_Contig1	c54388_g1_i1	78.34	157	30	2	190	344	160	6	5e-28	125
471_Contig1	c64760_g1_i2	74.12	398	103	0	304	701	1092	695	1e-66	253
472_Contig1	c62216_g1_i3	68.94	161	50	0	449	609	330	170	4e-10	66.2
472_EVN01A01NGRL0031_K03	c62216_g1_i3	68.94	161	50	0	514	674	330	170	4e-10	66.2
473_Contig1	c65964_g1_i3	68.13	182	49	4	282	457	246	68	2e-07	57.2
474_Contig1	c66622_g1_i1	68.51	181	51	4	435	612	591	414	2e-07	57.2
475_Contig1	c69138_g1_i1	82.73	637	110	0	58	694	1561	925	0.0	654
476_Contig1	c62772_g1_i2	75.00	124	31	0	559	682	572	695	1e-15	84.2
478_Contig1	c58080_g1_i1	76.40	89	21	0	352	440	346	434	4e-10	66.2
479_Contig1	c59714_g1_i2	70.41	463	135	2	104	565	861	400	1e-53	210
48_Contig1	c72075_g1_i1	81.75	537	97	1	1	537	692	1227	5e-148	524
481_Contig1	c68513_g1_i6	81.03	427	81	0	219	645	213	639	3e-112	405
482_EVN01A01NGRL0017_A10	c59676_g1_i2	77.38	84	19	0	36	119	419	336	2e-10	66.2
482_EVN01A01NGRL0020_O06	c59676_g1_i2	72.14	140	39	0	256	395	475	336	2e-13	77.0
485_Contig1	c68608_g1_i2	79.06	449	94	0	245	693	825	377	9e-107	387
486_Contig1	c70424_g1_i1	75.59	508	120	4	169	674	828	323	1e-93	343
49_Contig1	c71836_g1_i3	75.88	655	126	12	102	740	88	726	4e-124	444
49_Contig2	c71836_g1_i4	85.57	298	39	4	1	297	1184	890	3e-89	329
49_EVN01A01NGRL0018_I17	c71836_g1_i3	69.27	179	28	8	59	225	88	251	1e-09	64.4
490_Contig1	c65999_g1_i2	72.43	185	48	2	434	617	673	491	6e-20	98.7
493_Contig1	c67795_g1_i6	72.34	94	26	0	505	598	430	337	3e-06	53.6
494_Contig1	c55810_g1_i1	70.19	208	62	0	275	482	309	102	2e-19	96.9
496_Contig1	c73225_g1_i5	80.68	383	70	2	70	450	104	484	2e-96	352
496_Contig2	c73499_g1_i7	84.71	314	48	0	94	407	2908	2595	7e-96	351
497_Contig1	c63980_g3_i1	70.90	268	73	3	449	712	465	199	2e-27	123
5_Contig1	c66110_g1_i1	84.99	373	50	5	13	382	3480	3849	2e-111	403
5_Contig2	c66110_g1_i1	94.01	668	36	4	3	668	3461	4126	0.0	1011
5_Contig3	c70665_g3_i1	81.46	178	27	1	146	323	593	422	1e-42	174
5_EVN01A01NGRL0013_H05	c70665_g3_i1	80.58	103	15	2	102	200	570	469	8e-18	91.5
5_EVN01A01NGRL0028_L12	c70665_g3_i1	77.90	181	27	5	2	178	593	422	2e-31	136
500_Contig1	c72078_g1_i4	68.40	481	132	6	194	654	2090	1610	1e-42	174
501_Contig1	c25452_g1_i1	78.05	82	16	2	280	360	576	496	3e-08	60.8
502_EVN01A01NGRL0019_B16	c70997_g3_i1	77.78	108	24	0	154	261	270	163	1e-16	87.8
502_EVN01A01NGRL0031_P17	c70997_g3_i1	78.52	135	29	0	91	225	261	127	2e-24	113
504_EVN01A01NGRL0019_E24	c71011_g1_i6	70.17	580	157	3	105	670	92	669	6e-71	268
505_Contig1	c61678_g1_i2	70.43	230	62	4	138	364	1171	945	2e-19	96.9
506_Contig1	c59149_g1_i1	75.82	397	96	0	59	455	82	478	9e-76	284
507_Contig1	c73557_g1_i3	76.05	334	79	1	3	335	1540	1873	3e-62	239
508_Contig1	c70173_g1_i3	71.29	317	91	0	300	616	180	496	6e-39	161
509_Contig1	c87572_g1_i1	76.29	194	42	2	297	488	347	538	7e-32	138
510_Contig1	c73158_g2_i5	72.24	389	108	0	325	713	1227	839	3e-55	215
511_Contig1	c68155_g1_i6	72.65	468	126	2	165	631	190	656	9e-69	260
512_Contig1	c71887_g1_i1	75.14	346	84	2	303	647	3255	2911	2e-59	230
513_Contig1	c56986_g1_i1	68.84	199	56	3	536	731	2	197	1e-11	71.6
514_EVN01A01NGRL0020_E02	c66110_g1_i1	89.86	148	8	3	1	144	2217	2361	4e-48	192
514_EVN01A01NGRL0031_P11	c66110_g1_i1	93.95	347	14	3	1	343	2017	2360	5e-148	524
515_EVN01A01NGRL0020_N20	c1781_g1_i1	68.10	279	75	4	420	691	2	273	2e-19	96.9
518_Contig1	c68359_g1_i1	75.21	480	119	0	203	682	788	309	2e-89	329
519_Contig1	c57308_g1_i2	71.72	488	119	8	226	708	258	731	3e-62	239
52_Contig1	c66351_g1_i1	73.93	303	75	2	187	487	312	612	1e-45	185
52_EVN01A01NGRL0024_F19	c66351_g1_i1	74.22	287	70	2	170	454	312	596	2e-44	179
52_EVN01A01NGRL0029_A08	c66351_g1_i1	74.46	231	56	2	143	373	312	539	3e-34	145
522_Contig1	c58241_g1_i1	77.61	594	132	1	26	619	625	33	4e-131	468
523_Contig1	c73538_g1_i18	70.91	330	96	0	404	733	661	332	2e-39	163
525_Contig1	c51334_g1_i1	73.68	323	85	0	390	712	445	123	3e-50	199
527_Contig1	c66298_g1_i1	74.29	389	96	4	310	696	911	525	1e-61	237
529_EVN01A01NGRL0027_E23	c72093_g1_i2	72.85	372	99	2	345	715	2166	1796	5e-53	208
53_Contig1	c61346_g1_i1	91.72	628	38	6	329	946	238	861	0.0	884
53_Contig2	c66729_g1_i1	78.27	612	123	6	68	674	1308	702	2e-136	486
53_EVN01A01NGRL0002_J09	c87464_g1_i1	93.39	242	16	0	3	244	488	729	2e-100	365
53_EVN01A01NGRL0012_P24	c87464_g1_i1	92.98	242	16	1	10	250	488	729	1e-97	356
530_Contig1	c68316_g1_i4	71.20	441	127	0	274	714	1095	655	2e-57	223
533_Contig1	c69427_g2_i1	73.48	279	74	0	84	362	991	713	1e-41	170
534_Contig1	c68575_g2_i1	71.26	581	163	2	170	748	1030	452	3e-77	289
535_Contig1	c69066_g1_i7	69.66	145	42	2	107	250	120	263	2e-07	57.2
536_Contig1	c63612_g1_i1	77.17	276	63	0	402	677	352	627	1e-54	214
537_Contig1	c53670_g1_i1	69.21	341	105	0	142	482	1093	753	6e-33	141
54_Contig1	c72326_g1_i2	80.66	636	119	2	151	784	182	815	6e-167	587
540_Contig1	c72594_g2_i2	73.42	444	113	2	171	611	2250	1809	2e-70	266
541_Contig1	c70739_g1_i1	81.45	814	151	0	186	999	166	979	0.0	789
542_Contig1	c73372_g1_i8	80.56	72	14	0	267	338	264	335	2e-10	68.0
549_Contig1	c72696_g1_i2	80.54	257	50	0	4	260	1217	1473	4e-62	239
55_Contig1	c71765_g1_i2	79.42	588	104	7	106	683	121	701	7e-140	499
550_Contig1	c71991_g1_i4	83.45	290	45	2	163	452	235	521	1e-80	300
554_Contig1	c70204_g1_i1	75.09	554	138	0	174	727	4464	3911	5e-104	378
556_Contig1	c6805_g1_i1	72.73	132	34	2	217	347	336	206	3e-11	69.8
558_Contig1	c55896_g1_i1	67.30	367	120	0	305	671	642	276	6e-27	122
561_Contig1	c59807_g1_i1	79.85	268	53	1	13	280	268	2	1e-61	237
57_Contig1	c57826_g1_i1	74.95	539	122	5	66	599	552	22	2e-96	352
59_Contig1	c72252_g1_i8	79.35	581	120	0	99	679	76	656	4e-143	508
59_Contig2	c72252_g1_i8	77.34	331	75	0	81	411	76	406	3e-68	259
59_EVN01A01NGRL0031_I03	c72252_g1_i8	81.59	277	45	6	95	370	248	519	3e-65	248
6_EVN01A01NGRL0001_A10	c69504_g1_i2	73.68	95	25	0	310	404	233	327	6e-08	59.0
60_Contig1	c68189_g1_i1	73.68	361	95	0	128	488	122	482	2e-57	223
64_Contig1	c67306_g1_i2	71.49	449	128	0	88	536	1269	821	2e-60	233
64_EVN01A01NGRL0014_P08	c66654_g1_i1	81.00	100	19	0	191	290	457	556	4e-19	95.1
65_Contig1	c49051_g1_i1	81.32	680	120	4	67	744	28	702	0.0	643
67_Contig1	c73583_g1_i6	80.09	422	84	0	266	687	233	654	1e-105	383
68_Contig1	c70056_g1_i6	76.80	388	90	0	121	508	119	506	5e-79	295
68_EVN01A01NGRL0012_P05	c70056_g1_i6	76.29	232	55	0	93	324	124	355	1e-41	170
69_Contig1	c68038_g1_i2	81.72	443	76	3	45	487	1014	577	4e-118	425
70_Contig1	c68859_g2_i1	66.59	443	148	0	203	645	846	404	3e-30	132
71_Contig1	c84265_g1_i1	74.55	275	61	6	79	347	1531	1260	7e-39	161
72_Contig1	c72773_g1_i6	69.44	625	187	4	111	733	4344	3722	5e-66	251
73_Contig1	c24884_g1_i2	68.37	528	138	9	143	654	653	139	6e-46	185
74_Contig1	c26093_g1_i1	81.18	441	83	0	92	532	136	576	5e-117	421
74_EVN01A01NGRL0008_O20	c26093_g1_i1	82.28	254	44	1	41	294	136	388	5e-66	251
75_Contig1	c74184_g2_i4	80.63	511	96	2	215	724	438	946	1e-131	470
77_Contig1	c67571_g1_i2	80.58	618	117	1	132	749	130	744	2e-162	572
77_EVN01A01NGRL0028_O21	c67571_g1_i2	70.43	558	111	14	86	643	129	632	2e-69	262
78_Contig1	c71493_g1_i1	72.92	650	169	3	35	679	10	657	3e-102	372
8_Contig1	c68729_g1_i1	70.08	478	131	3	61	535	934	466	3e-55	215
80_Contig1	c77928_g1_i1	66.83	202	67	0	186	387	760	559	4e-09	62.6
81_Contig1	c70461_g1_i2	77.84	176	39	0	302	477	255	430	6e-33	141
81_EVN01A01NGRL0018_B17	c70461_g1_i2	78.57	168	36	0	259	426	255	422	6e-33	141
82_Contig1	c70236_g1_i2	75.36	422	100	2	93	512	49	468	2e-76	288
83_Contig1	c68954_g1_i6	81.32	605	104	1	42	637	38	642	2e-166	585
83_EVN01A01NGRL0022_F12	c68954_g1_i6	83.01	412	68	1	36	447	38	447	4e-118	425
86_Contig1	c59091_g1_i2	81.68	262	48	0	468	729	119	380	1e-67	257
87_Contig1	c25696_g1_i1	74.69	241	61	0	178	418	207	447	3e-38	159
88_Contig1	c72075_g1_i1	81.26	443	82	1	343	785	305	746	1e-117	423
89_Contig1	c69841_g1_i3	78.62	697	142	3	52	747	93	783	3e-164	578
9_Contig1	c72668_g1_i6	85.05	1224	183	0	80	1303	73	1296	0.0	1382
9_EVN01A01NGRL0020_M01	c72668_g1_i6	83.70	276	44	1	162	436	289	564	3e-78	291
90_Contig1	c70458_g1_i1	82.73	631	109	0	66	696	42	672	0.0	646
91_Contig1	c69803_g1_i2	78.58	565	112	3	173	734	134	692	5e-131	468
92_Contig1	c55777_g1_i1	72.94	218	59	0	328	545	218	1	1e-28	127
92_EVN01A01NGRL0026_P15	c55777_g1_i1	72.94	218	57	1	389	604	218	1	5e-28	125
93_Contig1	c67383_g1_i1	75.09	293	69	2	191	480	152	443	1e-48	194
94_Contig1	c67310_g1_i4	71.67	540	148	4	491	1029	996	461	8e-72	271
95_Contig1	c74143_g1_i2	87.30	63	8	0	6	68	1766	1704	6e-14	78.8
96_Contig1	c73499_g1_i7	82.49	377	60	3	73	443	2908	2532	5e-103	374
98_Contig1	c64936_g1_i1	72.19	356	96	1	90	445	976	624	1e-48	194
98_EVN01A01NGRL0007_K04	c64936_g1_i1	70.79	356	92	6	61	414	969	624	8e-38	158
99_Contig1	c71587_g2_i2	82.68	1051	182	0	52	1102	45	1095	0.0	1076
99_EVN01A01NGRL0026_L19	c71587_g2_i2	89.35	263	28	0	190	452	833	1095	2e-95	349
EVN01A01NGRL0001_A13	c70535_g1_i1	78.66	389	83	0	111	499	1728	1340	8e-89	327
EVN01A01NGRL0001_C09	c64819_g1_i1	77.72	359	78	2	10	367	392	749	1e-74	280
EVN01A01NGRL0001_C16	c71012_g1_i2	77.41	270	59	2	391	659	364	632	6e-52	205
EVN01A01NGRL0001_E09	c60895_g2_i3	74.07	270	69	1	329	598	689	421	4e-41	168
EVN01A01NGRL0001_G03	c64533_g1_i1	66.44	450	136	8	187	632	1243	805	4e-23	109
EVN01A01NGRL0001_H03	c70610_g1_i1	68.47	333	94	6	338	666	501	826	1e-23	111
EVN01A01NGRL0001_I22	c72668_g1_i5	72.15	316	79	8	1	316	3981	3675	2e-34	145
EVN01A01NGRL0001_I23	c33804_g1_i1	72.71	447	114	4	51	493	219	661	2e-64	246
EVN01A01NGRL0001_J20	c50887_g1_i1	71.43	161	46	0	229	389	163	323	1e-15	84.2
EVN01A01NGRL0001_L13	c69710_g2_i1	76.56	401	88	1	306	700	17	417	3e-81	302
EVN01A01NGRL0001_M16	c63122_g1_i1	71.54	369	80	10	98	452	187	544	1e-41	170
EVN01A01NGRL0001_N19	c71029_g1_i3	77.09	406	89	3	311	714	779	376	9e-82	304
EVN01A01NGRL0001_P18	c56039_g1_i1	76.26	139	33	0	140	278	731	593	4e-21	102
EVN01A01NGRL0001_P19	c71115_g1_i4	79.93	284	57	0	39	322	368	651	4e-67	255
EVN01A01NGRL0002_A01	c72575_g1_i5	76.85	445	103	0	115	559	140	584	3e-92	338
EVN01A01NGRL0002_C12	c70932_g1_i8	75.31	486	120	0	220	705	249	734	1e-91	336
EVN01A01NGRL0002_C19	c73490_g3_i2	76.72	481	100	7	1	472	399	876	3e-93	342
EVN01A01NGRL0002_C20	c28713_g1_i1	90.00	40	3	1	338	377	115	153	5e-06	51.8
EVN01A01NGRL0002_E02	c71893_g1_i2	76.77	99	19	2	478	574	589	685	3e-11	69.8
EVN01A01NGRL0002_G06	c70994_g1_i1	73.57	526	106	4	72	564	66	591	5e-91	334
EVN01A01NGRL0002_G16	c38975_g1_i1	68.57	595	168	7	86	666	67	656	3e-55	215
EVN01A01NGRL0002_K04	c10025_g1_i1	72.87	247	61	3	258	501	255	12	2e-31	136
EVN01A01NGRL0002_L03	c74191_g3_i2	80.53	190	32	3	465	654	1003	1187	1e-40	167
EVN01A01NGRL0002_N06	c65958_g1_i1	68.72	243	72	4	191	431	836	596	4e-15	82.4
EVN01A01NGRL0002_N15	c64150_g2_i2	77.45	235	53	0	377	611	467	233	5e-46	185
EVN01A01NGRL0002_O07	c74104_g1_i17	69.14	405	96	16	239	636	2208	1826	2e-27	123
EVN01A01NGRL0003_A09	c70861_g1_i6	84.78	46	7	0	38	83	1660	1705	9e-06	51.8
EVN01A01NGRL0003_B24	c9990_g1_i1	74.44	180	45	1	114	292	116	295	8e-25	114
EVN01A01NGRL0003_D17	c12871_g1_i1	85.27	129	19	0	391	519	238	366	1e-34	147
EVN01A01NGRL0003_D21	c71368_g2_i7	73.07	479	129	0	15	493	523	1001	3e-75	282
EVN01A01NGRL0003_F24	c70358_g1_i2	72.62	347	92	3	327	672	288	632	2e-46	187
EVN01A01NGRL0003_G22	c67670_g1_i3	78.95	171	36	0	414	584	595	765	1e-34	147
EVN01A01NGRL0003_H03	c73177_g2_i1	70.26	306	89	2	289	593	1598	1294	1e-30	134
EVN01A01NGRL0003_H11	c68023_g1_i2	76.88	398	90	2	281	677	202	598	1e-79	297
EVN01A01NGRL0003_I06	c65262_g1_i2	78.91	441	93	0	153	593	1397	957	2e-103	376
EVN01A01NGRL0003_J23	c76985_g1_i1	78.08	73	16	0	310	382	246	318	2e-08	60.8
EVN01A01NGRL0003_K15	c62053_g1_i1	67.05	607	186	6	116	715	949	350	3e-44	179
EVN01A01NGRL0003_M13	c73076_g1_i7	76.00	125	30	0	141	265	165	289	1e-17	91.5
EVN01A01NGRL0003_M24	c53199_g1_i5	80.50	482	94	0	84	565	116	597	1e-124	446
EVN01A01NGRL0003_O04	c71447_g2_i1	78.55	317	68	0	360	676	1001	685	2e-70	266
EVN01A01NGRL0003_P06	c68557_g1_i3	73.02	582	125	11	62	618	1745	1171	3e-87	322
EVN01A01NGRL0003_P10	c70165_g2_i5	76.59	299	70	0	153	451	1307	1009	5e-58	224
EVN01A01NGRL0003_P12	c63264_g1_i1	72.20	295	76	3	53	344	368	77	1e-36	154
EVN01A01NGRL0003_P20	c79004_g1_i1	71.95	442	121	2	166	607	571	133	1e-60	233
EVN01A01NGRL0004_A11	c60628_g2_i1	76.47	391	88	4	266	654	403	15	1e-73	277
EVN01A01NGRL0004_C08	c72908_g1_i6	77.72	359	79	1	177	535	138	495	6e-76	284
EVN01A01NGRL0004_D03	c73448_g1_i6	79.96	569	114	0	126	694	79	647	9e-145	513
EVN01A01NGRL0004_F21	c34503_g1_i2	71.57	394	110	2	132	524	95	487	2e-50	199
EVN01A01NGRL0004_G13	c65315_g1_i3	77.42	124	27	1	279	401	308	431	6e-19	95.1
EVN01A01NGRL0004_M14	c61126_g2_i2	72.66	278	74	2	263	539	443	167	3e-36	152
EVN01A01NGRL0004_N09	c62132_g1_i1	70.11	455	128	3	235	683	577	125	7e-51	201
EVN01A01NGRL0004_O08	c64446_g1_i1	73.91	92	24	0	543	634	613	522	5e-08	59.0
EVN01A01NGRL0004_O18	c64812_g2_i1	77.07	266	61	0	5	270	175	440	6e-52	205
EVN01A01NGRL0004_O19	c71079_g1_i4	76.54	324	76	0	292	615	262	585	2e-63	242
EVN01A01NGRL0005_B18	c74251_g1_i2	79.72	641	129	1	7	647	3016	2377	5e-161	567
EVN01A01NGRL0005_D11	c72475_g1_i2	80.69	637	123	0	3	639	1100	464	3e-169	594
EVN01A01NGRL0005_D13	c3104_g1_i1	71.51	351	86	1	296	632	326	676	1e-47	190
EVN01A01NGRL0005_D18	c73755_g4_i2	76.69	369	84	2	283	650	295	662	5e-72	271
EVN01A01NGRL0005_E13	c66936_g1_i2	73.36	229	59	2	412	640	716	490	1e-29	131
EVN01A01NGRL0005_E14	c70833_g1_i6	77.38	221	50	0	191	411	135	355	9e-43	174
EVN01A01NGRL0005_G07	c60075_g1_i1	74.16	209	54	0	442	650	597	389	9e-31	134
EVN01A01NGRL0005_G13	c65548_g1_i1	74.85	338	81	4	307	642	285	620	4e-54	212
EVN01A01NGRL0005_G17	c73333_g1_i2	82.11	531	95	0	138	668	99	629	1e-149	529
EVN01A01NGRL0005_H16	c71906_g1_i1	72.31	372	102	1	315	686	263	633	2e-51	203
EVN01A01NGRL0005_I01	c73361_g1_i2	80.12	161	32	0	481	641	1630	1470	1e-34	147
EVN01A01NGRL0005_I02	c59389_g1_i1	72.97	529	133	9	53	576	415	938	3e-74	279
EVN01A01NGRL0005_J12	c72385_g1_i4	65.81	351	112	3	275	621	1242	896	4e-16	86.0
EVN01A01NGRL0005_K20	c58650_g1_i1	72.09	129	36	0	493	621	1034	906	8e-12	71.6
EVN01A01NGRL0005_L08	c58429_g1_i1	77.19	491	108	2	126	614	489	1	2e-103	376
EVN01A01NGRL0005_M22	c78869_g1_i1	91.60	357	30	0	170	526	357	1	1e-143	509
EVN01A01NGRL0005_O09	c63968_g1_i2	69.62	339	101	2	16	353	752	415	2e-32	140
EVN01A01NGRL0005_O23	c71947_g1_i11	67.04	534	158	5	133	649	168	700	2e-39	163
EVN01A01NGRL0005_P19	c69927_g4_i3	67.45	556	162	11	141	691	209	750	1e-36	154
EVN01A01NGRL0006_A12	c43345_g1_i1	69.62	339	90	5	117	449	2	333	2e-31	136
EVN01A01NGRL0006_B02	c59241_g1_i1	74.59	307	72	3	7	310	473	170	1e-48	194
EVN01A01NGRL0006_C13	c55169_g1_i2	68.94	264	79	1	271	534	1198	938	4e-22	105
EVN01A01NGRL0006_C20	c25642_g1_i1	67.36	383	122	1	253	635	118	497	1e-28	127
EVN01A01NGRL0006_E11	c66109_g1_i4	65.93	405	138	0	90	494	130	534	4e-23	109
EVN01A01NGRL0006_G01	c71279_g1_i1	70.45	132	36	1	214	342	296	427	8e-09	60.8
EVN01A01NGRL0006_H17	c73815_g2_i2	79.49	434	87	2	8	440	2406	1974	6e-103	374
EVN01A01NGRL0006_J13	c65499_g1_i1	78.04	337	74	0	171	507	72	408	4e-73	275
EVN01A01NGRL0006_J24	c72250_g2_i2	74.52	471	113	3	254	720	313	780	3e-81	302
EVN01A01NGRL0006_K24	c73322_g1_i11	79.75	79	16	0	448	526	705	783	7e-12	71.6
EVN01A01NGRL0006_L08	c72344_g1_i1	91.67	48	3	1	227	273	56	9	3e-10	66.2
EVN01A01NGRL0006_M07	c66346_g1_i2	74.25	268	67	2	273	539	931	665	6e-40	165
EVN01A01NGRL0006_M24	c72026_g1_i6	77.08	288	65	1	141	428	364	650	2e-56	219
EVN01A01NGRL0006_O05	c73862_g1_i3	70.52	251	68	2	24	271	1833	1586	1e-25	116
EVN01A01NGRL0006_O14	c71443_g1_i2	72.93	229	62	0	409	637	406	634	9e-31	134
EVN01A01NGRL0007_A02	c58849_g1_i2	68.40	269	73	5	415	677	764	502	1e-17	91.5
EVN01A01NGRL0007_A13	c69959_g1_i1	80.06	361	72	0	235	595	342	702	6e-89	327
EVN01A01NGRL0007_D22	c60304_g1_i1	71.39	339	96	1	300	638	450	113	1e-41	170
EVN01A01NGRL0007_F09	c70132_g1_i4	68.62	427	124	4	141	562	150	571	6e-38	158
EVN01A01NGRL0007_I03	c73952_g2_i4	78.89	450	95	0	153	602	1664	1215	1e-105	383
EVN01A01NGRL0007_J15	c74140_g1_i1	82.46	479	77	6	58	532	3278	2803	3e-130	464
EVN01A01NGRL0007_K17	c69675_g1_i2	71.67	360	102	0	31	390	985	626	1e-47	190
EVN01A01NGRL0007_L01	c74254_g1_i2	77.84	388	79	3	7	392	974	1356	2e-82	306
EVN01A01NGRL0007_L09	c68926_g1_i1	72.63	453	124	0	196	648	184	636	3e-68	259
EVN01A01NGRL0007_P23	c73487_g1_i1	75.70	284	69	0	294	577	239	522	7e-51	201
EVN01A01NGRL0008_C06	c65162_g1_i1	71.84	316	86	2	219	531	316	1	2e-39	163
EVN01A01NGRL0008_D03	c71111_g1_i1	84.63	644	98	1	28	671	221	863	0.0	713
EVN01A01NGRL0008_E22	c71805_g1_i10	76.92	143	33	0	407	549	423	565	3e-23	109
EVN01A01NGRL0008_J22	c66294_g2_i3	72.03	497	129	7	217	709	2323	1833	6e-65	248
EVN01A01NGRL0008_K17	c70566_g1_i1	69.48	213	65	0	210	422	195	407	6e-18	91.5
EVN01A01NGRL0008_L08	c74181_g1_i4	76.78	491	114	0	160	650	4219	3729	2e-102	372
EVN01A01NGRL0008_L23	c61073_g1_i1	76.47	221	52	0	379	599	40	260	5e-40	165
EVN01A01NGRL0008_M21	c69012_g1_i2	82.72	567	95	1	92	658	183	746	7e-165	580
EVN01A01NGRL0008_N22	c34891_g1_i2	73.52	321	79	2	391	708	323	6	1e-48	194
EVN01A01NGRL0008_O21	c58596_g1_i1	76.47	68	16	0	534	601	5	72	9e-06	51.8
EVN01A01NGRL0008_P02	c71532_g2_i1	67.40	457	141	4	134	586	1119	667	6e-33	141
EVN01A01NGRL0009_A16	c72144_g1_i7	72.73	143	39	0	504	646	1081	939	5e-15	82.4
EVN01A01NGRL0009_B06	c65065_g1_i1	75.45	167	38	1	206	372	358	521	6e-25	114
EVN01A01NGRL0009_B10	c69589_g1_i2	74.16	329	77	4	101	426	1286	963	3e-50	199
EVN01A01NGRL0009_B11	c67117_g1_i1	86.08	79	11	0	45	123	973	895	2e-18	93.3
EVN01A01NGRL0009_F04	c65087_g2_i1	68.99	158	47	2	164	320	867	711	1e-07	57.2
EVN01A01NGRL0009_F14	c71802_g1_i4	73.75	499	131	0	164	662	2397	1899	2e-83	309
EVN01A01NGRL0009_G13	c65968_g2_i3	85.54	83	12	0	433	515	274	356	2e-19	96.9
EVN01A01NGRL0009_H01	c41896_g1_i1	71.43	175	50	0	498	672	360	534	9e-18	91.5
EVN01A01NGRL0009_H05	c73052_g1_i2	71.86	199	53	1	223	418	997	799	4e-22	105
EVN01A01NGRL0009_J19	c71279_g1_i1	73.30	176	47	0	1	176	1229	1404	5e-22	105
EVN01A01NGRL0009_J21	c71534_g1_i3	68.65	437	137	0	199	635	1243	807	1e-41	170
EVN01A01NGRL0009_K16	c69055_g2_i4	75.13	374	92	1	303	676	329	701	5e-66	251
EVN01A01NGRL0009_L09	c67512_g1_i1	67.20	500	153	10	175	668	998	504	1e-28	127
EVN01A01NGRL0009_L17	c72043_g1_i4	74.06	374	93	4	291	662	1912	1541	2e-57	223
EVN01A01NGRL0009_N24	c26947_g1_i1	73.99	173	45	0	297	469	140	312	4e-23	109
EVN01A01NGRL0009_O22	c69356_g1_i8	75.38	459	111	2	257	714	249	706	6e-84	311
EVN01A01NGRL0010_A04	c74367_g3_i1	73.18	179	48	0	246	424	280	458	1e-22	107
EVN01A01NGRL0010_C21	c58811_g1_i1	66.19	281	95	0	307	587	599	319	6e-14	78.8
EVN01A01NGRL0010_D15	c51303_g1_i1	81.21	282	52	1	376	657	198	478	2e-70	266
EVN01A01NGRL0010_E17	c51425_g1_i1	68.65	252	77	2	435	685	473	223	1e-17	91.5
EVN01A01NGRL0010_H24	c85666_g1_i1	79.66	59	12	0	566	624	427	485	2e-06	53.6
EVN01A01NGRL0010_J24	c65438_g1_i4	76.25	320	76	0	182	501	776	457	3e-61	235
EVN01A01NGRL0010_K06	c73149_g1_i6	87.50	304	38	0	13	316	1248	1551	5e-104	378
EVN01A01NGRL0010_K14	c65383_g1_i3	69.89	352	78	9	228	561	245	586	1e-33	143
EVN01A01NGRL0010_L08	c72985_g11_i1	63.47	501	163	9	237	727	766	276	2e-07	57.2
EVN01A01NGRL0010_M16	c64940_g1_i1	71.63	571	152	5	101	666	140	705	2e-76	286
EVN01A01NGRL0010_M24	c71833_g2_i1	74.20	376	97	0	144	519	1456	1081	9e-63	241
EVN01A01NGRL0010_O01	c68304_g1_i2	81.75	137	25	0	305	441	301	165	6e-31	134
EVN01A01NGRL0010_P10	c69620_g1_i1	75.89	506	120	2	213	716	169	674	2e-97	356
EVN01A01NGRL0010_P24	c65097_g1_i5	68.22	365	107	4	133	494	2053	1695	5e-28	125
EVN01A01NGRL0011_A16	c67041_g2_i1	74.34	226	56	2	406	630	300	524	2e-32	140
EVN01A01NGRL0011_C15	c73328_g1_i5	70.42	240	70	1	391	630	401	639	3e-23	109
EVN01A01NGRL0011_E06	c73718_g1_i4	80.49	123	24	0	16	138	1384	1262	8e-25	114
EVN01A01NGRL0011_E23	c71741_g1_i2	76.09	276	66	0	7	282	772	1047	7e-51	201
EVN01A01NGRL0011_F02	c71334_g1_i3	79.10	244	51	0	382	625	107	350	1e-53	210
EVN01A01NGRL0011_G15	c72990_g1_i10	79.32	498	103	0	123	620	2195	1698	6e-121	434
EVN01A01NGRL0011_H03	c64197_g1_i1	75.00	108	27	0	243	350	266	373	2e-12	73.4
EVN01A01NGRL0011_H04	c61626_g1_i2	75.56	90	22	0	225	314	398	309	1e-09	64.4
EVN01A01NGRL0011_H05	c74333_g3_i3	83.57	213	35	0	6	218	213	1	2e-58	226
EVN01A01NGRL0011_I19	c74140_g1_i2	76.54	341	78	2	278	618	2855	2517	6e-65	248
EVN01A01NGRL0011_J01	c46594_g1_i1	71.67	120	34	0	37	156	215	334	1e-09	64.4
EVN01A01NGRL0011_J16	c85458_g1_i1	76.92	78	18	0	459	536	78	1	2e-08	60.8
EVN01A01NGRL0011_K12	c72667_g1_i6	68.84	276	80	6	395	667	74	346	3e-17	89.7
EVN01A01NGRL0011_L02	c63114_g1_i1	87.23	47	6	0	187	233	440	394	5e-08	59.0
EVN01A01NGRL0011_L15	c88902_g1_i1	76.42	246	56	2	291	535	246	2	3e-43	176
EVN01A01NGRL0011_M24	c70542_g4_i4	69.25	452	139	0	188	639	9	460	4e-47	188
EVN01A01NGRL0011_N04	c73075_g2_i3	82.96	487	79	3	72	558	1063	581	2e-139	495
EVN01A01NGRL0011_N13	c59661_g1_i1	80.62	609	117	1	8	616	1807	1200	5e-160	563
EVN01A01NGRL0012_E07	c68519_g1_i2	77.78	144	30	2	551	693	719	861	4e-23	109
EVN01A01NGRL0012_G09	c71181_g1_i1	72.09	473	132	0	160	632	166	638	3e-68	259
EVN01A01NGRL0012_G11	c73729_g1_i5	74.15	410	100	2	20	429	1174	1577	3e-68	259
EVN01A01NGRL0012_H09	c67724_g1_i1	73.47	147	39	0	531	677	444	590	3e-17	89.7
EVN01A01NGRL0012_K12	c72665_g2_i4	73.79	351	90	2	267	616	598	947	4e-54	212
EVN01A01NGRL0012_N05	c72952_g1_i3	75.05	481	118	2	198	678	242	720	1e-86	320
EVN01A01NGRL0012_N07	c70256_g1_i3	83.61	61	5	4	406	464	990	1047	7e-06	51.8
EVN01A01NGRL0012_N23	c73196_g1_i3	72.53	233	62	2	322	553	1016	785	4e-28	125
EVN01A01NGRL0012_O02	c73764_g1_i3	71.48	284	81	0	430	713	420	703	2e-34	147
EVN01A01NGRL0012_O15	c72434_g2_i1	72.43	370	102	0	5	374	913	1282	5e-53	208
EVN01A01NGRL0013_A07	c72016_g1_i5	76.32	397	94	0	216	612	230	626	1e-78	293
EVN01A01NGRL0013_B19	c71853_g1_i15	70.93	344	97	1	104	444	146	489	4e-41	168
EVN01A01NGRL0013_D21	c62240_g2_i4	79.72	143	28	1	479	621	204	345	2e-27	123
EVN01A01NGRL0013_E02	c71292_g1_i5	77.38	84	17	2	2	85	203	284	3e-08	59.0
EVN01A01NGRL0013_E18	c73467_g2_i5	74.51	459	111	6	1	454	2141	1684	2e-74	279
EVN01A01NGRL0013_F01	c65731_g1_i1	72.66	289	73	2	276	561	273	558	6e-39	161
EVN01A01NGRL0013_F17	c72199_g2_i7	78.57	98	21	0	284	381	1592	1495	4e-15	82.4
EVN01A01NGRL0013_G20	c72853_g1_i6	70.27	222	61	4	335	554	404	622	3e-17	89.7
EVN01A01NGRL0013_H11	c3104_g1_i1	76.72	189	39	2	4	190	690	875	7e-32	138
EVN01A01NGRL0013_I11	c70325_g2_i1	76.78	267	51	9	386	651	1205	949	3e-42	172
EVN01A01NGRL0013_K03	c70787_g1_i1	68.04	291	78	4	93	376	1430	1148	4e-21	102
EVN01A01NGRL0013_K23	c66110_g1_i1	83.92	398	41	13	1	388	620	1004	1e-108	392
EVN01A01NGRL0013_L06	c59624_g1_i1	67.21	305	95	5	256	558	3	304	4e-15	82.4
EVN01A01NGRL0013_L08	c72818_g4_i6	82.35	476	83	1	11	485	1116	641	7e-134	477
EVN01A01NGRL0013_M03	c83335_g1_i1	73.81	126	29	4	17	139	188	312	1e-09	64.4
EVN01A01NGRL0013_M11	c70350_g1_i4	71.47	319	87	2	232	547	2069	1752	5e-39	161
EVN01A01NGRL0013_M23	c72239_g1_i3	73.31	562	149	1	140	701	2981	2421	5e-91	334
EVN01A01NGRL0013_O06	c73501_g1_i11	70.74	417	98	5	75	476	1722	1315	5e-51	201
EVN01A01NGRL0013_P22	c58355_g1_i1	86.36	44	6	0	296	339	166	209	2e-06	53.6
EVN01A01NGRL0014_A02	c74018_g1_i4	64.86	387	127	4	69	449	2201	1818	8e-13	75.2
EVN01A01NGRL0014_B06	c74096_g1_i8	79.02	224	47	0	390	613	1785	1562	4e-48	192
EVN01A01NGRL0014_D04	c56794_g1_i1	77.97	631	135	4	6	632	864	234	2e-140	499
EVN01A01NGRL0014_E06	c72288_g1_i5	71.75	177	48	2	30	205	470	645	1e-16	87.8
EVN01A01NGRL0014_E15	c71811_g1_i8	68.71	326	100	2	285	609	231	555	5e-27	122
EVN01A01NGRL0014_H20	c79515_g1_i1	71.83	284	80	0	286	569	21	304	3e-36	152
EVN01A01NGRL0014_I20	c72642_g3_i1	75.00	108	25	2	242	348	220	326	2e-10	66.2
EVN01A01NGRL0014_J04	c73718_g1_i3	78.07	456	96	3	238	691	1750	1297	4e-99	361
EVN01A01NGRL0014_M12	c15461_g1_i1	69.44	216	66	0	158	373	221	6	3e-18	93.3
EVN01A01NGRL0014_M21	c73703_g1_i4	84.42	507	78	1	126	632	3725	3220	3e-157	554
EVN01A01NGRL0014_P11	c70870_g1_i7	75.44	114	26	2	435	547	1160	1048	2e-12	73.4
EVN01A01NGRL0015_A02	c68577_g1_i3	70.65	293	86	0	252	544	766	474	5e-33	141
EVN01A01NGRL0015_A03	c70687_g1_i3	69.59	148	45	0	150	297	1851	1704	9e-10	64.4
EVN01A01NGRL0015_D24	c62450_g2_i5	75.72	243	57	2	200	441	441	200	4e-40	165
EVN01A01NGRL0015_F11	c72411_g1_i3	74.51	463	113	3	230	688	298	759	4e-79	295
EVN01A01NGRL0015_F15	c70230_g1_i3	69.57	161	49	0	304	464	1390	1230	3e-11	69.8
EVN01A01NGRL0015_G17	c66343_g1_i1	93.50	323	20	1	45	366	523	845	4e-136	484
EVN01A01NGRL0015_G19	c68712_g1_i4	74.85	167	42	0	166	332	236	402	4e-25	114
EVN01A01NGRL0015_I17	c69535_g1_i1	73.33	300	80	0	257	556	224	523	6e-45	181
EVN01A01NGRL0015_I19	c72249_g1_i10	70.38	520	152	2	86	604	1502	984	3e-62	239
EVN01A01NGRL0015_K11	c71978_g1_i1	73.00	263	56	6	27	283	712	965	5e-33	141
EVN01A01NGRL0015_K13	c70740_g1_i2	75.09	289	70	2	283	571	300	586	1e-47	190
EVN01A01NGRL0015_K14	c73024_g1_i3	76.98	721	147	7	34	741	3577	2863	2e-152	538
EVN01A01NGRL0015_L03	c72910_g1_i4	71.51	337	96	0	235	571	1174	838	2e-43	176
EVN01A01NGRL0015_L11	c59651_g1_i3	72.83	276	75	0	200	475	278	3	2e-38	159
EVN01A01NGRL0015_M04	c69587_g1_i6	86.67	45	6	0	422	466	1466	1422	7e-07	55.4
EVN01A01NGRL0015_M12	c70242_g2_i2	70.08	264	72	5	382	640	890	1151	1e-21	104
EVN01A01NGRL0015_N10	c72280_g1_i4	72.96	429	108	4	256	680	460	884	8e-63	241
EVN01A01NGRL0015_O24	c69358_g1_i2	75.89	253	61	0	415	667	470	722	7e-45	181
EVN01A01NGRL0016_A01	c61652_g1_i2	73.16	190	47	2	4	191	528	715	1e-22	107
EVN01A01NGRL0016_B16	c73501_g1_i11	73.26	172	46	0	224	395	1678	1507	1e-21	104
EVN01A01NGRL0016_C23	c7003_g2_i1	73.07	479	128	1	2	479	572	94	3e-74	279
EVN01A01NGRL0016_D23	c73431_g5_i1	74.63	134	34	0	302	435	152	19	3e-17	89.7
EVN01A01NGRL0016_E08	c73861_g1_i5	67.37	236	71	2	391	623	559	791	7e-13	75.2
EVN01A01NGRL0016_E09	c72873_g1_i6	91.89	37	3	0	111	147	1173	1209	2e-06	53.6
EVN01A01NGRL0016_E24	c72531_g1_i4	73.91	575	138	7	2	571	679	1246	3e-93	342
EVN01A01NGRL0016_F03	c62932_g1_i1	68.12	138	44	0	326	463	144	281	8e-06	51.8
EVN01A01NGRL0016_F24	c74360_g1_i1	67.89	489	149	6	105	588	7146	6661	8e-37	154
EVN01A01NGRL0016_H07	c53819_g1_i2	66.10	292	93	5	169	457	400	112	1e-09	64.4
EVN01A01NGRL0016_H09	c70671_g1_i1	77.37	380	86	0	1	380	525	146	4e-80	298
EVN01A01NGRL0016_I01	c70776_g1_i1	83.48	351	58	0	1	351	396	746	2e-102	372
EVN01A01NGRL0016_K02	c69530_g2_i3	79.38	160	33	0	409	568	534	693	2e-32	140
EVN01A01NGRL0016_M01	c24394_g1_i1	76.92	78	16	2	270	346	380	456	1e-06	53.6
EVN01A01NGRL0016_N07	c57167_g1_i1	73.01	289	68	3	349	629	679	393	5e-40	165
EVN01A01NGRL0016_O16	c67780_g1_i2	76.47	153	36	0	474	626	368	520	8e-25	114
EVN01A01NGRL0016_P03	c65339_g1_i5	67.53	194	63	0	241	434	1518	1325	3e-10	66.2
EVN01A01NGRL0017_A03	c68445_g1_i1	66.16	328	103	2	415	738	780	457	4e-17	89.7
EVN01A01NGRL0017_D08	c71522_g1_i7	70.15	402	120	0	137	538	3233	2832	5e-46	185
EVN01A01NGRL0017_D18	c73433_g1_i10	72.25	191	45	4	3	191	1344	1528	4e-19	95.1
EVN01A01NGRL0017_H06	c63662_g1_i1	71.84	174	47	2	535	707	1674	1502	4e-16	86.0
EVN01A01NGRL0017_I14	c70954_g1_i5	74.14	290	60	5	3	286	61	341	3e-43	176
EVN01A01NGRL0017_I16	c73797_g2_i2	74.65	434	109	1	217	649	282	715	7e-76	284
EVN01A01NGRL0017_J09	c71988_g5_i2	74.54	597	148	4	35	629	100	694	5e-104	378
EVN01A01NGRL0017_M09	c70208_g1_i7	73.68	437	115	0	181	617	209	645	2e-71	269
EVN01A01NGRL0017_M10	c46011_g1_i1	72.94	218	59	0	456	673	320	103	4e-29	129
EVN01A01NGRL0017_M24	c72977_g1_i2	72.56	215	59	0	222	436	1718	1504	5e-27	122
EVN01A01NGRL0017_N14	c68173_g1_i3	72.93	229	62	0	210	438	1503	1275	8e-31	134
EVN01A01NGRL0017_N24	c73057_g1_i2	78.99	457	90	4	204	660	179	629	4e-105	381
EVN01A01NGRL0018_A23	c67617_g1_i1	73.15	216	58	0	119	334	118	333	4e-29	129
EVN01A01NGRL0018_D11	c51864_g1_i1	78.01	341	75	0	103	443	374	34	1e-73	277
EVN01A01NGRL0018_E23	c66188_g1_i4	77.07	266	55	3	230	492	250	512	8e-50	197
EVN01A01NGRL0018_J16	c70283_g2_i1	81.82	77	14	0	404	480	180	256	1e-13	77.0
EVN01A01NGRL0018_K14	c71122_g1_i1	69.61	510	146	6	129	636	193	695	2e-51	203
EVN01A01NGRL0018_L08	c52624_g1_i2	79.53	591	121	0	10	600	927	337	6e-147	520
EVN01A01NGRL0018_O03	c74107_g1_i4	87.83	115	14	0	3	117	1750	1636	3e-34	145
EVN01A01NGRL0018_P04	c64077_g1_i3	71.34	314	77	4	347	655	1	306	1e-36	154
EVN01A01NGRL0019_C16	c84753_g1_i1	71.09	211	61	0	97	307	481	271	4e-22	105
EVN01A01NGRL0019_D06	c69973_g1_i5	72.93	410	111	0	114	523	1132	723	3e-62	239
EVN01A01NGRL0019_E18	c73440_g2_i10	74.25	299	74	3	62	358	2348	2051	6e-45	181
EVN01A01NGRL0019_F20	c8289_g1_i1	73.29	161	43	0	300	460	368	208	2e-19	96.9
EVN01A01NGRL0019_H18	c73073_g1_i2	75.47	481	118	0	139	619	189	669	1e-91	336
EVN01A01NGRL0019_I07	c59821_g1_i1	83.27	275	46	0	312	586	263	537	2e-77	289
EVN01A01NGRL0019_J09	c73264_g1_i5	70.18	342	94	4	272	609	1794	1457	1e-34	147
EVN01A01NGRL0019_J13	c72777_g1_i3	75.39	447	110	0	211	657	24	470	6e-84	311
EVN01A01NGRL0019_J22	c71605_g1_i4	85.71	49	7	0	95	143	1197	1149	2e-07	57.2
EVN01A01NGRL0019_K19	c71930_g1_i9	74.38	121	31	0	380	500	4	124	5e-14	78.8
EVN01A01NGRL0019_M13	c70789_g1_i1	71.73	520	137	4	15	529	2239	1725	2e-70	266
EVN01A01NGRL0019_O18	c73991_g1_i2	66.47	173	58	0	520	692	497	669	9e-06	51.8
EVN01A01NGRL0020_B21	c73933_g2_i4	71.43	147	42	0	183	329	278	424	2e-13	77.0
EVN01A01NGRL0020_D18	c61459_g1_i2	77.06	401	86	4	307	701	310	710	1e-79	297
EVN01A01NGRL0020_D19	c62406_g2_i1	73.91	207	54	0	44	250	242	36	1e-29	131
EVN01A01NGRL0020_D21	c47572_g1_i1	74.70	328	80	1	155	482	459	135	3e-55	215
EVN01A01NGRL0020_E05	c70043_g2_i1	65.28	265	90	2	255	518	399	662	2e-07	57.2
EVN01A01NGRL0020_E08	c64516_g1_i2	76.42	246	58	0	333	578	272	517	2e-45	183
EVN01A01NGRL0020_G21	c72367_g2_i3	69.28	166	48	1	68	230	99	264	1e-10	68.0
EVN01A01NGRL0020_H11	c49320_g1_i1	83.33	60	10	0	513	572	522	463	1e-09	64.4
EVN01A01NGRL0020_H13	c53055_g1_i1	73.89	157	41	0	14	170	177	21	5e-20	98.7
EVN01A01NGRL0020_I19	c68493_g1_i9	73.47	196	52	0	481	676	484	679	2e-26	120
EVN01A01NGRL0020_K01	c70726_g1_i2	70.23	440	131	0	144	583	506	67	2e-51	203
EVN01A01NGRL0020_K06	c45849_g1_i1	67.11	225	72	2	227	450	252	29	4e-10	66.2
EVN01A01NGRL0020_L11	c69467_g1_i5	77.66	376	84	0	344	719	2271	1896	1e-80	300
EVN01A01NGRL0020_L22	c49329_g1_i1	71.03	321	93	0	338	658	262	582	2e-38	159
EVN01A01NGRL0020_P23	c70933_g1_i4	73.51	302	78	2	258	558	1046	746	7e-44	178
EVN01A01NGRL0021_A24	c73337_g1_i3	75.76	363	87	1	234	596	2730	2369	3e-67	255
EVN01A01NGRL0021_B18	c69850_g1_i5	73.88	134	35	0	411	544	89	222	1e-15	84.2
EVN01A01NGRL0021_F16	c62236_g1_i1	74.37	316	76	3	47	358	454	140	3e-49	196
EVN01A01NGRL0021_F21	c67061_g1_i1	79.27	521	108	0	133	653	863	343	8e-127	453
EVN01A01NGRL0021_G04	c64288_g1_i2	68.78	378	114	1	180	557	215	588	4e-35	149
EVN01A01NGRL0021_H04	c70511_g3_i3	73.81	168	44	0	52	219	1235	1068	4e-22	105
EVN01A01NGRL0021_I19	c67408_g1_i3	71.52	158	39	1	288	445	501	350	1e-15	84.2
EVN01A01NGRL0021_I22	c2258_g1_i2	73.68	209	48	3	211	414	938	732	5e-27	122
EVN01A01NGRL0021_J02	c57717_g1_i1	71.22	139	40	0	334	472	570	432	9e-12	71.6
EVN01A01NGRL0021_K07	c45662_g1_i1	80.00	75	13	2	636	710	80	8	2e-08	60.8
EVN01A01NGRL0021_M05	c70197_g1_i3	69.40	232	69	2	383	613	996	766	9e-18	91.5
EVN01A01NGRL0021_M10	c6997_g1_i1	71.77	209	56	2	108	316	180	385	5e-22	105
EVN01A01NGRL0021_O03	c91738_g1_i1	73.68	133	34	1	293	424	282	414	6e-14	78.8
EVN01A01NGRL0022_A05	c58301_g1_i2	74.11	112	23	2	1	106	734	845	7e-11	68.0
EVN01A01NGRL0022_A11	c63957_g1_i1	71.11	315	89	2	316	629	697	384	1e-35	150
EVN01A01NGRL0022_A12	c72599_g3_i6	81.99	422	62	7	51	458	2	423	9e-111	399
EVN01A01NGRL0022_B05	c60066_g1_i1	76.42	106	25	0	510	615	346	451	6e-14	78.8
EVN01A01NGRL0022_C15	c68770_g3_i1	75.89	112	27	0	26	137	8	119	2e-14	80.6
EVN01A01NGRL0022_C19	c69220_g1_i1	73.76	141	31	3	466	600	99	239	2e-14	80.6
EVN01A01NGRL0022_E24	c59167_g1_i1	73.83	363	91	4	4	364	436	76	4e-54	212
EVN01A01NGRL0022_H22	c64338_g1_i2	75.40	187	44	2	152	337	177	362	1e-27	123
EVN01A01NGRL0022_J04	c4302_g1_i1	71.73	283	51	13	209	462	58	340	5e-26	118
EVN01A01NGRL0022_J16	c69157_g1_i9	79.81	104	21	0	163	266	1932	2035	3e-18	93.3
EVN01A01NGRL0022_J19	c72524_g1_i4	67.18	390	114	6	287	669	604	986	3e-24	113
EVN01A01NGRL0022_K15	c72770_g1_i1	82.04	362	64	1	1	361	1020	1381	1e-97	356
EVN01A01NGRL0022_L12	c64182_g1_i1	82.49	177	31	0	1	177	243	67	2e-44	179
EVN01A01NGRL0022_L16	c71902_g1_i2	71.76	510	137	5	146	653	172	676	4e-67	255
EVN01A01NGRL0022_N18	c72343_g1_i2	88.89	72	4	2	531	600	2	71	3e-17	89.7
EVN01A01NGRL0022_O12	c64410_g2_i1	80.31	254	48	2	234	486	623	371	2e-58	226
EVN01A01NGRL0022_O19	c61133_g1_i1	76.29	367	87	0	281	647	320	686	2e-71	269
EVN01A01NGRL0022_P04	c72330_g1_i3	70.90	134	38	1	505	637	279	146	4e-09	62.6
EVN01A01NGRL0022_P07	c88962_g1_i1	74.21	159	36	4	171	325	340	183	3e-17	89.7
EVN01A01NGRL0023_A03	c73836_g1_i8	82.20	118	20	1	9	125	552	669	8e-25	114
EVN01A01NGRL0023_A05	c69374_g1_i3	68.57	210	63	3	439	647	817	1024	9e-12	71.6
EVN01A01NGRL0023_A08	c74024_g1_i6	74.44	356	91	0	317	672	2907	2552	4e-60	232
EVN01A01NGRL0023_A12	c61577_g1_i1	75.00	256	60	3	3	255	1179	925	2e-39	163
EVN01A01NGRL0023_C19	c80689_g1_i1	80.16	257	49	2	36	291	64	319	2e-58	226
EVN01A01NGRL0023_F04	c71976_g1_i1	78.01	191	39	2	12	202	188	1	4e-35	149
EVN01A01NGRL0023_G13	c70268_g1_i5	75.48	473	116	0	192	664	1830	1358	6e-90	331
EVN01A01NGRL0023_H03	c69942_g1_i1	81.41	312	54	4	355	666	310	617	6e-77	288
EVN01A01NGRL0023_H06	c54892_g1_i1	75.00	284	62	3	221	501	79	356	1e-46	187
EVN01A01NGRL0023_H13	c69190_g3_i2	79.54	391	75	5	1	389	858	471	6e-89	327
EVN01A01NGRL0023_L10	c72239_g1_i3	80.71	482	91	2	2	482	2024	1544	1e-123	443
EVN01A01NGRL0023_M09	c71512_g2_i5	73.57	367	96	1	315	681	1045	680	8e-57	221
EVN01A01NGRL0023_M17	c64584_g1_i1	69.37	222	58	7	356	577	261	50	9e-12	71.6
EVN01A01NGRL0023_N18	c73470_g1_i3	72.64	106	27	2	195	299	144	248	2e-06	53.6
EVN01A01NGRL0023_O11	c61997_g1_i1	72.64	212	55	1	452	660	409	198	2e-26	120
EVN01A01NGRL0023_O15	c69590_g1_i1	71.73	428	121	0	247	674	638	211	2e-58	226
EVN01A01NGRL0024_E10	c55331_g1_i4	71.82	433	113	3	7	439	444	21	2e-58	226
EVN01A01NGRL0024_E21	c71182_g1_i2	72.16	291	79	2	9	298	1296	1585	3e-36	152
EVN01A01NGRL0024_I22	c71015_g1_i1	76.49	370	87	0	8	377	597	228	2e-73	275
EVN01A01NGRL0024_K03	c73975_g1_i5	70.92	141	39	2	185	324	190	329	4e-09	62.6
EVN01A01NGRL0024_L01	c73449_g1_i11	72.01	318	77	5	298	606	234	548	6e-39	161
EVN01A01NGRL0024_L21	c66253_g1_i1	75.82	182	42	2	14	194	205	25	1e-27	123
EVN01A01NGRL0024_M05	c42695_g2_i1	81.97	61	11	0	29	89	616	556	2e-08	60.8
EVN01A01NGRL0024_P07	c69453_g1_i5	77.39	460	102	2	209	667	31	489	5e-97	354
EVN01A01NGRL0024_P20	c62464_g1_i1	68.47	406	124	4	109	512	667	264	4e-33	141
EVN01A01NGRL0025_B07	c74123_g3_i1	68.75	176	45	4	209	379	1274	1104	1e-08	60.8
EVN01A01NGRL0025_C09	c37739_g3_i1	85.56	180	26	0	3	182	600	779	5e-53	208
EVN01A01NGRL0025_C16	c73983_g1_i4	78.35	425	92	0	194	618	942	518	2e-96	352
EVN01A01NGRL0025_G03	c73419_g1_i13	70.36	280	77	4	310	586	249	525	6e-26	118
EVN01A01NGRL0025_G23	c72161_g2_i2	74.28	622	144	9	13	626	872	1485	5e-103	374
EVN01A01NGRL0025_H06	c32917_g1_i3	67.27	165	54	0	507	671	673	509	7e-07	55.4
EVN01A01NGRL0025_K18	c69738_g1_i1	70.64	218	64	0	227	444	155	372	4e-22	105
EVN01A01NGRL0025_L02	c70990_g1_i6	75.43	232	53	3	374	603	1431	1202	3e-36	152
EVN01A01NGRL0025_L16	c68101_g2_i1	72.52	262	69	3	370	629	407	667	7e-32	138
EVN01A01NGRL0025_M07	c71645_g1_i6	74.46	325	82	1	190	514	1808	1485	4e-53	208
EVN01A01NGRL0025_N05	c69287_g1_i1	74.84	155	39	0	149	303	934	1088	1e-21	104
EVN01A01NGRL0025_O03	c72174_g1_i1	79.91	453	89	2	203	654	210	661	4e-111	401
EVN01A01NGRL0025_P04	c73025_g1_i3	79.47	565	116	0	78	642	2768	2204	7e-140	497
EVN01A01NGRL0025_P06	c72599_g3_i4	80.81	422	68	3	49	465	86	499	6e-109	394
EVN01A01NGRL0026_A18	c31117_g1_i1	75.53	94	23	0	236	329	94	1	4e-10	66.2
EVN01A01NGRL0026_A19	c72599_g3_i4	82.04	362	65	0	43	404	85	446	1e-98	360
EVN01A01NGRL0026_E08	c62642_g1_i1	72.57	339	93	0	335	673	82	420	4e-48	192
EVN01A01NGRL0026_H05	c74143_g1_i2	77.86	429	76	14	14	428	2198	1775	6e-81	300
EVN01A01NGRL0026_H13	c72344_g1_i1	77.55	294	63	1	331	624	1226	936	4e-60	232
EVN01A01NGRL0026_I09	c71905_g1_i2	75.22	460	112	2	117	575	815	357	2e-83	309
EVN01A01NGRL0026_I14	c73126_g1_i4	70.75	482	140	1	179	659	158	639	1e-59	230
EVN01A01NGRL0026_J23	c69879_g2_i1	72.06	433	121	0	265	697	251	683	4e-61	235
EVN01A01NGRL0026_K01	c73309_g2_i2	67.13	216	65	2	285	497	737	525	4e-10	66.2
EVN01A01NGRL0026_K02	c30455_g1_i1	73.23	325	83	2	198	520	31	353	5e-47	188
EVN01A01NGRL0026_M04	c70979_g1_i1	78.95	285	57	1	373	657	1089	808	2e-63	242
EVN01A01NGRL0026_O04	c61379_g1_i1	75.32	77	19	0	266	342	1074	1150	2e-06	53.6
EVN01A01NGRL0027_B05	c69472_g7_i1	73.10	197	53	0	142	338	189	385	2e-25	116
EVN01A01NGRL0027_D02	c70444_g1_i6	76.48	489	115	0	106	594	204	692	9e-100	363
EVN01A01NGRL0027_D11	c69128_g1_i6	80.06	341	68	0	4	344	629	969	2e-83	309
EVN01A01NGRL0027_E20	c53774_g1_i1	73.37	537	142	1	123	659	147	682	1e-86	320
EVN01A01NGRL0027_F10	c39543_g1_i1	79.34	334	69	0	174	507	334	1	5e-78	291
EVN01A01NGRL0027_H09	c71727_g2_i2	76.60	94	20	2	464	556	1783	1691	1e-09	64.4
EVN01A01NGRL0027_H23	c46589_g1_i1	76.92	234	54	0	355	588	50	283	2e-44	179
EVN01A01NGRL0027_I21	c16972_g1_i1	69.97	313	91	1	272	581	314	626	2e-32	140
EVN01A01NGRL0027_J07	c68941_g1_i3	70.19	540	159	2	2	540	621	83	8e-63	241
EVN01A01NGRL0027_K18	c70409_g1_i3	72.36	123	32	2	1	122	775	896	2e-09	62.6
EVN01A01NGRL0027_L23	c70853_g1_i7	76.56	384	90	0	269	652	285	668	6e-77	288
EVN01A01NGRL0027_M21	c72698_g2_i4	75.29	174	42	1	1	174	768	940	2e-25	116
EVN01A01NGRL0027_N02	c52951_g1_i1	69.52	374	114	0	266	639	2	375	6e-39	161
EVN01A01NGRL0027_P22	c58171_g2_i1	69.03	155	46	2	224	377	139	292	2e-07	57.2
EVN01A01NGRL0028_A20	c72757_g1_i3	76.41	657	128	12	78	733	118	748	7e-128	457
EVN01A01NGRL0028_A23	c70541_g1_i14	72.63	274	74	1	279	552	319	591	3e-36	152
EVN01A01NGRL0028_B02	c72777_g1_i3	83.61	61	10	0	3	63	813	873	3e-10	66.2
EVN01A01NGRL0028_B20	c60409_g1_i1	72.19	151	42	0	156	306	193	343	1e-15	84.2
EVN01A01NGRL0028_I14	c60607_g2_i1	75.51	543	126	4	138	680	1	536	2e-101	369
EVN01A01NGRL0028_P13	c60049_g1_i2	73.91	115	30	0	2	116	619	505	2e-12	73.4
EVN01A01NGRL0029_A05	c50825_g1_i1	89.36	47	5	0	72	118	78	32	4e-09	62.6
EVN01A01NGRL0029_B03	c67783_g1_i7	69.82	222	61	3	3	221	2903	2685	8e-18	91.5
EVN01A01NGRL0029_E07	c21500_g1_i1	69.14	162	48	2	478	638	237	397	2e-08	60.8
EVN01A01NGRL0029_K09	c57769_g1_i1	72.58	124	32	1	79	202	256	377	2e-11	69.8
EVN01A01NGRL0029_K16	c71875_g1_i2	69.49	236	69	2	330	562	297	532	6e-19	95.1
EVN01A01NGRL0029_K18	c70310_g2_i1	75.00	100	24	1	379	477	939	840	1e-09	64.4
EVN01A01NGRL0029_L19	c70693_g1_i1	68.49	146	46	0	125	270	852	997	2e-07	57.2
EVN01A01NGRL0029_M23	c58177_g1_i1	76.10	159	38	0	198	356	335	493	2e-25	116
EVN01A01NGRL0029_O06	c74633_g1_i1	85.42	48	5	1	287	332	277	324	2e-06	53.6
EVN01A01NGRL0030_A01	c71796_g1_i6	69.93	429	129	0	178	606	194	622	4e-48	192
EVN01A01NGRL0030_A04	c67411_g1_i4	76.45	293	69	0	1	293	323	615	8e-56	217
EVN01A01NGRL0030_A10	c74191_g3_i2	80.94	404	76	1	191	594	213	615	4e-104	378
EVN01A01NGRL0030_A16	c72411_g1_i3	70.97	372	108	0	207	578	297	668	5e-46	185
EVN01A01NGRL0030_A17	c72757_g1_i3	84.43	212	31	2	11	221	1184	1394	2e-58	226
EVN01A01NGRL0030_A22	c77209_g1_i1	95.00	40	1	1	23	61	4	43	1e-08	60.8
EVN01A01NGRL0030_B14	c47087_g1_i1	70.59	425	119	4	5	426	423	2	1e-47	190
EVN01A01NGRL0030_D09	c71537_g1_i2	78.68	455	97	0	3	457	1137	683	9e-106	383
EVN01A01NGRL0030_D17	c56841_g1_i2	71.85	238	65	2	117	353	82	318	2e-26	120
EVN01A01NGRL0030_D18	c65903_g1_i3	73.55	121	32	0	2	122	465	345	5e-13	75.2
EVN01A01NGRL0030_F03	c11568_g1_i1	70.37	135	40	0	338	472	3	137	1e-09	64.4
EVN01A01NGRL0030_F13	c53270_g1_i3	74.33	261	65	2	8	267	1	260	6e-39	161
EVN01A01NGRL0030_F17	c56525_g1_i2	67.06	255	70	5	75	316	5	258	9e-12	71.6
EVN01A01NGRL0030_G11	c66408_g1_i4	66.56	311	96	3	131	437	580	274	3e-16	86.0
EVN01A01NGRL0030_G20	c68838_g1_i2	75.13	382	95	0	173	554	209	590	8e-69	260
EVN01A01NGRL0030_H16	c59183_g1_i3	68.84	138	35	2	365	498	193	60	2e-06	53.6
EVN01A01NGRL0030_H24	c73948_g1_i3	71.72	99	28	0	214	312	778	876	2e-06	53.6
EVN01A01NGRL0030_I24	c66380_g1_i3	72.22	162	45	0	520	681	503	664	3e-17	89.7
EVN01A01NGRL0030_J12	c74264_g1_i4	71.22	205	59	0	52	256	1771	1567	1e-21	104
EVN01A01NGRL0030_J21	c71882_g1_i1	81.33	632	109	3	1	623	602	1233	6e-172	603
EVN01A01NGRL0030_L18	c73493_g1_i8	72.06	272	72	3	357	626	3829	3560	7e-32	138
EVN01A01NGRL0030_N01	c72990_g1_i11	78.65	342	71	2	7	347	2442	2102	1e-74	280
EVN01A01NGRL0030_P10	c66348_g2_i2	76.69	236	45	7	206	436	1786	1556	2e-37	156
EVN01A01NGRL0030_P18	c27170_g1_i1	78.91	275	58	0	348	622	335	61	3e-61	235
EVN01A01NGRL0031_A01	c32443_g1_i2	80.39	153	30	0	5	157	1721	1873	6e-33	141
EVN01A01NGRL0031_A05	c71495_g2_i3	75.70	251	61	0	369	619	1012	762	2e-44	179
EVN01A01NGRL0031_A10	c69993_g1_i3	70.61	279	68	6	324	595	2108	1837	2e-26	120
EVN01A01NGRL0031_A11	c66173_g2_i1	71.43	217	62	0	343	559	411	627	2e-24	113
EVN01A01NGRL0031_A14	c86978_g1_i1	72.87	188	51	0	422	609	571	384	3e-23	109
EVN01A01NGRL0031_B24	c50034_g1_i1	76.47	68	16	0	618	685	7	74	8e-06	51.8
EVN01A01NGRL0031_D18	c73731_g1_i7	74.09	552	141	2	127	677	1316	766	9e-94	343
EVN01A01NGRL0031_E04	c72960_g1_i1	87.80	41	5	0	511	551	740	780	8e-06	51.8
EVN01A01NGRL0031_E24	c71025_g2_i3	73.87	111	29	0	413	523	1940	1830	3e-11	69.8
EVN01A01NGRL0031_J03	c25760_g1_i1	66.89	302	100	0	88	389	136	437	8e-19	95.1
EVN01A01NGRL0031_J09	c69622_g2_i1	70.51	356	102	3	327	680	871	517	8e-38	158
EVN01A01NGRL0031_J12	c74102_g1_i5	79.30	512	106	0	176	687	662	151	1e-124	446
EVN01A01NGRL0031_L12	c71055_g1_i4	70.64	235	68	1	373	606	1654	1420	4e-23	109
EVN01A01NGRL0031_L13	c56243_g1_i1	68.40	326	96	3	52	375	64	384	2e-25	116
EVN01A01NGRL0031_N24	c64381_g2_i1	76.63	261	53	6	1	256	355	98	3e-43	176
