# Supplementary material for: Transcriptomic analysis of a moderately growing subisolate Botryococcus braunii 779 (Chlorophyta) in response to nitrogen deprivation
Source: Biotechnol Biofuels. 2015 Aug 28;8:130. doi: 10.1186/s13068-015-0307-y (PMC4552190; doi:10.1186/s13068-015-0307-y)
Supplement: Additional file 5: — Tables S4–7. List of homologous ESTs between B. braunii 779 and other strains. [file 13068_2015_307_MOESM5_ESM.zip › AddFile5_TableS6_BOT88-779.txt]

Query_id	Subject_id	%_identity	alignment_length	mismatches	gap_openings	Q.start	Q.end	S.start	S.end	e-value	bit_score
FX056089|FX056089.1	c72766_g1_i1	85.73	827	104	4	1	820	1248	429	0.0	955
FX056090|FX056090.1	c70686_g2_i1	93.75	512	31	1	2	513	511	1	0.0	776
FX056093|FX056093.1	c73690_g1_i6	72.03	1194	230	22	1	1156	1589	462	0.0	643
FX056094|FX056094.1	c73690_g1_i3	90.70	301	27	1	1	301	1618	1319	3e-115	414
FX056096|FX056096.1	c71957_g1_i1	81.88	949	129	13	1	940	664	1578	0.0	917
FX056102|FX056102.1	c58112_g1_i1	99.61	254	1	0	596	849	2528	2275	1e-126	453
FX056103|FX056103.1	c58112_g1_i1	92.33	743	43	3	217	945	2281	1539	0.0	1083
FX056104|FX056104.1	c51886_g2_i1	99.69	319	1	0	2	320	397	715	3e-162	571
FX056106|FX056106.1	c65833_g1_i1	89.74	380	39	0	1	380	1021	1400	6e-144	509
FX056107|FX056107.1	c86340_g1_i1	71.00	269	63	8	1	266	158	414	6e-24	111
FX056110|FX056110.1	c40037_g1_i1	93.84	211	13	0	2	212	439	649	2e-87	322
FX056111|FX056111.1	c72009_g1_i4	86.22	225	25	2	1	224	247	28	2e-69	262
FX056122|FX056122.1	c67914_g1_i7	91.02	657	48	4	38	694	1	646	0.0	911
FX056125|FX056125.1	c65708_g1_i3	92.63	475	34	1	5	478	196	670	0.0	695
FX056141|FX056141.1	c72814_g1_i9	88.79	214	24	0	2	215	1487	1274	5e-74	279
FX056143|FX056143.1	c70122_g2_i2	83.36	1166	148	14	1	1129	1469	313	0.0	1207
FX056144|FX056144.1	c72668_g1_i5	89.39	1103	95	10	1	1087	981	2077	0.0	1436
FX056145|FX056145.1	c35416_g1_i2	89.70	534	52	2	1	534	590	60	0.0	710
FX056146|FX056146.1	c72895_g1_i1	93.87	359	22	0	1	359	554	912	6e-156	549
FX056147|FX056147.1	c70671_g1_i1	90.24	492	46	2	3	492	501	10	0.0	664
FX056148|FX056148.1	c72895_g1_i1	92.41	316	24	0	1	316	959	1274	8e-130	462
FX056154|FX056154.1	c69708_g1_i3	79.94	643	106	14	2	635	509	1137	7e-152	536
FX056155|FX056155.1	c71439_g1_i5	85.55	692	85	7	1	680	207	895	0.0	780
FX056158|FX056158.1	c60581_g2_i1	81.33	166	29	2	127	291	395	231	2e-36	152
FX056161|FX056161.1	c73787_g1_i2	83.81	698	99	7	1	694	1084	397	0.0	731
FX056164|FX056164.1	c74281_g1_i8	94.01	367	22	0	1	367	1570	1936	3e-160	563
FX056167|FX056167.1	c67061_g1_i1	80.75	504	79	10	1	501	504	16	1e-123	443
FX056169|FX056169.1	c72318_g1_i4	97.73	220	5	0	34	253	866	1085	2e-103	374
FX056174|FX056174.1	c73949_g1_i6	83.83	668	88	8	1	666	1290	641	0.0	700
FX056178|FX056178.1	c71122_g1_i5	80.64	754	121	10	2	746	2295	1558	0.0	679
FX056179|FX056179.1	c71756_g2_i1	92.76	304	21	1	1	304	401	99	5e-125	446
FX056185|FX056185.1	c2925_g1_i2	91.99	437	26	4	11	446	862	434	2e-177	621
FX056188|FX056188.1	c72260_g1_i2	78.79	1075	202	18	1	1056	712	1779	0.0	854
FX056191|FX056191.1	c60673_g2_i2	80.84	522	77	8	177	695	1	502	2e-133	475
FX056192|FX056192.1	c69304_g4_i1	72.43	272	67	6	144	411	51	318	3e-30	132
FX056193|FX056193.1	c72390_g2_i2	95.21	313	15	0	2	314	565	253	3e-140	497
FX056196|FX056196.1	c74291_g1_i6	91.17	351	31	0	1	351	1366	1716	4e-139	493
FX056197|FX056197.1	c71861_g3_i1	90.00	610	60	1	1	610	1616	2224	0.0	821
FX056206|FX056206.1	c68143_g1_i2	89.22	501	51	1	1	501	214	711	0.0	659
FX056207|FX056207.1	c39670_g1_i2	90.27	113	11	0	280	392	606	494	5e-37	154
FX056209|FX056209.1	c58480_g1_i1	85.47	406	54	2	1	406	342	742	8e-130	462
FX056215|FX056215.1	c73482_g2_i4	90.16	366	35	1	2	367	559	195	1e-139	495
FX056218|FX056218.1	c69868_g1_i1	91.71	350	29	0	1	350	664	1013	3e-141	500
FX056220|FX056220.1	c73786_g1_i4	87.72	1059	109	8	1	1052	1005	2049	0.0	1306
FX056221|FX056221.1	c73044_g1_i3	88.83	734	74	5	1	731	849	1577	0.0	939
FX056233|FX056233.1	c73934_g1_i5	88.08	671	73	6	1	668	1048	382	0.0	829
FX056237|FX056237.1	c71793_g1_i1	85.06	957	118	11	2	945	1108	164	0.0	1054
FX056241|FX056241.1	c88476_g1_i1	81.78	258	38	5	1	256	45	295	2e-62	239
FX056243|FX056243.1	c70523_g1_i1	86.69	353	42	3	1	352	354	6	9e-116	416
FX056246|FX056246.1	c73933_g2_i4	87.53	898	106	3	1	896	1762	869	0.0	1106
FX056250|FX056250.1	c78232_g1_i1	88.70	292	27	1	4	289	248	539	9e-105	379
FX056254|FX056254.1	c70472_g1_i3	93.63	408	25	1	1	408	328	734	6e-176	616
FX056255|FX056255.1	c69042_g1_i3	90.34	621	60	0	1	621	327	947	0.0	850
FX056256|FX056256.1	c62492_g1_i1	94.42	394	22	0	1	394	41	434	7e-175	612
FX056257|FX056257.1	c35973_g1_i1	91.79	329	26	1	58	385	329	1	2e-131	468
FX056258|FX056258.1	c50243_g1_i1	91.95	410	31	2	133	541	30	438	5e-166	583
FX056263|FX056263.1	c70682_g1_i2	93.04	632	44	0	1	632	439	1070	0.0	942
FX056264|FX056264.1	c71608_g1_i5	88.37	533	54	2	1	533	1088	564	0.0	681
FX056270|FX056270.1	c60049_g1_i2	93.84	146	9	0	162	307	623	478	1e-57	223
FX056271|FX056271.1	c74276_g1_i3	93.72	478	30	0	2	479	1848	2325	0.0	728
FX056272|FX056272.1	c74276_g1_i3	88.89	405	41	3	3	405	2295	2697	1e-146	518
FX056274|FX056274.1	c69894_g1_i7	90.08	353	35	0	1	353	1172	1524	9e-135	479
FX056279|FX056279.1	c91750_g1_i1	95.37	367	16	1	1	367	122	487	2e-165	581
FX056280|FX056280.1	c73829_g1_i6	91.49	752	58	3	1	748	877	128	0.0	1059
FX056283|FX056283.1	c72997_g1_i6	94.39	535	30	0	1	535	476	1010	0.0	830
FX056284|FX056284.1	c13294_g1_i1	97.98	397	8	0	1	397	59	455	0.0	681
FX056285|FX056285.1	c71416_g1_i1	94.00	433	26	0	1	433	2292	1860	0.0	664
FX056288|FX056288.1	c24974_g1_i1	88.69	566	49	6	160	725	948	398	0.0	719
FX056290|FX056290.1	c70136_g1_i2	95.00	180	9	0	1	180	1627	1806	3e-76	284
FX056291|FX056291.1	c70402_g2_i4	93.43	624	40	1	1	624	121	743	0.0	937
FX056292|FX056292.1	c70402_g2_i4	94.92	177	9	0	1	177	771	947	2e-74	279
FX056294|FX056294.1	c19519_g1_i1	67.83	401	69	5	309	649	3	403	1e-42	174
FX056296|FX056296.1	c72239_g1_i3	76.99	539	95	13	42	568	1495	974	5e-105	381
FX056297|FX056297.1	c72239_g1_i3	92.18	358	28	0	1	358	2022	1665	3e-147	520
FX056298|FX056298.1	c73996_g1_i2	83.06	555	72	8	1	551	3909	3373	2e-159	562
FX056304|FX056304.1	c16162_g1_i1	81.65	158	20	3	67	223	189	338	2e-35	149
FX056305|FX056305.1	c72693_g1_i6	85.77	485	63	6	2	485	601	1080	1e-153	542
FX056308|FX056308.1	c72379_g1_i2	84.22	659	102	2	1	657	1417	759	0.0	713
FX056311|FX056311.1	c60950_g1_i1	97.03	101	3	0	1	101	785	885	2e-41	168
FX056312|FX056312.1	c73335_g1_i9	89.02	574	47	6	1	559	373	945	0.0	738
FX056313|FX056313.1	c73897_g1_i1	89.63	482	49	1	1	482	1108	1588	0.0	641
FX056314|FX056314.1	c69301_g1_i1	91.23	513	45	0	1	513	214	726	0.0	722
FX056318|FX056318.1	c69958_g1_i2	92.92	353	25	0	3	355	353	1	2e-148	524
FX056320|FX056320.1	c72242_g2_i3	91.70	566	45	2	1	564	570	5	0.0	801
FX056323|FX056323.1	c78869_g1_i1	99.72	357	1	0	212	568	357	1	0.0	639
FX056324|FX056324.1	c51100_g1_i3	93.89	229	13	1	134	361	984	1212	5e-95	347
FX056325|FX056325.1	c51100_g1_i3	94.24	330	19	0	1	330	736	1065	5e-144	509
FX056328|FX056328.1	c73600_g2_i7	90.49	368	33	2	1	366	285	652	1e-140	499
FX056330|FX056330.1	c74129_g1_i6	96.40	361	10	3	1	360	499	857	1e-165	581
FX056331|FX056331.1	c74129_g1_i3	97.04	541	16	0	1	541	732	1272	0.0	904
FX056338|FX056338.1	c71865_g1_i5	96.86	287	9	0	1	287	487	773	6e-134	477
FX056339|FX056339.1	c68603_g1_i1	89.10	1275	116	10	1	1260	348	1614	0.0	1649
FX056341|FX056341.1	c72174_g1_i4	85.59	576	75	6	1	568	2500	1925	0.0	645
FX056343|FX056343.1	c68935_g1_i2	93.01	515	33	3	1	514	928	416	0.0	756
FX056344|FX056344.1	c61848_g1_i2	88.01	467	45	1	1	456	382	848	9e-170	596
FX056346|FX056346.1	c69920_g2_i2	92.39	355	27	0	1	355	231	585	1e-146	518
FX056347|FX056347.1	c69467_g1_i5	90.94	320	27	2	1	318	301	620	7e-123	439
FX056348|FX056348.1	c70567_g1_i2	73.62	1016	148	31	1	950	520	1481	2e-168	592
FX056349|FX056349.1	c68863_g1_i1	86.41	206	26	2	1	205	224	20	2e-62	239
FX056350|FX056350.1	c71598_g2_i1	87.96	407	43	4	1	403	490	86	1e-141	502
FX056351|FX056351.1	c69759_g1_i7	91.87	369	30	0	1	369	677	1045	2e-150	531
FX056355|FX056355.1	c66913_g1_i3	76.76	938	140	15	1	881	589	1505	0.0	711
FX056356|FX056356.1	c69803_g1_i2	84.69	1019	110	10	1	986	107	1112	0.0	1131
FX056358|FX056358.1	c67145_g1_i1	93.87	457	27	1	1	457	46	501	0.0	695
FX056359|FX056359.1	c52564_g1_i1	91.03	312	27	1	1	311	388	77	5e-121	434
FX056360|FX056360.1	c68701_g1_i7	81.63	637	84	6	1	633	207	814	2e-178	625
FX056362|FX056362.1	c69329_g1_i2	90.39	614	53	2	1	613	438	1046	0.0	838
FX056363|FX056363.1	c68712_g1_i1	84.31	822	88	6	25	811	1410	595	0.0	911
FX056364|FX056364.1	c73531_g1_i1	90.24	461	42	2	1	458	1361	1821	1e-177	623
FX056365|FX056365.1	c71464_g10_i1	82.42	91	13	3	519	608	404	492	5e-15	82.4
FX056368|FX056368.1	c73961_g3_i2	93.89	442	27	0	40	481	1	442	0.0	675
FX056374|FX056374.1	c67519_g1_i1	88.61	360	36	4	1	358	554	198	1e-126	452
FX056376|FX056376.1	c71141_g1_i3	83.54	322	42	3	1	313	456	775	2e-92	338
FX056378|FX056378.1	c70672_g2_i2	88.56	201	23	0	1	201	1418	1218	2e-68	259
FX056379|FX056379.1	c27233_g1_i1	89.01	282	31	0	259	540	512	231	2e-101	369
FX056383|FX056383.1	c52657_g1_i1	83.29	425	53	3	1	419	103	515	9e-126	450
FX056384|FX056384.1	c70889_g1_i2	94.47	199	10	1	1	199	1307	1504	2e-82	306
FX056386|FX056386.1	c38153_g1_i1	93.38	317	21	0	104	420	317	1	6e-134	477
FX056388|FX056388.1	c71638_g1_i2	88.80	259	29	0	3	261	2023	2281	6e-92	336
FX056393|FX056393.1	c38975_g1_i1	95.43	328	15	0	1	328	567	894	2e-148	524
FX056394|FX056394.1	c71748_g1_i5	93.19	2188	72	4	1	2141	2666	509	0.0	3326
FX056395|FX056395.1	c73550_g1_i3	95.11	470	23	0	197	666	1	470	0.0	744
FX056399|FX056399.1	c41338_g1_i2	94.74	190	10	0	1	190	1059	1248	2e-80	298
FX056400|FX056400.1	c69464_g1_i6	90.65	385	35	1	1	384	877	493	6e-150	529
FX056401|FX056401.1	c69339_g9_i4	97.55	817	20	0	1	817	1596	780	0.0	1384
FX056404|FX056404.1	c73322_g1_i12	94.94	632	31	1	1	632	3117	2487	0.0	993
FX056405|FX056405.1	c50183_g1_i1	94.22	450	13	3	157	595	853	406	0.0	693
FX056407|FX056407.1	c59528_g1_i1	97.46	355	8	1	1	355	354	1	8e-170	596
FX056410|FX056410.1	c13469_g1_i1	97.90	333	7	0	2	334	333	1	1e-161	569
FX056411|FX056411.1	c71415_g3_i8	98.39	310	5	0	1	310	2866	2557	3e-152	536
FX056414|FX056414.1	c58739_g1_i2	93.87	424	21	3	510	933	3	421	0.0	639
FX056416|FX056416.1	c62344_g2_i1	84.44	392	29	7	373	748	404	29	1e-119	430
FX056417|FX056417.1	c73718_g1_i2	79.26	188	33	6	80	265	685	868	3e-33	141
FX056418|FX056418.1	c65346_g1_i1	88.59	447	46	3	1	446	48	490	3e-161	567
FX056419|FX056419.1	c71902_g1_i2	95.67	601	26	0	1	601	1779	1179	0.0	967
FX056420|FX056420.1	c71947_g1_i11	88.47	971	87	8	1	950	167	1133	0.0	1232
FX056421|FX056421.1	c66715_g2_i3	73.29	307	77	4	1	305	53	356	7e-42	170
FX056425|FX056425.1	c70812_g1_i5	92.56	363	27	0	1	363	1577	1215	5e-151	533
FX056426|FX056426.1	c72193_g2_i3	92.21	321	23	2	1	321	36	354	2e-128	459
FX056427|FX056427.1	c73527_g1_i1	94.69	339	18	0	1	339	909	571	2e-150	531
FX056428|FX056428.1	c73527_g1_i1	92.89	506	35	1	1	505	575	70	0.0	747
FX056429|FX056429.1	c71075_g2_i4	76.66	921	129	19	1	876	1089	210	0.0	684
FX056432|FX056432.1	c74050_g1_i1	84.02	976	115	8	1	966	88	1032	0.0	1058
FX056433|FX056433.1	c71991_g1_i4	92.81	431	28	3	1	430	225	653	3e-179	627
FX056434|FX056434.1	c60596_g1_i3	96.53	202	7	0	1	202	216	417	1e-90	333
FX056439|FX056439.1	c66188_g1_i4	83.88	726	89	7	1	717	228	934	0.0	776
FX056441|FX056441.1	c60855_g1_i1	98.80	415	5	0	1	415	885	1299	0.0	726
FX056442|FX056442.1	c60855_g1_i2	97.76	626	14	0	32	657	146	771	0.0	1067
FX056443|FX056443.1	c60855_g1_i2	97.61	377	8	1	1	376	851	475	0.0	636
FX056450|FX056450.1	c70435_g3_i1	91.70	277	22	1	26	302	419	694	1e-108	392
FX056453|FX056453.1	c71525_g4_i8	97.64	721	17	0	1	721	35	755	0.0	1223
FX056455|FX056455.1	c36729_g1_i1	94.22	398	14	4	4	393	421	25	2e-172	605
FX056457|FX056457.1	c36729_g1_i1	91.18	170	7	3	1	163	193	25	5e-61	233
FX056458|FX056458.1	c36729_g1_i1	91.49	188	8	3	1	181	211	25	4e-69	260
FX056460|FX056460.1	c67571_g1_i2	94.57	865	42	1	3	862	47	911	0.0	1348
FX056462|FX056462.1	c71318_g2_i8	88.65	828	72	7	4	827	387	1196	0.0	1058
FX056464|FX056464.1	c68195_g1_i3	90.20	490	48	0	2	491	63	552	0.0	668
FX056468|FX056468.1	c2950_g1_i1	98.66	373	5	0	1	373	185	557	0.0	650
FX056469|FX056469.1	c71525_g2_i1	88.30	376	18	4	284	644	527	163	2e-136	486
FX056474|FX056474.1	c69872_g1_i4	88.89	45	5	0	235	279	3468	3512	3e-08	59.0
FX056475|FX056475.1	c66729_g1_i1	88.58	1296	126	9	1	1285	1303	19	0.0	1649
FX056476|FX056476.1	c55169_g1_i2	86.68	796	65	9	3	786	1416	650	0.0	955
FX056477|FX056477.1	c25696_g1_i1	88.37	920	64	11	1	901	32	927	0.0	1166
FX056478|FX056478.1	c71137_g1_i1	89.02	1157	115	7	1	1151	2663	1513	0.0	1494
FX056479|FX056479.1	c70056_g1_i6	94.21	553	24	4	1	553	1421	877	0.0	843
FX056480|FX056480.1	c70056_g1_i6	80.76	291	52	1	138	428	1206	920	3e-72	271
FX056481|FX056481.1	c66598_g1_i1	89.88	346	15	3	409	735	713	369	7e-132	471
FX056483|FX056483.1	c64653_g1_i2	81.99	955	89	13	3	927	37	938	0.0	964
FX056485|FX056485.1	c72295_g1_i1	90.71	1044	76	7	1	1034	2054	1022	0.0	1433
FX056487|FX056487.1	c65825_g1_i2	99.49	390	2	0	1	390	43	432	0.0	695
FX056488|FX056488.1	c65825_g1_i1	98.20	667	8	1	1	667	809	147	0.0	1148
FX056489|FX056489.1	c70571_g1_i9	99.12	113	1	0	1	113	115	3	1e-50	199
FX056491|FX056491.1	c73889_g2_i10	98.35	910	14	1	1	910	1924	2832	0.0	1570
FX056500|FX056500.1	c73889_g2_i10	98.65	446	5	1	1	445	1189	744	0.0	774
FX056501|FX056501.1	c42102_g1_i2	96.40	333	8	2	70	399	97	428	1e-153	542
FX056503|FX056503.1	c72268_g1_i4	81.70	1142	129	16	1	1068	565	1700	0.0	1117
FX056504|FX056504.1	c71482_g3_i7	82.20	1045	133	16	1	1034	646	1648	0.0	1021
FX056505|FX056505.1	c70355_g1_i5	77.05	1124	165	19	2	1067	366	1454	0.0	863
FX056506|FX056506.1	c71934_g1_i2	93.50	200	13	0	1	200	539	738	3e-81	302
FX056507|FX056507.1	c70571_g1_i6	91.78	219	14	1	88	302	778	560	7e-85	313
FX056508|FX056508.1	c65339_g1_i5	93.51	385	24	1	1	384	22	406	1e-164	578
FX056509|FX056509.1	c72354_g1_i11	83.72	1259	147	18	1	1213	453	1699	0.0	1317
FX056510|FX056510.1	c24045_g1_i1	71.65	127	36	0	209	335	177	303	5e-11	68.0
FX056511|FX056511.1	c71745_g1_i1	92.68	410	26	3	1	409	729	1135	2e-169	594
FX056513|FX056513.1	c70623_g1_i2	83.18	321	33	7	1	316	1097	793	4e-88	324
FX056515|FX056515.1	c69860_g1_i1	87.65	340	31	2	1	329	675	1014	2e-118	425
FX056516|FX056516.1	c59022_g1_i2	83.36	1088	123	14	1	1076	1242	201	0.0	1135
FX056517|FX056517.1	c69778_g1_i5	80.95	504	81	5	1	491	664	1165	2e-131	468
FX056519|FX056519.1	c60270_g1_i1	86.27	488	53	5	1	477	1534	1050	1e-161	569
FX056520|FX056520.1	c72063_g2_i3	92.66	395	20	2	1	386	638	244	1e-165	581
FX056522|FX056522.1	c73013_g1_i4	83.38	1053	109	15	1	1013	398	1424	0.0	1103
FX056524|FX056524.1	c73201_g1_i5	93.29	790	49	4	1	787	2246	1458	0.0	1171
FX056525|FX056525.1	c69418_g1_i3	78.20	835	126	17	1	813	828	28	0.0	659
FX056529|FX056529.1	c65977_g1_i1	87.03	1002	90	11	1	975	32	1020	0.0	1207
FX056532|FX056532.1	c68453_g1_i1	95.33	428	20	0	1	428	1258	831	0.0	682
FX056534|FX056534.1	c62982_g1_i2	80.58	551	66	5	1	512	450	998	1e-148	526
FX056537|FX056537.1	c70994_g1_i1	94.96	635	31	1	1	635	35	668	0.0	998
FX056538|FX056538.1	c69225_g3_i1	78.53	750	91	13	3	720	75	786	1e-180	632
FX056539|FX056539.1	c72677_g1_i5	90.02	401	32	5	1	396	314	711	2e-149	527
FX056540|FX056540.1	c69424_g1_i3	95.93	491	20	0	1	491	49	539	0.0	796
FX056542|FX056542.1	c51879_g1_i1	94.66	506	26	1	633	1138	18	522	0.0	787
FX056543|FX056543.1	c61784_g1_i1	91.25	503	40	4	1	501	92	592	0.0	695
FX056545|FX056545.1	c51513_g1_i1	89.57	719	58	5	1	719	41	742	0.0	951
FX056546|FX056546.1	c70285_g1_i3	93.99	333	18	2	1	333	171	501	2e-142	504
FX056547|FX056547.1	c68174_g2_i1	96.30	513	19	0	1	513	591	79	0.0	839
FX056548|FX056548.1	c68634_g1_i3	93.93	494	15	1	1	494	926	448	0.0	765
FX056549|FX056549.1	c47463_g1_i1	92.57	538	31	3	1	533	235	768	0.0	785
FX056550|FX056550.1	c56986_g1_i1	90.00	270	25	1	3	272	254	521	4e-100	363
FX056551|FX056551.1	c65998_g1_i1	90.67	418	24	3	1	409	824	413	1e-164	578
FX056552|FX056552.1	c68085_g1_i1	85.10	1040	110	15	1	1011	66	1089	0.0	1151
FX056553|FX056553.1	c64884_g1_i1	84.40	872	109	12	1	851	1247	382	0.0	930
FX056554|FX056554.1	c54861_g1_i1	79.80	688	118	10	1	671	169	852	1e-167	589
FX056557|FX056557.1	c71453_g1_i3	85.19	898	106	9	1	881	22	909	0.0	1003
FX056558|FX056558.1	c60675_g1_i1	94.49	381	21	0	1	381	34	414	6e-169	592
FX056560|FX056560.1	c58058_g1_i1	86.76	438	35	4	1	438	548	134	2e-150	531
FX056561|FX056561.1	c68038_g1_i2	91.88	579	36	2	1	577	1002	433	0.0	834
FX056562|FX056562.1	c61132_g1_i1	92.29	402	24	3	1	402	25	419	1e-164	578
FX056563|FX056563.1	c49065_g1_i2	92.71	384	25	3	31	412	1307	925	5e-158	556
FX056565|FX056565.1	c71537_g1_i2	93.04	618	43	0	1	618	1234	617	0.0	921
FX056566|FX056566.1	c73126_g1_i4	82.38	982	153	11	1	967	491	1467	0.0	960
FX056567|FX056567.1	c72144_g1_i7	91.13	406	34	2	1	406	886	483	3e-160	563
FX056570|FX056570.1	c72552_g1_i2	93.31	508	34	0	5	512	34	541	0.0	764
FX056573|FX056573.1	c57090_g1_i1	95.89	389	16	0	1	389	425	37	3e-180	630
FX056577|FX056577.1	c69156_g1_i3	94.02	468	28	0	1	468	128	595	0.0	719
FX056579|FX056579.1	c53675_g1_i1	97.57	247	6	0	42	288	414	168	7e-117	419
FX056580|FX056580.1	c46579_g1_i2	95.08	549	25	1	585	1131	586	38	0.0	866
FX056582|FX056582.1	c70673_g1_i1	91.64	1064	84	5	1	1062	1806	746	0.0	1499
FX056583|FX056583.1	c70427_g1_i2	75.53	1132	173	19	1	1062	481	1578	0.0	801
FX056584|FX056584.1	c70427_g1_i2	96.01	301	12	0	5	305	41	341	4e-138	489
FX056585|FX056585.1	c70082_g1_i3	93.32	823	41	2	1	809	151	973	0.0	1240
FX056587|FX056587.1	c69579_g1_i2	88.63	783	83	3	1	783	1171	395	0.0	1003
FX056588|FX056588.1	c65495_g1_i1	91.76	461	31	3	1	458	1065	609	0.0	654
FX056590|FX056590.1	c73081_g2_i6	96.02	327	13	0	1	327	572	246	3e-150	531
FX056591|FX056591.1	c69854_g1_i5	85.85	820	104	4	1	816	1053	242	0.0	949
FX056594|FX056594.1	c73277_g1_i31	95.50	489	19	1	1	489	1654	1169	0.0	782
FX056595|FX056595.1	c67735_g1_i1	94.55	532	28	1	1	531	108	639	0.0	825
FX056596|FX056596.1	c52272_g2_i1	94.07	523	22	2	387	908	119	633	0.0	803
FX056599|FX056599.1	c68438_g1_i1	83.58	883	86	14	1	865	898	57	0.0	930
FX056600|FX056600.1	c70236_g1_i1	90.48	273	22	1	1	269	268	540	4e-103	374
FX056602|FX056602.1	c73105_g4_i2	96.73	245	7	1	1	245	1436	1193	5e-112	403
FX056603|FX056603.1	c71409_g1_i7	81.65	665	73	9	2	642	640	1	0.0	654
FX056604|FX056604.1	c47591_g1_i2	98.32	179	3	0	1	179	345	523	9e-84	309
FX056605|FX056605.1	c64245_g1_i1	86.35	564	75	2	1	563	132	694	0.0	663
FX056606|FX056606.1	c69918_g1_i3	87.60	750	80	7	1	739	1037	290	0.0	913
FX056607|FX056607.1	c34588_g1_i1	87.18	663	72	8	5	659	1100	443	0.0	789
FX056608|FX056608.1	c71585_g1_i4	92.75	331	24	0	1	331	26	356	5e-138	489
FX056610|FX056610.1	c70919_g1_i2	81.15	711	103	9	1	695	1522	827	0.0	666
FX056611|FX056611.1	c49051_g1_i1	78.42	862	135	11	1	829	631	1474	0.0	713
FX056614|FX056614.1	c70571_g2_i5	96.77	589	19	0	1	589	1462	2050	0.0	976
FX056616|FX056616.1	c69055_g2_i4	89.81	746	76	0	1	746	319	1064	0.0	1003
FX056617|FX056617.1	c45061_g1_i1	87.84	510	33	5	1	509	849	368	0.0	645
FX056619|FX056619.1	c68029_g1_i1	94.56	662	30	2	1	657	1020	360	0.0	1029
FX056621|FX056621.1	c47568_g1_i1	94.91	432	12	6	1	431	64	486	0.0	663
FX056622|FX056622.1	c66355_g1_i1	92.67	409	30	0	1	409	379	787	1e-171	603
FX056624|FX056624.1	c57964_g1_i1	94.74	228	12	0	71	298	1	228	2e-98	358
FX056626|FX056626.1	c70833_g1_i4	81.30	385	54	3	70	454	1	367	1e-102	372
FX056627|FX056627.1	c66904_g2_i1	81.98	494	45	6	57	515	970	486	1e-141	502
FX056630|FX056630.1	c65013_g1_i1	85.40	582	60	8	2	580	588	29	0.0	654
FX056631|FX056631.1	c72824_g1_i5	91.47	633	50	2	1	633	1663	1035	0.0	893
FX056632|FX056632.1	c74257_g2_i1	79.00	843	120	11	17	837	2508	3315	0.0	724
FX056633|FX056633.1	c71971_g1_i3	81.99	433	60	3	1	432	2983	2568	1e-120	432
FX056635|FX056635.1	c73081_g2_i2	96.39	277	10	0	65	341	1	277	1e-127	455
FX056637|FX056637.1	c73662_g1_i15	95.68	532	22	1	1	531	652	1183	0.0	852
FX056640|FX056640.1	c50267_g2_i2	99.40	499	3	0	8	506	1	499	0.0	886
FX056641|FX056641.1	c66878_g1_i3	94.29	455	12	2	66	520	56	496	0.0	708
FX056646|FX056646.1	c72570_g1_i7	92.12	330	23	2	1	327	791	462	1e-132	471
FX056648|FX056648.1	c72813_g1_i1	94.17	326	19	0	1	326	1317	992	7e-142	502
FX056650|FX056650.1	c70408_g1_i1	91.62	597	47	1	1	594	599	3	0.0	850
FX056651|FX056651.1	c57354_g1_i2	94.17	446	26	0	1	446	706	261	0.0	688
FX056653|FX056653.1	c70539_g1_i2	91.55	426	36	0	1	426	1085	660	3e-173	607
FX056654|FX056654.1	c69998_g2_i1	94.22	398	22	1	1	397	545	942	2e-174	610
FX056655|FX056655.1	c71064_g1_i2	92.95	397	25	2	1	397	799	1192	3e-166	583
FX056657|FX056657.1	c67453_g1_i1	85.83	381	46	6	1	379	1131	757	5e-118	425
FX056658|FX056658.1	c71740_g2_i2	93.76	465	29	0	1	465	538	74	0.0	708
FX056659|FX056659.1	c50678_g1_i1	85.31	735	97	7	1	733	157	882	0.0	818
FX056664|FX056664.1	c62345_g1_i2	78.54	219	41	1	323	541	489	277	4e-46	185
FX056667|FX056667.1	c70416_g1_i1	88.86	1319	102	14	1	1298	1296	2	0.0	1694
FX056669|FX056669.1	c74187_g1_i4	89.53	258	26	1	50	306	1768	2025	5e-93	340
FX056670|FX056670.1	c74187_g1_i4	88.55	1808	157	10	1	1782	5851	4068	0.0	2327
FX056671|FX056671.1	c68513_g1_i6	96.75	369	12	0	1	369	278	646	6e-175	612
FX056673|FX056673.1	c65175_g1_i1	87.96	731	74	3	1	731	1182	1898	0.0	921
FX056674|FX056674.1	c71590_g1_i2	95.53	291	13	0	1	291	1781	2071	6e-131	466
FX056676|FX056676.1	c73623_g1_i1	87.85	321	37	1	1	319	1129	1449	2e-111	401
FX056685|FX056685.1	c71913_g2_i5	83.46	647	101	5	1	645	1516	874	0.0	668
FX056687|FX056687.1	c72151_g4_i2	91.58	819	65	3	3	821	679	1493	0.0	1157
FX056695|FX056695.1	c26093_g1_i1	91.12	946	80	4	1	945	118	1060	0.0	1314
FX056696|FX056696.1	c65010_g1_i1	86.46	539	58	5	1	528	536	2	0.0	634
FX056697|FX056697.1	c17829_g1_i1	90.82	403	34	2	1	403	415	814	8e-157	554
FX056701|FX056701.1	c67217_g1_i3	73.26	647	97	11	1	628	536	1125	9e-113	407
FX056704|FX056704.1	c72237_g1_i2	86.57	670	80	7	1	662	346	1013	0.0	780
FX056706|FX056706.1	c69633_g1_i1	83.75	1126	136	10	2	1094	19	1130	0.0	1204
FX056708|FX056708.1	c68587_g1_i2	86.28	656	68	9	1	648	33	674	0.0	756
FX056710|FX056710.1	c66101_g1_i1	92.20	359	28	0	1	359	50	408	9e-148	522
FX056711|FX056711.1	c73132_g2_i1	95.50	333	13	2	1	333	238	568	7e-149	526
FX056712|FX056712.1	c93215_g1_i1	83.64	220	36	0	2	221	220	1	2e-61	235
FX056714|FX056714.1	c67041_g2_i1	89.43	823	82	3	1	821	160	979	0.0	1083
FX056715|FX056715.1	c73091_g1_i1	95.57	451	16	2	3	450	447	896	0.0	719
FX056716|FX056716.1	c70642_g2_i1	89.87	622	28	5	2	588	127	748	0.0	847
FX056717|FX056717.1	c71761_g2_i1	86.17	622	73	6	3	616	663	47	0.0	719
FX056719|FX056719.1	c59661_g1_i1	77.67	739	138	6	1	726	1398	674	6e-167	587
FX056724|FX056724.1	c70771_g1_i6	85.81	437	61	1	1	436	484	920	8e-143	506
FX056731|FX056731.1	c66998_g1_i6	87.96	457	44	2	1	456	84	530	2e-164	578
FX056735|FX056735.1	c73199_g2_i1	75.64	866	169	21	239	1096	1	832	5e-157	554
FX056736|FX056736.1	c70933_g1_i4	87.32	773	82	12	1	764	1061	296	0.0	913
FX056737|FX056737.1	c68583_g1_i3	91.76	510	39	3	1	508	114	622	0.0	720
FX056739|FX056739.1	c64817_g1_i2	86.00	707	90	7	23	729	197	894	0.0	805
FX056740|FX056740.1	c69115_g1_i2	84.79	664	86	9	1	657	1408	753	0.0	715
FX056741|FX056741.1	c54878_g1_i1	94.85	388	20	0	1	388	74	461	2e-174	610
FX056744|FX056744.1	c70905_g5_i2	94.70	434	10	1	1	434	745	325	0.0	686
FX056745|FX056745.1	c70905_g5_i2	97.39	422	10	1	1	422	1887	1467	0.0	708
FX056747|FX056747.1	c7003_g2_i1	87.02	262	23	2	3	264	251	1	5e-87	320
FX056750|FX056750.1	c70656_g2_i12	96.96	626	18	1	1	625	800	1425	0.0	1040
FX056751|FX056751.1	c63968_g1_i2	92.56	712	53	0	2	713	1050	339	0.0	1045
FX056761|FX056761.1	c63236_g2_i1	77.94	893	150	16	217	1074	1480	600	0.0	693
FX056762|FX056762.1	c66872_g1_i2	88.07	1098	115	8	1	1096	106	1189	0.0	1368
FX056763|FX056763.1	c64397_g1_i3	95.09	468	23	0	4	471	107	574	0.0	740
FX056768|FX056768.1	c57915_g1_i2	79.69	970	126	15	3	968	1382	480	0.0	857
FX056769|FX056769.1	c73933_g2_i4	82.81	506	59	6	1	483	251	751	2e-146	518
FX056770|FX056770.1	c74061_g1_i1	92.26	478	37	0	1	478	2393	2870	0.0	695
FX056771|FX056771.1	c70378_g1_i4	86.44	413	53	3	1	412	558	968	9e-136	482
FX056775|FX056775.1	c73024_g1_i2	86.31	1147	125	17	64	1194	1707	577	0.0	1314
FX056780|FX056780.1	c72410_g1_i1	93.16	424	29	0	2	425	399	822	0.0	634
FX056783|FX056783.1	c71819_g1_i2	93.11	421	28	1	1	421	472	891	1e-178	625
FX056787|FX056787.1	c74384_g2_i1	86.32	687	94	0	1	687	1361	675	0.0	816
FX056792|FX056792.1	c17815_g1_i1	91.28	195	17	0	129	323	1	195	2e-73	275
FX056793|FX056793.1	c64288_g1_i2	85.67	349	47	3	1	348	67	413	3e-109	394
FX056794|FX056794.1	c49735_g1_i1	91.06	179	16	0	1	179	179	1	3e-66	251
FX056797|FX056797.1	c74140_g1_i1	91.65	1042	64	6	1	1041	3111	2092	0.0	1481
FX056803|FX056803.1	c43286_g1_i1	95.41	218	10	0	6	223	251	468	2e-95	349
FX056805|FX056805.1	c61567_g1_i1	90.21	582	57	0	1	582	175	756	0.0	792
FX056806|FX056806.1	c66628_g1_i1	94.06	101	6	0	1	101	576	676	3e-37	156
FX056808|FX056808.1	c68419_g1_i2	94.85	97	5	0	1	97	97	1	1e-36	152
FX056813|FX056813.1	c71510_g2_i2	87.89	322	39	0	2	323	878	557	2e-112	405
FX056815|FX056815.1	c72671_g1_i8	90.20	357	30	3	1	353	204	559	3e-134	477
FX056817|FX056817.1	c62607_g2_i1	90.81	283	26	0	169	451	629	347	4e-109	394
FX056820|FX056820.1	c73444_g4_i1	94.89	372	18	1	1	372	318	688	1e-165	581
FX056821|FX056821.1	c72640_g1_i6	93.66	331	21	0	1	331	493	823	8e-142	502
FX056822|FX056822.1	c84781_g1_i1	85.78	429	45	7	67	493	451	37	1e-135	482
FX056824|FX056824.1	c73901_g5_i2	74.91	291	55	3	194	468	454	166	2e-50	199
FX056825|FX056825.1	c69814_g1_i2	92.74	317	22	1	1	317	963	1278	2e-130	464
FX056827|FX056827.1	c67417_g3_i4	75.03	941	147	16	1	905	44	932	0.0	645
FX056829|FX056829.1	c68793_g1_i7	89.60	346	35	1	2	346	1457	1112	9e-129	459
FX056830|FX056830.1	c73333_g2_i1	97.30	592	16	0	4	595	773	182	0.0	996
FX056833|FX056833.1	c72770_g1_i1	90.00	450	45	0	2	451	990	1439	1e-173	609
FX056838|FX056838.1	c70045_g1_i2	93.05	532	37	0	1	532	532	1063	0.0	792
FX056840|FX056840.1	c66869_g4_i2	87.27	770	80	2	2	759	929	166	0.0	955
FX056844|FX056844.1	c70488_g1_i1	98.06	206	4	0	156	361	872	667	3e-97	354
FX056846|FX056846.1	c66350_g1_i1	89.43	530	56	0	1	530	115	644	0.0	704
FX056848|FX056848.1	c70776_g1_i1	82.24	1329	169	19	1	1299	448	1739	0.0	1308
FX056850|FX056850.1	c73952_g2_i8	94.27	314	18	0	1	314	495	808	6e-137	486
FX056852|FX056852.1	c70648_g2_i2	93.42	319	21	0	1	319	344	26	5e-135	480
FX056854|FX056854.1	c73793_g1_i1	92.44	622	47	0	1	622	1785	1164	0.0	910
FX056856|FX056856.1	c73375_g1_i1	95.28	318	15	0	1	318	436	753	6e-143	506
FX056858|FX056858.1	c73375_g1_i1	94.65	299	16	0	14	312	4812	4514	1e-131	468
FX056861|FX056861.1	c73831_g2_i7	91.28	149	13	0	49	197	1463	1315	7e-54	210
FX056862|FX056862.1	c73769_g1_i3	88.17	338	32	6	1	331	955	619	4e-114	410
FX056864|FX056864.1	c71642_g1_i2	90.51	896	81	4	1	895	242	1134	0.0	1218
FX056866|FX056866.1	c44535_g1_i1	78.08	260	46	6	123	378	1	253	2e-49	196
FX056868|FX056868.1	c62995_g1_i5	88.39	336	37	1	1	336	231	564	1e-119	428
FX056870|FX056870.1	c91210_g1_i1	76.81	539	52	8	1	472	653	1185	1e-122	439
FX056873|FX056873.1	c71438_g3_i5	88.46	771	82	4	1	765	1119	350	0.0	978
FX056874|FX056874.1	c68189_g1_i1	84.47	1198	140	12	5	1166	60	1247	0.0	1310
FX056875|FX056875.1	c72552_g1_i1	86.34	227	31	0	75	301	117	343	2e-71	269
FX056876|FX056876.1	c71666_g2_i2	90.28	216	21	0	69	284	220	5	2e-79	295
FX056877|FX056877.1	c71827_g1_i2	97.34	301	8	0	1	301	34	334	2e-143	508
FX056878|FX056878.1	c43961_g1_i2	93.33	180	12	0	1	180	180	1	5e-72	271
FX056882|FX056882.1	c72877_g1_i6	86.40	684	76	6	1	673	314	991	0.0	803
FX056884|FX056884.1	c66653_g1_i1	81.85	1036	131	17	1	1001	1029	16	0.0	996
FX056885|FX056885.1	c65181_g1_i1	84.64	560	61	6	7	543	270	827	2e-176	618
FX056886|FX056886.1	c72133_g2_i2	96.00	400	16	0	1	400	415	814	0.0	650
FX056887|FX056887.1	c69841_g1_i3	80.61	1176	169	21	1	1144	462	1610	0.0	1052
FX056889|FX056889.1	c68918_g1_i1	85.16	1065	126	17	2	1047	1056	5	0.0	1160
FX056890|FX056890.1	c71314_g1_i1	80.97	925	123	14	9	922	903	21	0.0	859
FX056891|FX056891.1	c74038_g2_i4	89.86	424	30	3	277	696	1	415	1e-161	569
FX056892|FX056892.1	c70207_g1_i2	91.53	413	35	0	1	413	499	911	8e-167	587
FX056893|FX056893.1	c72102_g4_i5	91.55	817	46	5	2	814	939	142	0.0	1160
FX056894|FX056894.1	c72102_g6_i3	74.93	1077	172	21	118	1156	1	1017	0.0	719
FX056895|FX056895.1	c64240_g2_i1	72.36	1060	181	22	158	1152	1249	237	2e-168	592
FX056896|FX056896.1	c68658_g2_i1	94.69	490	26	0	1	490	224	713	0.0	767
FX056897|FX056897.1	c72102_g4_i1	91.34	1039	74	6	24	1060	1624	600	0.0	1456
FX056900|FX056900.1	c72167_g1_i8	96.08	1021	38	2	1	1019	47	1067	0.0	1654
FX056901|FX056901.1	c72326_g1_i2	84.92	1028	119	14	3	1017	841	1845	0.0	1124
FX056903|FX056903.1	c67435_g1_i1	86.75	687	64	12	440	1101	1	685	0.0	800
FX056905|FX056905.1	c72956_g2_i1	85.48	854	101	8	1	836	865	17	0.0	966
FX056906|FX056906.1	c71293_g1_i2	73.09	695	106	14	3	650	1571	911	4e-117	421
FX056909|FX056909.1	c73859_g1_i1	79.54	1046	153	17	358	1362	1206	181	0.0	901
FX056912|FX056912.1	c55176_g1_i1	88.89	99	11	0	248	346	1	99	2e-29	129
FX056917|FX056917.1	c67145_g1_i1	77.21	509	52	9	66	529	374	863	2e-114	412
FX056918|FX056918.1	c66877_g1_i1	88.48	408	47	0	1	408	252	659	3e-148	524
FX056919|FX056919.1	c61379_g1_i1	90.19	367	36	0	1	367	479	113	3e-141	500
FX056920|FX056920.1	c73309_g2_i2	93.77	337	21	0	6	342	609	273	4e-145	513
FX056922|FX056922.1	c70350_g1_i4	75.34	1018	184	15	1	995	1769	796	0.0	697
FX056923|FX056923.1	c72905_g1_i1	92.11	545	42	1	6	550	105	648	0.0	785
FX056924|FX056924.1	c46184_g1_i1	93.22	354	24	0	1	354	393	40	2e-150	531
FX056926|FX056926.1	c72511_g1_i2	91.83	306	23	2	3	308	378	681	1e-120	432
FX056928|FX056928.1	c65389_g1_i2	85.57	388	48	6	124	511	1	380	2e-119	428
FX056934|FX056934.1	c65269_g1_i5	91.26	286	25	0	35	320	1088	803	5e-112	403
FX056936|FX056936.1	c73483_g1_i2	88.12	320	33	3	1	317	1302	985	2e-110	398
FX056939|FX056939.1	c73477_g1_i6	83.75	1071	105	11	1	1009	1124	61	0.0	1160
FX056941|FX056941.1	c73237_g2_i4	92.42	422	32	0	12	433	69	490	2e-176	618
FX056942|FX056942.1	c51866_g1_i1	89.34	244	22	2	1	240	395	638	2e-86	318
FX056944|FX056944.1	c59718_g2_i2	91.41	454	39	0	1	454	342	795	0.0	643
FX056945|FX056945.1	c70702_g1_i3	90.54	349	29	2	1	347	88	434	1e-133	475
FX056948|FX056948.1	c73816_g1_i10	84.32	657	84	8	1	653	904	263	0.0	702
FX056952|FX056952.1	c70613_g1_i4	92.47	93	7	0	1	93	410	502	2e-31	136
FX056953|FX056953.1	c72324_g1_i3	94.84	581	30	0	1	581	711	1291	0.0	913
FX056957|FX056957.1	c67533_g1_i1	96.22	397	14	1	1	396	1170	774	0.0	645
FX056958|FX056958.1	c62953_g1_i1	85.36	567	68	6	1	563	41	596	0.0	636
FX056959|FX056959.1	c70535_g1_i4	84.11	944	126	12	1	930	1332	399	0.0	994
FX056961|FX056961.1	c72599_g3_i6	86.15	231	19	2	1	218	188	418	2e-73	275
FX056962|FX056962.1	c69422_g3_i1	83.57	572	74	4	1	554	961	392	2e-173	609
FX056963|FX056963.1	c69422_g1_i3	96.30	433	16	0	1	433	76	508	0.0	710
FX056971|FX056971.1	c74070_g4_i1	78.63	234	47	1	1	234	991	761	2e-49	196
FX056976|FX056976.1	c63045_g1_i1	84.04	188	30	0	130	317	1	188	3e-52	205
FX056978|FX056978.1	c73952_g2_i3	94.06	387	23	0	1	387	547	161	2e-169	594
FX056979|FX056979.1	c72146_g2_i1	90.33	300	26	2	1	300	354	58	2e-112	405
FX056990|FX056990.1	c64630_g1_i3	86.74	694	78	5	1	684	805	116	0.0	827
FX056991|FX056991.1	c67603_g1_i3	83.50	588	85	8	37	618	1195	614	2e-170	598
FX056992|FX056992.1	c71535_g1_i2	87.47	439	47	3	5	442	46	477	1e-152	538
FX056994|FX056994.1	c66071_g1_i4	87.88	495	56	2	5	495	613	119	2e-176	618
FX056995|FX056995.1	c90507_g1_i1	96.24	186	7	0	117	302	329	144	4e-82	304
FX056999|FX056999.1	c67171_g1_i1	95.29	382	18	0	1	382	670	289	8e-174	609
FX057000|FX057000.1	c73047_g1_i5	89.36	423	45	0	2	424	427	5	5e-159	560
FX057001|FX057001.1	c73763_g1_i8	89.56	709	72	2	3	711	2155	1449	0.0	939
FX057005|FX057005.1	c69234_g1_i2	91.44	362	31	0	1	362	397	36	6e-145	513
FX057011|FX057011.1	c71297_g1_i3	92.68	314	23	0	1	314	124	437	6e-130	462
FX057013|FX057013.1	c69050_g1_i2	84.49	432	37	8	1	430	955	552	2e-131	468
FX057016|FX057016.1	c69833_g1_i5	89.71	379	30	3	22	391	311	689	9e-142	502
FX057019|FX057019.1	c74181_g1_i4	87.43	724	80	4	1	721	3248	2533	0.0	888
FX057024|FX057024.1	c70341_g1_i4	75.87	1090	215	20	26	1097	105	1164	0.0	733
FX057025|FX057025.1	c61628_g1_i1	91.01	345	28	1	1	342	268	612	3e-135	480
FX057026|FX057026.1	c59149_g1_i1	92.69	424	30	1	1	424	58	480	1e-177	621
FX057028|FX057028.1	c67202_g1_i1	79.12	91	14	4	241	328	1115	1027	2e-10	66.2
FX057032|FX057032.1	c49893_g2_i1	86.92	107	14	0	58	164	929	823	7e-30	131
FX057038|FX057038.1	c50217_g1_i1	92.00	350	28	0	1	350	409	60	7e-143	506
FX057039|FX057039.1	c64153_g1_i1	95.05	323	16	0	1	323	290	612	3e-144	511
FX057041|FX057041.1	c71636_g1_i3	86.19	970	114	8	1	963	1238	282	0.0	1128
FX057042|FX057042.1	c72935_g1_i1	83.04	920	105	11	1	879	735	1644	0.0	953
FX057044|FX057044.1	c73586_g1_i4	91.72	145	12	0	1	145	1911	2055	3e-53	208
FX057048|FX057048.1	c64499_g1_i4	95.19	395	18	1	5	399	157	550	4e-178	623
FX057049|FX057049.1	c74366_g1_i2	88.17	169	20	0	389	557	699	531	3e-55	215
FX057051|FX057051.1	c74367_g3_i1	85.52	518	73	2	174	690	1774	2290	1e-167	589
FX057052|FX057052.1	c69225_g6_i4	88.65	141	16	0	99	239	29	169	1e-45	183
FX057054|FX057054.1	c87709_g1_i1	75.10	245	45	6	270	500	596	838	8e-37	154
FX057055|FX057055.1	c28490_g1_i2	74.42	301	63	2	46	332	9	309	1e-50	199
FX057056|FX057056.1	c73273_g1_i7	86.70	684	74	6	9	681	89	766	0.0	812
FX057057|FX057057.1	c74341_g5_i3	90.24	779	74	2	3	780	2026	2803	0.0	1056
FX057058|FX057058.1	c74366_g1_i2	85.42	240	33	2	60	298	386	148	4e-71	268
FX057059|FX057059.1	c65820_g2_i2	89.66	87	7	1	534	618	407	493	1e-24	114
FX057061|FX057061.1	c74367_g3_i1	87.18	117	12	1	205	321	2517	2404	4e-33	141
FX057062|FX057062.1	c74366_g1_i2	91.93	161	13	0	156	316	652	492	2e-60	232
FX057063|FX057063.1	c73537_g2_i6	74.12	456	86	9	159	599	522	84	4e-74	279
FX057064|FX057064.1	c74366_g1_i2	83.67	349	57	0	1	349	765	417	1e-102	372
FX057065|FX057065.1	c74355_g2_i7	91.11	90	8	0	498	587	114	203	1e-28	127
FX057066|FX057066.1	c74358_g7_i2	84.33	134	21	0	89	222	139	6	7e-35	147
FX057067|FX057067.1	c72943_g4_i3	78.23	147	24	1	2	140	1575	1429	2e-27	123
FX057068|FX057068.1	c74367_g3_i1	91.54	130	9	2	77	206	2536	2409	4e-44	178
FX057070|FX057070.1	c70259_g1_i3	77.65	756	136	12	2	732	385	1132	3e-164	578
FX057071|FX057071.1	c74367_g3_i1	88.43	121	11	1	478	595	2408	2528	1e-36	154
FX057072|FX057072.1	c74366_g1_i2	85.15	431	64	0	10	440	951	521	6e-138	489
FX057073|FX057073.1	c74367_g3_i1	89.68	126	13	0	356	481	2517	2392	3e-41	168
FX057074|FX057074.1	c74366_g1_i2	95.21	167	8	0	41	207	314	148	1e-70	266
FX057076|FX057076.1	c74367_g3_i1	88.59	149	15	2	142	289	2528	2381	3e-46	185
FX057077|FX057077.1	c74366_g1_i2	91.60	357	29	1	1	356	766	410	7e-143	506
FX057078|FX057078.1	c47943_g1_i3	79.27	193	32	5	7	195	198	386	3e-36	152
FX057079|FX057079.1	c74367_g3_i1	85.33	150	18	1	108	257	2387	2532	1e-41	170
FX057080|FX057080.1	c74367_g3_i1	89.88	168	17	0	88	255	2350	2517	1e-58	226
FX057081|FX057081.1	c28007_g1_i2	81.63	196	32	3	33	227	3	195	5e-45	181
FX057084|FX057084.1	c74367_g3_i1	79.02	610	95	5	431	1040	2531	1955	5e-150	531
FX057085|FX057085.1	c74366_g1_i2	94.38	89	5	0	129	217	236	148	4e-32	138
FX057087|FX057087.1	c74366_g1_i2	86.13	137	17	1	523	659	551	417	2e-38	159
FX057088|FX057088.1	c74367_g3_i1	87.06	170	20	1	55	222	2525	2356	3e-52	205
FX057089|FX057089.1	c57178_g1_i2	77.78	198	33	6	269	461	680	489	6e-33	141
FX057092|FX057092.1	c64350_g1_i3	74.50	298	50	6	1	273	1145	849	6e-48	192
FX057093|FX057093.1	c74366_g1_i2	92.78	97	6	1	637	733	244	149	2e-32	140
FX057094|FX057094.1	c74366_g1_i2	91.78	73	6	0	179	251	220	148	3e-22	105
FX057095|FX057095.1	c67374_g1_i3	81.88	552	92	7	152	696	475	1025	6e-147	520
FX057100|FX057100.1	c70185_g1_i3	76.24	850	116	19	3	820	963	1758	8e-175	614
FX057102|FX057102.1	c67303_g1_i7	78.38	296	58	6	27	319	1280	988	5e-58	224
FX057104|FX057104.1	c74366_g1_i2	94.44	72	4	0	307	378	219	148	4e-24	113
FX057105|FX057105.1	c72316_g1_i6	76.49	285	53	6	188	470	1400	1128	9e-50	197
FX057106|FX057106.1	c73482_g4_i1	77.91	258	46	5	331	581	254	1	3e-49	196
FX057107|FX057107.1	c74367_g3_i1	84.89	139	21	0	172	310	2517	2379	1e-37	156
FX057108|FX057108.1	c74367_g3_i1	82.29	192	33	1	309	499	2534	2343	1e-47	190
FX057113|FX057113.1	c74366_g1_i2	82.19	320	53	2	286	601	625	306	4e-85	315
FX057114|FX057114.1	c65286_g1_i2	78.24	556	101	15	518	1057	1230	1781	4e-113	408
FX057115|FX057115.1	c71988_g2_i1	77.40	323	45	2	96	413	7	306	1e-71	269
FX057116|FX057116.1	c74366_g1_i2	82.89	187	30	2	138	323	335	150	7e-47	187
FX057117|FX057117.1	c74367_g3_i1	91.19	352	31	0	213	564	2166	2517	3e-139	495
FX057119|FX057119.1	c74341_g5_i3	89.34	319	33	1	71	388	2506	2824	8e-117	419
FX057120|FX057120.1	c74358_g7_i2	92.68	82	6	0	72	153	89	8	8e-27	122
FX057121|FX057121.1	c74193_g2_i2	83.62	1569	205	23	1	1538	177	1724	0.0	1615
FX057122|FX057122.1	c67138_g2_i1	94.34	53	3	0	354	406	691	743	3e-15	82.4
FX057123|FX057123.1	c74366_g1_i2	90.09	111	11	0	107	217	258	148	6e-36	150
FX057124|FX057124.1	c74367_g3_i1	86.27	233	30	2	118	348	2529	2297	1e-71	269
FX057125|FX057125.1	c74367_g3_i1	80.70	171	28	2	574	744	2533	2368	3e-37	156
FX057127|FX057127.1	c74366_g1_i2	86.67	120	14	2	115	234	271	154	5e-32	138
FX057128|FX057128.1	c74367_g3_i1	89.57	115	12	0	39	153	2525	2411	5e-37	154
FX057129|FX057129.1	c40085_g1_i1	77.90	362	59	6	1	348	361	7	1e-75	284
FX057131|FX057131.1	c74367_g3_i1	90.84	131	11	1	132	261	2387	2517	1e-44	179
FX057132|FX057132.1	c74366_g1_i2	82.67	202	21	4	342	536	342	148	6e-51	201
FX057134|FX057134.1	c11706_g1_i2	79.33	208	29	6	4	206	245	47	9e-41	167
FX057135|FX057135.1	c74367_g3_i1	92.89	225	16	0	68	292	2293	2517	2e-91	334
FX057136|FX057136.1	c74341_g5_i3	85.81	310	43	1	177	486	2861	3169	4e-98	358
FX057137|FX057137.1	c73027_g1_i5	77.98	554	80	7	1	548	1165	648	4e-127	455
FX057138|FX057138.1	c74341_g5_i3	81.60	250	46	0	1	250	2920	3169	6e-64	244
FX057139|FX057139.1	c74355_g2_i7	88.97	145	14	2	90	233	101	244	1e-45	183
FX057141|FX057141.1	c74341_g5_i3	85.68	391	55	1	135	524	2782	3172	7e-126	450
FX057143|FX057143.1	c74367_g3_i1	85.51	138	19	1	432	569	2522	2386	2e-37	156
FX057144|FX057144.1	c74367_g3_i1	88.07	176	20	1	1	175	2341	2516	1e-56	219
FX057145|FX057145.1	c74341_g5_i3	91.26	183	16	0	1	183	2987	3169	2e-68	259
FX057146|FX057146.1	c74358_g3_i3	92.50	80	6	0	308	387	346	267	4e-26	118
FX057149|FX057149.1	c74341_g5_i3	92.37	642	49	0	24	665	2528	3169	0.0	937
FX057150|FX057150.1	c68032_g3_i1	83.71	264	35	2	109	364	367	104	5e-75	280
FX057151|FX057151.1	c74341_g5_i3	89.76	205	19	1	1	205	2967	3169	1e-72	273
FX057152|FX057152.1	c74341_g5_i3	84.80	296	44	1	1	295	2872	3167	4e-89	327
FX057153|FX057153.1	c74367_g3_i1	92.17	115	9	0	209	323	2517	2403	1e-40	167
FX057154|FX057154.1	c44552_g1_i2	77.06	388	71	11	606	979	942	1325	3e-70	266
FX057155|FX057155.1	c74366_g1_i2	88.48	434	50	0	1	434	850	417	1e-158	558
FX057156|FX057156.1	c72840_g5_i1	91.39	267	23	0	1	267	267	1	5e-104	378
FX057157|FX057157.1	c72800_g2_i4	80.81	99	18	1	49	147	574	477	2e-17	89.7
FX057158|FX057158.1	c72943_g4_i3	84.92	126	16	2	140	265	1555	1433	1e-31	136
FX057160|FX057160.1	c16879_g1_i1	75.62	402	63	8	175	571	398	27	8e-74	279
FX057162|FX057162.1	c74367_g3_i1	83.27	544	76	4	1	542	1917	2447	4e-161	567
FX057163|FX057163.1	c74366_g1_i2	93.02	86	6	0	364	449	233	148	3e-29	129
FX057164|FX057164.1	c74341_g5_i3	87.60	855	104	2	1	854	2316	3169	0.0	1058
FX057165|FX057165.1	c70904_g1_i2	74.75	693	143	14	240	916	361	1037	1e-118	426
FX057166|FX057166.1	c67377_g1_i3	74.77	329	64	7	94	418	794	481	8e-52	205
FX057167|FX057167.1	c68032_g3_i1	86.76	204	27	0	113	316	497	294	9e-65	246
FX057168|FX057168.1	c74358_g7_i2	91.03	78	7	0	219	296	84	7	2e-23	109
FX057169|FX057169.1	c73380_g1_i3	77.98	386	77	5	7	385	2914	2530	3e-80	298
FX057170|FX057170.1	c68032_g3_i1	82.67	450	71	3	262	705	499	51	8e-127	453
FX057171|FX057171.1	c74367_g3_i1	82.92	814	90	8	318	1082	1704	2517	0.0	850
FX057172|FX057172.1	c74366_g1_i2	83.27	514	86	0	1	514	1006	493	5e-153	540
FX057173|FX057173.1	c74367_g3_i1	89.46	873	92	0	1	873	1645	2517	0.0	1160
FX057174|FX057174.1	c67561_g3_i8	88.00	50	6	0	69	118	1355	1404	7e-10	64.4
FX057175|FX057175.1	c74366_g1_i2	91.59	107	8	1	64	170	269	164	2e-35	149
FX057176|FX057176.1	c68719_g1_i3	77.51	249	36	7	384	630	95	325	2e-45	183
FX057177|FX057177.1	c59840_g1_i3	75.58	303	49	5	1	285	702	407	9e-55	214
FX057178|FX057178.1	c74367_g3_i1	93.85	130	8	0	123	252	2388	2517	1e-50	199
FX057179|FX057179.1	c68032_g3_i1	87.01	77	6	1	226	302	73	1	1e-18	93.3
FX057181|FX057181.1	c74358_g7_i2	87.93	116	11	1	307	422	113	1	3e-34	145
FX057236|FX057236.1	c73719_g1_i1	68.59	882	146	23	15	889	3011	3768	2e-97	356
FX057238|FX057238.1	c51142_g1_i1	74.47	423	96	6	310	722	137	557	1e-68	260
FX057241|FX057241.1	c65179_g1_i6	67.48	652	128	15	1	591	38	666	6e-59	228
FX057242|FX057242.1	c66190_g1_i7	69.11	191	24	6	126	316	757	602	6e-16	84.2
FX057243|FX057243.1	c83298_g1_i1	73.90	341	68	8	6	344	58	379	6e-50	197
FX057245|FX057245.1	c80818_g1_i1	79.29	169	35	0	271	439	308	140	9e-35	147
FX057247|FX057247.1	c38009_g1_i1	77.29	295	50	4	83	365	60	349	3e-59	228
FX057248|FX057248.1	c71901_g4_i3	78.49	93	20	0	1	93	132	40	4e-14	78.8
FX057249|FX057249.1	c71915_g4_i2	94.78	747	30	1	1	738	9	755	0.0	1175
FX057250|FX057250.1	c73812_g1_i3	70.33	482	100	11	5	445	2894	3373	7e-55	214
FX057251|FX057251.1	c68163_g3_i6	92.86	154	11	0	159	312	1	154	2e-59	228
FX057254|FX057254.1	c56039_g2_i1	83.20	125	19	2	201	323	388	264	7e-28	123
FX057255|FX057255.1	c71830_g1_i5	74.92	295	43	5	124	387	395	101	3e-52	205
FX057256|FX057256.1	c68731_g1_i6	85.34	341	38	2	11	350	938	609	1e-108	392
FX057257|FX057257.1	c53866_g1_i4	78.81	453	81	11	1	445	1075	630	2e-95	349
FX057258|FX057258.1	c71055_g1_i4	79.04	272	50	6	3	272	988	722	5e-55	214
FX057259|FX057259.1	c60480_g1_i1	77.56	829	165	13	1	813	44	867	4e-176	618
FX057260|FX057260.1	c61803_g1_i1	81.10	365	52	10	189	542	537	179	3e-86	318
FX057261|FX057261.1	c72849_g2_i5	82.06	457	81	1	1	457	196	651	2e-126	452
FX057264|FX057264.1	c59511_g1_i1	84.27	178	23	2	3	176	427	603	7e-48	190
FX057267|FX057267.1	c66203_g1_i5	89.74	39	4	0	105	143	1253	1291	2e-06	53.6
FX057268|FX057268.1	c72707_g1_i1	92.12	444	24	4	1	433	144	587	0.0	636
FX057269|FX057269.1	c34018_g1_i2	84.59	331	50	1	3	333	209	538	5e-100	363
FX057271|FX057271.1	c65619_g1_i1	75.13	398	80	11	12	396	224	615	3e-62	239
FX057277|FX057277.1	c51576_g1_i1	76.14	197	43	4	1	194	598	793	2e-29	129
FX057281|FX057281.1	c68022_g1_i4	86.01	243	31	3	80	322	473	234	2e-73	275
FX057282|FX057282.1	c73635_g2_i5	76.56	930	144	17	22	901	2276	1371	0.0	684
FX057289|FX057289.1	c56787_g1_i1	81.08	111	20	1	115	224	223	113	2e-21	102
FX057291|FX057291.1	c72984_g1_i8	76.46	395	68	9	1	391	1428	1055	2e-73	275
FX057293|FX057293.1	c83178_g1_i1	76.02	171	31	2	283	443	1	171	1e-27	123
FX057294|FX057294.1	c72128_g1_i1	71.25	939	193	23	3	931	1128	1999	2e-123	443
FX057300|FX057300.1	c73286_g1_i1	86.80	250	30	3	16	262	722	473	4e-78	291
FX057302|FX057302.1	c1176_g1_i1	78.29	152	25	4	10	160	169	25	5e-25	114
FX057305|FX057305.1	c91289_g1_i1	75.35	142	33	2	151	291	212	352	6e-18	91.5
FX057306|FX057306.1	c74191_g3_i2	84.35	115	18	0	227	341	3299	3185	1e-28	127
FX057307|FX057307.1	c80039_g1_i1	73.95	119	14	4	5	118	113	7	2e-12	73.4
FX057308|FX057308.1	c61281_g1_i1	77.32	269	53	4	1	265	506	770	1e-50	199
FX057309|FX057309.1	c90947_g1_i1	79.67	123	23	2	342	464	304	184	4e-21	102
FX057310|FX057310.1	c68538_g2_i5	75.27	368	71	9	7	358	481	844	3e-60	232
FX057311|FX057311.1	c69629_g1_i3	76.95	295	63	4	256	549	1026	1316	3e-54	212
FX057315|FX057315.1	c64499_g1_i3	93.62	47	3	0	269	315	1	47	4e-12	71.6
FX057317|FX057317.1	c70484_g3_i9	78.22	303	63	3	53	353	662	361	1e-62	239
FX057320|FX057320.1	c65210_g1_i1	71.49	249	53	4	1	248	682	451	7e-29	127
FX057322|FX057322.1	c71297_g1_i3	85.51	421	56	5	41	459	1526	1109	8e-131	466
FX057323|FX057323.1	c73548_g3_i6	83.58	134	12	2	306	430	1930	1798	1e-33	143
FX057325|FX057325.1	c45515_g1_i1	90.51	369	35	0	16	384	240	608	2e-143	508
FX057327|FX057327.1	c66744_g1_i1	68.29	246	59	10	100	331	277	517	7e-10	64.4
FX057328|FX057328.1	c53266_g1_i2	73.09	550	97	11	1	518	4	534	2e-87	322
FX057333|FX057333.1	c73291_g3_i3	78.11	338	64	7	101	430	394	729	8e-67	253
FX057334|FX057334.1	c78633_g1_i1	71.06	311	70	11	245	545	512	212	1e-27	123
FX057335|FX057335.1	c69396_g1_i1	81.82	55	10	0	147	201	735	789	4e-07	55.4
FX057336|FX057336.1	c25552_g1_i3	73.22	422	74	8	74	474	133	536	3e-66	251
FX057338|FX057338.1	c59304_g2_i1	74.66	371	63	5	5	370	143	487	3e-66	251
FX057339|FX057339.1	c72373_g1_i4	92.32	625	47	1	1	625	361	984	0.0	908
FX057342|FX057342.1	c68152_g2_i1	82.30	322	26	7	7	304	624	310	6e-87	320
FX057344|FX057344.1	c71379_g5_i4	92.00	50	4	0	232	281	140	91	1e-12	73.4
FX057347|FX057347.1	c4171_g1_i1	88.24	187	22	0	10	196	38	224	1e-62	239
FX057348|FX057348.1	c73067_g4_i6	86.52	89	11	1	299	387	446	359	9e-22	104
FX057349|FX057349.1	c47967_g1_i1	75.40	378	83	7	25	396	52	425	9e-63	241
FX057353|FX057353.1	c92844_g1_i1	71.10	308	81	6	23	322	10	317	6e-31	134
FX057355|FX057355.1	c73068_g1_i2	71.90	210	44	5	17	212	1169	961	8e-22	104
FX057358|FX057358.1	c68158_g1_i7	71.07	318	63	10	176	490	79	370	2e-32	140
FX057359|FX057359.1	c70869_g1_i4	89.97	329	27	2	1	326	816	1141	3e-123	441
FX057360|FX057360.1	c71201_g3_i3	78.99	338	41	3	181	490	3357	3022	6e-82	304
FX057363|FX057363.1	c5899_g1_i1	76.83	246	49	6	13	252	255	12	8e-41	167
FX057364|FX057364.1	c65128_g1_i3	70.92	337	66	6	2	312	209	539	2e-41	168
FX057366|FX057366.1	c37247_g1_i1	83.96	293	40	7	17	306	58	346	2e-78	291
FX057367|FX057367.1	c16923_g1_i1	78.88	251	46	5	248	493	15	263	8e-50	197
FX057368|FX057368.1	c74365_g1_i5	75.68	148	36	0	221	368	774	921	2e-22	105
FX057370|FX057370.1	c73367_g1_i13	75.17	604	122	3	1	577	541	1143	3e-118	425
FX057376|FX057376.1	c73361_g1_i2	85.04	548	81	1	6	553	1237	691	8e-176	616
FX057378|FX057378.1	c71726_g1_i2	75.75	334	65	4	54	377	801	1128	7e-61	233
FX057382|FX057382.1	c64408_g1_i2	93.39	348	23	0	1	348	155	502	2e-148	524
FX057384|FX057384.1	c74272_g3_i3	84.77	256	35	1	2	253	342	87	1e-76	286
FX057386|FX057386.1	c74272_g3_i3	85.80	345	47	2	9	352	486	143	3e-109	394
FX057388|FX057388.1	c64648_g1_i1	75.86	203	47	2	66	268	283	83	3e-32	138
FX057399|FX057399.1	c68382_g1_i6	74.50	353	66	8	6	347	183	522	5e-56	217
FX057401|FX057401.1	c69013_g1_i1	85.09	597	72	9	12	596	206	797	0.0	650
FX057403|FX057403.1	c66497_g1_i1	85.29	68	10	0	144	211	68	1	5e-14	78.8
FX057404|FX057404.1	c66497_g1_i1	90.73	302	27	1	1	302	301	1	1e-115	416
FX057405|FX057405.1	c61942_g1_i1	78.00	250	48	5	16	260	248	1	1e-46	187
FX057407|FX057407.1	c59958_g1_i4	79.40	369	68	8	3	366	1019	654	2e-79	295
FX057408|FX057408.1	c73337_g1_i3	80.06	351	64	4	1	348	1704	1357	1e-82	306
FX057410|FX057410.1	c57329_g2_i3	80.77	286	34	5	1	271	140	419	3e-70	264
FX057411|FX057411.1	c59776_g1_i2	74.74	289	60	7	3	280	444	730	4e-42	172
FX057413|FX057413.1	c71025_g2_i2	79.25	318	60	4	2	317	863	550	3e-70	264
FX057414|FX057414.1	c66996_g1_i1	95.63	252	11	0	1	252	435	686	2e-112	405
FX057415|FX057415.1	c60012_g1_i3	83.54	79	13	0	205	283	45	123	7e-16	84.2
FX057418|FX057418.1	c74302_g1_i7	89.97	309	30	1	1	309	407	714	3e-115	414
FX057419|FX057419.1	c62223_g1_i1	70.23	299	62	6	386	674	393	674	3e-31	136
FX057424|FX057424.1	c16513_g1_i1	85.45	55	8	0	370	424	369	423	9e-10	64.4
FX057425|FX057425.1	c70739_g2_i1	66.15	325	93	8	8	320	285	604	1e-11	69.8
FX057426|FX057426.1	c67688_g1_i7	75.82	550	105	10	124	656	1045	507	3e-102	372
FX057427|FX057427.1	c43834_g1_i2	77.40	385	72	12	1	376	55	433	1e-69	262
FX057428|FX057428.1	c67998_g1_i3	76.32	190	41	3	123	312	7	192	5e-30	131
FX057430|FX057430.1	c65835_g1_i2	90.27	411	39	1	1	411	1339	930	2e-158	558
FX057431|FX057431.1	c47962_g1_i1	88.78	205	23	0	1	205	650	854	1e-70	266
FX057434|FX057434.1	c92805_g1_i1	82.32	164	23	2	297	455	109	271	4e-39	161
FX057435|FX057435.1	c65482_g1_i3	74.59	492	92	10	3	464	267	755	1e-83	309
FX057444|FX057444.1	c55091_g1_i2	72.73	220	41	6	165	377	178	385	2e-25	116
FX057445|FX057445.1	c64724_g1_i7	67.63	485	99	9	1	456	125	580	2e-44	179
FX057446|FX057446.1	c57797_g1_i4	72.93	362	69	7	2	337	59	417	1e-52	206
FX057447|FX057447.1	c74367_g3_i1	92.54	67	4	1	98	164	2533	2468	4e-19	95.1
FX057449|FX057449.1	c67876_g2_i2	79.33	179	27	5	1	171	235	411	9e-34	143
FX057456|FX057456.1	c68177_g1_i3	74.61	323	67	8	18	330	521	204	8e-48	190
FX057459|FX057459.1	c69819_g1_i2	76.01	446	99	7	4	449	306	743	2e-80	298
FX057462|FX057462.1	c50267_g2_i2	94.38	160	9	0	4	163	507	666	3e-65	248
FX057465|FX057465.1	c70250_g1_i4	76.53	213	37	9	166	370	1209	1002	7e-30	131
FX057470|FX057470.1	c59170_g1_i1	75.66	415	77	8	3	414	327	720	2e-74	279
FX057471|FX057471.1	c72929_g4_i1	90.46	388	24	4	791	1167	757	372	7e-149	527
FX057475|FX057475.1	c44850_g1_i1	65.39	419	76	14	2	398	13	384	3e-21	102
FX057476|FX057476.1	c69241_g2_i2	90.76	119	11	0	185	303	973	855	2e-40	165
FX057477|FX057477.1	c12016_g1_i2	76.51	332	61	7	21	349	2	319	3e-60	232
FX057481|FX057481.1	c55227_g1_i2	74.45	321	64	6	6	310	351	669	2e-50	199
FX057483|FX057483.1	c67544_g3_i1	80.53	303	50	4	13	312	312	16	2e-72	271
FX057484|FX057484.1	c74361_g2_i9	87.50	80	9	1	218	297	260	182	1e-19	96.9
FX057485|FX057485.1	c87774_g1_i1	73.90	364	66	8	4	355	238	584	1e-56	219
FX057487|FX057487.1	c63789_g1_i2	74.36	117	21	2	69	183	792	901	5e-13	75.2
FX057490|FX057490.1	c56386_g2_i1	74.50	400	70	11	20	417	1513	1882	5e-63	241
FX057491|FX057491.1	c71423_g1_i4	70.64	562	124	13	1	549	1075	1608	5e-65	248
FX057492|FX057492.1	c51262_g1_i1	90.20	102	10	0	1	102	321	422	9e-33	140
FX057493|FX057493.1	c62438_g1_i2	71.94	449	78	9	9	423	27	461	6e-64	244
FX057494|FX057494.1	c14157_g1_i1	75.30	166	25	5	217	372	24	183	7e-23	107
FX057497|FX057497.1	c34640_g1_i1	78.91	147	27	4	137	281	680	824	5e-24	111
FX057498|FX057498.1	c19415_g1_i1	73.70	384	76	11	6	377	75	445	8e-54	210
FX057500|FX057500.1	c62965_g1_i3	79.74	232	37	5	49	278	485	262	5e-49	194
FX057501|FX057501.1	c74144_g3_i3	86.15	65	9	0	51	115	536	472	1e-13	77.0
FX057502|FX057502.1	c48213_g1_i1	84.21	114	17	1	135	247	421	308	3e-27	122
FX057503|FX057503.1	c61506_g2_i1	74.41	297	36	7	4	264	323	615	4e-50	197
FX057508|FX057508.1	c36033_g1_i2	76.77	99	18	2	426	524	1	94	7e-12	71.6
FX057512|FX057512.1	c54044_g1_i1	65.60	436	81	10	22	452	28	399	9e-29	127
FX057513|FX057513.1	c72211_g1_i8	79.42	452	75	7	4	452	1478	1914	5e-105	381
FX057514|FX057514.1	c54092_g1_i1	77.27	352	64	6	1	348	254	593	1e-69	262
FX057515|FX057515.1	c4671_g1_i1	71.64	268	63	6	15	272	729	465	2e-28	125
FX057516|FX057516.1	c16932_g1_i1	68.36	373	92	12	8	364	486	124	6e-24	111
FX057517|FX057517.1	c57803_g2_i1	78.41	301	47	4	144	443	593	310	4e-65	248
FX057519|FX057519.1	c45786_g1_i3	71.98	207	58	0	17	223	51	257	2e-24	113
FX057522|FX057522.1	c52520_g1_i2	86.04	222	27	3	1	219	221	1	4e-66	251
FX057524|FX057524.1	c56119_g1_i1	70.14	211	39	3	1	188	219	10	2e-22	105
FX057530|FX057530.1	c53600_g2_i1	76.33	545	80	10	1	506	178	712	3e-111	401
FX057533|FX057533.1	c51427_g1_i1	95.92	147	6	0	7	153	427	573	2e-62	239
FX057534|FX057534.1	c69669_g1_i17	74.86	366	67	8	6	348	815	1178	3e-60	232
FX057541|FX057541.1	c71593_g1_i1	89.54	153	14	2	3	155	288	138	8e-50	197
FX057543|FX057543.1	c24799_g1_i1	68.45	431	53	6	3	385	145	540	3e-54	212
FX057544|FX057544.1	c73739_g1_i4	80.34	351	60	7	1	348	1328	984	5e-80	298
FX057550|FX057550.1	c53424_g1_i2	83.02	371	54	5	1	363	851	482	4e-102	370
FX057552|FX057552.1	c69690_g1_i1	78.39	398	63	10	1	386	892	506	1e-82	306
FX057554|FX057554.1	c69847_g2_i3	87.96	274	28	2	64	332	677	404	2e-93	342
FX057555|FX057555.1	c76510_g1_i1	87.23	47	6	0	281	327	317	271	4e-08	59.0
FX057556|FX057556.1	c80096_g1_i1	77.35	287	58	2	1	286	80	360	1e-57	223
FX057557|FX057557.1	c73819_g1_i5	90.21	429	40	1	1	429	906	480	1e-165	581
FX057559|FX057559.1	c69773_g1_i1	71.01	683	154	22	5	663	900	238	9e-75	280
FX057560|FX057560.1	c73924_g1_i10	85.92	71	9	1	233	303	1969	2038	9e-15	80.6
FX057562|FX057562.1	c66886_g1_i2	71.92	260	58	6	138	385	77	333	7e-29	127
FX057564|FX057564.1	c76974_g1_i1	88.00	50	6	0	272	321	237	286	9e-10	64.4
FX057565|FX057565.1	c2756_g1_i1	79.91	224	34	5	231	452	5	219	3e-47	188
FX057566|FX057566.1	c72427_g2_i6	87.26	212	24	2	137	345	702	913	2e-67	255
FX057567|FX057567.1	c72427_g2_i6	91.94	310	25	0	1	310	536	845	5e-125	446
FX057568|FX057568.1	c73175_g1_i7	82.46	439	71	6	12	446	1044	608	2e-117	423
FX057569|FX057569.1	c51164_g1_i1	72.30	343	65	10	374	699	385	56	6e-42	172
FX057572|FX057572.1	c72611_g1_i1	72.94	1127	200	29	1	1041	1110	2217	4e-177	621
FX057577|FX057577.1	c57512_g1_i1	92.54	456	34	0	89	544	456	1	0.0	670
FX057579|FX057579.1	c64668_g1_i7	74.02	127	22	3	40	158	516	639	1e-13	77.0
FX057582|FX057582.1	c52953_g1_i1	77.78	324	58	9	62	380	505	191	2e-60	232
FX057583|FX057583.1	c50929_g1_i2	74.56	342	76	6	1	340	18	350	3e-53	208
FX057584|FX057584.1	c64957_g1_i1	85.61	132	19	0	1	132	149	18	2e-36	152
FX057586|FX057586.1	c74356_g3_i1	83.61	183	29	1	90	271	191	9	2e-48	192
FX057590|FX057590.1	c71239_g7_i1	85.48	62	9	0	173	234	80	19	6e-12	71.6
FX057591|FX057591.1	c85352_g1_i1	80.42	189	28	1	1	180	189	1	5e-44	178
FX057592|FX057592.1	c69472_g2_i2	87.23	94	11	1	197	290	150	242	2e-24	113
FX057595|FX057595.1	c68779_g1_i5	70.19	738	113	21	48	707	988	1696	3e-93	342
FX057599|FX057599.1	c72113_g1_i3	88.74	302	19	5	48	343	1120	828	7e-106	383
FX057600|FX057600.1	c65725_g1_i2	67.90	352	62	10	3	335	424	743	6e-29	127
FX057601|FX057601.1	c71083_g1_i6	93.85	309	19	0	1	309	574	266	1e-132	471
FX057605|FX057605.1	c67304_g1_i1	77.48	493	95	6	116	605	896	417	1e-103	376
FX057608|FX057608.1	c72988_g2_i2	68.72	227	48	4	109	333	350	145	1e-18	93.3
FX057610|FX057610.1	c65552_g2_i1	93.27	208	12	1	42	247	263	56	1e-83	309
FX057612|FX057612.1	c57942_g3_i1	77.66	197	43	1	12	207	524	328	4e-37	154
FX057614|FX057614.1	c59851_g1_i1	69.66	468	112	12	4	450	35	493	8e-44	178
FX057616|FX057616.1	c70546_g1_i1	72.93	484	96	12	215	692	388	842	2e-68	260
FX057617|FX057617.1	c72501_g1_i7	76.13	398	81	8	1	387	1523	1129	1e-70	266
FX057621|FX057621.1	c87576_g1_i1	71.96	296	57	11	280	559	23	308	7e-31	134
FX057625|FX057625.1	c73275_g1_i10	74.62	595	114	9	1	588	203	767	3e-106	385
FX057628|FX057628.1	c42725_g1_i1	72.16	467	92	10	1	444	677	226	1e-64	246
FX057633|FX057633.1	c73064_g1_i4	78.89	379	71	5	1	377	228	599	1e-83	309
FX057634|FX057634.1	c70173_g1_i3	80.42	480	77	4	1	478	364	828	1e-122	439
FX057641|FX057641.1	c70023_g1_i3	81.69	71	9	4	59	127	143	75	3e-07	55.4
FX057643|FX057643.1	c69600_g1_i7	79.07	344	52	6	112	447	1771	1440	4e-77	288
FX057644|FX057644.1	c60838_g1_i3	73.08	364	78	7	1	354	522	875	4e-51	201
FX057647|FX057647.1	c69359_g1_i4	78.33	360	52	5	1	348	925	580	2e-80	298
FX057648|FX057648.1	c60135_g1_i1	84.45	283	44	0	1	283	297	579	9e-85	313
FX057650|FX057650.1	c73929_g2_i4	78.36	1003	118	18	1	953	1364	2317	0.0	839
FX057651|FX057651.1	c69910_g1_i11	73.55	276	51	6	1	267	570	832	3e-39	161
FX057655|FX057655.1	c25840_g1_i2	76.59	252	40	5	177	411	35	284	1e-45	183
FX057657|FX057657.1	c73842_g1_i1	76.91	498	70	7	4	466	842	355	2e-107	389
FX057658|FX057658.1	c68524_g1_i5	80.41	919	129	17	6	917	1177	2051	0.0	816
FX057663|FX057663.1	c74387_g1_i1	83.19	113	19	0	16	128	600	488	4e-26	118
FX057666|FX057666.1	c73221_g1_i3	89.46	313	28	2	2	314	731	1038	1e-114	412
FX057669|FX057669.1	c81009_g1_i1	85.42	48	7	0	240	287	195	148	3e-07	55.4
FX057671|FX057671.1	c71454_g1_i3	80.94	488	76	5	1	472	1706	1220	5e-127	453
FX057673|FX057673.1	c64005_g1_i1	77.78	117	24	2	51	165	377	261	7e-17	87.8
FX057675|FX057675.1	c72426_g1_i13	77.01	435	96	2	26	458	624	1056	1e-89	329
FX057677|FX057677.1	c72104_g1_i2	80.87	528	62	8	1	515	810	1311	5e-140	497
FX057680|FX057680.1	c57985_g1_i4	79.57	186	25	4	241	415	576	759	6e-38	158
FX057684|FX057684.1	c68173_g1_i3	82.26	1116	179	13	6	1113	1124	20	0.0	1079
FX057686|FX057686.1	c72520_g4_i1	96.41	474	13	4	1	472	663	1134	0.0	764
FX057690|FX057690.1	c73428_g3_i11	74.01	227	40	5	2	216	710	491	4e-32	138
FX057696|FX057696.1	c71480_g1_i4	88.61	360	40	1	1	359	336	695	3e-129	461
FX057706|FX057706.1	c26507_g1_i1	71.52	316	66	11	3	307	29	331	1e-31	136
FX057707|FX057707.1	c69525_g3_i6	77.87	122	26	1	9	129	26	147	5e-19	95.1
FX057708|FX057708.1	c57573_g1_i1	77.69	251	37	5	114	361	21	255	2e-49	196
FX057709|FX057709.1	c72917_g1_i4	77.79	698	125	11	140	818	1393	707	3e-152	538
FX057710|FX057710.1	c63605_g1_i2	72.19	356	82	8	2	342	772	419	2e-43	176
FX057712|FX057712.1	c73039_g1_i3	73.73	571	90	20	152	684	38	586	4e-86	318
FX057713|FX057713.1	c73107_g1_i1	78.70	216	37	4	11	219	217	4	2e-42	172
FX057717|FX057717.1	c53300_g1_i3	77.14	210	45	3	1	207	165	374	2e-36	152
FX057719|FX057719.1	c58287_g2_i1	74.04	366	81	6	3	356	515	878	5e-56	217
FX057720|FX057720.1	c72647_g1_i6	86.07	359	50	0	1	359	908	1266	6e-118	423
FX057721|FX057721.1	c73277_g1_i30	89.31	159	9	2	1	152	235	78	2e-53	208
FX057722|FX057722.1	c69993_g1_i3	76.09	1142	194	23	17	1130	1263	173	0.0	796
FX057724|FX057724.1	c80596_g1_i1	84.11	151	23	1	51	200	151	1	3e-39	161
FX057725|FX057725.1	c72967_g1_i3	80.25	395	62	8	7	392	533	920	7e-93	340
FX057726|FX057726.1	c65582_g1_i4	79.67	305	62	0	4	308	724	1028	2e-72	271
FX057727|FX057727.1	c47207_g1_i1	78.74	348	65	5	10	351	371	27	5e-75	280
FX057730|FX057730.1	c52408_g1_i3	67.59	324	57	14	1	298	558	257	7e-18	91.5
FX057731|FX057731.1	c10711_g1_i1	74.18	182	37	3	135	310	14	191	1e-24	113
FX057732|FX057732.1	c74358_g7_i2	85.32	109	16	0	38	146	9	117	2e-28	125
FX057734|FX057734.1	c74202_g1_i13	82.09	843	117	17	1	836	1622	807	0.0	794
FX057736|FX057736.1	c74367_g3_i1	100.00	33	0	0	270	302	2523	2491	9e-09	60.8
FX057740|FX057740.1	c35371_g1_i1	79.67	423	59	7	110	515	1	413	2e-101	369
FX057743|FX057743.1	c59346_g1_i2	79.07	129	26	1	308	436	664	791	8e-23	107
FX057745|FX057745.1	c72828_g2_i1	88.83	206	20	3	1	204	271	475	8e-68	257
FX057746|FX057746.1	c60558_g2_i2	81.52	92	11	1	348	439	681	596	6e-18	91.5
FX057747|FX057747.1	c71656_g1_i3	79.07	583	97	10	1	571	1182	1751	2e-134	479
FX057751|FX057751.1	c78258_g1_i1	75.44	281	58	5	67	337	182	461	1e-45	183
FX057753|FX057753.1	c72087_g2_i4	82.67	681	100	13	1	673	807	137	0.0	654
FX057755|FX057755.1	c65403_g1_i1	84.38	64	8	2	266	327	459	396	9e-10	64.4
FX057758|FX057758.1	c74341_g5_i3	80.28	568	110	1	1	566	2054	2621	6e-146	517
FX057761|FX057761.1	c70212_g1_i2	70.61	456	87	17	100	546	1190	773	5e-46	185
FX057763|FX057763.1	c73705_g3_i1	72.97	566	113	10	6	555	810	269	3e-87	322
FX057764|FX057764.1	c65343_g1_i5	83.33	324	47	5	37	359	320	637	1e-88	325
FX057766|FX057766.1	c74341_g5_i3	67.78	329	100	4	39	361	1357	1685	1e-21	104
FX057767|FX057767.1	c79359_g1_i1	75.68	111	24	2	182	291	523	631	1e-12	73.4
FX057769|FX057769.1	c71535_g1_i4	92.02	476	37	1	2	477	477	951	0.0	684
FX057770|FX057770.1	c73412_g1_i4	91.92	359	24	2	1	359	1002	649	5e-145	513
FX057771|FX057771.1	c41680_g2_i1	78.18	110	21	1	184	290	141	250	2e-17	89.7
FX057772|FX057772.1	c75814_g1_i1	85.95	242	28	3	259	500	33	268	3e-73	275
FX057773|FX057773.1	c66428_g1_i6	68.94	602	146	21	80	664	326	903	6e-46	185
FX057774|FX057774.1	c66297_g1_i2	85.91	149	16	1	60	203	247	99	6e-43	174
FX057775|FX057775.1	c59563_g3_i1	77.49	342	51	7	17	333	2	342	1e-69	262
FX057777|FX057777.1	c70528_g2_i2	82.51	406	50	1	1	385	56	461	6e-119	426
FX057778|FX057778.1	c65415_g1_i1	74.91	275	56	6	77	349	159	422	9e-42	170
FX057782|FX057782.1	c74358_g7_i2	85.33	75	11	0	102	176	88	14	3e-16	86.0
FX057783|FX057783.1	c56019_g1_i1	79.82	109	21	1	333	440	609	501	6e-19	95.1
FX057784|FX057784.1	c74107_g1_i4	76.22	185	30	4	199	382	1359	1188	6e-30	131
FX057785|FX057785.1	c6864_g1_i1	74.44	90	20	2	1	89	390	303	1e-06	53.6
FX057786|FX057786.1	c20211_g1_i1	92.82	209	15	0	126	334	1	209	9e-84	309
FX057788|FX057788.1	c30918_g1_i1	82.19	73	13	0	1	73	205	277	2e-12	73.4
FX057789|FX057789.1	c66403_g1_i4	74.83	290	46	8	2	285	139	407	9e-46	183
FX057790|FX057790.1	c36930_g1_i1	75.89	224	40	7	167	379	245	25	4e-33	141
FX057795|FX057795.1	c69738_g3_i1	84.75	59	9	0	197	255	576	518	2e-10	66.2
FX057796|FX057796.1	c65408_g1_i2	77.85	158	23	2	306	462	768	622	3e-29	129
FX057799|FX057799.1	c72172_g2_i5	79.68	315	48	9	13	321	258	562	6e-67	253
FX057801|FX057801.1	c62728_g1_i1	73.00	463	92	11	88	546	21	454	4e-66	251
FX057802|FX057802.1	c72932_g2_i2	79.31	319	64	2	11	329	1669	1985	2e-72	271
FX057803|FX057803.1	c5330_g1_i1	81.61	174	29	1	77	247	176	3	3e-41	168
FX057812|FX057812.1	c44414_g2_i1	79.27	82	17	0	253	334	298	217	5e-12	71.6
FX057814|FX057814.1	c64077_g1_i3	74.08	706	150	18	1	694	60	744	5e-110	398
FX057817|FX057817.1	c49616_g1_i1	72.94	425	89	5	1	409	253	667	9e-66	250
FX057819|FX057819.1	c20002_g1_i1	81.25	144	25	2	188	330	423	281	5e-30	131
FX057820|FX057820.1	c59126_g2_i5	77.78	279	53	5	24	300	434	705	6e-54	210
FX057824|FX057824.1	c45659_g1_i1	80.12	327	60	1	1	327	80	401	6e-80	297
FX057825|FX057825.1	c67670_g1_i3	79.45	1270	216	19	1	1260	157	1391	0.0	1068
FX057830|FX057830.1	c53599_g1_i1	73.84	279	45	10	117	384	3	264	5e-37	154
FX057832|FX057832.1	c65765_g1_i1	77.19	114	22	1	207	316	842	729	5e-17	87.8
FX057833|FX057833.1	c74356_g3_i2	73.12	279	51	9	122	389	476	211	8e-35	147
FX057836|FX057836.1	c73584_g1_i7	77.65	510	85	7	10	514	1772	2257	3e-111	401
FX057838|FX057838.1	c33206_g1_i1	72.03	261	49	3	1	238	380	639	7e-36	150
FX057841|FX057841.1	c74358_g7_i2	81.65	109	18	2	264	371	2	109	1e-20	100
FX057847|FX057847.1	c72330_g2_i1	78.47	353	70	4	2	349	1109	1460	2e-75	282
FX057850|FX057850.1	c32216_g1_i1	90.24	41	4	0	228	268	283	243	1e-07	57.2
FX057852|FX057852.1	c70746_g3_i1	75.14	370	73	6	3	363	360	1	1e-63	242
FX057854|FX057854.1	c35247_g1_i2	79.06	363	61	10	1	359	586	235	5e-75	280
FX057855|FX057855.1	c64124_g2_i3	73.03	267	70	1	84	348	84	350	5e-37	154
FX057856|FX057856.1	c70740_g1_i2	88.29	205	24	0	1	205	985	1189	2e-69	262
FX057858|FX057858.1	c72367_g1_i1	78.54	960	157	10	1	943	930	3	0.0	801
FX057860|FX057860.1	c18134_g1_i1	71.65	455	88	12	29	449	500	53	1e-57	223
FX057861|FX057861.1	c87662_g1_i1	74.42	86	21	1	285	369	314	399	1e-06	53.6
FX057862|FX057862.1	c60977_g2_i1	76.62	325	59	9	1	310	554	876	1e-56	219
FX057867|FX057867.1	c91025_g1_i1	79.08	196	39	2	17	212	242	49	3e-39	161
FX057869|FX057869.1	c72285_g1_i5	72.64	614	104	12	1	573	2120	1530	5e-97	354
FX057870|FX057870.1	c45216_g1_i2	75.00	432	92	9	1	417	180	610	1e-70	266
FX057875|FX057875.1	c45793_g1_i2	78.87	142	29	1	13	154	53	193	3e-26	118
FX057878|FX057878.1	c72985_g11_i1	80.43	184	27	5	1	183	176	1	1e-37	156
FX057880|FX057880.1	c38079_g1_i1	78.53	163	19	4	239	399	1	149	2e-30	132
FX057882|FX057882.1	c51473_g1_i1	73.14	175	38	5	287	458	16	184	2e-17	89.7
FX057883|FX057883.1	c59497_g1_i3	75.60	455	75	9	1	419	312	766	1e-84	313
FX057884|FX057884.1	c64522_g1_i1	74.74	190	43	4	126	314	408	593	2e-24	113
FX057888|FX057888.1	c68412_g1_i2	71.99	307	61	8	18	313	726	434	1e-36	152
FX057890|FX057890.1	c54691_g1_i1	74.37	238	53	4	61	298	578	349	1e-33	143
FX057892|FX057892.1	c73764_g1_i2	71.66	314	73	8	80	385	906	1211	9e-34	143
FX057893|FX057893.1	c73764_g1_i3	87.03	347	43	2	1	346	1371	1026	1e-115	416
FX057895|FX057895.1	c71853_g1_i8	80.00	125	24	1	522	646	997	1120	3e-23	109
FX057897|FX057897.1	c70453_g4_i1	74.43	567	99	16	11	549	91	639	3e-92	338
FX057898|FX057898.1	c72411_g1_i9	85.19	81	8	1	282	358	245	165	7e-18	91.5
FX057899|FX057899.1	c73259_g1_i4	78.87	71	15	0	281	351	307	377	8e-09	60.8
FX057903|FX057903.1	c26962_g1_i1	86.25	269	33	4	88	355	352	87	6e-82	304
FX057905|FX057905.1	c72807_g1_i3	93.53	402	26	0	2	403	1107	706	9e-174	609
FX057906|FX057906.1	c66469_g1_i1	74.92	303	51	8	159	457	121	402	1e-47	190
FX057907|FX057907.1	c70059_g1_i6	72.23	461	70	6	35	439	3	461	6e-75	280
FX057910|FX057910.1	c70705_g2_i1	79.74	454	83	5	387	835	4	453	9e-108	390
FX057911|FX057911.1	c50259_g1_i1	73.12	320	82	4	224	542	518	202	2e-43	176
FX057912|FX057912.1	c23616_g1_i1	79.46	336	50	6	1	327	326	1	1e-76	286
FX057913|FX057913.1	c61634_g1_i2	78.06	155	34	0	232	386	132	286	7e-29	127
FX057914|FX057914.1	c49441_g1_i1	81.21	330	51	7	1	324	208	532	2e-79	295
FX057915|FX057915.1	c76436_g1_i1	72.92	192	28	5	175	362	42	213	2e-23	111
FX057918|FX057918.1	c57080_g1_i5	83.17	208	26	5	118	322	322	523	1e-51	203
FX057922|FX057922.1	c81289_g1_i1	72.84	394	78	11	12	392	435	812	4e-52	205
FX057925|FX057925.1	c68707_g1_i7	82.68	254	40	3	114	365	2	253	1e-65	250
FX057926|FX057926.1	c58977_g1_i1	80.91	110	20	1	435	543	554	663	1e-20	100
FX057929|FX057929.1	c72591_g3_i4	79.75	158	32	0	168	325	154	311	3e-33	141
FX057933|FX057933.1	c69461_g1_i1	66.72	622	134	21	40	643	743	177	2e-38	159
FX057937|FX057937.1	c50388_g1_i1	74.50	298	44	8	1	294	695	426	2e-47	188
FX057938|FX057938.1	c62510_g1_i2	75.58	303	61	7	218	512	1393	1096	8e-49	194
FX057942|FX057942.1	c66932_g1_i1	78.57	266	50	5	127	391	624	365	1e-52	206
FX057943|FX057943.1	c46882_g1_i4	68.15	383	79	8	6	375	647	295	9e-34	143
FX057948|FX057948.1	c74419_g1_i1	78.89	379	64	8	1	372	610	241	2e-81	302
FX057950|FX057950.1	c34410_g1_i2	80.40	301	53	4	35	334	374	79	4e-70	264
FX057954|FX057954.1	c1049_g1_i1	72.62	336	77	11	45	372	359	687	1e-37	156
FX057955|FX057955.1	c22951_g1_i1	81.40	86	16	0	1	86	92	7	6e-16	84.2
FX057960|FX057960.1	c59148_g1_i2	70.89	316	64	6	1	305	319	21	6e-37	154
FX057962|FX057962.1	c74341_g5_i3	85.05	388	53	5	1	384	2475	2861	2e-117	421
FX057963|FX057963.1	c58079_g1_i2	88.16	304	36	0	197	500	716	413	6e-107	387
FX057964|FX057964.1	c60885_g1_i3	79.95	394	36	7	1	389	513	868	2e-99	361
FX057965|FX057965.1	c45960_g1_i2	79.00	319	64	2	1	319	4	319	3e-71	268
FX057967|FX057967.1	c74351_g1_i1	89.91	327	28	5	1	322	35	361	6e-118	423
FX057969|FX057969.1	c58447_g1_i2	75.00	180	38	5	1	177	228	403	2e-22	105
FX057970|FX057970.1	c59043_g1_i2	77.22	237	41	4	39	264	670	904	1e-43	178
FX057974|FX057974.1	c60574_g1_i1	78.07	301	41	4	15	291	41	340	1e-65	250
FX057976|FX057976.1	c42385_g1_i1	80.70	57	8	1	231	284	117	173	4e-06	51.8
FX057980|FX057980.1	c74193_g1_i3	73.37	492	77	16	3	473	580	122	1e-72	273
FX057984|FX057984.1	c62385_g1_i5	82.27	141	21	2	11	150	521	658	2e-31	136
FX057987|FX057987.1	c84417_g1_i1	86.46	96	13	0	437	532	52	147	7e-25	114
FX057992|FX057992.1	c72114_g1_i1	70.90	323	72	8	1	304	1123	1442	1e-33	143
FX057993|FX057993.1	c59259_g1_i1	79.08	282	36	3	2	282	436	695	1e-65	250
FX057994|FX057994.1	c59259_g1_i1	80.13	297	51	5	1	295	328	618	3e-67	255
FX057998|FX057998.1	c68429_g1_i3	70.51	217	44	8	307	505	161	375	3e-16	86.0
FX058000|FX058000.1	c51295_g2_i2	72.82	287	59	9	10	291	705	977	1e-33	143
FX058007|FX058007.1	c2226_g1_i1	73.20	485	82	19	2	448	484	10	2e-64	246
FX058008|FX058008.1	c49848_g1_i1	71.64	201	39	11	58	243	622	425	1e-12	73.4
FX058010|FX058010.1	c72371_g2_i5	71.05	304	69	4	15	308	1099	805	5e-36	150
FX058013|FX058013.1	c70310_g2_i1	86.63	658	70	8	1	653	1081	437	0.0	771
FX058016|FX058016.1	c1897_g1_i1	82.14	56	10	0	233	288	214	269	9e-08	57.2
FX058017|FX058017.1	c71901_g1_i2	81.13	371	69	1	3	372	559	929	3e-96	351
FX058021|FX058021.1	c61860_g2_i1	92.31	39	3	0	314	352	301	263	1e-07	57.2
FX058022|FX058022.1	c49706_g1_i1	81.16	69	11	2	269	337	507	441	3e-08	59.0
FX058023|FX058023.1	c70627_g3_i1	95.42	131	5	1	3	133	130	1	1e-52	206
FX058025|FX058025.1	c64448_g1_i4	78.91	128	20	2	1	128	847	727	6e-23	107
FX058028|FX058028.1	c70571_g1_i6	86.79	53	7	0	276	328	886	938	7e-10	64.4
FX058029|FX058029.1	c73889_g2_i14	97.50	40	1	0	122	161	730	769	7e-11	68.0
FX058030|FX058030.1	c53675_g1_i1	97.78	45	1	0	1	45	370	414	1e-13	77.0
FX058031|FX058031.1	c73277_g2_i2	80.20	197	25	1	373	555	98	294	4e-47	188
FX058032|FX058032.1	c13294_g1_i1	95.95	74	3	0	669	742	17	90	2e-26	120
FX058033|FX058033.1	c73277_g2_i2	85.42	96	12	2	220	313	98	193	7e-22	104
FX058034|FX058034.1	c73889_g2_i10	97.06	68	2	0	3	70	2765	2832	5e-25	114
FX058035|FX058035.1	c67216_g1_i3	86.05	344	37	6	184	527	402	734	7e-107	387
FX058038|FX058038.1	c70571_g1_i6	87.04	54	7	0	157	210	886	939	2e-10	66.2
FX058039|FX058039.1	c73924_g1_i5	77.20	478	66	10	5	478	1355	917	4e-100	365
FX058041|FX058041.1	c74367_g3_i1	66.51	421	104	12	273	660	1897	2313	1e-21	104
FX058046|FX058046.1	c70528_g1_i4	86.46	96	12	1	7	102	835	741	6e-24	111
FX058049|FX058049.1	c56153_g1_i2	73.04	345	81	5	99	433	121	463	2e-48	192
FX058054|FX058054.1	c72069_g1_i4	79.69	256	42	2	5	260	266	21	3e-59	228
FX058059|FX058059.1	c15201_g1_i1	75.09	281	61	5	1	278	450	724	5e-44	178
FX058061|FX058061.1	c66103_g1_i2	70.86	851	165	25	3	786	547	1381	2e-104	379
FX058062|FX058062.1	c10782_g1_i1	84.80	421	64	0	1	421	50	470	2e-132	471
FX058063|FX058063.1	c41519_g1_i1	77.60	250	51	2	1	245	39	288	7e-49	194
FX058066|FX058066.1	c72769_g1_i6	84.78	92	14	0	50	141	1803	1894	1e-21	104
FX058068|FX058068.1	c55474_g1_i1	71.43	147	42	0	177	323	14	160	1e-13	77.0
FX058075|FX058075.1	c73225_g3_i1	70.35	172	32	5	220	387	778	934	4e-13	75.2
FX058076|FX058076.1	c71531_g3_i2	79.87	154	29	2	261	413	514	666	6e-30	131
FX058081|FX058081.1	c30421_g1_i1	77.03	283	52	4	22	292	317	36	2e-54	212
FX058082|FX058082.1	c41376_g1_i2	77.01	535	101	10	3	530	945	426	2e-106	385
FX058084|FX058084.1	c51755_g1_i1	87.06	85	9	1	312	396	655	737	4e-21	102
FX058085|FX058085.1	c54676_g1_i1	83.20	256	28	3	1	256	245	485	3e-71	268
FX058086|FX058086.1	c62068_g1_i2	75.44	456	91	9	23	477	1	436	9e-80	297
FX058089|FX058089.1	c44681_g1_i1	85.51	69	10	0	22	90	395	327	1e-14	80.6
FX058090|FX058090.1	c55994_g1_i2	77.70	148	31	1	1	148	638	783	1e-25	116
FX058091|FX058091.1	c74345_g2_i1	69.42	363	107	4	5	365	943	583	1e-32	140
FX058092|FX058092.1	c7574_g1_i1	80.52	77	11	3	396	470	43	117	3e-09	62.6
FX058094|FX058094.1	c91257_g1_i1	71.30	432	81	13	20	434	107	512	5e-51	201
FX058096|FX058096.1	c47914_g1_i1	68.58	487	67	8	19	448	203	660	1e-59	230
FX058097|FX058097.1	c70677_g1_i3	81.07	1162	172	14	1	1139	1467	331	0.0	1085
FX058099|FX058099.1	c73411_g4_i2	77.52	307	64	4	1	305	643	340	7e-60	230
FX058101|FX058101.1	c26700_g1_i1	74.76	309	72	5	8	313	547	852	2e-47	188
FX058104|FX058104.1	c48863_g1_i1	68.26	419	69	7	9	365	55	471	1e-45	183
FX058107|FX058107.1	c66487_g1_i7	78.57	196	34	5	8	199	720	911	2e-35	149
FX058108|FX058108.1	c63090_g1_i1	81.46	1127	175	13	83	1180	1	1122	0.0	1063
FX058110|FX058110.1	c73767_g1_i6	70.75	318	67	8	2	305	1433	1128	3e-33	141
FX058111|FX058111.1	c67210_g1_i2	73.28	348	76	6	141	471	200	547	6e-50	197
FX058112|FX058112.1	c70834_g2_i1	74.36	351	56	6	12	331	240	587	2e-60	232
FX058118|FX058118.1	c50975_g1_i3	76.54	260	41	5	7	261	628	872	9e-48	190
FX058119|FX058119.1	c6861_g1_i1	85.90	78	11	0	168	245	1	78	6e-18	91.5
FX058122|FX058122.1	c23089_g1_i1	86.67	45	5	1	213	256	285	329	4e-06	51.8
FX058123|FX058123.1	c65704_g1_i1	79.25	212	35	4	114	322	331	126	5e-43	174
FX058124|FX058124.1	c65335_g1_i1	77.26	277	56	3	1	276	873	603	3e-53	208
FX058125|FX058125.1	c71757_g2_i1	78.64	337	50	9	1	328	752	1075	1e-69	262
FX058126|FX058126.1	c42607_g1_i1	83.33	102	15	2	55	154	400	299	1e-20	100
FX058130|FX058130.1	c58130_g1_i1	90.91	220	20	0	1	220	225	444	4e-83	307
FX058131|FX058131.1	c90789_g1_i1	72.67	161	20	7	349	503	4	146	4e-15	82.4
FX058132|FX058132.1	c65531_g1_i6	75.44	562	87	18	72	611	313	845	1e-97	356
FX058134|FX058134.1	c69356_g1_i8	77.75	355	58	5	1	334	2139	2493	5e-75	280
FX058135|FX058135.1	c24866_g1_i3	69.23	273	65	8	71	340	773	517	4e-19	95.1
FX058136|FX058136.1	c72515_g5_i1	71.43	441	92	8	59	477	559	131	2e-57	223
FX058138|FX058138.1	c79202_g1_i1	80.75	161	20	3	1	161	117	266	6e-35	147
FX058139|FX058139.1	c73536_g1_i7	77.13	363	56	4	177	538	1	337	5e-77	288
FX058144|FX058144.1	c73439_g1_i2	75.24	424	71	17	1	401	339	751	2e-64	246
FX058145|FX058145.1	c49014_g1_i2	74.05	555	104	14	15	535	1086	1634	3e-88	325
FX058146|FX058146.1	c49014_g1_i2	75.38	199	40	4	249	445	856	1047	3e-29	129
FX058154|FX058154.1	c60745_g1_i1	77.25	334	70	4	39	368	1	332	4e-65	248
FX058157|FX058157.1	c73913_g1_i1	75.32	1313	190	28	1	1243	1301	53	0.0	902
FX058158|FX058158.1	c73174_g4_i6	95.65	46	2	0	219	264	415	370	3e-13	75.2
FX058163|FX058163.1	c87386_g1_i1	75.58	217	49	4	5	220	215	2	4e-32	138
FX058164|FX058164.1	c13241_g1_i1	82.00	150	20	4	157	305	373	516	5e-32	138
FX058165|FX058165.1	c42121_g1_i1	68.67	233	59	1	2	220	34	266	1e-20	100
FX058169|FX058169.1	c72876_g1_i8	73.28	685	147	14	20	679	1736	2409	2e-104	379
FX058172|FX058172.1	c70371_g1_i1	74.12	371	76	6	2	371	1447	1096	3e-59	228
FX058174|FX058174.1	c69545_g1_i2	76.85	216	37	4	101	307	1230	1019	4e-38	158
FX058175|FX058175.1	c67114_g1_i2	89.17	508	53	1	1	508	506	1	0.0	666
FX058176|FX058176.1	c67632_g1_i1	76.95	538	94	8	2	519	163	690	9e-112	403
FX058177|FX058177.1	c71774_g1_i2	80.24	329	58	5	23	346	4	330	4e-76	284
FX058180|FX058180.1	c70815_g1_i5	80.31	391	59	6	1	385	834	456	4e-95	347
FX058181|FX058181.1	c21867_g1_i2	78.61	187	40	0	3	189	267	81	4e-38	158
FX058183|FX058183.1	c70562_g1_i1	69.09	317	84	11	1	307	135	447	1e-18	93.3
FX058185|FX058185.1	c63040_g1_i1	77.44	461	74	10	4	457	768	331	2e-94	345
FX058189|FX058189.1	c20285_g1_i1	79.12	91	19	0	1	91	961	1051	3e-14	78.8
FX058193|FX058193.1	c6954_g2_i1	93.89	311	19	0	1	311	128	438	1e-133	475
FX058194|FX058194.1	c80290_g1_i1	80.26	76	15	0	259	334	417	342	1e-11	69.8
FX058196|FX058196.1	c74367_g3_i1	84.06	138	21	1	102	238	2355	2218	7e-35	147
FX058199|FX058199.1	c69920_g1_i4	96.77	31	1	0	313	343	152	122	4e-06	51.8
FX058203|FX058203.1	c73464_g1_i5	83.99	381	59	2	6	385	1597	1976	2e-112	405
FX058209|FX058209.1	c77541_g1_i1	73.18	261	49	4	46	306	392	153	2e-37	156
FX058212|FX058212.1	c1508_g1_i1	88.97	417	42	2	2	415	67	482	4e-153	540
FX058215|FX058215.1	c74358_g2_i1	81.68	262	46	2	3	263	110	370	8e-66	250
FX058222|FX058222.1	c71421_g1_i4	92.60	446	32	1	2	446	1305	860	0.0	652
FX058223|FX058223.1	c74286_g2_i2	75.54	139	25	5	115	246	412	276	1e-15	84.2
FX058224|FX058224.1	c57888_g1_i1	71.06	349	56	11	3	334	13	333	3e-40	165
FX058226|FX058226.1	c72840_g8_i1	76.19	189	30	5	22	207	308	132	3e-29	129
FX058228|FX058228.1	c70055_g8_i1	78.79	165	32	2	346	509	610	448	1e-30	134
FX058229|FX058229.1	c50982_g1_i1	86.55	357	48	0	1	357	143	499	2e-119	428
FX058234|FX058234.1	c60457_g1_i1	78.16	316	60	5	34	345	1240	1550	3e-64	244
FX058241|FX058241.1	c73539_g1_i10	73.35	469	81	12	1	439	957	503	4e-71	268
FX058243|FX058243.1	c60230_g1_i1	89.53	296	27	4	46	339	1	294	6e-105	379
FX058245|FX058245.1	c52608_g2_i1	72.67	150	40	1	285	433	332	183	3e-15	82.4
FX058246|FX058246.1	c73154_g3_i9	77.42	310	56	7	52	348	84	392	4e-58	224
FX058248|FX058248.1	c13829_g1_i1	93.22	59	4	0	273	331	1	59	2e-17	89.7
FX058251|FX058251.1	c76974_g1_i1	82.72	81	12	2	252	331	316	237	1e-13	77.0
FX058253|FX058253.1	c17765_g1_i1	76.21	391	73	6	1	383	49	427	9e-74	277
FX058257|FX058257.1	c90078_g1_i1	70.82	233	32	3	111	311	406	178	1e-30	132
FX058258|FX058258.1	c72978_g2_i4	73.12	532	107	10	1	512	431	946	2e-81	302
FX058261|FX058261.1	c81064_g1_i1	86.97	399	52	0	1	399	493	95	7e-137	486
FX058262|FX058262.1	c85255_g1_i1	74.64	276	63	4	84	355	309	37	1e-41	170
FX058266|FX058266.1	c65390_g2_i1	77.82	248	52	1	84	331	453	209	4e-50	197
FX058268|FX058268.1	c74144_g3_i7	89.83	59	6	0	27	85	274	216	1e-14	80.6
FX058269|FX058269.1	c72581_g3_i5	90.28	72	6	1	148	218	498	569	4e-19	95.1
FX058270|FX058270.1	c72411_g1_i9	93.88	49	3	0	3	51	234	186	5e-13	75.2
FX058272|FX058272.1	c57477_g1_i1	76.32	152	30	5	288	438	645	499	5e-19	95.1
FX058273|FX058273.1	c64129_g1_i2	77.94	485	90	9	1	473	556	77	6e-101	367
FX058278|FX058278.1	c71083_g2_i1	88.37	361	41	1	38	398	410	51	1e-128	459
FX058281|FX058281.1	c74154_g1_i3	77.69	260	47	7	1	257	2018	2269	1e-46	187
FX058282|FX058282.1	c64931_g1_i2	80.99	121	19	3	479	597	511	393	4e-22	105
FX058283|FX058283.1	c64931_g1_i2	85.34	191	24	3	141	329	511	323	2e-53	208
FX058284|FX058284.1	c73468_g1_i4	72.77	437	92	15	11	438	958	1376	3e-53	208
FX058286|FX058286.1	c38120_g1_i1	89.83	236	24	0	1	236	238	3	2e-86	318
FX058290|FX058290.1	c81546_g1_i1	93.38	302	18	2	1	301	81	381	2e-125	448
FX058294|FX058294.1	c73935_g1_i2	77.07	410	62	9	1	403	2243	2627	5e-82	304
FX058295|FX058295.1	c73935_g1_i2	85.40	274	26	6	202	468	2012	2278	7e-81	300
FX058297|FX058297.1	c89928_g1_i1	70.09	321	75	10	172	481	6	316	2e-26	120
FX058301|FX058301.1	c56442_g1_i4	76.07	117	27	1	203	319	373	258	3e-15	82.4
FX058302|FX058302.1	c72405_g9_i3	86.58	149	19	1	161	308	1040	1188	2e-43	176
FX058312|FX058312.1	c26617_g2_i2	95.85	337	13	1	1	336	129	465	1e-153	542
FX058313|FX058313.1	c34603_g1_i1	68.22	450	121	15	1	437	466	26	1e-26	120
FX058314|FX058314.1	c68191_g1_i1	76.51	447	93	6	8	447	301	742	9e-86	316
FX058315|FX058315.1	c27489_g1_i1	96.67	60	2	0	5	64	60	1	1e-20	100
FX058317|FX058317.1	c17860_g1_i1	68.72	211	46	5	209	406	253	456	4e-14	78.8
FX058318|FX058318.1	c74172_g2_i5	69.74	347	72	8	42	374	92	419	8e-35	147
FX058319|FX058319.1	c70381_g1_i1	86.22	254	30	2	1	249	724	471	5e-80	297
FX058325|FX058325.1	c68507_g2_i1	77.18	149	27	1	218	359	186	38	4e-26	118
FX058327|FX058327.1	c64867_g3_i1	71.25	327	75	9	37	353	804	487	1e-33	143
FX058328|FX058328.1	c11454_g1_i1	83.84	99	15	1	14	111	99	1	7e-22	104
FX058329|FX058329.1	c70319_g1_i5	74.56	1081	171	20	3	1005	1077	2131	0.0	713
FX058333|FX058333.1	c40988_g1_i1	77.29	317	50	5	1	317	40	334	3e-64	244
FX058334|FX058334.1	c74367_g3_i1	86.21	58	6	2	155	210	2461	2518	2e-09	62.6
FX058339|FX058339.1	c72894_g2_i3	84.97	193	26	3	173	364	1937	2127	9e-53	206
FX058343|FX058343.1	c63148_g3_i3	72.08	856	157	20	25	847	1	807	1e-125	450
FX058346|FX058346.1	c67564_g1_i2	96.09	358	14	0	1	358	261	618	3e-166	583
FX058347|FX058347.1	c23940_g1_i1	79.75	79	16	0	201	279	234	312	4e-12	71.6
FX058349|FX058349.1	c66669_g1_i1	78.57	266	45	8	41	303	295	39	6e-50	197
FX058351|FX058351.1	c71560_g1_i4	90.37	592	53	1	1	592	79	666	0.0	810
FX058352|FX058352.1	c54578_g1_i2	87.44	406	41	2	1	396	408	3	1e-141	502
FX058353|FX058353.1	c70959_g1_i1	78.91	128	25	2	3	129	254	128	2e-21	102
FX058365|FX058365.1	c51235_g1_i1	76.08	209	38	3	233	429	6	214	3e-35	149
FX058370|FX058370.1	c53766_g1_i2	93.10	377	25	1	3	379	36	411	4e-159	560
FX058373|FX058373.1	c74135_g2_i13	89.47	76	8	0	413	488	188	113	5e-21	102
FX058377|FX058377.1	c72876_g1_i7	83.04	112	17	1	5	114	2294	2183	4e-25	114
FX058378|FX058378.1	c69493_g2_i6	79.81	322	52	5	33	345	359	42	6e-74	277
FX058381|FX058381.1	c71738_g1_i1	77.51	378	65	8	6	372	633	265	5e-75	280
FX058382|FX058382.1	c87464_g1_i1	88.38	697	39	5	1	666	86	771	0.0	908
FX058385|FX058385.1	c72613_g1_i2	83.82	482	65	3	1	469	275	756	5e-146	517
FX058386|FX058386.1	c72613_g1_i3	76.84	449	84	7	1	430	732	1179	5e-89	327
FX058392|FX058392.1	c71489_g1_i10	83.73	375	60	1	74	447	1213	1587	4e-110	398
FX058393|FX058393.1	c65515_g1_i1	95.69	116	5	0	17	132	634	749	8e-47	187
FX058394|FX058394.1	c42596_g1_i2	72.67	322	71	6	30	340	343	28	2e-42	172
FX058396|FX058396.1	c70958_g1_i2	75.76	396	75	8	1	383	180	567	5e-70	264
FX058400|FX058400.1	c66904_g2_i1	75.25	400	76	7	57	454	441	63	5e-70	264
FX058403|FX058403.1	c72614_g11_i2	80.00	230	46	0	22	251	1	230	2e-53	208
FX058406|FX058406.1	c44136_g1_i1	70.85	319	62	7	75	387	666	373	2e-36	152
FX058408|FX058408.1	c54634_g1_i3	79.07	215	42	1	123	337	609	398	9e-46	183
FX058409|FX058409.1	c44671_g1_i3	75.29	174	31	3	15	178	716	887	4e-26	118
FX058416|FX058416.1	c72271_g1_i2	74.38	160	34	4	162	320	979	826	1e-18	93.3
FX058418|FX058418.1	c72264_g1_i9	76.94	503	81	9	1	475	445	940	1e-103	376
FX058419|FX058419.1	c45606_g1_i1	82.69	387	65	2	7	393	91	475	2e-107	389
FX058428|FX058428.1	c71901_g1_i2	78.76	386	68	5	7	382	889	1270	7e-86	316
FX058429|FX058429.1	c770_g1_i1	73.23	269	65	5	108	374	136	399	3e-34	145
FX058432|FX058432.1	c63442_g3_i3	80.59	407	60	7	4	407	165	555	1e-99	363
FX058434|FX058434.1	c69031_g1_i6	80.68	383	50	4	3	361	445	827	2e-99	361
FX058435|FX058435.1	c68442_g3_i2	84.74	308	45	2	1	307	720	414	6e-92	336
FX058437|FX058437.1	c66828_g1_i1	85.11	94	14	0	258	351	1	94	6e-23	107
FX058442|FX058442.1	c88485_g1_i1	76.80	125	23	3	358	482	2	120	8e-17	87.8
FX058443|FX058443.1	c75634_g1_i1	77.06	109	23	2	212	319	392	499	1e-13	77.0
FX058444|FX058444.1	c1035_g1_i1	75.38	199	45	3	110	304	368	170	2e-29	129
FX058455|FX058455.1	c79643_g1_i1	85.28	163	23	1	492	654	253	92	2e-45	183
FX058457|FX058457.1	c72403_g2_i3	83.20	387	63	2	1	386	1160	775	3e-110	398
FX058459|FX058459.1	c68651_g1_i1	80.20	298	40	5	1	287	399	688	9e-71	266
FX058461|FX058461.1	c69963_g2_i4	72.39	163	42	3	297	459	3282	3123	1e-14	80.6
FX058465|FX058465.1	c32626_g1_i2	75.42	301	63	7	7	299	792	495	2e-47	188
FX058468|FX058468.1	c73382_g1_i3	81.06	623	96	9	84	703	1666	2269	4e-162	571
FX058469|FX058469.1	c47466_g1_i1	80.45	266	49	3	9	273	190	453	2e-61	235
FX058472|FX058472.1	c24354_g1_i2	83.08	325	40	5	1	312	747	1069	9e-90	329
FX058476|FX058476.1	c73801_g1_i2	78.24	216	37	4	128	340	1793	1585	2e-41	168
FX058477|FX058477.1	c73281_g1_i4	87.32	347	31	6	1	345	832	497	1e-114	412
FX058480|FX058480.1	c70397_g1_i1	88.64	361	40	1	14	374	206	565	7e-130	462
FX058481|FX058481.1	c69933_g2_i4	85.71	49	5	1	251	299	385	431	3e-07	55.4
FX058485|FX058485.1	c70656_g2_i10	68.31	366	56	13	7	318	814	455	1e-30	132
FX058486|FX058486.1	c60516_g1_i1	88.42	95	9	2	87	180	504	597	4e-25	114
FX058489|FX058489.1	c69535_g1_i1	83.70	460	50	7	1	459	390	825	1e-135	482
FX058491|FX058491.1	c61277_g1_i1	74.13	831	147	17	30	800	1613	2435	4e-145	515
FX058493|FX058493.1	c71454_g1_i3	70.50	139	31	3	4	140	1187	1317	3e-09	62.6
FX058495|FX058495.1	c54348_g1_i2	74.19	461	89	10	19	463	122	568	8e-74	277
FX058499|FX058499.1	c39833_g1_i2	89.47	57	6	0	334	390	565	621	1e-13	77.0
FX058500|FX058500.1	c62834_g1_i3	75.56	356	75	5	24	377	9	354	2e-62	239
FX058502|FX058502.1	c65597_g3_i1	81.46	329	51	7	1	323	1149	1473	2e-79	297
FX058504|FX058504.1	c67933_g1_i1	80.92	393	53	6	1	373	896	1286	6e-100	363
FX058506|FX058506.1	c52913_g1_i4	75.44	399	66	8	32	415	398	779	3e-72	271
FX058510|FX058510.1	c80303_g1_i1	77.11	380	59	14	26	402	42	396	2e-67	255
FX058516|FX058516.1	c73626_g1_i10	78.34	531	66	10	8	507	1868	2380	1e-122	439
FX058519|FX058519.1	c66210_g1_i1	94.87	39	2	0	306	344	43	5	4e-09	62.6
FX058521|FX058521.1	c73369_g1_i1	81.74	219	31	5	6	224	393	602	3e-51	201
FX058522|FX058522.1	c61419_g1_i1	70.80	137	40	0	22	158	224	360	5e-11	68.0
FX058526|FX058526.1	c71634_g1_i4	71.63	624	109	20	265	880	1899	2462	5e-80	298
FX058527|FX058527.1	c56791_g2_i1	78.42	431	60	7	138	551	883	469	1e-97	356
FX058528|FX058528.1	c70620_g5_i4	76.98	126	23	1	1	126	389	270	4e-20	98.7
FX058529|FX058529.1	c70440_g1_i2	90.99	322	29	0	2	323	1229	908	4e-126	450
FX058530|FX058530.1	c53951_g1_i6	76.45	310	55	6	58	350	84	392	1e-56	219
FX058531|FX058531.1	c74230_g1_i8	74.75	99	17	2	90	188	3980	3890	6e-10	64.4
FX058532|FX058532.1	c63499_g1_i3	76.00	325	68	9	82	400	14	334	1e-51	203
FX058537|FX058537.1	c74206_g1_i3	87.72	464	55	1	2	465	1079	618	2e-164	578
FX058538|FX058538.1	c59051_g1_i1	94.64	56	3	0	223	278	332	277	6e-17	87.8
FX058546|FX058546.1	c61557_g1_i1	68.88	241	73	2	3	242	140	379	1e-17	89.7
FX058549|FX058549.1	c59525_g1_i1	79.66	290	48	8	8	291	896	612	2e-60	232
FX058551|FX058551.1	c73536_g2_i2	85.11	329	43	4	40	366	1430	1754	7e-99	360
FX058552|FX058552.1	c64061_g1_i3	72.20	572	105	11	1	572	1345	828	4e-85	315
FX058558|FX058558.1	c86699_g1_i1	66.82	425	83	8	2	423	258	627	9e-35	147
FX058559|FX058559.1	c70389_g2_i2	79.13	230	42	4	6	232	232	6	8e-47	187
FX058560|FX058560.1	c72992_g6_i3	93.49	307	17	1	1	307	317	620	6e-130	462
FX058561|FX058561.1	c35078_g1_i1	75.00	220	47	2	116	327	576	357	7e-35	147
FX058562|FX058562.1	c42172_g1_i2	93.48	138	9	0	169	306	119	256	2e-53	208
FX058563|FX058563.1	c43605_g1_i1	90.56	233	22	0	232	464	4	236	2e-87	322
FX058569|FX058569.1	c61551_g2_i1	76.62	462	78	5	404	861	735	300	9e-96	351
FX058570|FX058570.1	c89290_g1_i1	78.38	185	38	2	167	350	294	477	1e-34	147
FX058571|FX058571.1	c73929_g1_i8	77.99	309	39	6	12	306	1695	1402	7e-66	250
FX058572|FX058572.1	c71296_g1_i6	85.48	427	57	2	1	422	434	860	8e-137	486
FX058574|FX058574.1	c49020_g1_i1	71.83	323	54	13	76	391	990	698	8e-35	147
FX058578|FX058578.1	c70497_g2_i6	82.08	664	91	5	2	664	841	205	0.0	664
FX058580|FX058580.1	c73962_g1_i8	79.44	963	132	14	1	935	1910	2834	0.0	841
FX058583|FX058583.1	c19546_g1_i1	84.11	258	41	0	51	308	535	278	4e-75	280
FX058587|FX058587.1	c81589_g1_i1	80.62	325	47	9	4	318	1	319	7e-74	277
FX058589|FX058589.1	c57499_g1_i4	74.59	362	55	3	16	368	26	359	2e-68	259
FX058599|FX058599.1	c66750_g1_i7	70.21	329	60	4	1	325	252	546	2e-41	168
FX058602|FX058602.1	c73207_g1_i1	94.90	392	20	0	1	392	407	798	2e-176	618
FX058604|FX058604.1	c71046_g1_i2	78.06	319	43	3	1	313	388	91	2e-72	271
FX058605|FX058605.1	c38554_g1_i2	85.17	263	39	0	2	264	13	275	2e-80	298
FX058612|FX058612.1	c73298_g2_i1	74.61	512	99	13	9	515	486	1	1e-82	307
FX058613|FX058613.1	c63987_g1_i2	72.90	642	122	20	1	610	804	183	5e-90	331
FX058614|FX058614.1	c75164_g1_i1	76.73	275	50	4	24	296	268	530	1e-51	203
FX058617|FX058617.1	c69238_g1_i6	75.85	410	70	13	8	406	1725	2116	5e-69	260
FX058618|FX058618.1	c54013_g1_i1	68.66	335	65	5	1	296	427	760	3e-34	145
FX058620|FX058620.1	c73074_g5_i1	79.56	181	28	2	6	177	360	180	1e-38	159
FX058622|FX058622.1	c69925_g2_i1	77.25	255	32	2	1	229	859	1113	6e-55	214
FX058625|FX058625.1	c73914_g2_i6	87.00	100	13	0	111	210	906	1005	3e-27	122
FX058629|FX058629.1	c36358_g1_i1	70.23	215	56	7	1	212	4	213	3e-13	75.2
FX058631|FX058631.1	c62676_g1_i1	90.15	335	32	1	1	335	801	468	1e-126	452
FX058632|FX058632.1	c65558_g1_i2	88.10	42	5	0	4	45	144	185	1e-06	53.6
FX058634|FX058634.1	c71004_g2_i1	80.92	173	32	1	149	320	89	261	1e-38	159
FX058637|FX058637.1	c11793_g1_i1	78.38	74	14	2	11	84	366	295	4e-07	55.4
FX058645|FX058645.1	c73827_g2_i1	77.53	970	183	14	340	1291	1123	171	0.0	735
FX058650|FX058650.1	c57492_g1_i1	84.29	140	16	3	224	359	223	360	3e-34	145
FX058651|FX058651.1	c68308_g3_i3	77.44	133	30	0	1	133	120	252	2e-22	105
FX058652|FX058652.1	c27695_g1_i1	76.21	290	59	5	1	284	287	2	2e-50	199
FX058653|FX058653.1	c71967_g1_i3	75.30	413	69	8	2	409	987	1371	2e-74	279
FX058654|FX058654.1	c60242_g1_i1	79.35	276	43	8	161	433	28	292	6e-56	217
FX058656|FX058656.1	c45489_g1_i1	76.26	358	58	8	17	366	558	220	2e-66	251
FX058662|FX058662.1	c67546_g2_i1	70.36	280	72	7	197	475	381	112	2e-23	109
FX058667|FX058667.1	c88007_g1_i1	83.67	98	13	1	179	273	214	117	1e-21	104
FX058672|FX058672.1	c64346_g2_i1	74.07	135	29	6	211	342	970	1101	8e-10	64.4
FX058675|FX058675.1	c73778_g1_i2	85.11	47	7	0	57	103	77	123	1e-06	53.6
FX058677|FX058677.1	c72491_g1_i9	80.54	1115	145	17	1	1056	984	2085	0.0	1021
FX058680|FX058680.1	c52553_g1_i2	76.25	80	18	1	279	358	562	484	4e-07	55.4
FX058681|FX058681.1	c56832_g1_i1	78.54	205	42	2	178	380	256	52	3e-40	165
FX058682|FX058682.1	c70723_g1_i11	82.57	327	49	3	45	368	1122	1443	4e-89	327
FX058686|FX058686.1	c69096_g1_i2	80.92	283	45	6	1	276	614	334	4e-65	248
FX058687|FX058687.1	c24298_g1_i2	79.43	141	28	1	1	140	327	467	2e-26	120
FX058689|FX058689.1	c72758_g1_i3	74.70	577	116	12	1	558	1128	563	3e-97	356
FX058697|FX058697.1	c83454_g1_i1	74.18	368	84	9	12	372	157	520	3e-52	205
FX058701|FX058701.1	c68581_g1_i1	78.64	969	127	9	1	890	256	1223	0.0	847
FX058710|FX058710.1	c74266_g1_i3	87.97	349	39	2	1	348	908	562	3e-121	434
FX058712|FX058712.1	c88702_g1_i1	90.00	70	7	0	1	70	242	311	5e-19	95.1
FX058714|FX058714.1	c838_g1_i1	70.22	178	28	5	138	313	352	506	2e-15	82.4
FX058715|FX058715.1	c66878_g1_i3	89.42	189	18	1	1	189	614	800	5e-65	248
FX058717|FX058717.1	c74058_g1_i1	78.24	340	61	2	11	337	328	667	1e-75	282
FX058718|FX058718.1	c59363_g1_i2	78.93	242	49	2	113	353	187	427	1e-50	199
FX058721|FX058721.1	c52286_g1_i3	95.14	144	7	0	1	144	356	499	3e-59	228
FX058723|FX058723.1	c70450_g2_i3	71.74	322	44	11	8	314	621	910	1e-39	163
FX058725|FX058725.1	c24774_g1_i1	91.29	287	25	0	3	289	124	410	3e-112	405
FX058728|FX058728.1	c52505_g1_i2	80.31	391	64	5	1	389	411	790	4e-95	347
FX058729|FX058729.1	c68489_g1_i2	87.74	318	33	4	1	315	640	954	1e-106	385
FX058733|FX058733.1	c74047_g2_i2	75.81	401	93	3	9	405	485	85	7e-74	277
FX058734|FX058734.1	c74367_g3_i1	92.68	82	6	0	76	157	2533	2452	3e-27	122
FX058735|FX058735.1	c60723_g1_i2	81.18	186	33	1	336	519	988	1173	2e-43	176
FX058736|FX058736.1	c3674_g1_i1	72.96	318	57	6	22	335	109	401	3e-46	185
FX058740|FX058740.1	c61009_g2_i1	79.51	205	41	1	96	300	457	254	4e-44	178
FX058743|FX058743.1	c73994_g3_i1	81.17	308	41	7	1	303	353	58	1e-74	279
FX058744|FX058744.1	c49765_g1_i1	74.40	168	32	7	57	218	363	525	6e-17	87.8
FX058745|FX058745.1	c42765_g1_i3	76.77	99	14	4	166	263	78	168	2e-10	66.2
FX058750|FX058750.1	c73421_g2_i4	80.60	433	69	6	1	423	2126	1699	2e-107	389
FX058756|FX058756.1	c40237_g1_i2	70.65	201	44	6	3	198	17	207	7e-16	84.2
FX058758|FX058758.1	c71239_g4_i3	71.23	285	42	5	1	283	536	782	5e-38	158
FX058760|FX058760.1	c86342_g1_i1	72.58	299	48	4	59	329	49	341	9e-46	183
FX058762|FX058762.1	c74143_g1_i2	93.04	388	26	1	1	388	2075	1689	2e-163	574
FX058763|FX058763.1	c72200_g4_i2	81.36	59	11	0	18	76	192	134	8e-08	57.2
FX058764|FX058764.1	c67098_g1_i1	85.45	110	13	3	275	381	199	90	1e-25	116
FX058768|FX058768.1	c74365_g1_i5	90.40	500	48	0	1	500	270	769	0.0	686
FX058771|FX058771.1	c7136_g1_i2	85.67	300	36	5	6	303	300	6	7e-90	331
FX058772|FX058772.1	c73630_g1_i6	71.53	137	39	0	182	318	752	616	4e-12	71.6
FX058774|FX058774.1	c73629_g1_i7	70.47	403	60	10	2	391	608	964	1e-50	199
FX058775|FX058775.1	c69563_g1_i2	83.72	129	20	1	325	453	353	480	6e-31	134
FX058777|FX058777.1	c71833_g2_i1	88.12	404	39	5	1	396	1306	904	1e-140	499
FX058778|FX058778.1	c72134_g1_i4	79.78	178	31	3	1	175	176	1	1e-35	150
FX058780|FX058780.1	c33552_g2_i1	82.26	124	22	0	156	279	389	266	2e-28	125
FX058782|FX058782.1	c73262_g2_i6	76.92	364	72	7	1	355	1124	1484	6e-68	257
FX058787|FX058787.1	c42461_g1_i1	76.28	312	57	10	3	301	33	340	1e-50	199
FX058788|FX058788.1	c68162_g1_i8	86.12	281	33	4	302	579	74	351	3e-86	318
FX058791|FX058791.1	c5668_g1_i2	88.68	53	6	0	40	92	262	210	2e-11	69.8
FX058794|FX058794.1	c21927_g1_i1	74.23	291	68	5	210	495	361	73	1e-41	170
FX058795|FX058795.1	c62074_g3_i1	78.62	449	78	9	1	439	39	479	1e-96	352
FX058796|FX058796.1	c32473_g1_i1	83.33	54	9	0	262	315	244	297	9e-08	57.2
FX058800|FX058800.1	c78066_g1_i1	86.41	206	28	0	87	292	3	208	1e-64	246
FX058801|FX058801.1	c9536_g1_i1	78.14	215	42	5	100	312	691	480	4e-38	158
FX058802|FX058802.1	c65820_g2_i2	84.13	63	10	0	798	860	494	432	4e-11	69.8
FX058807|FX058807.1	c91982_g1_i1	85.99	257	36	0	5	261	198	454	1e-81	302
FX058812|FX058812.1	c65473_g1_i2	86.49	74	10	0	1	74	436	363	2e-17	89.7
FX058813|FX058813.1	c51227_g1_i1	76.61	124	28	1	35	158	182	60	2e-17	89.7
FX058816|FX058816.1	c53563_g1_i3	76.46	773	136	18	46	806	1	739	3e-151	535
FX058817|FX058817.1	c13035_g1_i1	75.92	191	39	4	145	334	435	251	3e-28	125
FX058821|FX058821.1	c67668_g1_i2	82.18	376	50	8	1	368	88	454	8e-98	356
FX058822|FX058822.1	c59184_g1_i3	77.59	174	39	0	1	174	412	239	4e-32	138
FX058824|FX058824.1	c63629_g1_i1	73.51	823	163	17	125	900	147	961	3e-133	475
FX058827|FX058827.1	c74176_g1_i8	74.86	358	66	9	1	353	1927	1589	4e-57	221
FX058829|FX058829.1	c32234_g1_i2	71.11	270	50	8	37	290	25	282	2e-28	125
FX058830|FX058830.1	c57018_g1_i1	94.34	212	12	0	1	212	652	863	1e-89	329
FX058834|FX058834.1	c67213_g3_i3	84.57	350	47	3	150	492	447	98	3e-105	381
FX058835|FX058835.1	c72072_g1_i6	72.76	602	121	12	436	1007	1566	978	9e-90	331
FX058836|FX058836.1	c53425_g1_i2	84.13	397	57	4	4	395	416	21	1e-116	419
FX058838|FX058838.1	c74264_g1_i13	73.86	153	39	1	2	154	44	195	2e-18	93.3
FX058839|FX058839.1	c57788_g1_i1	75.84	389	56	9	17	388	97	464	3e-72	271
FX058840|FX058840.1	c68733_g1_i5	73.71	232	50	6	16	239	1858	2086	1e-28	127
FX058842|FX058842.1	c73862_g2_i4	72.82	401	57	9	1	360	153	542	1e-62	239
FX058844|FX058844.1	c71277_g1_i2	84.58	402	50	6	1	399	1676	1284	5e-120	430
FX058845|FX058845.1	c62745_g1_i1	75.55	274	50	4	1	268	228	490	6e-48	190
FX058846|FX058846.1	c34263_g1_i1	77.83	203	42	2	48	248	595	394	5e-38	158
FX058847|FX058847.1	c24413_g1_i1	67.80	295	40	13	78	354	1097	840	5e-19	95.1
FX058851|FX058851.1	c65423_g1_i1	69.28	166	33	6	129	278	1784	1621	3e-08	59.0
FX058854|FX058854.1	c71398_g1_i5	83.91	174	26	1	85	256	571	744	3e-46	185
FX058856|FX058856.1	c71694_g2_i2	82.88	549	73	10	6	538	303	846	5e-153	540
FX058859|FX058859.1	c71687_g1_i3	84.73	393	59	1	1	393	669	278	1e-121	435
FX058860|FX058860.1	c61934_g1_i1	80.51	354	59	5	15	365	1145	1491	3e-85	315
FX058863|FX058863.1	c36456_g1_i1	70.35	172	42	6	39	209	172	9	2e-09	62.6
FX058868|FX058868.1	c1408_g1_i1	74.43	305	43	7	38	326	107	392	1e-50	199
FX058869|FX058869.1	c89413_g1_i1	79.62	368	58	6	67	423	2	363	3e-85	315
FX058870|FX058870.1	c34375_g1_i1	69.12	285	46	5	62	339	1	250	1e-30	132
FX058872|FX058872.1	c73772_g1_i10	82.61	115	20	0	3	117	118	4	3e-26	118
FX058874|FX058874.1	c54851_g1_i2	75.52	143	21	2	165	307	611	483	7e-22	104
FX058875|FX058875.1	c71573_g5_i1	74.62	398	58	8	5	378	819	441	2e-70	266
FX058878|FX058878.1	c62240_g2_i4	88.84	636	54	6	1	633	33	654	0.0	816
FX058879|FX058879.1	c73765_g1_i5	83.94	218	29	3	1	216	233	20	4e-59	228
FX058880|FX058880.1	c73968_g1_i3	86.22	225	29	2	85	308	1	224	2e-68	259
FX058887|FX058887.1	c26700_g1_i1	84.62	78	9	2	461	536	854	930	1e-14	80.6
FX058893|FX058893.1	c63310_g2_i2	80.45	133	25	1	245	376	517	385	1e-26	120
FX058896|FX058896.1	c58933_g2_i1	78.40	250	45	7	1	243	802	555	3e-46	185
FX058898|FX058898.1	c87717_g1_i1	97.55	204	5	0	97	300	482	279	1e-94	345
FX058899|FX058899.1	c73161_g1_i1	74.23	291	62	5	95	372	18	308	2e-43	176
FX058900|FX058900.1	c75093_g1_i1	83.85	130	15	1	197	320	310	439	4e-33	141
FX058902|FX058902.1	c69831_g1_i9	73.13	454	92	7	239	672	981	538	1e-69	264
FX058903|FX058903.1	c74058_g1_i1	85.86	297	42	0	9	305	865	569	3e-95	347
FX058908|FX058908.1	c70551_g1_i6	73.80	374	70	10	8	360	1234	1600	6e-55	214
FX058912|FX058912.1	c68169_g1_i3	94.16	377	22	0	5	381	864	1240	1e-165	581
FX058913|FX058913.1	c71266_g1_i1	81.78	763	106	12	64	811	989	245	0.0	726
FX058914|FX058914.1	c5292_g1_i1	69.16	308	62	8	114	413	283	565	3e-27	122
FX058916|FX058916.1	c25952_g1_i1	76.48	421	87	7	1	420	411	2	1e-78	293
FX058918|FX058918.1	c17064_g1_i1	84.75	59	8	1	58	115	260	318	3e-09	62.6
FX058920|FX058920.1	c64273_g1_i2	82.63	236	34	5	100	331	235	3	5e-58	224
FX058921|FX058921.1	c65597_g2_i1	84.88	86	10	2	291	376	188	106	6e-18	91.5
FX058923|FX058923.1	c62726_g1_i5	82.42	455	69	7	4	452	678	1127	1e-122	439
FX058924|FX058924.1	c66762_g1_i3	85.22	115	16	1	376	489	265	379	3e-29	129
FX058927|FX058927.1	c73411_g3_i1	80.19	313	56	5	1	308	100	411	3e-71	268
FX058929|FX058929.1	c89134_g1_i1	82.68	254	30	5	112	363	31	272	8e-66	250
FX058930|FX058930.1	c74731_g1_i1	80.72	83	16	0	33	115	375	293	3e-14	78.8
FX058931|FX058931.1	c56900_g1_i2	71.19	413	82	6	23	414	118	514	2e-55	215
FX058933|FX058933.1	c71845_g1_i3	75.99	304	69	3	88	389	1197	1498	8e-54	210
FX058937|FX058937.1	c86929_g1_i1	73.85	218	48	4	66	278	417	204	1e-28	127
FX058939|FX058939.1	c80568_g1_i1	89.74	39	4	0	5	43	357	319	2e-06	53.6
FX058940|FX058940.1	c64400_g1_i1	86.60	321	40	1	1	318	80	400	5e-106	383
FX058941|FX058941.1	c32703_g1_i1	77.17	92	18	2	166	254	132	223	2e-10	66.2
FX058944|FX058944.1	c48832_g1_i1	74.85	505	87	12	548	1045	495	24	2e-86	320
FX058949|FX058949.1	c74365_g1_i5	74.71	348	73	8	42	379	1990	2332	4e-53	208
FX058950|FX058950.1	c66799_g1_i5	86.91	359	39	3	1	357	112	464	4e-120	430
FX058955|FX058955.1	c73509_g5_i2	92.16	51	3	1	87	137	1371	1322	5e-12	71.6
FX058956|FX058956.1	c71659_g2_i2	77.72	413	62	7	1	404	1133	1524	2e-88	325
FX058957|FX058957.1	c74307_g3_i1	75.44	338	70	7	21	352	374	44	2e-55	215
FX058960|FX058960.1	c74341_g5_i3	78.59	453	88	3	97	540	2720	3172	5e-103	374
FX058963|FX058963.1	c11615_g1_i1	72.99	137	24	3	187	323	331	454	3e-14	78.8
FX058964|FX058964.1	c66689_g2_i1	79.53	337	60	6	8	339	179	511	2e-74	279
FX058965|FX058965.1	c72943_g4_i3	88.89	45	4	1	274	318	1429	1472	3e-07	55.4
FX058966|FX058966.1	c12766_g1_i1	85.67	314	35	4	43	354	444	139	3e-97	354
FX058968|FX058968.1	c90051_g1_i1	67.80	410	93	6	5	392	33	425	2e-36	152
FX058975|FX058975.1	c74341_g5_i3	84.44	135	17	2	234	366	3034	3166	9e-34	143
FX058976|FX058976.1	c72318_g2_i1	94.68	357	17	2	1	356	421	66	3e-156	551
FX058983|FX058983.1	c25336_g1_i2	79.35	155	28	3	6	156	236	390	2e-28	125
FX058984|FX058984.1	c61457_g1_i1	85.84	226	23	3	55	280	126	342	2e-68	259
FX058986|FX058986.1	c70346_g3_i2	94.09	254	14	1	112	365	438	186	5e-107	387
FX058987|FX058987.1	c66032_g1_i2	82.09	296	45	6	1	292	1043	752	2e-73	275
FX058989|FX058989.1	c67138_g2_i1	81.13	159	25	3	324	482	688	841	1e-33	143
FX058992|FX058992.1	c43835_g1_i1	88.41	276	32	0	1	276	410	685	4e-97	354
FX058994|FX058994.1	c74092_g2_i3	70.53	285	74	6	40	320	966	1244	5e-26	118
FX058995|FX058995.1	c74092_g1_i2	77.41	1465	277	24	1	1422	1516	63	0.0	1090
FX059000|FX059000.1	c73751_g1_i4	86.35	337	37	3	3	339	2964	2637	9e-110	396
FX059003|FX059003.1	c71379_g5_i4	93.48	46	3	0	296	341	136	91	2e-11	69.8
FX059004|FX059004.1	c51582_g1_i1	92.05	88	7	0	1	88	328	415	9e-29	127
FX059005|FX059005.1	c4672_g1_i1	82.13	235	38	1	35	265	19	253	6e-61	233
FX059007|FX059007.1	c13953_g1_i1	76.13	310	60	9	1	306	193	492	4e-50	197
FX059008|FX059008.1	c61935_g1_i1	86.96	46	6	0	51	96	256	301	8e-08	57.2
FX059011|FX059011.1	c14445_g1_i1	74.41	211	35	6	189	383	5	212	7e-29	127
FX059014|FX059014.1	c69625_g1_i1	83.36	601	84	5	1	591	489	1083	5e-179	627
FX059016|FX059016.1	c74289_g2_i2	78.08	689	91	13	4	661	760	101	2e-158	558
FX059017|FX059017.1	c79214_g1_i1	72.20	313	63	6	83	393	1	291	9e-41	167
FX059019|FX059019.1	c72323_g4_i2	89.47	57	1	2	1	57	520	571	7e-12	71.6
FX059022|FX059022.1	c73839_g4_i1	74.60	433	82	13	1	423	8	422	3e-66	251
FX059026|FX059026.1	c41237_g1_i2	78.01	282	48	4	15	294	189	458	4e-58	224
FX059029|FX059029.1	c67236_g1_i1	79.81	213	36	7	3	211	645	854	3e-40	165
FX059031|FX059031.1	c53304_g1_i1	90.53	338	25	2	1	338	511	841	9e-130	462
FX059033|FX059033.1	c39265_g1_i1	77.86	131	28	1	104	233	406	276	3e-21	102
FX059036|FX059036.1	c14990_g1_i1	80.95	294	44	8	7	292	561	850	8e-67	253
FX059037|FX059037.1	c73148_g1_i8	73.37	199	42	6	39	234	1189	1379	7e-22	104
FX059039|FX059039.1	c92853_g1_i1	75.93	108	17	4	261	367	524	425	8e-11	68.0
FX059047|FX059047.1	c74196_g3_i1	73.07	323	78	4	3	324	315	1	4e-45	181
FX059048|FX059048.1	c65607_g1_i9	73.05	397	78	9	51	420	542	936	2e-56	219
FX059051|FX059051.1	c67200_g1_i1	91.37	336	19	1	1	336	271	596	3e-135	480
FX059052|FX059052.1	c10168_g1_i1	70.99	162	31	2	5	151	319	479	3e-16	86.0
FX059053|FX059053.1	c47684_g1_i3	67.53	271	44	6	5	238	46	309	3e-22	105
FX059055|FX059055.1	c88481_g1_i1	78.44	334	58	3	14	333	429	96	5e-74	277
FX059059|FX059059.1	c73514_g1_i2	77.83	654	106	7	1	619	1157	1806	1e-149	529
FX059060|FX059060.1	c73718_g1_i4	74.69	889	147	22	78	916	888	28	9e-159	560
FX059061|FX059061.1	c73718_g1_i4	79.06	234	41	3	81	314	1144	919	2e-49	196
FX059066|FX059066.1	c2180_g1_i1	79.53	342	48	7	1	324	71	408	8e-78	289
FX059067|FX059067.1	c92241_g1_i1	71.89	185	43	4	233	412	2	182	2e-17	89.7
FX059071|FX059071.1	c71885_g1_i4	75.00	152	26	3	201	349	1924	2066	9e-21	100
FX059073|FX059073.1	c41896_g1_i1	92.08	303	24	0	5	307	295	597	2e-122	439
FX059074|FX059074.1	c14764_g1_i2	74.55	220	38	6	1	218	711	508	5e-31	134
FX059077|FX059077.1	c14580_g1_i1	78.26	230	38	6	18	246	219	1	7e-43	174
FX059080|FX059080.1	c52294_g1_i1	81.08	502	84	4	42	543	493	3	8e-132	470
FX059084|FX059084.1	c45580_g1_i1	95.18	228	10	1	1	228	369	595	2e-98	358
FX059085|FX059085.1	c69225_g6_i3	80.14	433	79	5	12	438	458	889	6e-104	378
FX059089|FX059089.1	c73386_g1_i8	74.84	322	51	8	56	353	2006	1691	9e-53	206
FX059090|FX059090.1	c66289_g3_i2	78.21	312	54	8	24	332	619	319	7e-61	233
FX059094|FX059094.1	c72916_g3_i1	86.96	230	30	0	5	234	710	939	4e-75	280
FX059095|FX059095.1	c29740_g1_i1	94.04	218	13	0	1	218	120	337	4e-91	334
FX059096|FX059096.1	c73641_g1_i4	70.33	300	62	7	2	300	3506	3779	2e-30	132
FX059098|FX059098.1	c61393_g2_i2	76.77	409	64	7	222	600	1198	791	2e-82	306
FX059104|FX059104.1	c56292_g1_i3	72.09	326	56	10	4	326	219	512	3e-40	165
FX059108|FX059108.1	c87507_g1_i1	82.35	85	13	2	402	485	357	274	4e-14	78.8
FX059109|FX059109.1	c23644_g1_i1	79.46	331	62	6	46	371	1	330	1e-71	269
FX059110|FX059110.1	c74336_g4_i1	88.10	311	26	2	9	308	1019	1329	7e-110	396
FX059115|FX059115.1	c46300_g1_i2	90.34	176	17	0	1	176	67	242	5e-63	241
FX059116|FX059116.1	c13831_g1_i1	76.56	337	67	5	13	345	552	224	5e-63	241
FX059119|FX059119.1	c58510_g1_i1	73.85	260	53	6	3	250	98	354	2e-35	149
FX059120|FX059120.1	c66110_g1_i1	100.00	913	0	0	1	913	600	1512	0.0	1647
FX059130|FX059130.1	c66325_g1_i2	80.55	329	59	4	1	328	29	353	2e-78	291
FX059133|FX059133.1	c47569_g1_i1	81.72	186	33	1	12	197	449	633	1e-44	179
FX059136|FX059136.1	c72498_g1_i1	81.99	483	66	8	14	485	899	1371	1e-129	462
FX059138|FX059138.1	c68582_g2_i2	75.00	104	19	2	27	125	749	850	6e-11	68.0
FX059140|FX059140.1	c68843_g1_i9	78.14	311	65	3	1	308	1548	1858	3e-64	244
FX059141|FX059141.1	c12138_g1_i1	76.96	816	147	21	8	803	103	897	5e-161	567
FX059142|FX059142.1	c33824_g1_i1	94.71	359	19	0	1	359	372	14	1e-159	562
FX059147|FX059147.1	c69884_g1_i3	77.38	84	17	2	132	214	316	234	3e-08	59.0
FX059150|FX059150.1	c66932_g2_i3	83.87	93	14	1	186	278	1992	2083	1e-19	96.9
FX059155|FX059155.1	c71748_g1_i5	89.53	86	7	1	1	84	470	385	2e-24	113
FX059157|FX059157.1	c53325_g2_i1	68.56	264	49	7	8	247	115	368	4e-21	102
FX059158|FX059158.1	c63019_g2_i1	81.52	184	29	4	1	180	30	212	2e-40	165
FX059159|FX059159.1	c63019_g2_i1	69.17	600	85	17	2	560	90	630	2e-69	262
FX059160|FX059160.1	c73386_g1_i8	89.91	327	22	8	81	399	2049	1726	1e-115	416
FX059163|FX059163.1	c71515_g3_i1	93.18	44	3	0	498	541	219	176	3e-10	66.2
FX059165|FX059165.1	c60306_g1_i1	90.75	281	21	2	65	344	1	277	2e-106	385
FX059168|FX059168.1	c27758_g1_i2	69.84	441	86	6	1	436	556	158	3e-54	212
FX059173|FX059173.1	c71982_g1_i5	89.77	391	40	0	2	392	212	602	2e-148	526
FX059174|FX059174.1	c53036_g1_i2	86.72	354	44	3	1	351	496	849	9e-116	416
FX059177|FX059177.1	c65664_g1_i1	76.51	298	54	6	90	384	1484	1768	8e-54	210
FX059181|FX059181.1	c45611_g1_i5	80.28	71	12	1	186	256	259	191	3e-09	62.6
FX059183|FX059183.1	c71351_g1_i9	83.40	500	61	12	1	484	720	1213	6e-139	493
FX059184|FX059184.1	c63120_g1_i6	79.57	837	124	12	2	797	853	23	0.0	728
FX059185|FX059185.1	c71901_g4_i3	92.98	57	4	0	325	381	127	71	2e-16	86.0
FX059192|FX059192.1	c54769_g1_i2	71.76	216	34	5	10	199	201	415	1e-25	116
FX059193|FX059193.1	c20962_g1_i1	82.89	187	32	0	28	214	204	18	5e-49	194
FX059194|FX059194.1	c85042_g1_i1	72.10	319	64	9	37	335	60	373	2e-37	156
FX059195|FX059195.1	c73073_g1_i2	75.05	958	184	21	1	927	1463	2396	3e-172	605
FX059196|FX059196.1	c59855_g2_i2	81.36	59	5	2	237	295	238	186	1e-06	53.6
FX059199|FX059199.1	c18396_g1_i1	78.44	218	39	3	110	319	141	358	2e-43	176
FX059200|FX059200.1	c60078_g1_i1	78.28	198	30	3	234	430	715	530	4e-39	161
FX059202|FX059202.1	c13776_g1_i1	72.00	300	64	10	115	400	347	640	2e-31	136
FX059203|FX059203.1	c63225_g1_i1	83.17	309	37	7	1	306	561	857	1e-82	306
FX059204|FX059204.1	c77375_g1_i1	77.88	217	47	1	326	542	403	188	3e-42	172
FX059207|FX059207.1	c6779_g1_i1	87.41	286	35	1	1	285	284	569	3e-96	351
FX059209|FX059209.1	c65596_g1_i3	72.22	324	82	5	9	326	136	457	9e-40	163
FX059211|FX059211.1	c46735_g1_i2	82.65	294	37	8	3	290	12	297	9e-74	277
FX059212|FX059212.1	c58760_g1_i3	78.68	394	70	10	160	550	719	337	8e-81	300
FX059213|FX059213.1	c36880_g1_i2	73.08	156	30	6	112	260	522	372	2e-13	77.0
FX059215|FX059215.1	c66852_g1_i2	86.02	372	43	6	1	370	480	844	6e-116	417
FX059219|FX059219.1	c73841_g1_i2	87.08	511	34	7	1	503	2849	3335	5e-178	623
FX059224|FX059224.1	c72082_g1_i3	89.13	184	20	0	1	184	883	1066	1e-63	242
FX059225|FX059225.1	c71379_g5_i2	95.74	47	2	0	277	323	94	140	1e-13	77.0
FX059228|FX059228.1	c73858_g1_i3	88.24	68	8	0	332	399	195	262	7e-17	87.8
FX059230|FX059230.1	c71149_g1_i8	77.67	318	53	7	2	315	355	658	1e-62	239
FX059236|FX059236.1	c74030_g2_i6	77.68	950	140	18	1	926	2104	3005	0.0	742
FX059239|FX059239.1	c56847_g1_i1	72.64	402	64	17	5	385	240	616	6e-49	194
FX059240|FX059240.1	c75178_g1_i1	82.20	236	41	1	21	255	1	236	8e-61	233
FX059243|FX059243.1	c69997_g1_i6	92.08	366	26	1	3	365	7	372	2e-149	527
FX059247|FX059247.1	c73176_g1_i8	76.46	735	136	19	143	868	1661	2367	1e-138	493
FX059248|FX059248.1	c65423_g1_i1	74.60	189	42	4	74	262	668	850	2e-24	113
FX059252|FX059252.1	c70189_g1_i4	71.54	260	64	6	109	365	1179	927	4e-26	118
FX059257|FX059257.1	c56890_g1_i2	74.83	286	45	7	110	383	222	492	4e-46	185
FX059268|FX059268.1	c41180_g1_i3	72.07	179	33	5	5	171	285	112	4e-18	91.5
FX059269|FX059269.1	c73690_g1_i6	66.22	222	44	7	108	321	338	140	3e-08	59.0
FX059270|FX059270.1	c72457_g1_i2	79.10	244	51	0	1	244	339	582	7e-54	210
FX059272|FX059272.1	c64782_g1_i1	78.75	353	73	2	61	413	1653	1303	3e-78	291
FX059277|FX059277.1	c69520_g4_i6	73.13	294	55	6	1	277	161	447	2e-41	168
FX059279|FX059279.1	c72302_g3_i1	79.39	660	117	16	1	650	215	865	2e-147	522
FX059280|FX059280.1	c72302_g3_i1	81.13	816	128	20	251	1051	62	866	0.0	711
FX059284|FX059284.1	c73440_g2_i10	78.49	753	117	16	1	725	2235	1500	1e-169	596
FX059286|FX059286.1	c73440_g2_i10	84.29	592	47	2	1	592	2462	1917	0.0	682
FX059289|FX059289.1	c67522_g1_i2	93.04	388	26	1	1	388	889	1275	2e-163	574
FX059290|FX059290.1	c70656_g2_i12	93.62	47	2	1	377	422	103	57	9e-11	68.0
FX059295|FX059295.1	c67941_g2_i1	71.72	389	64	8	4	347	576	963	2e-54	212
FX059296|FX059296.1	c67781_g1_i1	78.14	334	66	4	321	654	128	454	6e-69	262
FX059299|FX059299.1	c70389_g2_i2	74.17	240	51	5	24	257	242	8	4e-33	141
FX059300|FX059300.1	c10937_g1_i2	66.67	249	77	1	93	335	36	284	1e-13	77.0
FX059304|FX059304.1	c64988_g2_i1	78.67	150	30	2	203	351	747	599	1e-26	120
FX059305|FX059305.1	c72841_g1_i2	72.89	332	57	9	3	328	354	50	1e-45	183
FX059308|FX059308.1	c72943_g4_i3	84.56	149	22	1	80	228	1575	1428	3e-39	161
FX059310|FX059310.1	c71675_g1_i4	90.69	290	26	1	1	290	2604	2316	3e-110	398
FX059315|FX059315.1	c58631_g1_i3	78.32	226	39	4	1	223	763	545	4e-44	178
FX059320|FX059320.1	c83253_g1_i1	76.39	305	61	5	1	300	61	359	6e-55	214
FX059324|FX059324.1	c40610_g1_i1	79.12	297	58	4	123	417	183	477	1e-63	242
FX059326|FX059326.1	c66409_g1_i6	81.29	171	31	1	18	188	629	798	4e-39	161
FX059327|FX059327.1	c66537_g1_i2	74.61	957	174	21	1	935	671	1580	4e-170	598
FX059328|FX059328.1	c41034_g1_i2	78.85	208	42	2	99	305	295	501	6e-42	170
FX059331|FX059331.1	c69356_g1_i8	95.58	362	16	0	1	362	281	642	1e-165	581
FX059332|FX059332.1	c12219_g1_i1	87.79	131	14	1	3	131	152	22	3e-39	161
FX059334|FX059334.1	c72821_g4_i1	70.00	240	37	8	58	296	317	522	6e-22	104
FX059335|FX059335.1	c74358_g7_i2	90.28	72	7	0	13	84	7	78	4e-20	98.7
FX059338|FX059338.1	c77687_g1_i1	69.58	526	89	17	150	658	472	1	3e-55	215
FX059341|FX059341.1	c71143_g1_i9	92.56	215	15	1	1	215	1093	1306	9e-85	313
FX059342|FX059342.1	c29947_g1_i1	75.57	438	73	15	5	432	498	911	3e-72	271
FX059343|FX059343.1	c69233_g3_i1	73.67	414	83	5	1	396	653	1058	1e-67	257
FX059345|FX059345.1	c34871_g1_i1	71.15	364	63	7	67	412	716	377	8e-48	190
FX059346|FX059346.1	c20898_g1_i1	88.00	325	39	0	1	325	519	195	4e-114	410
FX059351|FX059351.1	c71669_g1_i2	94.71	529	28	0	1	529	70	598	0.0	829
FX059352|FX059352.1	c10782_g1_i1	76.95	321	74	0	36	356	214	534	1e-64	246
FX059356|FX059356.1	c50114_g1_i1	73.19	373	73	6	2	348	391	20	2e-56	219
FX059360|FX059360.1	c71050_g1_i5	68.99	516	93	18	1	487	4094	4571	6e-47	188
FX059361|FX059361.1	c63013_g1_i2	74.36	117	28	1	1	115	144	28	1e-12	73.4
FX059364|FX059364.1	c72462_g3_i3	76.91	446	84	10	1	439	1361	928	1e-84	313
FX059365|FX059365.1	c49225_g1_i1	81.13	53	10	0	1	53	476	528	4e-06	51.8
FX059367|FX059367.1	c72992_g5_i5	84.35	313	19	3	8	320	752	470	2e-98	358
FX059368|FX059368.1	c89354_g1_i1	74.17	240	52	5	3	239	75	307	1e-32	140
FX059370|FX059370.1	c73036_g1_i2	91.27	275	22	1	1	275	297	25	2e-106	385
FX059371|FX059371.1	c59378_g1_i4	70.76	472	92	11	1	461	853	417	5e-57	221
FX059372|FX059372.1	c65821_g1_i1	71.55	348	63	8	7	322	356	13	4e-44	178
FX059373|FX059373.1	c46081_g1_i1	69.47	321	73	8	9	325	1	300	7e-28	123
FX059374|FX059374.1	c58177_g1_i1	88.11	387	35	3	1	378	255	639	2e-137	488
FX059382|FX059382.1	c61824_g1_i3	86.67	45	5	1	346	389	590	546	5e-06	51.8
FX059385|FX059385.1	c91032_g1_i1	77.12	118	20	2	249	365	244	355	2e-17	89.7
FX059386|FX059386.1	c48654_g1_i1	80.73	384	66	6	6	382	542	160	6e-93	340
FX059387|FX059387.1	c61493_g2_i1	79.87	313	56	4	6	312	163	474	9e-72	269
FX059388|FX059388.1	c74366_g1_i2	89.47	57	6	0	362	418	443	387	1e-13	77.0
FX059389|FX059389.1	c198_g1_i1	71.43	364	55	14	4	350	58	389	3e-41	168
FX059392|FX059392.1	c73889_g2_i3	82.98	188	26	2	12	199	1658	1839	5e-48	192
FX059393|FX059393.1	c58877_g1_i1	86.15	65	8	1	93	157	216	279	2e-12	73.4
FX059397|FX059397.1	c73416_g1_i1	75.12	426	97	5	13	434	2867	3287	8e-74	277
FX059400|FX059400.1	c19587_g1_i1	67.78	270	26	5	186	432	601	370	9e-29	127
FX059404|FX059404.1	c76413_g1_i1	78.00	150	22	3	462	600	2	151	7e-26	118
FX059405|FX059405.1	c73182_g2_i2	85.00	60	5	2	218	277	1733	1788	3e-09	62.6
FX059408|FX059408.1	c68289_g2_i1	74.67	150	28	2	4	143	517	666	1e-20	100
FX059417|FX059417.1	c67375_g2_i3	77.39	345	33	2	2	334	322	633	1e-81	302
FX059419|FX059419.1	c17925_g1_i1	81.52	211	34	2	1	207	210	1	5e-51	201
FX059420|FX059420.1	c51269_g1_i1	71.76	471	96	11	3	465	260	701	1e-60	233
FX059422|FX059422.1	c69743_g1_i6	87.50	56	7	0	388	443	1	56	2e-11	69.8
FX059423|FX059423.1	c93101_g1_i1	76.35	203	34	5	246	447	1	190	1e-32	140
FX059425|FX059425.1	c61557_g1_i1	80.82	245	46	1	313	557	218	461	2e-58	226
FX059426|FX059426.1	c72573_g2_i1	71.38	276	74	4	83	354	2	276	2e-29	129
FX059427|FX059427.1	c73470_g1_i3	72.19	543	121	10	1	515	1532	2072	7e-75	280
FX059431|FX059431.1	c57167_g1_i1	91.67	48	4	0	1	48	274	227	2e-11	69.8
FX059432|FX059432.1	c91339_g1_i1	74.25	400	94	7	14	409	539	145	8e-61	233
FX059433|FX059433.1	c28676_g1_i1	75.65	230	48	4	77	300	458	231	2e-36	152
FX059435|FX059435.1	c72042_g1_i8	76.20	353	72	6	3	352	348	5	1e-63	242
FX059436|FX059436.1	c43855_g1_i1	90.50	400	38	0	13	412	407	8	2e-156	551
FX059437|FX059437.1	c25087_g1_i1	72.12	330	79	7	182	509	144	462	5e-39	161
FX059439|FX059439.1	c72429_g4_i2	70.03	377	70	10	53	420	1203	1545	3e-40	165
FX059446|FX059446.1	c46634_g1_i2	68.21	195	43	7	3	183	236	425	3e-08	59.0
FX059451|FX059451.1	c71807_g8_i1	83.58	67	9	1	112	176	850	784	1e-11	69.8
FX059454|FX059454.1	c48387_g1_i2	84.15	284	42	2	2	284	53	334	4e-82	304
FX059455|FX059455.1	c73392_g6_i1	76.05	309	66	5	3	306	296	601	2e-53	208
FX059457|FX059457.1	c6082_g1_i1	71.48	270	53	6	1	269	247	1	4e-31	134
FX059458|FX059458.1	c72875_g1_i2	75.99	1087	169	13	1	1010	252	1323	0.0	809
FX059460|FX059460.1	c62267_g1_i4	82.28	79	12	2	260	336	3	81	1e-12	73.4
FX059461|FX059461.1	c61868_g1_i2	76.15	348	61	7	75	402	1	346	1e-63	242
FX059463|FX059463.1	c81223_g1_i1	83.69	233	38	0	57	289	1	233	1e-65	250
FX059466|FX059466.1	c72777_g1_i3	76.33	469	70	9	1	468	824	1252	2e-93	342
FX059468|FX059468.1	c74358_g7_i2	88.57	70	8	0	1176	1245	3	72	2e-17	91.5
FX059469|FX059469.1	c71309_g1_i6	77.88	538	75	9	58	554	1100	1634	7e-121	434
FX059477|FX059477.1	c73852_g3_i2	83.33	54	8	1	256	309	663	715	1e-06	53.6
FX059478|FX059478.1	c61141_g1_i5	73.21	336	50	4	88	421	383	680	2e-56	219
FX059480|FX059480.1	c66356_g1_i1	63.74	364	101	6	1	348	599	947	2e-09	62.6
FX059481|FX059481.1	c73742_g1_i4	81.76	669	99	14	22	674	390	1051	3e-175	614
FX059485|FX059485.1	c57545_g1_i1	65.83	240	80	2	155	393	250	12	1e-07	57.2
FX059492|FX059492.1	c44765_g1_i2	72.57	339	58	4	67	371	2	339	1e-52	206
FX059494|FX059494.1	c63000_g1_i1	93.65	394	25	0	1	394	41	434	2e-170	598
FX059498|FX059498.1	c72698_g1_i1	73.76	423	83	12	2	409	2098	2507	7e-61	233
FX059501|FX059501.1	c62834_g1_i3	80.49	123	24	0	81	203	304	426	4e-25	114
FX059502|FX059502.1	c72455_g1_i6	76.16	541	98	13	12	543	1458	1976	8e-100	363
FX059503|FX059503.1	c47043_g1_i1	69.32	264	38	8	73	336	315	95	4e-25	114
FX059504|FX059504.1	c74358_g7_i2	90.14	71	7	0	123	193	8	78	1e-19	96.9
FX059513|FX059513.1	c72307_g1_i2	72.51	171	37	3	65	235	296	136	2e-18	93.3
FX059516|FX059516.1	c64778_g1_i1	75.64	234	44	1	24	257	241	21	4e-42	172
FX059520|FX059520.1	c65934_g1_i1	80.51	236	40	5	351	585	387	157	6e-51	201
FX059521|FX059521.1	c45080_g1_i1	73.45	290	51	3	116	405	760	497	9e-47	187
FX059522|FX059522.1	c69580_g1_i5	67.01	194	45	3	141	321	1395	1582	3e-10	66.2
FX059524|FX059524.1	c60945_g1_i1	88.75	80	8	1	122	200	151	72	8e-21	100
FX059526|FX059526.1	c56903_g1_i1	73.28	640	111	19	1	618	79	680	2e-96	352
FX059528|FX059528.1	c91735_g1_i1	82.41	290	45	5	1	290	62	345	5e-74	277
FX059534|FX059534.1	c83437_g1_i1	79.19	149	30	1	18	166	147	294	2e-28	125
FX059536|FX059536.1	c41297_g1_i1	89.94	338	33	1	1	338	527	191	4e-127	453
FX059538|FX059538.1	c65573_g1_i1	83.45	296	49	0	45	340	413	118	2e-84	313
FX059541|FX059541.1	c17378_g1_i1	78.22	349	70	5	79	427	211	553	3e-72	271
FX059542|FX059542.1	c71204_g1_i10	78.25	446	61	6	1	413	565	123	1e-102	372
FX059543|FX059543.1	c16396_g1_i1	74.27	377	60	7	31	406	37	377	4e-64	244
FX059546|FX059546.1	c63322_g1_i1	92.95	241	16	1	3	242	241	1	2e-97	354
FX059548|FX059548.1	c59768_g1_i1	92.58	418	31	0	7	424	90	507	3e-175	614
FX059549|FX059549.1	c42613_g1_i2	76.10	272	56	5	34	303	1	265	8e-46	183
FX059550|FX059550.1	c71493_g1_i1	72.96	318	59	10	1	305	849	1152	3e-40	165
FX059561|FX059561.1	c36104_g1_i1	77.42	434	82	8	23	449	31	455	1e-86	320
FX059570|FX059570.1	c74203_g3_i1	86.27	408	45	4	1	407	509	906	1e-133	475
FX059572|FX059572.1	c57598_g1_i5	77.65	170	29	4	249	415	14	177	3e-28	125
FX059579|FX059579.1	c65273_g1_i6	75.75	268	49	4	32	283	781	514	7e-47	187
FX059582|FX059582.1	c33132_g1_i1	82.67	75	10	1	173	244	654	580	5e-13	75.2
FX059586|FX059586.1	c16580_g1_i1	86.67	45	5	1	155	198	48	4	4e-06	51.8
FX059591|FX059591.1	c65882_g1_i6	80.43	230	43	2	658	886	135	363	1e-51	205
FX059596|FX059596.1	c63295_g1_i5	100.00	31	0	0	171	201	9	39	1e-07	57.2
FX059598|FX059598.1	c71525_g1_i4	80.05	376	34	8	3	338	999	1373	3e-93	342
FX059605|FX059605.1	c1957_g1_i1	80.91	351	62	3	1	350	63	409	2e-87	322
FX059607|FX059607.1	c70184_g1_i5	87.36	261	30	3	51	310	1	259	2e-84	311
FX059608|FX059608.1	c61364_g1_i1	72.39	134	20	2	245	363	229	98	3e-15	82.4
FX059610|FX059610.1	c59063_g1_i1	75.87	286	57	10	99	382	290	15	2e-42	172
FX059613|FX059613.1	c66653_g1_i2	85.56	90	11	2	137	226	592	505	1e-19	96.9
FX059614|FX059614.1	c52246_g2_i1	76.60	141	32	1	285	425	512	373	3e-21	102
FX059615|FX059615.1	c44034_g1_i2	78.04	419	76	5	3	412	94	505	3e-91	334
FX059618|FX059618.1	c69870_g2_i1	79.63	216	37	4	226	441	322	114	2e-44	179
FX059619|FX059619.1	c74142_g1_i1	78.96	442	75	9	1	438	658	1085	3e-97	354
FX059621|FX059621.1	c67683_g1_i3	90.87	219	17	1	1	219	216	1	4e-82	304
FX059626|FX059626.1	c45002_g1_i1	71.96	107	27	2	36	140	249	354	4e-06	51.8
FX059627|FX059627.1	c89344_g1_i1	84.35	230	32	4	21	247	92	320	1e-62	239
FX059635|FX059635.1	c90889_g1_i1	87.10	62	7	1	206	266	383	444	1e-12	73.4
FX059636|FX059636.1	c73433_g1_i6	74.33	487	85	5	68	542	432	890	2e-89	329
FX059640|FX059640.1	c73585_g1_i7	93.67	332	20	1	4	334	1	332	3e-141	500
FX059641|FX059641.1	c41189_g1_i1	74.07	270	60	9	93	354	720	453	1e-32	140
FX059643|FX059643.1	c59350_g1_i1	78.62	290	52	5	20	302	206	492	6e-60	230
FX059647|FX059647.1	c70204_g1_i1	73.28	363	85	6	178	532	930	1288	7e-51	201
FX059648|FX059648.1	c74045_g1_i2	80.18	111	21	1	2	111	3652	3762	3e-20	98.7
FX059650|FX059650.1	c73704_g1_i7	89.77	303	30	1	19	320	67	369	5e-112	403
FX059653|FX059653.1	c52039_g1_i1	76.24	303	66	4	67	368	617	320	7e-54	210
FX059654|FX059654.1	c58343_g1_i2	83.75	277	44	1	152	427	870	594	9e-79	293
FX059655|FX059655.1	c46236_g1_i2	72.99	174	36	4	181	344	8	180	4e-19	95.1
FX059658|FX059658.1	c72948_g2_i2	77.48	1110	168	24	1	1096	161	1202	0.0	841
FX059661|FX059661.1	c12796_g1_i1	82.37	329	52	4	95	420	1	326	1e-86	320
FX059663|FX059663.1	c65550_g2_i2	70.40	500	102	16	76	549	46	525	5e-52	205
FX059664|FX059664.1	c71459_g1_i9	87.25	345	42	2	1	345	235	577	3e-116	417
FX059667|FX059667.1	c69158_g2_i1	81.87	353	56	6	66	416	956	610	1e-89	329
FX059670|FX059670.1	c59174_g1_i1	83.94	386	55	6	1	382	478	96	9e-110	396
FX059671|FX059671.1	c59872_g1_i1	82.80	186	23	1	4	189	484	308	1e-49	196
FX059672|FX059672.1	c12474_g1_i1	78.52	135	17	6	240	372	350	226	1e-19	96.9
FX059675|FX059675.1	c51726_g1_i1	76.40	161	36	2	163	321	500	340	1e-24	113
FX059678|FX059678.1	c68483_g1_i5	82.52	429	62	4	56	474	21	446	6e-120	430
FX059682|FX059682.1	c53799_g1_i1	90.00	380	30	2	2	373	417	38	5e-145	513
FX059684|FX059684.1	c85348_g1_i1	82.44	450	74	5	170	616	491	44	5e-122	437
FX059685|FX059685.1	c16992_g1_i1	76.72	305	68	3	295	596	26	330	2e-56	219
FX059686|FX059686.1	c59721_g1_i3	88.42	95	10	1	80	174	826	733	5e-26	118
FX059690|FX059690.1	c36026_g1_i1	83.28	317	44	5	197	504	55	371	3e-86	318
FX059691|FX059691.1	c84435_g1_i1	79.45	584	98	7	1	569	581	5	5e-141	500
FX059693|FX059693.1	c71999_g1_i7	75.40	309	56	4	1	304	1499	1206	1e-55	215
FX059697|FX059697.1	c68492_g1_i5	79.57	416	56	4	4	418	742	1129	1e-103	376
FX059701|FX059701.1	c73158_g2_i8	68.99	516	105	16	195	684	887	1373	2e-46	187
FX059703|FX059703.1	c64616_g1_i6	77.49	382	74	7	8	383	1	376	5e-75	280
FX059708|FX059708.1	c64357_g1_i4	76.51	281	52	5	66	333	70	349	1e-50	199
FX059710|FX059710.1	c48768_g1_i1	76.32	76	7	3	240	312	1	68	1e-06	53.6
FX059711|FX059711.1	c61086_g1_i3	74.93	375	67	7	259	630	118	468	2e-64	246
FX059712|FX059712.1	c68528_g1_i1	87.28	283	36	0	1	283	389	107	1e-95	349
FX059714|FX059714.1	c78314_g1_i1	73.65	167	31	4	145	307	366	209	1e-19	96.9
FX059717|FX059717.1	c64416_g4_i1	94.57	276	15	0	1	276	333	58	5e-120	430
FX059719|FX059719.1	c74367_g3_i1	87.18	78	9	1	224	301	2377	2453	1e-18	93.3
FX059722|FX059722.1	c32888_g1_i2	92.63	448	33	0	1	448	16	463	0.0	659
FX059723|FX059723.1	c64248_g1_i3	77.04	392	53	11	1	386	1177	1537	1e-76	286
FX059724|FX059724.1	c43903_g1_i1	80.57	175	14	2	16	189	734	579	2e-42	172
FX059732|FX059732.1	c73839_g4_i1	68.73	259	62	9	109	357	38	287	3e-14	78.8
FX059736|FX059736.1	c42142_g1_i3	76.54	341	67	6	5	336	989	1325	1e-62	239
FX059746|FX059746.1	c71234_g1_i8	73.38	293	61	6	26	307	817	1103	2e-40	165
FX059752|FX059752.1	c71643_g1_i3	85.25	400	55	3	1	396	1021	622	7e-125	446
FX059753|FX059753.1	c69147_g1_i3	92.68	355	24	2	6	360	112	464	4e-146	517
FX059756|FX059756.1	c73668_g1_i12	84.97	306	37	5	1	300	2136	2438	3e-90	331
FX059757|FX059757.1	c68589_g1_i7	73.22	407	76	9	65	440	1412	1008	3e-60	232
FX059758|FX059758.1	c55685_g3_i1	75.05	509	72	12	11	507	517	982	2e-93	342
FX059762|FX059762.1	c72713_g1_i4	88.39	310	33	3	1	308	362	670	4e-107	387
FX059763|FX059763.1	c53699_g1_i2	78.89	90	17	2	89	177	254	342	2e-11	69.8
FX059766|FX059766.1	c73797_g1_i4	95.39	347	15	1	1	347	744	399	2e-156	551
FX059774|FX059774.1	c72731_g1_i3	73.58	424	85	7	1	421	41	440	8e-67	253
FX059779|FX059779.1	c67876_g1_i4	76.99	539	102	8	3	526	311	842	7e-110	398
FX059781|FX059781.1	c29960_g1_i2	83.41	217	32	2	131	344	62	277	3e-58	224
FX059782|FX059782.1	c38655_g1_i2	92.07	164	13	0	184	347	522	359	5e-62	237
FX059789|FX059789.1	c246_g1_i1	73.81	336	42	5	4	328	76	376	3e-59	228
FX059790|FX059790.1	c73481_g3_i1	95.36	431	20	0	1	431	1272	842	0.0	688
FX059791|FX059791.1	c30851_g1_i2	73.46	584	91	27	118	673	578	31	5e-78	291
FX059795|FX059795.1	c64988_g2_i1	69.95	193	33	3	1	193	573	740	1e-19	96.9
FX059803|FX059803.1	c93687_g1_i1	86.79	53	6	1	170	221	195	143	1e-08	60.8
FX059808|FX059808.1	c74358_g3_i3	84.21	76	12	0	257	332	269	344	7e-16	84.2
FX059809|FX059809.1	c72929_g4_i2	78.36	268	45	4	46	302	549	284	1e-55	215
FX059813|FX059813.1	c79560_g1_i1	91.94	62	4	1	239	299	190	129	2e-16	86.0
FX059814|FX059814.1	c74172_g2_i5	80.37	163	30	1	120	280	619	457	8e-35	147
FX059815|FX059815.1	c63631_g1_i1	74.51	153	31	5	24	173	59	206	3e-16	86.0
FX059817|FX059817.1	c69569_g1_i6	68.60	570	140	11	1	540	96	656	1e-52	206
FX059820|FX059820.1	c65230_g2_i5	86.42	265	35	1	85	349	800	1063	8e-85	313
FX059823|FX059823.1	c12401_g1_i1	79.17	240	42	5	75	308	398	161	2e-48	192
FX059825|FX059825.1	c72178_g1_i9	73.29	483	110	10	31	507	516	985	2e-69	262
FX059827|FX059827.1	c71217_g2_i1	84.68	385	52	1	1	385	380	3	5e-120	430
FX059832|FX059832.1	c55432_g1_i1	79.31	174	31	5	73	244	687	857	5e-31	134
FX059834|FX059834.1	c81849_g1_i1	79.13	321	53	6	1	307	339	19	1e-69	262
FX059836|FX059836.1	c36501_g1_i1	78.60	916	147	20	18	896	394	1297	0.0	722
FX059837|FX059837.1	c74085_g2_i8	79.35	247	35	8	136	371	533	292	6e-49	194
FX059838|FX059838.1	c68146_g1_i2	88.68	53	6	0	387	439	865	917	2e-11	69.8
FX059845|FX059845.1	c74484_g1_i1	72.20	205	44	6	145	344	644	448	3e-20	98.7
FX059848|FX059848.1	c74276_g1_i3	81.17	871	127	10	1	867	3567	2730	0.0	820
FX059849|FX059849.1	c73183_g1_i8	71.33	415	56	12	1	387	658	1037	2e-55	215
FX059850|FX059850.1	c74369_g3_i2	91.48	305	20	1	1	305	38	336	3e-121	434
FX059854|FX059854.1	c91242_g1_i1	77.19	114	20	6	324	435	132	241	7e-11	68.0
FX059855|FX059855.1	c61970_g2_i1	73.88	134	34	1	173	306	574	442	1e-14	80.6
FX059858|FX059858.1	c52422_g1_i2	76.58	316	61	5	40	354	7	310	9e-59	226
FX059859|FX059859.1	c73620_g1_i10	74.77	222	36	6	268	479	1003	1214	2e-32	140
FX059864|FX059864.1	c51585_g1_i1	90.62	373	32	3	1	373	51	420	2e-142	504
FX059866|FX059866.1	c74334_g1_i1	75.27	283	49	7	1	264	804	524	1e-45	183
FX059869|FX059869.1	c58598_g1_i5	72.89	332	55	9	8	325	481	171	3e-46	185
FX059870|FX059870.1	c63095_g1_i3	74.43	395	54	10	219	568	315	707	4e-67	255
FX059871|FX059871.1	c84315_g1_i1	76.96	191	33	6	1	186	238	422	2e-29	129
FX059872|FX059872.1	c70444_g1_i4	79.34	363	73	2	3	365	1103	743	1e-83	309
FX059873|FX059873.1	c84460_g1_i1	78.81	118	20	2	158	275	250	362	1e-19	96.9
FX059875|FX059875.1	c23712_g1_i1	69.97	293	31	3	11	249	303	14	8e-42	170
FX059876|FX059876.1	c57624_g1_i1	82.87	286	44	2	2	283	449	165	2e-78	291
FX059877|FX059877.1	c72989_g2_i1	85.14	552	58	8	3	532	564	1113	1e-174	612
FX059889|FX059889.1	c72608_g2_i7	75.40	313	67	6	127	430	943	632	2e-50	199
FX059890|FX059890.1	c72662_g1_i5	75.24	307	50	12	3	306	1235	952	3e-45	181
FX059893|FX059893.1	c73831_g1_i8	85.71	119	17	0	241	359	19	137	4e-32	138
FX059894|FX059894.1	c60068_g1_i1	69.25	387	70	13	12	387	958	1306	8e-35	147
FX059896|FX059896.1	c88765_g1_i1	82.92	322	52	2	1	320	331	11	5e-89	327
FX059901|FX059901.1	c90718_g1_i1	73.72	312	76	5	1	309	122	430	1e-43	176
FX059902|FX059902.1	c65115_g1_i5	78.60	514	83	6	111	602	1	509	3e-119	428
FX059912|FX059912.1	c69536_g1_i6	73.10	632	130	12	101	716	1744	2351	2e-97	356
FX059913|FX059913.1	c22885_g1_i1	72.59	332	69	7	15	335	151	471	4e-44	178
FX059916|FX059916.1	c50664_g1_i1	81.46	329	52	6	2	326	366	43	5e-81	300
FX059918|FX059918.1	c73789_g3_i1	78.99	338	50	8	1	325	782	453	6e-73	273
FX059919|FX059919.1	c73797_g1_i2	91.36	324	25	3	1	322	519	197	1e-125	448
FX059920|FX059920.1	c77949_g1_i1	85.71	49	7	0	219	267	72	120	1e-07	57.2
FX059921|FX059921.1	c71831_g1_i8	90.97	631	43	2	4	620	111	741	0.0	884
FX059925|FX059925.1	c63866_g1_i2	78.22	326	55	9	79	393	559	879	1e-63	242
FX059926|FX059926.1	c82717_g1_i1	84.11	214	32	2	94	305	228	15	8e-59	226
FX059927|FX059927.1	c60667_g1_i1	92.53	308	23	0	1	308	223	530	1e-126	452
FX059929|FX059929.1	c41318_g1_i2	76.06	447	73	12	18	447	610	181	7e-81	300
FX059932|FX059932.1	c73714_g3_i5	77.70	287	59	2	4	289	598	316	4e-58	224
FX059941|FX059941.1	c72943_g4_i3	82.57	109	18	1	270	378	1433	1540	7e-23	107
FX059942|FX059942.1	c72022_g2_i6	74.83	437	71	11	2	406	1479	1050	2e-74	279
FX059943|FX059943.1	c64593_g3_i1	79.57	235	42	1	3	237	231	3	3e-53	208
FX059945|FX059945.1	c73602_g1_i1	77.71	323	59	4	1	313	9	328	2e-66	251
FX059946|FX059946.1	c42104_g1_i1	77.50	120	25	2	251	369	591	473	7e-17	87.8
FX059950|FX059950.1	c74366_g1_i2	91.04	67	6	0	52	118	158	224	5e-19	95.1
FX059953|FX059953.1	c51011_g1_i1	83.33	174	22	4	87	258	763	595	2e-42	172
FX059958|FX059958.1	c58015_g1_i1	84.11	453	64	4	112	560	463	15	1e-135	482
FX059966|FX059966.1	c68507_g2_i1	70.35	226	59	5	249	468	528	305	7e-18	91.5
FX059967|FX059967.1	c70588_g1_i8	91.14	271	24	0	1	271	396	126	2e-105	381
FX059969|FX059969.1	c19787_g1_i1	90.46	325	31	0	48	372	556	232	6e-125	446
FX059970|FX059970.1	c87925_g1_i1	78.02	182	30	5	121	300	128	301	4e-31	134
FX059971|FX059971.1	c58431_g1_i2	82.24	304	46	4	1	296	29	332	2e-79	295
FX059973|FX059973.1	c18926_g1_i1	76.19	189	35	4	8	190	30	214	2e-29	129
FX059977|FX059977.1	c44956_g1_i1	77.05	122	24	3	40	157	413	292	6e-16	84.2
FX059978|FX059978.1	c71676_g2_i1	77.45	377	52	3	1	377	1328	985	9e-85	313
FX059979|FX059979.1	c85649_g1_i1	71.17	444	93	18	77	508	435	15	8e-43	174
FX059980|FX059980.1	c11844_g1_i1	74.19	93	19	1	61	153	116	29	7e-09	60.8
FX059984|FX059984.1	c68405_g1_i2	75.81	277	66	1	114	389	261	537	6e-49	194
FX059986|FX059986.1	c68264_g1_i1	96.23	345	13	0	1	345	667	1011	3e-160	563
FX059988|FX059988.1	c64770_g2_i2	81.98	172	25	3	1	172	490	655	9e-40	163
FX059990|FX059990.1	c9243_g1_i1	73.21	377	74	8	62	414	383	10	1e-54	214
FX059993|FX059993.1	c64499_g1_i3	85.80	317	38	4	3	317	446	757	2e-98	358
FX060001|FX060001.1	c58255_g1_i2	73.81	126	28	4	509	631	234	111	4e-10	66.2
FX060002|FX060002.1	c60687_g4_i1	75.39	321	72	5	1	315	438	119	2e-52	206
FX060004|FX060004.1	c58301_g1_i2	89.47	38	4	0	111	148	997	1034	4e-06	51.8
FX060011|FX060011.1	c77047_g1_i1	76.36	165	26	4	150	312	359	206	1e-25	116
FX060013|FX060013.1	c74305_g1_i1	76.09	849	137	17	1	832	1556	2355	1e-170	600
FX060020|FX060020.1	c91426_g1_i1	88.46	52	2	1	157	204	45	96	2e-10	66.2
FX060027|FX060027.1	c66819_g1_i1	82.59	316	45	6	3	313	291	601	4e-82	304
FX060037|FX060037.1	c21300_g1_i1	76.19	126	25	4	194	317	61	183	3e-14	78.8
FX060044|FX060044.1	c1461_g1_i1	77.88	104	20	2	28	130	391	290	3e-14	78.8
FX060045|FX060045.1	c81818_g1_i1	80.69	435	67	5	17	438	219	649	2e-110	399
FX060046|FX060046.1	c72601_g1_i5	85.42	384	29	3	1	372	95	463	1e-126	452
FX060047|FX060047.1	c41746_g1_i1	85.00	160	23	1	56	215	139	297	4e-44	178
FX060048|FX060048.1	c72433_g1_i3	92.84	363	25	1	1	363	479	118	2e-151	535
FX060056|FX060056.1	c46245_g1_i1	78.75	160	33	1	424	582	166	7	5e-30	132
FX060057|FX060057.1	c73858_g1_i3	92.59	81	6	0	190	270	859	779	1e-26	120
FX060058|FX060058.1	c63950_g1_i1	84.08	201	28	2	1358	1558	375	179	3e-54	214
FX060059|FX060059.1	c60733_g1_i1	78.79	231	44	5	2	231	239	13	4e-44	178
FX060060|FX060060.1	c54499_g1_i4	76.19	357	69	7	150	499	18	365	5e-64	244
FX060063|FX060063.1	c65403_g1_i1	85.76	337	40	3	2	330	122	458	1e-106	385
FX060065|FX060065.1	c17931_g1_i1	80.67	150	19	2	181	320	1	150	9e-33	140
FX060075|FX060075.1	c74358_g7_i2	82.47	97	15	1	67	163	9	103	1e-19	96.9
FX060080|FX060080.1	c61903_g1_i2	90.74	54	4	1	227	279	118	171	5e-12	71.6
FX060083|FX060083.1	c54016_g1_i1	85.71	154	19	2	1	151	350	503	2e-42	172
FX060084|FX060084.1	c73801_g1_i2	78.04	214	37	3	79	289	1807	1601	5e-42	170
FX060086|FX060086.1	c66562_g1_i2	82.08	346	55	4	1	343	371	30	8e-91	333
FX060093|FX060093.1	c67772_g2_i1	71.20	125	26	4	95	210	232	355	4e-07	55.4
FX060096|FX060096.1	c93459_g1_i1	74.54	271	45	3	32	278	28	298	8e-47	187
FX060097|FX060097.1	c72870_g3_i1	67.60	500	105	20	29	484	147	633	2e-30	132
FX060098|FX060098.1	c73285_g9_i1	93.75	48	3	0	1	48	993	946	1e-12	73.4
FX060103|FX060103.1	c24704_g1_i1	75.58	303	58	6	3	301	375	665	7e-51	201
FX060104|FX060104.1	c41441_g1_i1	90.51	369	35	0	1	369	36	404	2e-143	508
FX060111|FX060111.1	c58826_g1_i1	72.86	420	55	7	1	364	56	472	1e-70	266
FX060113|FX060113.1	c58965_g1_i2	79.90	199	32	6	3	199	120	312	1e-38	159
FX060114|FX060114.1	c75679_g1_i1	76.81	539	97	13	16	542	6	528	1e-103	376
FX060117|FX060117.1	c64768_g1_i5	79.68	251	34	3	4	252	1051	816	4e-58	224
FX060118|FX060118.1	c70677_g1_i3	73.56	87	21	1	27	111	135	221	4e-06	51.8
FX060119|FX060119.1	c58009_g1_i1	88.62	123	14	0	1	123	138	16	1e-38	159
FX060122|FX060122.1	c42754_g2_i1	85.83	127	17	1	288	413	152	278	3e-34	145
FX060125|FX060125.1	c23749_g1_i1	77.61	393	83	3	59	447	3	394	6e-82	304
FX060126|FX060126.1	c13509_g1_i1	76.76	383	87	1	7	389	632	252	4e-77	288
FX060134|FX060134.1	c57830_g1_i1	78.07	114	23	2	6	118	395	283	2e-16	86.0
FX060138|FX060138.1	c67989_g2_i2	71.75	177	40	1	33	209	209	43	4e-20	98.7
FX060140|FX060140.1	c72763_g2_i2	95.74	47	1	1	2	48	46	1	1e-12	73.4
FX060142|FX060142.1	c71476_g1_i1	94.83	58	3	0	1	58	113	56	5e-18	91.5
FX060143|FX060143.1	c72992_g5_i7	92.79	222	13	3	50	268	309	88	2e-86	318
FX060144|FX060144.1	c71464_g10_i1	72.31	130	16	6	37	156	401	520	6e-10	64.4
FX060147|FX060147.1	c70361_g1_i9	74.67	845	153	25	114	928	1	814	2e-141	502
FX060158|FX060158.1	c73006_g2_i1	78.31	484	72	9	3	465	1487	1958	2e-107	389
FX060159|FX060159.1	c66402_g1_i10	81.46	329	58	3	1	328	730	1056	3e-83	307
FX060163|FX060163.1	c58380_g2_i1	77.84	334	69	4	2	335	304	632	2e-67	255
FX060168|FX060168.1	c6145_g1_i1	89.34	244	22	2	1	241	674	916	2e-86	318
FX060169|FX060169.1	c63298_g1_i1	78.38	370	65	8	236	602	3	360	7e-76	284
FX060170|FX060170.1	c66607_g1_i2	90.69	666	62	0	12	677	666	1	0.0	922
FX060171|FX060171.1	c27548_g1_i1	94.52	146	8	0	210	355	387	242	3e-59	228
FX060173|FX060173.1	c41624_g1_i1	75.45	277	58	6	2	275	465	734	1e-43	176
FX060175|FX060175.1	c54572_g1_i1	88.64	264	30	0	1	264	264	1	2e-93	342
FX060176|FX060176.1	c59901_g1_i1	86.21	174	24	0	1	174	257	430	9e-53	206
FX060180|FX060180.1	c69145_g1_i1	92.80	347	25	0	1	347	17	363	4e-145	513
FX060181|FX060181.1	c62123_g1_i3	72.08	437	93	12	229	652	1462	1882	1e-53	210
FX060182|FX060182.1	c62123_g1_i3	71.08	287	56	8	14	289	1699	1969	2e-30	132
FX060186|FX060186.1	c53967_g1_i2	77.95	127	22	2	65	191	279	399	1e-20	100
FX060190|FX060190.1	c65918_g2_i2	76.42	212	41	6	7	215	961	1166	6e-32	138
FX060193|FX060193.1	c72244_g5_i1	71.49	698	143	19	400	1051	765	78	1e-88	327
FX060197|FX060197.1	c52591_g1_i1	78.70	108	20	2	1	108	247	351	2e-16	86.0
FX060200|FX060200.1	c64425_g1_i2	67.95	234	66	5	4	233	438	666	1e-11	69.8
FX060203|FX060203.1	c64725_g2_i1	86.45	251	32	2	106	354	612	362	8e-79	293
FX060204|FX060204.1	c73919_g1_i8	76.64	304	51	6	8	300	931	1225	1e-56	219
FX060205|FX060205.1	c73919_g1_i11	80.25	881	156	17	1	874	1973	1104	0.0	744
FX060208|FX060208.1	c16614_g1_i1	78.43	357	72	4	34	389	1	353	4e-76	284
FX060210|FX060210.1	c51042_g2_i1	70.56	360	79	11	15	367	407	68	1e-34	147
FX060214|FX060214.1	c27860_g1_i1	75.50	302	51	8	40	322	90	387	1e-49	196
FX060215|FX060215.1	c52383_g1_i2	85.97	278	23	4	2	266	364	638	2e-87	322
FX060216|FX060216.1	c64760_g1_i2	71.32	136	27	4	144	277	27	152	2e-09	62.6
FX060218|FX060218.1	c68580_g1_i1	74.49	486	72	9	114	570	231	693	7e-88	324
FX060221|FX060221.1	c70659_g1_i4	84.95	279	37	4	8	283	39	315	4e-81	300
FX060222|FX060222.1	c22740_g1_i3	81.02	216	40	1	62	277	600	814	3e-51	201
FX060226|FX060226.1	c71302_g2_i3	73.70	403	89	4	2	397	1147	755	1e-64	246
FX060227|FX060227.1	c52321_g1_i1	88.09	277	32	1	1	276	55	331	4e-95	347
FX060228|FX060228.1	c72228_g1_i3	71.95	410	75	10	3	407	67	441	2e-54	212
FX060229|FX060229.1	c64416_g1_i2	79.03	62	13	0	77	138	600	539	3e-06	53.6
FX060230|FX060230.1	c82100_g1_i1	75.00	116	21	1	111	218	116	1	2e-15	82.4
FX060231|FX060231.1	c82196_g1_i1	73.99	223	39	1	246	449	12	234	6e-37	154
FX060233|FX060233.1	c33048_g1_i4	80.49	246	44	3	1	245	243	1	6e-56	217
FX060234|FX060234.1	c44399_g2_i1	76.22	164	34	4	1	162	280	440	5e-23	107
FX060238|FX060238.1	c74144_g3_i3	79.82	218	39	3	6	222	629	416	7e-47	187
FX060239|FX060239.1	c79787_g1_i1	79.22	77	16	0	201	277	196	120	5e-11	68.0
FX060243|FX060243.1	c42789_g1_i2	87.78	90	9	2	1	89	367	455	3e-22	105
FX060245|FX060245.1	c11844_g1_i1	74.78	115	29	0	70	184	29	143	9e-14	77.0
FX060249|FX060249.1	c69114_g1_i3	76.00	450	61	6	103	528	1	427	9e-93	340
FX060255|FX060255.1	c66395_g1_i5	75.32	316	53	6	9	307	1026	1333	5e-55	214
FX060261|FX060261.1	c71454_g1_i4	80.42	332	39	7	6	312	137	467	2e-80	298
FX060263|FX060263.1	c67622_g1_i1	84.62	65	10	0	205	269	8	72	1e-12	73.4
FX060266|FX060266.1	c55174_g1_i2	74.03	231	60	0	7	237	640	870	8e-35	147
FX060267|FX060267.1	c66741_g1_i3	74.59	370	77	10	8	363	741	1107	9e-55	214
FX060268|FX060268.1	c66527_g2_i1	83.33	48	2	1	156	203	54	95	4e-06	51.8
FX060271|FX060271.1	c70423_g1_i2	74.46	415	91	9	1	406	354	762	6e-64	244
FX060274|FX060274.1	c64339_g2_i1	68.97	464	80	14	61	467	562	106	1e-45	183
FX060277|FX060277.1	c34430_g1_i1	77.03	209	38	5	57	261	167	369	6e-35	147
FX060279|FX060279.1	c74365_g1_i5	75.25	295	71	2	75	368	1329	1622	2e-49	196
FX060280|FX060280.1	c71838_g1_i7	77.50	160	24	3	7	166	1212	1359	1e-27	123
FX060282|FX060282.1	c68035_g1_i1	75.56	1031	190	23	6	1020	1179	195	0.0	675
FX060286|FX060286.1	c73548_g2_i5	79.55	313	58	3	2	310	441	751	3e-71	268
FX060287|FX060287.1	c15286_g1_i1	87.57	338	39	1	1	335	7	344	7e-117	419
FX060289|FX060289.1	c71464_g10_i1	77.19	114	24	2	1	113	405	517	2e-15	82.4
FX060292|FX060292.1	c70674_g1_i3	95.30	404	19	0	1	404	1536	1133	0.0	643
FX060293|FX060293.1	c69533_g1_i4	72.53	324	65	6	124	438	916	1224	5e-44	178
FX060296|FX060296.1	c70604_g2_i5	79.05	377	54	5	7	382	188	540	5e-88	324
FX060297|FX060297.1	c2897_g1_i1	83.52	91	13	2	15	104	370	459	2e-17	89.7
FX060299|FX060299.1	c35482_g1_i1	77.32	366	71	7	10	372	60	416	2e-70	266
FX060301|FX060301.1	c64633_g1_i3	76.96	382	55	10	49	410	82	450	7e-74	277
FX060304|FX060304.1	c69845_g1_i2	77.24	624	117	12	17	625	435	1048	1e-126	453
FX060305|FX060305.1	c1680_g1_i2	75.50	302	53	6	47	332	176	472	1e-51	203
FX060307|FX060307.1	c82456_g1_i1	77.46	213	40	2	93	297	67	279	6e-41	167
FX060310|FX060310.1	c67021_g1_i8	79.55	176	31	5	103	276	121	293	6e-32	138
FX060314|FX060314.1	c73687_g1_i1	76.75	314	50	6	1	308	520	816	2e-60	232
FX060317|FX060317.1	c49990_g1_i4	86.79	333	35	2	1	324	106	438	2e-111	401
FX060319|FX060319.1	c78180_g1_i1	79.46	112	23	0	33	144	20	131	3e-20	98.7
FX060321|FX060321.1	c70959_g3_i4	69.21	393	75	7	21	407	792	1144	6e-43	174
FX060325|FX060325.1	c63734_g1_i4	80.76	556	81	11	3	552	26	561	2e-139	495
FX060327|FX060327.1	c74058_g1_i1	92.12	457	34	1	1	455	338	794	0.0	659
FX060328|FX060328.1	c70491_g4_i4	80.41	444	67	8	4	444	586	1012	5e-108	390
FX060332|FX060332.1	c46669_g1_i4	78.26	230	38	7	12	239	991	772	3e-41	168
FX060333|FX060333.1	c73835_g2_i5	70.36	361	85	13	4	361	531	872	6e-30	131
FX060335|FX060335.1	c6099_g1_i1	70.73	328	51	6	4	288	219	544	2e-42	172
FX060338|FX060338.1	c70622_g1_i5	90.76	357	31	2	2	358	144	498	2e-137	488
FX060351|FX060351.1	c62621_g1_i2	77.75	364	68	8	1	356	625	983	3e-71	268
FX060352|FX060352.1	c48563_g1_i1	90.89	428	35	2	1	428	549	972	2e-168	590
FX060353|FX060353.1	c64512_g1_i1	78.64	337	58	8	1	328	846	1177	5e-69	260
FX060357|FX060357.1	c73440_g1_i9	95.92	49	2	0	5	53	784	736	1e-14	80.6
FX060358|FX060358.1	c68887_g1_i2	83.10	213	30	2	2	213	538	745	1e-56	219
FX060359|FX060359.1	c30636_g1_i2	73.76	202	47	2	5	205	262	66	5e-27	122
FX060361|FX060361.1	c69225_g6_i2	83.45	139	21	1	1	137	45	183	2e-34	145
FX060363|FX060363.1	c45096_g1_i1	78.50	321	55	2	1	307	378	58	4e-72	271
FX060365|FX060365.1	c38015_g1_i1	79.23	130	24	1	174	300	594	465	4e-24	111
FX060372|FX060372.1	c57154_g1_i3	78.53	191	35	3	46	233	230	43	1e-36	152
FX060380|FX060380.1	c69980_g1_i6	82.14	84	7	1	357	432	178	95	2e-16	87.8
FX060383|FX060383.1	c68103_g1_i4	83.60	311	45	1	6	316	1	305	8e-91	333
FX060385|FX060385.1	c28155_g3_i1	78.05	451	71	13	3	447	513	85	3e-91	334
FX060387|FX060387.1	c62805_g1_i1	97.30	37	1	0	290	326	438	402	2e-09	62.6
FX060390|FX060390.1	c73285_g6_i1	80.46	87	17	0	160	246	358	272	9e-15	80.6
FX060391|FX060391.1	c71805_g1_i10	92.29	350	27	0	2	351	507	856	6e-144	509
FX060392|FX060392.1	c73385_g2_i7	66.24	388	59	8	117	433	261	647	5e-32	138
FX060395|FX060395.1	c15965_g1_i2	77.16	359	72	4	135	492	3	352	1e-71	269
FX060398|FX060398.1	c69887_g1_i3	76.22	370	72	6	1	360	533	896	2e-68	259
FX060399|FX060399.1	c69415_g3_i3	81.69	142	22	4	116	255	420	281	3e-28	125
FX060401|FX060401.1	c38861_g1_i1	77.55	294	56	7	2	294	290	6	8e-54	210
FX060404|FX060404.1	c64517_g1_i1	74.43	309	57	7	49	353	204	494	7e-48	190
FX060405|FX060405.1	c59020_g1_i2	85.04	274	38	3	33	306	1464	1194	2e-80	298
FX060412|FX060412.1	c62344_g1_i2	87.50	48	6	0	234	281	452	405	8e-09	60.8
FX060414|FX060414.1	c72870_g3_i1	71.69	438	83	13	10	422	1415	994	9e-54	210
FX060415|FX060415.1	c67362_g1_i1	87.01	154	19	1	79	231	3370	3217	3e-46	185
FX060421|FX060421.1	c74427_g1_i1	82.76	174	18	7	3	169	169	1	4e-38	158
FX060423|FX060423.1	c7652_g1_i1	81.62	185	28	2	99	283	195	17	5e-44	178
FX060424|FX060424.1	c55760_g1_i4	71.84	277	45	11	411	680	421	171	4e-29	129
FX060428|FX060428.1	c71831_g1_i9	89.29	252	23	3	143	391	806	556	5e-88	324
FX060429|FX060429.1	c69314_g1_i1	90.85	328	30	0	4	331	79	406	3e-128	457
FX060430|FX060430.1	c78214_g1_i1	74.01	227	47	5	46	261	278	53	2e-30	132
FX060431|FX060431.1	c72506_g1_i3	74.73	186	45	2	26	210	1199	1015	1e-25	116
FX060445|FX060445.1	c65999_g1_i2	86.27	408	38	1	87	476	624	217	2e-139	495
FX060446|FX060446.1	c72734_g1_i1	84.56	732	91	10	149	871	25	743	0.0	785
FX060449|FX060449.1	c73160_g2_i3	76.78	478	84	14	1	475	1066	613	6e-88	324
FX060453|FX060453.1	c53832_g1_i1	89.82	285	29	0	39	323	720	436	5e-106	383
FX060455|FX060455.1	c70687_g1_i2	75.84	447	77	10	1	424	515	77	2e-81	302
FX060456|FX060456.1	c74291_g1_i5	71.64	275	53	3	29	281	185	456	4e-37	154
FX060462|FX060462.1	c22231_g1_i1	87.55	273	30	2	2	271	272	1	3e-91	334
FX060464|FX060464.1	c43268_g1_i1	70.59	221	46	6	1	219	120	323	1e-19	96.9
FX060465|FX060465.1	c50065_g1_i1	73.94	188	27	3	32	210	457	631	3e-28	125
FX060467|FX060467.1	c72353_g1_i3	74.29	319	56	11	153	448	1278	1593	2e-44	179
FX060471|FX060471.1	c62045_g1_i1	91.16	147	13	0	1	147	304	450	9e-53	206
FX060472|FX060472.1	c52511_g1_i1	78.57	98	21	0	12	109	79	176	2e-15	82.4
FX060482|FX060482.1	c88904_g1_i1	76.33	169	36	2	1	169	264	428	1e-26	120
FX060485|FX060485.1	c68733_g1_i5	74.90	263	53	6	164	426	1898	2147	4e-39	161
FX060486|FX060486.1	c68412_g1_i2	76.82	798	144	12	6	783	1500	724	3e-167	589
FX060487|FX060487.1	c68137_g2_i5	78.20	344	57	7	1	342	761	434	3e-71	268
FX060489|FX060489.1	c69794_g1_i1	77.84	343	57	9	1	340	1333	1007	6e-67	253
FX060490|FX060490.1	c69980_g1_i4	76.86	255	53	5	173	423	540	288	5e-44	178
FX060495|FX060495.1	c70864_g2_i8	76.92	338	73	4	24	358	1416	1751	3e-64	244
FX060497|FX060497.1	c74372_g1_i3	77.81	329	62	6	321	645	1131	1452	5e-65	248
FX060498|FX060498.1	c74365_g1_i5	76.70	352	81	1	1	351	2264	2615	1e-69	262
FX060505|FX060505.1	c29824_g1_i1	91.41	256	22	0	2	257	308	563	5e-100	363
FX060507|FX060507.1	c47386_g1_i3	76.14	197	36	3	727	912	292	488	3e-32	140
FX060514|FX060514.1	c36315_g1_i1	75.21	234	54	3	2	234	830	600	5e-36	150
FX060518|FX060518.1	c73629_g1_i7	75.25	404	71	9	1	399	83	462	4e-70	264
FX060519|FX060519.1	c54410_g1_i1	79.13	206	36	5	1	205	239	40	3e-39	161
FX060523|FX060523.1	c73152_g3_i3	85.00	80	9	2	248	327	258	182	2e-16	86.0
FX060525|FX060525.1	c41893_g1_i1	96.00	275	11	0	1	275	386	660	6e-125	446
FX060527|FX060527.1	c72615_g1_i3	76.83	695	130	18	1	677	1486	2167	3e-133	475
FX060530|FX060530.1	c72453_g1_i2	90.00	310	29	2	1	310	1126	1433	1e-114	412
FX060531|FX060531.1	c7600_g1_i1	82.43	148	26	0	1	148	654	801	5e-36	150
FX060533|FX060533.1	c69308_g1_i1	91.34	231	20	0	1	231	576	806	5e-89	327
FX060539|FX060539.1	c73929_g1_i5	79.15	398	67	9	3	390	489	880	2e-86	318
FX060541|FX060541.1	c2204_g1_i1	69.82	169	46	3	229	394	165	331	3e-10	66.2
FX060544|FX060544.1	c85604_g1_i1	74.15	147	27	3	106	252	317	182	4e-18	91.5
FX060551|FX060551.1	c70123_g1_i5	81.11	524	86	7	3	517	1059	540	3e-134	479
FX060556|FX060556.1	c73864_g4_i2	84.15	410	61	4	2	409	1106	699	1e-120	432
FX060559|FX060559.1	c64333_g1_i3	77.88	217	41	5	2	217	292	502	1e-38	159
FX060560|FX060560.1	c32851_g2_i1	75.59	213	43	6	59	267	222	15	5e-30	131
FX060562|FX060562.1	c51783_g1_i3	74.86	350	69	9	1	337	8	351	2e-54	212
FX060564|FX060564.1	c72948_g5_i7	78.63	248	47	5	155	399	53	297	2e-48	192
FX060565|FX060565.1	c60746_g1_i1	81.42	113	11	4	290	401	518	621	1e-20	100
FX060570|FX060570.1	c72057_g1_i15	70.67	375	86	11	17	375	2128	2494	2e-36	152
FX060572|FX060572.1	c62977_g1_i1	74.49	98	21	3	151	244	159	256	3e-07	55.4
FX060573|FX060573.1	c73733_g2_i9	73.73	434	73	9	13	422	576	992	4e-70	266
FX060574|FX060574.1	c72059_g2_i4	76.89	251	51	5	147	395	50	295	2e-43	176
FX060579|FX060579.1	c73606_g1_i3	95.74	47	2	0	297	343	638	592	1e-13	77.0
FX060585|FX060585.1	c71552_g1_i1	82.00	200	34	1	7	204	1318	1119	5e-49	196
FX060586|FX060586.1	c72426_g1_i13	80.06	331	60	1	1	331	599	923	5e-81	300
FX060588|FX060588.1	c2783_g1_i1	79.56	318	52	7	41	353	2	311	5e-69	260
FX060589|FX060589.1	c72046_g3_i1	77.23	101	19	3	342	439	1939	2038	2e-11	69.8
FX060596|FX060596.1	c70591_g1_i3	67.29	697	184	17	94	765	1092	415	4e-48	192
FX060597|FX060597.1	c65884_g1_i1	91.78	353	29	0	1	353	562	914	7e-143	506
FX060600|FX060600.1	c21923_g1_i1	96.00	50	1	1	1	50	49	1	3e-14	78.8
FX060602|FX060602.1	c237_g1_i1	69.65	369	56	8	1	324	379	22	2e-43	176
FX060603|FX060603.1	c70283_g1_i3	74.83	147	35	2	4	149	146	1	6e-18	91.5
FX060604|FX060604.1	c61878_g1_i2	86.23	138	12	4	3	140	283	413	2e-36	152
FX060605|FX060605.1	c65027_g1_i2	82.00	511	71	3	3	495	1304	797	2e-144	513
FX060606|FX060606.1	c65027_g1_i2	84.32	287	37	2	1	287	1081	803	2e-84	313
FX060607|FX060607.1	c65027_g1_i2	80.64	377	48	4	1	358	1189	819	3e-97	356
FX060611|FX060611.1	c69598_g1_i6	73.61	432	79	7	39	452	835	421	2e-70	266
FX060612|FX060612.1	c70888_g1_i11	77.73	229	44	1	1	229	1768	1547	5e-46	185
FX060620|FX060620.1	c81432_g1_i1	76.86	242	46	7	90	325	373	610	3e-39	161
FX060621|FX060621.1	c64022_g1_i2	75.36	414	69	11	1	404	974	584	3e-71	268
FX060624|FX060624.1	c53127_g1_i1	76.27	316	45	5	172	469	12	315	7e-62	237
FX060625|FX060625.1	c32522_g1_i1	80.16	126	21	4	1	124	740	617	1e-20	100
FX060632|FX060632.1	c74345_g2_i1	82.51	423	60	5	2	415	154	571	9e-117	419
FX060637|FX060637.1	c92717_g1_i1	93.75	272	17	0	1	272	272	1	3e-115	414
FX060638|FX060638.1	c74367_g1_i2	71.58	387	67	8	1	372	738	380	3e-52	205
FX060641|FX060641.1	c52918_g1_i1	77.57	437	69	10	6	419	1	431	4e-89	327
FX060643|FX060643.1	c71917_g3_i3	76.83	518	82	13	1	514	519	1002	2e-101	369
FX060645|FX060645.1	c49352_g1_i3	78.26	506	83	10	1	484	624	124	1e-109	396
FX060653|FX060653.1	c73054_g1_i1	70.78	308	72	6	73	380	503	792	1e-32	140
FX060661|FX060661.1	c74292_g4_i3	80.11	186	30	3	68	248	1748	1565	3e-39	161
FX060665|FX060665.1	c74198_g1_i4	81.23	373	61	7	1	372	1023	1387	7e-91	334
FX060668|FX060668.1	c71770_g1_i2	72.20	295	47	7	13	272	746	1040	9e-40	163
FX060672|FX060672.1	c60608_g1_i1	80.26	304	37	12	1	295	486	775	4e-64	244
FX060681|FX060681.1	c74381_g1_i2	81.48	243	42	3	149	390	1704	1464	4e-58	224
FX060682|FX060682.1	c70019_g1_i5	79.57	93	19	0	10	102	1791	1699	2e-15	82.4
FX060684|FX060684.1	c73667_g1_i4	82.52	103	13	1	228	330	1	98	2e-22	105
FX060686|FX060686.1	c88275_g1_i1	77.48	151	24	6	312	459	20	163	4e-21	102
FX060687|FX060687.1	c65795_g3_i2	73.99	223	28	3	2	221	227	32	7e-37	154
FX060696|FX060696.1	c62184_g1_i3	79.93	274	53	2	138	410	1	273	2e-62	239
FX060698|FX060698.1	c62687_g1_i1	93.15	394	27	0	1	394	389	782	8e-168	589
FX060700|FX060700.1	c32343_g1_i1	73.14	242	40	7	1	231	517	290	4e-31	134
FX060703|FX060703.1	c42180_g1_i2	83.40	253	36	3	119	370	500	253	2e-68	259
FX060707|FX060707.1	c72891_g1_i9	83.68	974	104	20	1	942	1174	224	0.0	1000
FX060708|FX060708.1	c38365_g1_i1	71.10	301	77	7	22	322	228	518	2e-29	129
FX060718|FX060718.1	c51009_g1_i1	83.74	123	19	1	81	202	128	6	2e-29	129
FX060719|FX060719.1	c69357_g2_i5	73.14	443	73	14	1	420	423	4	9e-63	241
FX060723|FX060723.1	c58372_g2_i1	73.47	343	63	12	62	383	360	25	2e-44	179
FX060724|FX060724.1	c6158_g1_i2	91.45	304	25	1	1	303	531	834	1e-119	428
FX060729|FX060729.1	c55860_g1_i5	80.53	113	19	2	103	214	110	220	3e-20	98.7
FX060732|FX060732.1	c72896_g2_i2	76.97	178	27	1	22	185	2882	3059	2e-34	145
FX060733|FX060733.1	c67010_g1_i4	82.54	252	36	3	152	401	739	494	9e-66	250
FX060735|FX060735.1	c74047_g2_i2	76.81	207	41	2	10	215	299	499	5e-37	154
FX060740|FX060740.1	c73510_g1_i9	75.49	257	55	7	43	295	430	682	1e-37	156
FX060743|FX060743.1	c70929_g1_i8	77.62	353	61	6	4	343	1366	1019	8e-72	269
FX060746|FX060746.1	c60266_g1_i1	75.45	330	56	5	1	314	710	1030	1e-59	230
FX060753|FX060753.1	c16096_g1_i2	68.42	228	52	6	132	353	439	226	3e-14	78.8
FX060760|FX060760.1	c21483_g1_i1	70.63	126	28	4	1	126	119	3	4e-06	51.8
FX060765|FX060765.1	c69151_g1_i2	85.29	170	22	3	153	320	554	386	9e-46	183
FX060766|FX060766.1	c49084_g1_i1	77.08	336	64	4	279	612	555	231	1e-66	253
FX060773|FX060773.1	c68177_g1_i3	80.10	191	22	1	88	262	799	609	1e-45	183
FX060776|FX060776.1	c1776_g1_i1	71.82	330	57	6	1	314	372	63	3e-45	181
FX060778|FX060778.1	c43787_g1_i3	73.27	404	74	9	38	425	18	403	3e-60	232
FX060784|FX060784.1	c20786_g1_i1	69.04	197	49	9	140	329	449	258	4e-06	51.8
FX060788|FX060788.1	c74072_g2_i2	76.36	110	20	2	138	245	61	166	3e-14	78.8
FX060792|FX060792.1	c15370_g1_i1	92.42	66	5	0	49	114	178	243	1e-19	96.9
FX060795|FX060795.1	c86265_g1_i1	76.27	177	34	3	44	219	1	170	8e-28	123
FX060796|FX060796.1	c74288_g1_i1	71.06	705	117	17	1	648	917	243	5e-97	354
FX060799|FX060799.1	c6221_g1_i1	72.28	386	65	8	6	351	134	517	2e-55	215
FX060806|FX060806.1	c10335_g1_i1	72.44	127	27	3	1	121	337	213	2e-10	66.2
FX060810|FX060810.1	c77851_g1_i1	79.28	333	59	4	30	355	33	362	5e-75	280
FX060817|FX060817.1	c57209_g1_i3	79.27	275	44	5	48	310	677	404	3e-59	228
FX060821|FX060821.1	c62952_g1_i4	74.18	244	56	5	94	334	324	563	1e-32	140
FX060822|FX060822.1	c62971_g1_i1	71.47	375	84	9	1	367	676	317	5e-43	174
FX060823|FX060823.1	c67956_g1_i2	76.58	269	39	10	3	254	129	390	1e-44	179
FX060827|FX060827.1	c73997_g6_i1	73.30	191	34	5	284	473	157	331	9e-23	107
FX060828|FX060828.1	c73194_g2_i2	83.52	273	45	0	5	277	750	1022	2e-77	289
FX060833|FX060833.1	c78888_g1_i1	82.46	57	5	2	7	63	52	1	1e-06	53.6
FX060842|FX060842.1	c73067_g4_i12	73.25	314	61	10	5	302	274	580	8e-40	163
FX060845|FX060845.1	c19178_g1_i1	71.57	394	85	12	1	373	160	547	2e-43	176
FX060846|FX060846.1	c60192_g4_i1	75.71	177	32	4	304	477	706	874	6e-26	118
FX060849|FX060849.1	c72025_g1_i1	80.14	292	52	4	17	302	46	337	6e-67	253
FX060850|FX060850.1	c69825_g1_i3	76.20	332	69	4	356	678	1	331	1e-60	233
FX060852|FX060852.1	c12618_g1_i1	83.82	272	36	6	5	272	273	6	8e-73	273
FX060853|FX060853.1	c91625_g1_i1	78.36	171	36	1	171	341	1	170	4e-32	138
FX060857|FX060857.1	c71464_g10_i1	88.14	59	6	1	78	136	461	404	4e-12	71.6
FX060860|FX060860.1	c28670_g1_i1	90.69	333	28	3	1	330	438	106	1e-126	452
FX060861|FX060861.1	c71107_g1_i2	85.24	393	49	4	1	385	1208	817	3e-122	437
FX060864|FX060864.1	c55740_g1_i3	69.34	274	56	5	76	346	536	784	3e-26	118
FX060872|FX060872.1	c45592_g1_i2	73.32	566	106	15	23	547	336	897	1e-84	313
FX060873|FX060873.1	c73970_g1_i2	76.81	332	70	4	12	337	933	1263	4e-63	241
FX060889|FX060889.1	c70960_g1_i7	80.30	330	47	8	1	321	1605	1285	1e-75	282
FX060890|FX060890.1	c72911_g1_i8	82.00	400	43	8	5	402	3081	2709	5e-107	387
FX060891|FX060891.1	c85175_g1_i1	75.40	126	30	1	140	264	32	157	7e-16	84.2
FX060898|FX060898.1	c56035_g1_i2	93.37	332	21	1	1	332	381	51	3e-140	497
FX060899|FX060899.1	c70173_g1_i3	88.38	327	33	3	1	323	86	411	4e-114	410
FX060902|FX060902.1	c12952_g1_i1	91.78	353	29	0	3	355	407	55	7e-143	506
FX060903|FX060903.1	c72997_g1_i6	88.68	371	38	4	1	368	128	497	6e-131	466
FX060904|FX060904.1	c66753_g2_i5	83.46	671	96	12	3	665	143	806	0.0	670
FX060905|FX060905.1	c82173_g1_i1	74.48	286	59	6	5	283	121	399	2e-42	172
FX060906|FX060906.1	c65157_g1_i3	77.20	364	68	3	2	350	712	1075	1e-75	282
FX060909|FX060909.1	c73382_g1_i3	87.04	301	37	2	12	311	1315	1614	5e-99	360
FX060910|FX060910.1	c67601_g2_i5	98.33	60	1	0	242	301	1523	1464	6e-22	104
FX060913|FX060913.1	c43850_g1_i1	72.49	229	57	5	74	298	6	232	1e-24	113
FX060915|FX060915.1	c51885_g1_i1	75.78	223	49	4	107	327	345	126	3e-34	145
FX060935|FX060935.1	c66788_g1_i4	73.51	151	27	4	174	312	809	660	2e-16	86.0
FX060936|FX060936.1	c73886_g1_i9	93.64	566	30	5	1	564	900	1461	0.0	841
FX060937|FX060937.1	c72611_g1_i2	72.77	830	129	15	1	776	1098	1884	3e-140	499
FX060939|FX060939.1	c70742_g1_i5	83.76	542	67	5	1	525	1908	2445	2e-164	578
FX060940|FX060940.1	c74367_g3_i1	84.75	59	8	1	350	407	2531	2473	4e-09	62.6
FX060941|FX060941.1	c69225_g6_i4	84.57	162	24	1	186	346	169	8	1e-43	176
FX060944|FX060944.1	c74358_g7_i2	87.50	56	6	1	129	183	11	66	2e-10	66.2
FX060948|FX060948.1	c52979_g1_i1	85.71	245	28	2	1	245	158	395	1e-75	282
FX060949|FX060949.1	c74226_g2_i1	76.60	329	62	6	264	583	324	2	2e-60	233
FX060960|FX060960.1	c73980_g1_i8	70.91	983	209	29	2	955	2294	1360	2e-117	423
FX060964|FX060964.1	c63606_g2_i1	76.17	256	57	4	3	255	634	380	2e-42	172
FX060966|FX060966.1	c86441_g1_i1	73.51	336	65	8	1	328	26	345	6e-48	190
FX060967|FX060967.1	c79263_g1_i1	79.53	127	25	1	257	382	160	34	2e-23	109
FX060968|FX060968.1	c72852_g2_i3	73.67	300	42	8	1	287	2053	2328	8e-46	183
FX060970|FX060970.1	c72521_g1_i6	78.79	363	56	7	1	343	1375	1736	2e-79	295
FX060971|FX060971.1	c69293_g1_i2	71.73	336	73	8	15	346	478	161	6e-39	161
FX060980|FX060980.1	c73939_g1_i5	94.07	337	20	0	1	337	578	242	1e-146	518
[truncated: 4,856 more rows]
