# Supplementary material for: Transcriptomic analysis of a moderately growing subisolate Botryococcus braunii 779 (Chlorophyta) in response to nitrogen deprivation
Source: Biotechnol Biofuels. 2015 Aug 28;8:130. doi: 10.1186/s13068-015-0307-y (PMC4552190; doi:10.1186/s13068-015-0307-y)
Supplement: Additional file 5: — Tables S4–7. List of homologous ESTs between B. braunii 779 and other strains. [file 13068_2015_307_MOESM5_ESM.zip › AddFile5_TableS7_Showa-779.txt]

Query_id	Subject_id	%_identity	alignment_length	mismatches	gap_openings	Q.start	Q.end	S.start	S.end	e-value	bit_score
gi|401467817|gb|KA089551.1|	c20982_g1_i1	81.51	795	133	5	413	1197	816	26	0.0	762
gi|401467819|gb|KA089553.1|	c65033_g1_i1	67.36	386	118	6	857	1238	799	418	7e-23	109
gi|401467822|gb|KA089556.1|	c74281_g1_i8	79.71	1538	306	2	406	1940	2482	4016	0.0	1364
gi|401467824|gb|KA089558.1|	c60651_g1_i1	74.51	663	169	0	187	849	678	16	2e-120	434
gi|401467826|gb|KA089560.1|	c73088_g1_i2	76.15	545	123	4	7	549	626	87	8e-106	385
gi|401467827|gb|KA089561.1|	c65328_g1_i4	80.49	123	24	0	1380	1502	55	177	2e-24	114
gi|401467828|gb|KA089562.1|	c70706_g1_i1	77.61	545	122	0	1139	1683	634	1178	2e-120	434
gi|401467834|gb|KA089568.1|	c56374_g1_i2	69.09	482	145	2	718	1197	171	650	1e-47	192
gi|401467835|gb|KA089569.1|	c70727_g1_i1	68.13	775	228	9	504	1266	1126	359	2e-68	260
gi|401467838|gb|KA089572.1|	c67326_g1_i9	72.92	1152	294	12	1157	2299	1745	2887	1e-180	634
gi|401467840|gb|KA089574.1|	c71428_g3_i1	74.73	463	117	0	2427	2889	1174	712	3e-82	307
gi|401467843|gb|KA089577.1|	c72324_g1_i3	74.67	1149	279	7	157	1298	154	1297	0.0	740
gi|401467847|gb|KA089581.1|	c70564_g2_i1	68.57	280	79	7	882	1158	918	1191	7e-16	86.0
gi|401467848|gb|KA089582.1|	c73895_g2_i6	79.41	1496	308	0	3	1498	1091	2586	0.0	1310
gi|401467850|gb|KA089584.1|	c69652_g1_i1	77.56	410	92	0	631	1040	735	326	4e-88	325
gi|401467852|gb|KA089586.1|	c60541_g1_i1	79.37	475	93	3	390	863	477	7	3e-112	407
gi|401467853|gb|KA089587.1|	c66660_g1_i2	69.23	247	74	2	1	246	387	142	2e-19	96.9
gi|401467854|gb|KA089588.1|	c71730_g1_i5	70.85	398	114	2	704	1100	615	1011	1e-46	188
gi|401467859|gb|KA089593.1|	c61852_g2_i1	72.13	879	232	11	911	1780	958	84	4e-123	443
gi|401467863|gb|KA089597.1|	c64343_g1_i2	66.08	227	70	2	1817	2038	349	125	6e-08	60.8
gi|401467869|gb|KA089603.1|	c70193_g1_i5	78.87	71	12	1	941	1008	403	333	2e-07	59.0
gi|401467870|gb|KA089604.1|	c45471_g1_i1	70.75	335	90	5	614	944	620	290	4e-34	147
gi|401467871|gb|KA089605.1|	c63640_g2_i1	72.62	526	139	5	140	663	144	666	6e-75	282
gi|401467879|gb|KA089613.1|	c74005_g1_i1	66.10	587	180	12	2055	2631	1694	1117	2e-27	125
gi|401467882|gb|KA089616.1|	c74360_g1_i1	66.16	724	228	8	3	716	2891	2175	2e-44	181
gi|401467883|gb|KA089617.1|	c71687_g1_i3	72.61	1088	294	2	240	1325	1693	608	1e-174	614
gi|401467887|gb|KA089621.1|	c73490_g3_i1	73.94	376	92	4	1	373	506	878	1e-57	224
gi|401467890|gb|KA089624.1|	c51929_g1_i1	69.90	196	58	1	1935	2129	199	394	5e-15	84.2
gi|401467894|gb|KA089628.1|	c63957_g1_i1	71.39	353	101	0	368	720	670	318	2e-44	181
gi|401467897|gb|KA089631.1|	c72864_g1_i2	68.42	684	196	7	20	693	1407	734	6e-64	246
gi|401467902|gb|KA089636.1|	c57186_g1_i1	67.34	545	156	10	539	1078	151	678	6e-37	156
gi|401467903|gb|KA089637.1|	c74384_g2_i1	78.70	953	186	6	5	952	2313	3253	0.0	792
gi|401467904|gb|KA089638.1|	c63399_g1_i1	74.35	503	129	0	226	728	1	503	6e-88	325
gi|401467907|gb|KA089641.1|	c74031_g1_i3	72.52	1168	309	8	3	1167	1124	2282	1e-180	634
gi|401467908|gb|KA089642.1|	c72590_g1_i2	72.05	762	200	8	180	934	1965	1210	2e-107	390
gi|401467909|gb|KA089643.1|	c73177_g2_i1	69.23	676	199	5	36	706	1598	927	1e-70	268
gi|401467917|gb|KA089651.1|	c73803_g1_i1	75.38	1637	383	12	688	2314	1832	206	0.0	1099
gi|401467920|gb|KA089654.1|	c73762_g1_i2	69.58	812	235	8	552	1357	1923	1118	5e-88	325
gi|401467923|gb|KA089657.1|	c74054_g1_i2	77.94	204	45	0	595	798	1229	1432	6e-40	165
gi|401467924|gb|KA089658.1|	c72142_g1_i7	74.35	803	202	2	808	1608	2390	3190	7e-145	515
gi|401467925|gb|KA089659.1|	c74038_g1_i1	72.58	660	181	0	593	1252	1079	420	1e-102	374
gi|401467927|gb|KA089661.1|	c19344_g1_i1	72.93	580	146	5	314	891	1	571	8e-88	325
gi|401467929|gb|KA089663.1|	c64971_g1_i2	79.03	1273	264	3	234	1504	166	1437	0.0	1081
gi|401467931|gb|KA089665.1|	c72425_g2_i1	79.09	263	55	0	423	685	112	374	2e-58	226
gi|401467934|gb|KA089668.1|	c74315_g2_i7	86.96	92	12	0	631	722	410	319	5e-24	113
gi|401467936|gb|KA089670.1|	c71801_g1_i2	67.46	338	89	3	322	644	545	876	3e-26	120
gi|401467938|gb|KA089672.1|	c38975_g1_i1	65.79	836	271	7	88	911	67	899	1e-50	201
gi|401467940|gb|KA089674.1|	c43754_g1_i1	65.90	522	170	4	128	644	25	543	1e-28	129
gi|401467941|gb|KA089675.1|	c73727_g2_i1	79.27	984	198	3	261	1240	1103	122	0.0	847
gi|401467945|gb|KA089679.1|	c68587_g1_i1	70.61	228	65	2	840	1066	241	15	1e-20	102
gi|401467950|gb|KA089684.1|	c73126_g1_i4	70.80	661	192	1	438	1097	816	156	7e-86	318
gi|401467955|gb|KA089689.1|	c69458_g1_i2	72.81	776	201	6	225	995	263	1033	1e-119	430
gi|401467957|gb|KA089691.1|	c17320_g1_i2	77.93	1128	246	3	453	1578	1224	98	0.0	901
gi|401467959|gb|KA089693.1|	c62624_g1_i2	77.92	394	87	0	158	551	1	394	7e-86	318
gi|401467964|gb|KA089698.1|	c73635_g2_i11	70.85	446	105	12	610	1041	537	971	6e-46	187
gi|401467966|gb|KA089700.1|	c33112_g1_i1	71.07	968	244	11	1	944	1185	230	2e-130	466
gi|401467967|gb|KA089701.1|	c73663_g1_i3	71.21	1803	446	19	316	2097	385	2135	0.0	892
gi|401467970|gb|KA089704.1|	c70402_g2_i4	78.25	869	181	3	662	1523	891	24	0.0	710
gi|401467971|gb|KA089705.1|	c73581_g1_i10	77.15	757	169	4	1	755	2587	1833	4e-162	571
gi|401467975|gb|KA089709.1|	c71012_g1_i2	73.76	263	69	0	1	263	371	633	5e-39	163
gi|401467979|gb|KA089713.1|	c46077_g2_i1	81.82	66	12	0	5	70	1577	1642	7e-10	66.2
gi|401467982|gb|KA089716.1|	c68258_g1_i2	69.41	474	143	2	512	984	592	120	2e-48	194
gi|401467983|gb|KA089717.1|	c73681_g1_i4	68.63	255	80	0	758	1012	1913	2167	5e-20	100
gi|401467985|gb|KA089719.1|	c61556_g2_i1	77.24	615	125	10	145	750	610	2	6e-125	448
gi|401467986|gb|KA089720.1|	c73196_g1_i3	73.29	569	149	2	458	1026	434	999	1e-90	334
gi|401467995|gb|KA089729.1|	c71936_g1_i2	73.36	563	127	10	1631	2181	1287	1838	2e-84	315
gi|401467999|gb|KA089733.1|	c72770_g1_i2	79.59	1333	270	2	52	1383	60	1391	0.0	1171
gi|401468000|gb|KA089734.1|	c70689_g1_i2	68.67	581	152	13	1359	1916	574	1	1e-48	196
gi|401468003|gb|KA089737.1|	c49895_g1_i2	69.16	308	88	4	956	1261	423	121	5e-25	116
gi|401468004|gb|KA089738.1|	c35300_g1_i1	69.15	188	58	0	1633	1820	244	57	2e-13	78.8
gi|401468005|gb|KA089739.1|	c72649_g1_i2	68.84	353	98	3	725	1071	485	139	1e-31	138
gi|401468007|gb|KA089741.1|	c63216_g1_i1	71.60	243	65	2	729	970	268	29	1e-26	122
gi|401468008|gb|KA089742.1|	c57018_g1_i1	73.76	587	135	19	633	1213	837	264	2e-79	297
gi|401468014|gb|KA089748.1|	c32443_g1_i2	83.69	1478	241	0	594	2071	236	1713	0.0	1579
gi|401468019|gb|KA089753.1|	c69652_g2_i1	89.11	101	11	0	32	132	625	725	3e-30	132
gi|401468021|gb|KA089755.1|	c67222_g1_i2	76.81	953	215	2	258	1207	25	974	0.0	719
gi|401468023|gb|KA089757.1|	c74251_g1_i2	72.41	1051	283	4	1	1049	3216	4261	2e-163	576
gi|401468025|gb|KA089759.1|	c5103_g1_i1	74.77	107	20	5	5	109	1030	1131	2e-06	55.4
gi|401468028|gb|KA089762.1|	c71871_g1_i3	70.68	723	198	6	1	719	736	24	5e-91	334
gi|401468032|gb|KA089766.1|	c70021_g2_i1	75.41	122	27	1	550	668	476	355	4e-15	84.2
gi|401468034|gb|KA089768.1|	c61541_g1_i2	67.41	313	81	7	211	516	369	71	8e-18	93.3
gi|401468036|gb|KA089770.1|	c73018_g1_i1	69.76	248	64	9	62	303	234	476	2e-14	80.6
gi|401468037|gb|KA089771.1|	c74284_g2_i3	76.26	1074	254	1	1592	2665	23	1095	0.0	783
gi|401468040|gb|KA089774.1|	c71877_g1_i1	74.24	590	152	0	2	591	835	246	1e-104	379
gi|401468041|gb|KA089775.1|	c68521_g1_i1	76.42	229	54	0	503	731	60	288	2e-41	170
gi|401468044|gb|KA089778.1|	c67201_g1_i1	85.45	598	85	2	8	604	518	1114	0.0	679
gi|401468049|gb|KA089783.1|	c45771_g1_i1	74.71	526	123	4	2455	2971	528	4	7e-92	340
gi|401468050|gb|KA089784.1|	c72841_g1_i7	71.61	384	109	0	525	908	1539	1156	2e-50	201
gi|401468054|gb|KA089788.1|	c68949_g1_i1	83.54	650	100	2	85	733	1005	362	0.0	688
gi|401468057|gb|KA089791.1|	c71397_g1_i5	75.00	576	138	4	3	575	795	1367	8e-104	378
gi|401468059|gb|KA089793.1|	c73459_g1_i2	81.72	1176	215	0	1	1176	1176	1	0.0	1151
gi|401468061|gb|KA089795.1|	c61247_g1_i1	75.82	273	66	0	15	287	315	43	7e-49	196
gi|401468063|gb|KA089797.1|	c65065_g1_i1	78.86	123	26	0	1585	1707	513	391	1e-21	105
gi|401468066|gb|KA089800.1|	c73290_g1_i1	72.00	1168	311	8	225	1385	307	1465	9e-174	610
gi|401468074|gb|KA089808.1|	c53865_g1_i1	75.38	199	49	0	146	344	888	690	1e-31	138
gi|401468075|gb|KA089809.1|	c72640_g1_i6	70.46	369	103	1	1052	1414	899	531	7e-43	176
gi|401468076|gb|KA089810.1|	c73599_g1_i1	74.71	518	130	1	2	518	46	563	1e-92	340
gi|401468078|gb|KA089812.1|	c67352_g1_i1	81.21	346	64	1	775	1119	794	449	1e-88	327
gi|401468083|gb|KA089817.1|	c72160_g1_i5	76.11	226	54	0	582	807	877	652	6e-40	165
gi|401468084|gb|KA089818.1|	c47856_g1_i1	71.53	144	38	3	610	751	601	459	2e-09	64.4
gi|401468089|gb|KA089823.1|	c68603_g1_i1	76.15	499	117	2	54	551	798	301	3e-97	356
gi|401468098|gb|KA089832.1|	c71059_g1_i4	73.89	835	216	2	1693	2526	979	146	3e-145	517
gi|401468100|gb|KA089834.1|	c72141_g2_i2	68.09	257	72	9	1414	1669	1043	796	1e-08	62.6
gi|401468104|gb|KA089838.1|	c65955_g1_i1	74.59	429	107	2	379	806	432	5	1e-72	275
gi|401468111|gb|KA089845.1|	c72955_g2_i1	73.68	247	60	4	328	573	1590	1348	5e-32	140
gi|401468114|gb|KA089848.1|	c74046_g1_i1	76.65	1927	431	12	136	2052	183	2100	0.0	1409
gi|401468118|gb|KA089852.1|	c72176_g2_i10	76.47	85	20	0	1598	1682	138	54	4e-09	64.4
gi|401468119|gb|KA089853.1|	c50975_g1_i3	70.34	236	70	0	174	409	52	287	2e-23	111
gi|401468130|gb|KA089864.1|	c72022_g1_i2	75.33	527	125	5	1975	2498	843	319	4e-94	347
gi|401468133|gb|KA089867.1|	c74071_g1_i3	72.75	1101	288	11	2	1094	832	1928	5e-169	594
gi|401468134|gb|KA089868.1|	c71123_g2_i1	70.98	834	185	20	18	818	116	925	5e-103	376
gi|401468135|gb|KA089869.1|	c71799_g1_i6	76.68	566	124	3	275	836	749	188	2e-116	419
gi|401468136|gb|KA089870.1|	c61871_g1_i1	77.63	228	50	1	405	632	536	310	8e-44	178
gi|401468137|gb|KA089871.1|	c72811_g1_i1	70.75	848	236	7	3030	3871	1612	771	4e-107	390
gi|401468138|gb|KA089872.1|	c73437_g3_i4	76.90	987	224	4	2	986	483	1467	0.0	738
gi|401468142|gb|KA089876.1|	c73213_g1_i9	67.93	449	132	1	472	908	781	333	2e-40	167
gi|401468148|gb|KA089882.1|	c70686_g2_i1	81.27	1073	198	1	14	1083	35	1107	0.0	1027
gi|401468151|gb|KA089885.1|	c70547_g3_i1	75.54	654	150	8	181	829	1045	397	3e-120	432
gi|401468153|gb|KA089887.1|	c65646_g1_i2	78.74	602	125	3	13	613	422	1021	3e-140	499
gi|401468156|gb|KA089890.1|	c72266_g1_i2	76.54	810	188	2	194	1002	1328	2136	4e-170	598
gi|401468157|gb|KA089891.1|	c60837_g1_i1	76.58	269	63	0	913	1181	273	5	1e-50	201
gi|401468159|gb|KA089893.1|	c68415_g3_i2	75.36	491	120	1	407	896	699	209	2e-91	336
gi|401468160|gb|KA089894.1|	c69384_g1_i1	65.93	769	234	12	28	788	220	968	2e-43	178
gi|401468169|gb|KA089903.1|	c56811_g1_i1	71.35	178	51	0	405	582	212	389	2e-17	91.5
gi|401468170|gb|KA089904.1|	c74053_g1_i2	76.06	869	201	5	1	864	1556	690	8e-175	614
gi|401468173|gb|KA089907.1|	c73080_g1_i4	76.54	1590	355	7	173	1757	1006	2582	0.0	1171
gi|401468179|gb|KA089913.1|	c66692_g1_i7	70.81	692	195	5	7	697	2706	2021	1e-86	322
gi|401468186|gb|KA089920.1|	c73033_g2_i2	78.26	230	50	0	2	231	974	1203	2e-47	190
gi|401468189|gb|KA089923.1|	c48142_g1_i1	65.83	834	265	11	150	976	960	140	1e-46	188
gi|401468195|gb|KA089929.1|	c64287_g1_i2	71.09	505	145	1	776	1279	201	705	4e-65	250
gi|401468197|gb|KA089931.1|	c72167_g1_i8	88.15	135	10	6	1	131	529	661	2e-35	150
gi|401468199|gb|KA089933.1|	c72179_g3_i1	68.28	372	111	6	320	687	532	900	2e-25	118
gi|401468200|gb|KA089934.1|	c61607_g1_i1	73.78	389	102	0	929	1317	2	390	6e-63	242
gi|401468202|gb|KA089936.1|	c79300_g1_i1	76.48	472	105	3	873	1344	1	466	2e-93	343
gi|401468206|gb|KA089940.1|	c74364_g1_i1	68.82	914	267	7	1	905	5118	6022	3e-95	349
gi|401468208|gb|KA089942.1|	c64836_g1_i1	78.52	596	126	2	515	1109	1	595	1e-137	491
gi|401468211|gb|KA089945.1|	c65312_g2_i1	77.03	296	68	0	253	548	726	1021	7e-59	228
gi|401468216|gb|KA089950.1|	c73703_g1_i4	87.58	1675	204	2	1	1673	2053	3725	0.0	2078
gi|401468221|gb|KA089955.1|	c61756_g1_i4	79.08	1018	212	1	179	1196	1330	314	0.0	872
gi|401468223|gb|KA089957.1|	c27109_g1_i2	66.67	291	83	10	121	404	720	437	1e-06	55.4
gi|401468225|gb|KA089959.1|	c64702_g1_i4	68.67	415	123	3	106	520	520	113	5e-37	156
gi|401468227|gb|KA089961.1|	c69464_g1_i6	71.19	236	62	3	852	1084	697	929	2e-23	111
gi|401468228|gb|KA089962.1|	c72145_g2_i1	67.80	472	141	7	16	482	610	145	5e-34	145
gi|401468230|gb|KA089964.1|	c71923_g1_i1	73.58	1253	329	2	349	1600	302	1553	0.0	760
gi|401468231|gb|KA089965.1|	c66843_g1_i1	76.89	900	205	3	1127	2023	926	27	0.0	675
gi|401468233|gb|KA089967.1|	c68669_g1_i1	83.02	53	9	0	856	908	469	417	9e-07	55.4
gi|401468234|gb|KA089968.1|	c73939_g1_i1	71.55	854	237	4	347	1197	1051	201	9e-120	432
gi|401468238|gb|KA089972.1|	c72143_g2_i1	70.89	632	178	4	1608	2236	170	798	1e-79	298
gi|401468241|gb|KA089975.1|	c68131_g2_i1	74.29	319	80	2	599	916	154	471	7e-50	199
gi|401468244|gb|KA089978.1|	c73896_g2_i6	79.28	251	52	0	656	906	514	264	4e-56	219
gi|401468247|gb|KA089981.1|	c69708_g1_i3	69.82	487	126	11	714	1189	657	181	1e-45	185
gi|401468250|gb|KA089984.1|	c73921_g1_i2	79.52	1626	322	11	2845	4464	21	1641	0.0	1391
gi|401468251|gb|KA089985.1|	c73342_g1_i4	71.87	935	261	2	192	1125	1043	110	1e-138	493
gi|401468254|gb|KA089988.1|	c59451_g1_i1	70.04	534	148	4	46	573	600	1127	8e-61	235
gi|401468257|gb|KA089991.1|	c73522_g1_i1	75.01	1869	446	13	104	1963	135	1991	0.0	1225
gi|401468259|gb|KA089993.1|	c7439_g1_i1	75.24	307	64	4	9	306	320	17	5e-52	205
gi|401468260|gb|KA089994.1|	c57600_g1_i1	76.41	407	94	2	558	963	36	441	8e-79	295
gi|401468261|gb|KA089995.1|	c71612_g1_i1	75.83	1357	323	3	210	1563	237	1591	0.0	960
gi|401468262|gb|KA089996.1|	c71565_g1_i9	71.71	668	168	12	640	1300	1503	2156	9e-86	318
gi|401468264|gb|KA089998.1|	c73877_g3_i2	72.94	972	260	3	2314	3283	1371	401	4e-157	556
gi|401468270|gb|KA090004.1|	c68121_g1_i4	68.88	437	126	9	1905	2339	443	871	6e-33	143
gi|401468274|gb|KA090008.1|	c7600_g1_i1	70.49	305	86	4	395	697	307	5	2e-29	131
gi|401468278|gb|KA090012.1|	c72380_g1_i2	68.26	816	239	14	5	808	245	1052	9e-68	259
gi|401468279|gb|KA090013.1|	c73793_g1_i1	73.12	599	159	1	3	601	1658	1062	5e-96	352
gi|401468281|gb|KA090015.1|	c71516_g1_i4	77.78	81	18	0	1	81	1570	1490	7e-10	66.2
gi|401468282|gb|KA090016.1|	c69588_g1_i1	68.40	943	286	8	182	1115	15	954	4e-90	333
gi|401468285|gb|KA090019.1|	c70789_g1_i1	71.50	642	183	0	224	865	2453	1812	4e-90	333
gi|401468286|gb|KA090020.1|	c73626_g1_i10	75.36	1376	317	11	406	1771	1731	368	0.0	924
gi|401468288|gb|KA090022.1|	c67777_g1_i2	73.04	382	100	3	346	726	808	1187	2e-54	214
gi|401468290|gb|KA090024.1|	c68888_g1_i6	67.06	586	183	10	273	853	2380	1800	3e-35	150
gi|401468293|gb|KA090027.1|	c71629_g1_i2	72.76	536	140	5	1118	1650	927	395	2e-77	291
gi|401468294|gb|KA090028.1|	c66523_g1_i2	70.51	990	253	11	1541	2517	964	1	1e-126	455
gi|401468299|gb|KA090033.1|	c71761_g2_i1	83.96	1471	231	3	1247	2713	277	1746	0.0	1581
gi|401468300|gb|KA090034.1|	c73676_g1_i1	76.45	310	72	1	96	404	2846	2537	3e-58	226
gi|401468301|gb|KA090035.1|	c70281_g1_i6	77.00	487	110	2	25	510	216	701	3e-100	367
gi|401468305|gb|KA090039.1|	c9904_g1_i1	73.39	109	29	0	434	542	365	473	7e-10	66.2
gi|401468308|gb|KA090042.1|	c66673_g1_i1	72.09	430	109	3	1	420	454	882	4e-60	232
gi|401468310|gb|KA090044.1|	c67354_g1_i1	78.34	891	186	4	596	1481	1	889	0.0	726
gi|401468312|gb|KA090046.1|	c73573_g2_i5	75.98	3198	754	12	196	3385	3063	6254	0.0	2264
gi|401468315|gb|KA090049.1|	c74369_g3_i1	70.12	251	69	1	396	640	432	182	3e-25	116
gi|401468318|gb|KA090052.1|	c60683_g1_i2	72.55	736	177	15	960	1688	293	1010	6e-102	372
gi|401468319|gb|KA090053.1|	c72320_g2_i1	67.50	557	173	4	4	556	1818	2370	2e-43	178
gi|401468320|gb|KA090054.1|	c68744_g1_i2	75.08	602	150	0	12	613	151	752	2e-113	410
gi|401468326|gb|KA090060.1|	c68608_g1_i2	80.24	668	132	0	92	759	158	825	6e-174	610
gi|401468327|gb|KA090061.1|	c72454_g1_i3	69.70	812	234	4	353	1155	510	1318	7e-95	349
gi|401468330|gb|KA090064.1|	c72277_g3_i1	69.23	546	148	12	306	844	551	19	8e-48	192
gi|401468332|gb|KA090066.1|	c74479_g1_i1	71.70	265	68	4	137	397	1362	1101	1e-28	129
gi|401468334|gb|KA090068.1|	c57116_g2_i1	73.95	453	112	5	144	596	287	733	6e-71	269
gi|401468336|gb|KA090070.1|	c66085_g1_i1	73.58	738	191	2	734	1469	920	185	3e-124	446
gi|401468337|gb|KA090071.1|	c33804_g1_i1	74.84	457	111	4	412	866	219	673	2e-77	291
gi|401468340|gb|KA090074.1|	c9959_g1_i1	79.16	403	76	5	890	1288	402	4	6e-90	333
gi|401468341|gb|KA090075.1|	c73580_g1_i5	75.14	350	87	0	968	1317	7	356	6e-62	239
gi|401468345|gb|KA090079.1|	c70812_g1_i5	78.15	737	149	8	432	1166	1563	837	5e-164	578
gi|401468346|gb|KA090080.1|	c69049_g1_i2	73.42	553	144	1	596	1148	2	551	4e-90	333
gi|401468347|gb|KA090081.1|	c55931_g1_i1	75.92	461	110	1	107	567	136	595	1e-88	327
gi|401468348|gb|KA090082.1|	c72782_g1_i4	71.96	296	81	2	304	598	1025	731	7e-36	152
gi|401468349|gb|KA090083.1|	c74318_g1_i2	70.87	1442	389	12	213	1634	339	1769	0.0	681
gi|401468354|gb|KA090088.1|	c10782_g1_i1	66.92	396	120	6	742	1127	1	395	3e-22	107
gi|401468363|gb|KA090097.1|	c73931_g1_i4	65.68	1416	409	26	682	2073	609	1971	2e-84	315
gi|401468365|gb|KA090099.1|	c64156_g1_i1	77.33	225	43	6	371	588	228	5	2e-37	158
gi|401468370|gb|KA090104.1|	c52699_g1_i1	78.46	65	14	0	245	309	745	681	1e-06	55.4
gi|401468371|gb|KA090105.1|	c70222_g1_i3	75.25	198	49	0	1050	1247	444	641	5e-31	136
gi|401468373|gb|KA090107.1|	c71862_g1_i3	80.52	929	179	2	68	995	231	1158	0.0	852
gi|401468379|gb|KA090113.1|	c66363_g1_i1	74.53	161	41	0	489	649	550	390	4e-22	105
gi|401468382|gb|KA090116.1|	c70577_g2_i2	69.64	527	156	4	2803	3327	701	177	2e-54	215
gi|401468383|gb|KA090117.1|	c70175_g1_i5	73.82	1333	331	10	422	1747	1348	27	0.0	801
gi|401468386|gb|KA090120.1|	c68866_g2_i1	71.49	242	65	3	987	1226	641	402	7e-25	116
gi|401468391|gb|KA090125.1|	c68861_g1_i4	72.32	112	25	1	1057	1168	285	180	3e-09	64.4
gi|401468393|gb|KA090127.1|	c72222_g1_i1	74.09	687	172	6	39	722	1110	427	4e-115	416
gi|401468394|gb|KA090128.1|	c60530_g1_i1	73.51	536	126	5	3	527	705	175	6e-86	318
gi|401468395|gb|KA090129.1|	c69286_g2_i1	71.54	267	76	0	1055	1321	328	594	9e-32	140
gi|401468396|gb|KA090130.1|	c73604_g1_i1	80.42	189	37	0	1133	1321	2486	2674	2e-42	174
gi|401468397|gb|KA090131.1|	c36036_g1_i1	77.78	144	31	1	91	233	158	15	1e-23	113
gi|401468398|gb|KA090132.1|	c68920_g1_i3	70.59	799	226	6	100	896	63	854	2e-99	363
gi|401468399|gb|KA090133.1|	c61626_g1_i2	79.17	72	15	0	1591	1662	327	398	1e-08	62.6
gi|401468401|gb|KA090135.1|	c19860_g1_i1	75.47	318	78	0	733	1050	381	64	5e-57	223
gi|401468405|gb|KA090139.1|	c72981_g2_i1	67.86	392	118	7	994	1380	928	540	2e-24	114
gi|401468409|gb|KA090143.1|	c25452_g1_i1	71.78	163	30	5	708	862	674	520	1e-13	78.8
gi|401468410|gb|KA090144.1|	c57057_g1_i1	71.46	480	131	2	474	950	786	1262	1e-63	244
gi|401468413|gb|KA090147.1|	c56499_g1_i1	71.46	445	127	0	61	505	563	119	1e-59	230
gi|401468415|gb|KA090149.1|	c71802_g1_i4	75.14	696	173	0	1469	2164	710	15	7e-133	475
gi|401468419|gb|KA090153.1|	c69950_g2_i7	68.98	906	268	6	81	981	909	12	4e-96	352
gi|401468420|gb|KA090154.1|	c70050_g1_i1	70.64	327	81	5	743	1057	230	553	7e-35	149
gi|401468421|gb|KA090155.1|	c58217_g1_i1	74.06	266	69	0	2661	2926	32	297	2e-40	168
gi|401468427|gb|KA090161.1|	c67412_g2_i1	74.75	99	25	0	1470	1568	151	53	1e-09	66.2
gi|401468428|gb|KA090162.1|	c74105_g5_i1	86.85	540	71	0	1729	2268	873	334	0.0	654
gi|401468429|gb|KA090163.1|	c67283_g1_i1	70.45	961	271	9	833	1787	54	1007	1e-117	425
gi|401468439|gb|KA090173.1|	c63020_g3_i1	70.90	512	149	0	610	1121	353	864	1e-65	251
gi|401468440|gb|KA090174.1|	c73044_g1_i1	74.62	1048	256	5	20	1065	2415	3454	0.0	677
gi|401468441|gb|KA090175.1|	c55853_g1_i2	73.43	286	59	12	65	345	987	1260	3e-30	134
gi|401468443|gb|KA090177.1|	c72977_g1_i2	68.69	329	103	0	370	698	1390	1718	5e-29	129
gi|401468445|gb|KA090179.1|	c66275_g1_i1	70.77	479	138	2	289	766	1	478	2e-58	226
gi|401468448|gb|KA090182.1|	c74031_g1_i6	66.77	644	212	2	484	1126	4029	3387	3e-47	190
gi|401468449|gb|KA090183.1|	c68927_g2_i1	76.87	281	65	0	134	414	283	3	1e-54	214
gi|401468450|gb|KA090184.1|	c68752_g1_i2	68.78	426	133	0	1125	1550	1212	787	1e-40	168
gi|401468464|gb|KA090198.1|	c74107_g1_i4	83.36	1448	240	1	20	1466	3079	1632	0.0	1521
gi|401468465|gb|KA090199.1|	c73778_g2_i4	77.24	1125	251	2	140	1260	1481	2604	0.0	870
gi|401468469|gb|KA090203.1|	c70945_g1_i1	77.37	137	31	0	711	847	892	756	6e-22	107
gi|401468472|gb|KA090206.1|	c38609_g1_i1	72.56	277	72	2	1207	1481	276	2	8e-36	152
gi|401468473|gb|KA090207.1|	c71532_g2_i1	66.17	399	123	7	190	581	1056	663	1e-17	91.5
gi|401468474|gb|KA090208.1|	c74234_g1_i3	76.09	937	208	4	36	972	375	1295	0.0	677
gi|401468476|gb|KA090210.1|	c53977_g1_i4	71.46	473	131	4	5	475	1345	875	3e-59	230
gi|401468480|gb|KA090214.1|	c68715_g3_i1	70.61	626	173	3	1	622	473	1091	2e-79	297
gi|401468483|gb|KA090217.1|	c68542_g2_i2	70.72	403	112	2	1021	1417	494	896	9e-48	192
gi|401468486|gb|KA090220.1|	c64416_g4_i1	65.95	555	180	7	1200	1748	145	696	2e-27	125
gi|401468487|gb|KA090221.1|	c69580_g1_i11	67.93	608	187	6	4	607	2548	1945	2e-49	197
gi|401468490|gb|KA090224.1|	c69461_g1_i1	73.95	522	131	5	404	922	785	1304	8e-84	311
gi|401468493|gb|KA090227.1|	c74350_g1_i1	73.38	154	41	0	3	156	1249	1096	3e-18	93.3
gi|401468494|gb|KA090228.1|	c73232_g2_i1	70.94	764	194	18	334	1082	458	1208	5e-87	322
gi|401468495|gb|KA090229.1|	c70574_g2_i2	70.57	282	83	0	73	354	425	144	1e-30	134
gi|401468497|gb|KA090231.1|	c70969_g1_i1	68.64	743	207	12	206	938	796	70	1e-67	259
gi|401468500|gb|KA090234.1|	c70319_g1_i5	96.00	50	2	0	694	743	1274	1225	2e-14	82.4
gi|401468501|gb|KA090235.1|	c73878_g3_i3	78.02	919	192	6	27	944	910	1	0.0	729
gi|401468504|gb|KA090238.1|	c68552_g1_i2	71.85	604	168	2	628	1230	750	1352	2e-85	316
gi|401468506|gb|KA090240.1|	c73099_g1_i9	69.04	197	61	0	8	204	907	711	5e-14	80.6
gi|401468509|gb|KA090243.1|	c70698_g1_i2	83.67	447	68	3	5	450	487	45	6e-131	468
gi|401468512|gb|KA090246.1|	c70860_g2_i1	80.67	1381	260	5	5	1383	295	1670	0.0	1270
gi|401468514|gb|KA090248.1|	c71737_g2_i1	69.21	380	91	11	3	372	727	1090	1e-29	132
gi|401468517|gb|KA090251.1|	c55453_g1_i1	70.23	131	38	1	287	416	311	441	1e-06	57.2
gi|401468523|gb|KA090257.1|	c71804_g1_i3	71.88	768	212	4	249	1015	1	765	2e-109	398
gi|401468525|gb|KA090259.1|	c46036_g1_i1	76.28	274	65	0	490	763	1	274	2e-50	201
gi|401468527|gb|KA090261.1|	c72130_g1_i7	76.41	585	136	2	134	716	1589	1005	2e-118	426
gi|401468533|gb|KA090267.1|	c73850_g2_i5	78.29	1391	301	1	703	2092	1	1391	0.0	1144
gi|401468534|gb|KA090268.1|	c73862_g1_i3	68.01	744	223	10	373	1107	2114	1377	3e-61	237
gi|401468535|gb|KA090269.1|	c57961_g1_i1	81.08	74	10	1	206	275	878	805	1e-10	69.8
gi|401468539|gb|KA090273.1|	c58249_g2_i1	73.58	265	70	0	56	320	105	369	1e-39	163
gi|401468544|gb|KA090278.1|	c66941_g1_i1	68.64	896	271	6	910	1800	6	896	2e-89	331
gi|401468545|gb|KA090279.1|	c71051_g1_i3	73.96	96	25	0	616	711	1748	1843	3e-08	60.8
gi|401468546|gb|KA090280.1|	c74207_g1_i1	73.78	431	111	2	695	1124	242	671	2e-68	260
gi|401468547|gb|KA090281.1|	c73762_g1_i2	65.86	1403	467	10	430	1826	5589	4193	5e-91	336
gi|401468548|gb|KA090282.1|	c69145_g1_i1	77.44	585	124	4	107	687	74	654	1e-125	450
gi|401468549|gb|KA090283.1|	c71398_g1_i5	68.11	417	133	0	1481	1897	743	327	1e-35	152
gi|401468550|gb|KA090284.1|	c71441_g2_i1	68.66	1069	326	7	2	1067	1089	27	4e-109	396
gi|401468551|gb|KA090285.1|	c71441_g2_i1	74.73	455	115	0	99	553	873	1327	9e-81	302
gi|401468555|gb|KA090289.1|	c71798_g1_i1	78.71	667	142	0	639	1305	1274	608	1e-159	563
gi|401468556|gb|KA090290.1|	c74370_g1_i1	75.25	707	175	0	3	709	5766	6472	1e-136	486
gi|401468559|gb|KA090293.1|	c65027_g1_i2	70.65	276	56	5	426	678	933	1206	4e-30	132
gi|401468566|gb|KA090300.1|	c67858_g1_i1	72.02	529	142	4	314	839	526	1	8e-73	275
gi|401468567|gb|KA090301.1|	c74310_g1_i3	72.28	1129	285	9	279	1406	4601	3500	1e-173	610
gi|401468571|gb|KA090305.1|	c73972_g1_i3	69.33	1353	359	16	2021	3363	3258	1952	2e-154	547
gi|401468577|gb|KA090311.1|	c73914_g2_i7	77.91	697	150	4	795	1489	868	174	3e-155	549
gi|401468578|gb|KA090312.1|	c54112_g1_i2	71.43	588	166	2	53	639	40	626	5e-79	297
gi|401468579|gb|KA090313.1|	c15759_g1_i1	73.93	211	55	0	3164	3374	207	417	2e-29	132
gi|401468580|gb|KA090314.1|	c73731_g1_i5	74.54	652	166	0	83	734	732	81	3e-119	428
gi|401468582|gb|KA090316.1|	c69710_g2_i1	73.46	520	127	4	238	750	17	532	2e-82	307
gi|401468586|gb|KA090320.1|	c70067_g1_i1	74.55	841	211	3	6	844	329	1168	4e-153	542
gi|401468588|gb|KA090322.1|	c54785_g2_i1	72.41	511	141	0	405	915	140	650	5e-76	286
gi|401468593|gb|KA090327.1|	c73511_g1_i8	69.66	234	68	1	227	457	1033	800	3e-20	100
gi|401468595|gb|KA090329.1|	c74328_g1_i4	70.31	1758	459	20	213	1953	3127	1416	0.0	783
gi|401468599|gb|KA090333.1|	c54114_g2_i2	78.29	1262	272	2	707	1966	1749	488	0.0	1034
gi|401468600|gb|KA090334.1|	c57154_g1_i3	68.44	1128	337	14	269	1387	179	1296	3e-105	383
gi|401468603|gb|KA090337.1|	c34549_g1_i1	81.55	103	17	2	18	118	337	439	6e-18	93.3
gi|401468604|gb|KA090338.1|	c20222_g1_i1	72.32	112	31	0	818	929	232	343	2e-08	62.6
gi|401468608|gb|KA090342.1|	c70141_g1_i8	75.82	182	38	6	79	258	277	100	1e-22	109
gi|401468610|gb|KA090344.1|	c54050_g1_i1	78.42	723	151	4	68	788	5	724	6e-167	587
gi|401468611|gb|KA090345.1|	c74044_g1_i1	72.45	1851	444	29	12	1839	2083	276	0.0	967
gi|401468614|gb|KA090348.1|	c63612_g1_i1	81.04	327	62	0	421	747	350	676	6e-84	311
gi|401468617|gb|KA090351.1|	c55777_g1_i1	68.94	293	91	0	144	436	314	22	2e-25	118
gi|401468624|gb|KA090358.1|	c65786_g1_i1	72.31	603	158	8	1874	2471	14	612	3e-82	307
gi|401468627|gb|KA090361.1|	c10747_g1_i1	84.00	50	8	0	971	1020	583	534	1e-06	55.4
gi|401468628|gb|KA090362.1|	c62286_g1_i2	74.60	252	50	6	431	672	40	287	6e-36	152
gi|401468635|gb|KA090369.1|	c71543_g1_i5	68.50	708	199	15	441	1136	1172	477	7e-58	226
gi|401468637|gb|KA090371.1|	c70773_g1_i3	71.18	510	141	4	876	1383	881	376	1e-63	244
gi|401468639|gb|KA090373.1|	c72432_g2_i1	76.80	1677	373	11	1240	2911	146	1811	0.0	1236
gi|401468640|gb|KA090374.1|	c68164_g1_i2	73.12	398	101	3	100	494	999	605	4e-59	228
gi|401468641|gb|KA090375.1|	c74129_g1_i3	80.80	547	105	0	2191	2737	1275	729	4e-144	513
gi|401468648|gb|KA090382.1|	c73219_g1_i2	68.14	226	64	4	721	942	1174	1395	4e-12	73.4
gi|401468653|gb|KA090387.1|	c64539_g1_i1	67.98	506	145	8	348	843	575	77	2e-38	161
gi|401468658|gb|KA090392.1|	c68264_g1_i1	67.85	759	228	9	194	945	253	1002	7e-63	242
gi|401468660|gb|KA090394.1|	c71135_g1_i8	65.61	221	76	0	967	1187	669	449	4e-07	57.2
gi|401468661|gb|KA090395.1|	c5388_g1_i1	68.72	438	113	10	456	881	50	475	1e-34	149
gi|401468663|gb|KA090397.1|	c89246_g1_i1	67.90	514	160	4	3	513	511	1022	2e-41	170
gi|401468669|gb|KA090403.1|	c72239_g1_i3	76.65	1439	334	2	341	1778	1544	2981	0.0	1074
gi|401468670|gb|KA090404.1|	c74260_g1_i2	75.76	165	37	1	1367	1531	514	675	7e-25	116
gi|401468676|gb|KA090410.1|	c69530_g2_i3	80.81	172	33	0	552	723	522	693	1e-38	161
gi|401468679|gb|KA090413.1|	c73834_g1_i11	82.38	193	34	0	21	213	1438	1246	1e-48	196
gi|401468684|gb|KA090418.1|	c73782_g1_i2	72.45	646	171	3	466	1106	649	6	5e-97	356
gi|401468685|gb|KA090419.1|	c88319_g1_i1	81.85	281	51	0	1	281	1011	1291	2e-73	277
gi|401468689|gb|KA090423.1|	c65548_g1_i1	71.11	585	159	7	323	902	973	394	7e-72	271
gi|401468691|gb|KA090425.1|	c60530_g1_i1	75.21	121	30	0	1	121	687	807	2e-15	84.2
gi|401468692|gb|KA090426.1|	c72200_g2_i1	67.11	529	160	11	787	1311	792	274	7e-30	132
gi|401468697|gb|KA090431.1|	c4490_g1_i1	72.20	295	78	3	337	629	16	308	4e-36	152
gi|401468700|gb|KA090434.1|	c70483_g2_i1	74.88	1433	352	8	48	1477	245	1672	0.0	933
gi|401468703|gb|KA090437.1|	c50942_g1_i1	72.58	186	41	6	1452	1633	303	482	3e-16	87.8
gi|401468704|gb|KA090438.1|	c70444_g1_i4	77.21	816	186	0	1341	2156	720	1535	1e-180	634
gi|401468706|gb|KA090440.1|	c71812_g1_i1	73.50	1321	339	9	362	1678	177	1490	0.0	774
gi|401468707|gb|KA090441.1|	c13682_g1_i1	72.52	353	97	0	965	1317	355	3	8e-50	199
gi|401468709|gb|KA090443.1|	c38236_g1_i1	74.69	324	82	0	744	1067	707	384	5e-55	215
gi|401468710|gb|KA090444.1|	c63104_g2_i4	73.77	244	62	2	47	289	282	524	4e-34	145
gi|401468713|gb|KA090447.1|	c73261_g1_i1	74.84	930	225	5	865	1791	492	1415	5e-173	609
gi|401468715|gb|KA090449.1|	c68995_g2_i1	70.75	359	99	3	410	765	419	774	3e-40	167
gi|401468716|gb|KA090450.1|	c73729_g1_i5	76.81	772	175	2	134	903	79	848	1e-164	580
gi|401468717|gb|KA090451.1|	c68514_g1_i2	79.49	78	16	0	1235	1312	159	236	7e-11	69.8
gi|401468718|gb|KA090452.1|	c70671_g1_i1	79.20	851	173	4	2	850	374	1222	0.0	722
gi|401468719|gb|KA090453.1|	c69619_g1_i1	70.98	224	65	0	388	611	877	654	2e-23	111
gi|401468720|gb|KA090454.1|	c73154_g3_i5	74.05	555	123	6	1141	1677	780	229	3e-93	343
gi|401468721|gb|KA090455.1|	c70731_g1_i2	76.49	302	63	3	494	790	613	315	5e-56	219
gi|401468723|gb|KA090457.1|	c72758_g1_i3	75.07	365	83	4	390	750	1712	1352	2e-61	237
gi|401468724|gb|KA090458.1|	c17728_g1_i1	67.96	387	114	5	380	761	397	16	2e-27	125
gi|401468725|gb|KA090459.1|	c57618_g1_i1	76.82	453	105	0	56	508	5	457	1e-93	343
gi|401468727|gb|KA090461.1|	c67501_g1_i5	70.75	294	86	0	349	642	1	294	5e-33	143
gi|401468728|gb|KA090462.1|	c73212_g1_i1	66.11	1620	500	22	5	1601	693	2286	7e-108	392
gi|401468738|gb|KA090472.1|	c67417_g1_i3	75.90	332	80	0	1111	1442	1715	1384	6e-62	239
gi|401468743|gb|KA090477.1|	c72193_g1_i3	78.91	128	27	0	555	682	1189	1316	5e-23	109
gi|401468744|gb|KA090478.1|	c79671_g1_i1	74.39	367	90	4	755	1119	16	380	1e-57	224
gi|401468745|gb|KA090479.1|	c72101_g1_i3	73.15	998	256	6	309	1297	411	1405	3e-163	576
gi|401468748|gb|KA090482.1|	c72575_g1_i5	68.90	164	49	1	41	204	1179	1340	6e-10	64.4
gi|401468749|gb|KA090483.1|	c60689_g1_i1	70.68	133	37	2	81	212	271	140	4e-07	57.2
gi|401468750|gb|KA090484.1|	c69729_g1_i4	68.26	523	142	3	519	1041	856	358	3e-51	203
gi|401468754|gb|KA090488.1|	c73628_g1_i3	77.73	1253	276	3	117	1367	1538	287	0.0	991
gi|401468755|gb|KA090489.1|	c78350_g1_i1	67.35	196	64	0	447	642	444	639	4e-10	66.2
gi|401468757|gb|KA090491.1|	c54083_g1_i1	74.25	299	76	1	468	765	84	382	1e-46	188
gi|401468758|gb|KA090492.1|	c84965_g1_i1	81.82	55	10	0	762	816	429	375	2e-06	55.4
gi|401468761|gb|KA090495.1|	c73194_g2_i2	86.96	46	6	0	4	49	1034	1079	3e-07	57.2
gi|401468763|gb|KA090497.1|	c69822_g1_i2	68.47	1183	343	19	1333	2499	46	1214	2e-108	394
gi|401468764|gb|KA090498.1|	c68494_g1_i1	72.79	1084	283	7	798	1876	330	1406	7e-172	605
gi|401468766|gb|KA090500.1|	c73281_g1_i5	72.53	1125	303	6	251	1372	2577	3698	8e-175	614
gi|401468770|gb|KA090504.1|	c72221_g1_i5	63.78	508	174	3	1312	1811	968	1473	1e-14	82.4
gi|401468773|gb|KA090507.1|	c66623_g1_i1	73.37	507	131	4	554	1058	65	569	1e-77	291
gi|401468777|gb|KA090511.1|	c59191_g1_i2	67.55	379	117	6	142	517	589	214	2e-22	107
gi|401468779|gb|KA090513.1|	c72740_g2_i1	76.71	541	121	4	4	541	521	1059	2e-108	394
gi|401468782|gb|KA090516.1|	c72456_g1_i4	68.79	580	164	12	776	1347	227	797	1e-47	192
gi|401468784|gb|KA090518.1|	c73960_g5_i1	70.44	663	182	9	300	955	1480	825	1e-75	284
gi|401468787|gb|KA090521.1|	c72068_g1_i2	67.42	534	161	7	2201	2727	2033	2560	9e-38	159
gi|401468788|gb|KA090522.1|	c72074_g1_i13	74.68	237	58	2	2061	2297	953	1187	4e-35	150
gi|401468790|gb|KA090524.1|	c69467_g1_i5	77.46	896	199	3	1111	2006	1379	2271	0.0	695
gi|401468796|gb|KA090530.1|	c49700_g1_i3	81.02	137	25	1	233	368	169	33	2e-28	127
gi|401468798|gb|KA090532.1|	c69672_g1_i4	67.64	275	89	0	63	337	1166	892	2e-18	95.1
gi|401468799|gb|KA090533.1|	c73297_g1_i2	73.01	452	118	2	381	830	713	1162	2e-68	260
gi|401468800|gb|KA090534.1|	c63998_g1_i1	71.94	638	179	0	969	1606	89	726	3e-93	343
gi|401468802|gb|KA090536.1|	c71371_g1_i3	68.45	1103	336	7	1009	2103	1238	140	6e-110	399
gi|401468804|gb|KA090538.1|	c79849_g1_i1	78.23	147	32	0	986	1132	344	198	1e-26	122
gi|401468805|gb|KA090539.1|	c16452_g1_i1	71.05	152	44	0	1329	1480	166	317	6e-13	77.0
gi|401468807|gb|KA090541.1|	c58573_g1_i1	73.96	507	132	0	933	1439	507	1	3e-86	320
gi|401468808|gb|KA090542.1|	c66913_g1_i3	69.32	427	131	0	366	792	311	737	3e-44	179
gi|401468810|gb|KA090544.1|	c60205_g1_i1	71.36	199	56	1	92	290	1099	1296	2e-19	98.7
gi|401468811|gb|KA090545.1|	c59223_g1_i1	70.27	333	97	2	450	781	334	3	2e-34	147
gi|401468819|gb|KA090553.1|	c59012_g3_i1	66.97	436	113	13	305	720	750	326	2e-22	107
gi|401468821|gb|KA090555.1|	c71594_g1_i3	75.74	742	177	3	2122	2862	1755	1016	3e-145	517
gi|401468822|gb|KA090556.1|	c74050_g3_i2	80.54	699	129	3	1	695	1667	2362	0.0	641
gi|401468825|gb|KA090559.1|	c59167_g1_i1	74.30	393	101	0	548	940	468	76	2e-66	253
gi|401468827|gb|KA090561.1|	c41494_g1_i1	71.60	331	92	2	1060	1389	1	330	4e-40	167
gi|401468828|gb|KA090562.1|	c61430_g1_i4	70.98	479	133	2	56	531	897	422	1e-60	233
gi|401468829|gb|KA090563.1|	c31060_g1_i1	67.98	356	114	0	266	621	434	79	1e-28	129
gi|401468830|gb|KA090564.1|	c44144_g1_i1	73.52	438	116	0	494	931	212	649	2e-70	268
gi|401468833|gb|KA090567.1|	c49117_g2_i1	75.59	254	62	0	661	914	54	307	4e-44	179
gi|401468836|gb|KA090570.1|	c72281_g2_i1	75.14	700	172	2	729	1427	64	762	6e-132	471
gi|401468838|gb|KA090572.1|	c70750_g1_i1	71.16	912	242	6	12	910	904	1	7e-126	452
gi|401468842|gb|KA090576.1|	c38420_g2_i1	68.49	292	92	0	955	1246	802	511	6e-24	113
gi|401468843|gb|KA090577.1|	c25600_g1_i2	66.73	556	163	14	242	787	1261	718	1e-27	125
gi|401468844|gb|KA090578.1|	c72761_g1_i2	72.16	194	53	1	1127	1320	315	123	5e-21	104
gi|401468845|gb|KA090579.1|	c72828_g2_i1	73.44	896	238	0	185	1080	1079	184	1e-153	544
gi|401468848|gb|KA090582.1|	c68097_g3_i1	67.20	378	108	9	760	1129	724	355	6e-19	96.9
gi|401468850|gb|KA090584.1|	c14310_g1_i1	81.48	54	10	0	2	55	63	10	3e-06	53.6
gi|401468852|gb|KA090586.1|	c74339_g1_i4	74.92	1471	364	3	14	1481	4284	2816	0.0	980
gi|401468854|gb|KA090588.1|	c62941_g1_i2	75.32	154	38	0	352	505	593	746	3e-22	107
gi|401468856|gb|KA090590.1|	c69215_g1_i2	68.32	161	49	2	832	991	655	496	5e-06	53.6
gi|401468857|gb|KA090591.1|	c74191_g3_i2	83.33	654	109	0	159	812	216	869	0.0	688
gi|401468858|gb|KA090592.1|	c74191_g3_i2	82.34	453	80	0	1	453	849	1301	1e-127	457
gi|401468859|gb|KA090593.1|	c70168_g1_i1	77.84	194	38	4	270	460	625	434	2e-33	143
gi|401468861|gb|KA090595.1|	c55838_g2_i1	71.71	304	83	3	1	302	241	543	3e-35	150
gi|401468863|gb|KA090597.1|	c54411_g1_i1	73.53	763	188	11	510	1266	328	1082	6e-119	428
gi|401468864|gb|KA090598.1|	c71080_g1_i2	68.26	564	157	12	3	552	592	1147	3e-43	176
gi|401468866|gb|KA090600.1|	c73572_g1_i5	65.73	966	315	6	809	1765	1177	219	3e-61	237
gi|401468867|gb|KA090601.1|	c73294_g2_i1	67.39	963	291	11	910	1862	801	1750	4e-78	293
gi|401468868|gb|KA090602.1|	c72103_g3_i1	70.30	542	145	6	145	672	257	796	4e-62	239
gi|401468880|gb|KA090614.1|	c63848_g1_i1	78.46	701	151	0	1074	1774	82	782	2e-165	583
gi|401468881|gb|KA090615.1|	c73120_g1_i1	68.64	1368	386	22	554	1905	507	1847	3e-132	473
gi|401468884|gb|KA090618.1|	c73231_g1_i2	69.01	313	94	1	381	693	138	447	9e-28	125
gi|401468889|gb|KA090623.1|	c56918_g1_i1	75.80	376	82	5	71	440	393	21	3e-66	253
gi|401468890|gb|KA090624.1|	c73389_g2_i1	74.24	1471	338	13	141	1577	184	1647	0.0	922
gi|401468891|gb|KA090625.1|	c71981_g2_i2	77.70	1278	273	6	656	1927	6	1277	0.0	1003
gi|401468892|gb|KA090626.1|	c59799_g1_i4	71.61	965	240	18	451	1401	1392	448	5e-127	455
gi|401468894|gb|KA090628.1|	c71915_g5_i2	84.38	954	149	0	376	1329	954	1	0.0	1049
gi|401468898|gb|KA090632.1|	c72455_g1_i7	65.92	493	162	5	397	887	752	264	1e-24	114
gi|401468902|gb|KA090636.1|	c73354_g1_i10	78.79	66	14	0	1377	1442	328	263	6e-07	57.2
gi|401468903|gb|KA090637.1|	c51212_g1_i1	73.05	627	139	10	640	1261	614	13	2e-95	351
gi|401468905|gb|KA090639.1|	c72485_g2_i2	74.63	946	233	5	447	1388	830	1772	4e-173	609
gi|401468909|gb|KA090643.1|	c73062_g2_i1	66.84	585	181	7	99	676	731	1309	2e-38	161
gi|401468918|gb|KA090652.1|	c73256_g2_i4	74.00	473	116	3	145	612	177	647	1e-77	291
gi|401468920|gb|KA090654.1|	c74364_g1_i1	76.07	1517	336	15	168	1665	3549	2041	0.0	1058
gi|401468921|gb|KA090655.1|	c29221_g1_i1	70.87	254	74	0	163	416	7	260	6e-28	125
gi|401468925|gb|KA090659.1|	c64306_g1_i6	71.54	1033	284	6	180	1207	448	1475	2e-146	520
gi|401468926|gb|KA090660.1|	c72651_g1_i9	68.93	840	233	13	594	1416	24	852	5e-82	306
gi|401468927|gb|KA090661.1|	c24354_g1_i2	76.91	602	132	5	365	964	147	743	3e-123	443
gi|401468928|gb|KA090662.1|	c72256_g5_i2	76.63	860	190	6	56	909	945	91	3e-179	628
gi|401468929|gb|KA090663.1|	c44179_g1_i1	70.34	499	134	11	465	960	68	555	1e-48	196
gi|401468930|gb|KA090664.1|	c67133_g1_i1	76.30	519	123	0	277	795	727	209	6e-105	381
gi|401468931|gb|KA090665.1|	c56282_g1_i2	72.32	289	64	9	102	382	47	327	1e-30	134
gi|401468933|gb|KA090667.1|	c73983_g2_i2	76.00	650	156	0	2	651	2902	2253	2e-131	470
gi|401468937|gb|KA090671.1|	c74019_g1_i1	72.24	1023	272	6	1220	2236	2028	3044	4e-155	549
gi|401468938|gb|KA090672.1|	c86016_g1_i1	79.41	68	14	0	836	903	414	347	2e-08	60.8
gi|401468940|gb|KA090674.1|	c62815_g2_i1	72.48	545	134	6	181	723	591	61	7e-79	295
gi|401468941|gb|KA090675.1|	c71950_g1_i3	79.46	555	110	2	1333	1884	674	1227	5e-135	482
gi|401468942|gb|KA090676.1|	c72344_g1_i1	90.24	41	3	1	33	73	9	48	3e-06	53.6
gi|401468946|gb|KA090680.1|	c72082_g1_i3	79.20	423	88	0	599	1021	1022	600	1e-100	367
gi|401468951|gb|KA090685.1|	c64210_g1_i2	71.94	335	89	3	1367	1700	449	119	2e-41	172
gi|401468953|gb|KA090687.1|	c72329_g1_i4	73.02	189	35	13	51	237	1287	1461	3e-10	68.0
gi|401468957|gb|KA090691.1|	c70328_g3_i1	80.36	275	54	0	1	275	782	1056	3e-66	253
gi|401468958|gb|KA090692.1|	c70428_g1_i2	68.32	303	88	6	1	299	420	122	3e-18	95.1
gi|401468961|gb|KA090695.1|	c3943_g1_i1	67.53	154	50	0	284	437	219	66	4e-06	53.6
gi|401468963|gb|KA090697.1|	c70526_g1_i2	73.22	239	64	0	496	734	914	1152	6e-33	143
gi|401468967|gb|KA090701.1|	c72743_g1_i5	74.99	1855	429	15	3	1844	1837	5	0.0	1218
gi|401468968|gb|KA090702.1|	c74363_g1_i1	78.51	1019	206	7	2	1013	1163	2175	0.0	830
gi|401468969|gb|KA090703.1|	c73748_g4_i1	78.74	809	166	5	357	1162	296	1101	0.0	666
gi|401468971|gb|KA090705.1|	c69173_g1_i2	72.15	474	132	0	410	883	1101	1574	2e-68	260
gi|401468973|gb|KA090707.1|	c71971_g1_i1	74.25	1134	288	4	294	1424	316	1448	0.0	715
gi|401468975|gb|KA090709.1|	c71469_g1_i2	68.51	435	123	6	996	1423	1453	1026	1e-35	152
gi|401468976|gb|KA090710.1|	c72979_g3_i1	67.10	307	101	0	75	381	812	1118	2e-19	98.7
gi|401468979|gb|KA090713.1|	c22082_g1_i1	71.21	396	101	10	42	431	12	400	2e-40	167
gi|401468980|gb|KA090714.1|	c69474_g1_i3	64.97	668	196	13	2551	3195	684	1336	3e-27	125
gi|401468991|gb|KA090725.1|	c58690_g1_i1	69.83	421	115	8	1277	1693	123	535	2e-38	161
gi|401468992|gb|KA090726.1|	c70420_g2_i1	74.16	623	157	4	258	878	249	869	2e-105	383
gi|401468998|gb|KA090732.1|	c63968_g1_i2	71.14	589	162	4	413	997	999	415	8e-76	286
gi|401468999|gb|KA090733.1|	c74070_g2_i2	66.96	230	73	3	392	619	735	963	4e-09	62.6
gi|401469004|gb|KA090738.1|	c33379_g1_i1	67.23	296	90	4	9	300	532	240	3e-16	86.0
gi|401469008|gb|KA090742.1|	c72174_g1_i1	71.25	400	107	4	294	690	1845	1451	6e-48	192
gi|401469011|gb|KA090745.1|	c73878_g2_i7	77.45	1725	360	17	613	2329	2007	304	0.0	1306
gi|401469014|gb|KA090748.1|	c67529_g1_i1	72.92	96	25	1	1243	1337	410	315	5e-06	53.6
gi|401469017|gb|KA090751.1|	c74350_g1_i1	74.12	537	137	2	8	543	1271	1806	7e-91	334
gi|401469024|gb|KA090758.1|	c36296_g1_i1	77.53	316	71	0	117	432	62	377	2e-65	250
gi|401469025|gb|KA090759.1|	c60591_g1_i3	66.78	292	87	3	511	794	367	78	7e-16	86.0
gi|401469028|gb|KA090762.1|	c60270_g1_i1	73.34	664	164	9	212	868	221	878	2e-101	370
gi|401469031|gb|KA090765.1|	c67706_g1_i1	74.32	257	66	0	1	257	1064	808	3e-40	167
gi|401469032|gb|KA090766.1|	c70230_g1_i3	75.00	180	41	4	432	609	1405	1228	2e-22	107
gi|401469035|gb|KA090769.1|	c31371_g1_i1	75.00	224	54	2	167	389	445	223	8e-34	145
gi|401469039|gb|KA090773.1|	c71764_g1_i3	74.34	721	183	2	1	720	547	1266	3e-128	459
gi|401469041|gb|KA090775.1|	c74175_g1_i10	72.49	389	93	10	631	1013	757	1137	3e-46	187
gi|401469046|gb|KA090780.1|	c67522_g1_i2	81.92	365	66	0	929	1293	2172	1808	7e-99	361
gi|401469048|gb|KA090782.1|	c51582_g1_i1	77.97	404	89	0	277	680	3	406	1e-88	327
gi|401469050|gb|KA090784.1|	c51258_g1_i1	77.53	227	50	1	803	1028	668	442	6e-43	176
gi|401469051|gb|KA090785.1|	c62336_g1_i1	65.98	291	97	2	716	1005	434	723	3e-11	71.6
gi|401469053|gb|KA090787.1|	c67185_g1_i3	71.31	582	152	8	416	987	987	411	6e-73	275
gi|401469054|gb|KA090788.1|	c73804_g2_i3	72.70	1447	381	8	678	2120	70	1506	0.0	805
gi|401469055|gb|KA090789.1|	c66411_g1_i1	77.21	531	120	1	1	530	188	718	6e-113	408
gi|401469057|gb|KA090791.1|	c58891_g1_i3	75.86	261	63	0	655	915	284	24	3e-46	187
gi|401469058|gb|KA090792.1|	c71911_g1_i2	72.78	2013	508	24	357	2349	2194	202	0.0	1088
gi|401469059|gb|KA090793.1|	c54394_g3_i1	72.84	659	170	7	299	953	1199	546	6e-98	358
gi|401469060|gb|KA090794.1|	c57190_g1_i1	75.05	493	122	1	1362	1854	176	667	2e-89	331
gi|401469061|gb|KA090795.1|	c73853_g2_i3	76.34	634	131	7	3	625	1941	1316	2e-126	453
gi|401469062|gb|KA090796.1|	c74014_g1_i1	68.66	686	200	6	1	683	2544	1871	2e-66	255
gi|401469064|gb|KA090798.1|	c74026_g1_i2	70.65	402	111	6	1369	1767	1492	1095	1e-41	172
gi|401469066|gb|KA090800.1|	c74018_g1_i10	68.39	386	117	3	731	1115	750	369	1e-31	138
gi|401469067|gb|KA090801.1|	c72802_g1_i4	72.91	1410	368	10	231	1633	1843	441	0.0	789
gi|401469068|gb|KA090802.1|	c45138_g1_i1	79.01	81	16	1	17	96	316	396	7e-10	66.2
gi|401469070|gb|KA090804.1|	c66999_g3_i1	75.62	242	59	0	315	556	476	717	1e-41	170
gi|401469071|gb|KA090805.1|	c73924_g1_i10	76.67	210	47	2	1306	1514	1388	1596	5e-35	150
gi|401469075|gb|KA090809.1|	c72108_g1_i3	70.06	491	147	0	395	885	902	1392	4e-57	223
gi|401469077|gb|KA090811.1|	c65438_g1_i4	72.73	319	87	0	1700	2018	457	775	6e-45	183
gi|401469078|gb|KA090812.1|	c71343_g1_i1	84.09	1364	210	5	481	1839	1414	53	0.0	1465
gi|401469079|gb|KA090813.1|	c71901_g5_i1	70.51	841	223	11	479	1296	2	840	5e-102	372
gi|401469081|gb|KA090815.1|	c73167_g1_i3	70.06	157	43	3	1785	1938	1431	1586	2e-08	62.6
gi|401469082|gb|KA090816.1|	c51416_g1_i3	70.72	444	120	7	290	727	547	108	1e-47	192
gi|401469088|gb|KA090822.1|	c70866_g4_i7	68.99	1019	286	19	77	1080	571	1574	1e-96	354
gi|401469091|gb|KA090825.1|	c70028_g1_i3	69.28	332	84	3	12	326	611	941	6e-33	141
gi|401469092|gb|KA090826.1|	c65980_g1_i1	79.53	127	26	0	296	422	593	719	6e-24	113
gi|401469096|gb|KA090830.1|	c11688_g1_i2	72.98	507	133	4	340	844	909	405	7e-75	282
gi|401469098|gb|KA090832.1|	c72396_g1_i4	72.27	750	205	2	661	1410	1198	452	7e-113	408
gi|401469100|gb|KA090834.1|	c72728_g2_i2	75.33	450	103	5	261	706	349	794	4e-79	297
gi|401469101|gb|KA090835.1|	c72009_g1_i4	77.40	1310	296	0	235	1544	133	1442	0.0	1029
gi|401469102|gb|KA090836.1|	c74265_g5_i3	79.76	1082	215	4	306	1385	79	1158	0.0	949
gi|401469104|gb|KA090838.1|	c71182_g1_i2	73.00	974	254	5	567	1535	1586	617	2e-157	556
gi|401469105|gb|KA090839.1|	c62787_g1_i1	74.72	269	66	2	774	1041	191	458	6e-42	172
gi|401469107|gb|KA090841.1|	c67915_g1_i1	69.77	602	163	5	553	1153	584	1	2e-68	260
gi|401469110|gb|KA090844.1|	c67903_g1_i1	77.11	533	111	3	531	1058	8	534	5e-113	408
gi|401469112|gb|KA090846.1|	c70571_g1_i9	77.23	101	23	0	141	241	49	149	6e-14	78.8
gi|401469115|gb|KA090849.1|	c68839_g1_i6	72.28	469	130	0	124	592	88	556	2e-68	260
gi|401469118|gb|KA090852.1|	c73640_g1_i6	74.22	287	71	1	456	739	4174	3888	2e-45	183
gi|401469123|gb|KA090857.1|	c71638_g1_i2	75.09	542	135	0	3	544	1688	2229	7e-101	369
gi|401469124|gb|KA090858.1|	c72023_g4_i1	80.45	399	73	4	204	599	397	1	1e-96	354
gi|401469125|gb|KA090859.1|	c64842_g1_i1	68.99	358	99	8	1058	1408	76	428	4e-26	120
gi|401469126|gb|KA090860.1|	c53765_g1_i1	84.15	82	13	0	27	108	160	79	1e-16	89.7
gi|401469127|gb|KA090861.1|	c68168_g1_i1	74.27	1162	281	16	465	1623	1338	192	0.0	691
gi|401469129|gb|KA090863.1|	c44759_g1_i1	71.69	537	148	4	994	1528	644	110	7e-71	269
gi|401469131|gb|KA090865.1|	c72872_g1_i2	73.68	133	29	2	1327	1456	935	1064	2e-13	78.8
gi|401469132|gb|KA090866.1|	c30363_g1_i1	72.06	433	117	4	82	511	441	10	2e-56	221
gi|401469133|gb|KA090867.1|	c70433_g1_i5	74.92	327	82	0	501	827	1268	942	2e-56	221
gi|401469138|gb|KA090872.1|	c73802_g2_i5	75.77	326	79	0	138	463	918	593	7e-60	232
gi|401469142|gb|KA090876.1|	c72914_g3_i1	71.59	535	146	2	1	532	717	1248	2e-73	277
gi|401469145|gb|KA090879.1|	c51424_g1_i2	69.71	274	77	5	751	1021	434	704	3e-21	104
gi|401469147|gb|KA090881.1|	c71813_g2_i2	75.54	691	162	4	287	973	477	1164	3e-132	473
gi|401469152|gb|KA090886.1|	c51619_g1_i1	74.53	212	54	0	404	615	226	15	3e-32	140
gi|401469153|gb|KA090887.1|	c72945_g1_i12	73.47	245	65	0	451	695	1659	1415	4e-35	149
gi|401469156|gb|KA090890.1|	c70850_g2_i1	73.48	181	47	1	935	1115	618	439	2e-22	107
gi|401469157|gb|KA090891.1|	c71512_g2_i5	75.74	672	154	4	918	1586	371	1036	9e-131	468
gi|401469158|gb|KA090892.1|	c68249_g2_i1	75.80	595	139	4	216	807	890	298	2e-113	410
gi|401469159|gb|KA090893.1|	c72096_g1_i7	69.88	322	88	7	99	416	2585	2269	9e-26	120
gi|401469160|gb|KA090894.1|	c67249_g2_i1	69.55	440	131	3	10	447	164	602	3e-44	179
gi|401469164|gb|KA090898.1|	c78727_g1_i1	71.99	564	153	5	2164	2724	5	566	3e-76	288
gi|401469165|gb|KA090899.1|	c66482_g1_i1	77.48	111	17	6	13	120	281	176	2e-10	68.0
gi|401469168|gb|KA090902.1|	c70481_g2_i3	70.26	649	178	7	232	871	240	882	8e-75	282
gi|401469169|gb|KA090903.1|	c71765_g1_i2	78.36	134	29	0	144	277	701	568	3e-23	111
gi|401469171|gb|KA090905.1|	c70459_g1_i1	80.10	764	152	0	47	810	1035	272	0.0	693
gi|401469173|gb|KA090907.1|	c63317_g1_i2	78.98	452	95	0	211	662	479	28	2e-106	387
gi|401469174|gb|KA090908.1|	c73988_g1_i1	80.36	713	140	0	1	713	2260	2972	0.0	655
gi|401469177|gb|KA090911.1|	c70487_g1_i2	74.31	401	100	1	1245	1645	675	1072	3e-67	257
gi|401469181|gb|KA090915.1|	c62747_g1_i1	73.02	341	84	4	37	376	1	334	2e-47	190
gi|401469182|gb|KA090916.1|	c58588_g1_i1	72.41	290	80	0	180	469	97	386	4e-39	163
gi|401469183|gb|KA090917.1|	c48447_g1_i1	70.19	775	220	8	448	1215	203	973	1e-89	331
gi|401469184|gb|KA090918.1|	c71096_g1_i1	76.74	589	135	2	1	588	1126	1713	7e-122	437
gi|401469185|gb|KA090919.1|	c68988_g1_i4	68.66	335	95	8	206	536	443	115	4e-21	104
gi|401469186|gb|KA090920.1|	c68094_g2_i1	64.75	610	198	7	512	1112	699	98	2e-24	114
gi|401469195|gb|KA090929.1|	c33706_g1_i1	78.91	128	27	0	612	739	166	293	7e-23	109
gi|401469202|gb|KA090936.1|	c68199_g1_i2	66.13	620	196	5	354	966	1224	612	2e-38	161
gi|401469204|gb|KA090938.1|	c41682_g1_i2	81.54	65	12	0	699	763	97	33	3e-09	64.4
gi|401469205|gb|KA090939.1|	c65374_g1_i1	76.76	241	53	1	1330	1570	567	330	2e-44	181
gi|401469209|gb|KA090943.1|	c66848_g1_i2	71.94	1561	412	15	769	2316	2091	544	0.0	796
gi|401469210|gb|KA090944.1|	c72745_g1_i5	79.16	691	144	0	1	691	2210	2900	4e-170	598
gi|401469212|gb|KA090946.1|	c73636_g4_i4	75.35	361	81	2	1	357	717	361	8e-65	248
gi|401469213|gb|KA090947.1|	c73379_g1_i6	74.33	487	113	3	206	689	260	737	3e-84	313
gi|401469215|gb|KA090949.1|	c71731_g1_i1	76.91	771	176	2	55	824	864	95	3e-165	581
gi|401469218|gb|KA090952.1|	c86222_g1_i1	69.23	156	48	0	1054	1209	32	187	9e-10	66.2
gi|401469219|gb|KA090953.1|	c72019_g1_i1	74.38	648	165	1	551	1198	858	212	1e-115	417
gi|401469224|gb|KA090958.1|	c69743_g1_i6	81.40	172	32	0	1188	1359	2088	2259	3e-40	167
gi|401469227|gb|KA090961.1|	c48544_g1_i1	75.07	353	79	2	470	813	1528	1176	4e-62	239
gi|401469229|gb|KA090963.1|	c73013_g2_i2	70.00	230	69	0	115	344	264	493	2e-21	104
gi|401469230|gb|KA090964.1|	c72330_g1_i5	70.05	661	192	6	37	694	1013	356	5e-74	279
gi|401469231|gb|KA090965.1|	c70980_g1_i1	68.68	1025	317	4	420	1441	556	1579	3e-106	387
gi|401469232|gb|KA090966.1|	c73917_g1_i4	72.09	817	214	11	265	1077	1666	860	5e-113	408
gi|401469233|gb|KA090967.1|	c72553_g1_i1	75.47	689	163	4	667	1352	401	1086	7e-131	468
gi|401469234|gb|KA090968.1|	c71715_g1_i1	80.38	1325	260	0	129	1453	1397	73	0.0	1218
gi|401469241|gb|KA090975.1|	c59943_g1_i1	72.99	733	176	18	847	1566	1639	916	6e-101	369
gi|401469243|gb|KA090977.1|	c69356_g1_i8	76.88	385	87	2	1	384	331	714	5e-76	286
gi|401469244|gb|KA090978.1|	c59573_g1_i1	75.00	216	54	0	5	220	190	405	6e-34	147
gi|401469245|gb|KA090979.1|	c71143_g1_i9	67.01	591	183	4	424	1005	652	1239	4e-44	179
gi|401469246|gb|KA090980.1|	c72288_g1_i5	73.15	298	76	4	236	531	350	645	5e-39	163
gi|401469247|gb|KA090981.1|	c74326_g1_i3	66.89	906	285	7	410	1306	901	2	2e-69	264
gi|401469249|gb|KA090983.1|	c71168_g1_i1	75.68	584	126	2	182	757	585	10	4e-116	419
gi|401469250|gb|KA090984.1|	c72750_g1_i7	78.12	128	28	0	9	136	327	200	8e-22	105
gi|401469252|gb|KA090986.1|	c73016_g1_i5	68.21	755	224	9	1200	1952	763	23	1e-66	255
gi|401469256|gb|KA090990.1|	c73737_g1_i2	70.60	915	232	16	277	1171	279	1176	4e-110	399
gi|401469259|gb|KA090993.1|	c65365_g1_i1	76.26	754	177	2	183	935	980	228	4e-154	545
gi|401469260|gb|KA090994.1|	c72227_g4_i1	74.53	738	187	1	5	741	801	64	1e-134	480
gi|401469262|gb|KA090996.1|	c71840_g1_i1	78.45	1364	292	2	182	1544	1415	53	0.0	1128
gi|401469265|gb|KA090999.1|	c1112_g1_i1	70.06	491	143	4	191	678	277	766	1e-52	208
gi|401469267|gb|KA091001.1|	c71507_g2_i3	69.19	860	265	0	2058	2917	2041	1182	7e-97	356
gi|401469271|gb|KA091005.1|	c62455_g1_i1	78.16	673	147	0	697	1369	673	1	9e-156	551
gi|401469273|gb|KA091007.1|	c69394_g1_i1	67.98	356	114	0	141	496	497	852	4e-29	129
gi|401469275|gb|KA091009.1|	c66243_g1_i2	72.37	257	71	0	114	370	1071	815	4e-33	143
gi|401469276|gb|KA091010.1|	c72901_g1_i4	71.91	744	207	2	16	758	353	1095	4e-108	392
gi|401469282|gb|KA091016.1|	c71387_g1_i4	74.46	462	112	2	583	1041	1146	1604	7e-80	298
gi|401469284|gb|KA091018.1|	c72826_g1_i5	86.54	52	7	0	837	888	73	22	8e-09	62.6
gi|401469290|gb|KA091024.1|	c59149_g1_i1	73.93	399	100	2	539	935	478	82	3e-64	246
gi|401469292|gb|KA091026.1|	c73608_g2_i3	81.03	949	169	9	78	1020	944	1887	0.0	870
gi|401469294|gb|KA091028.1|	c66485_g1_i1	69.86	657	185	5	392	1046	1064	419	5e-75	282
gi|401469295|gb|KA091029.1|	c73036_g1_i2	69.04	604	172	4	28	623	867	271	7e-63	242
gi|401469297|gb|KA091031.1|	c73468_g3_i2	76.66	2378	503	23	148	2511	2693	354	0.0	1730
gi|401469299|gb|KA091033.1|	c69275_g1_i1	76.51	1026	235	4	1839	2861	1265	243	0.0	751
gi|401469310|gb|KA091044.1|	c42701_g1_i1	73.71	232	61	0	966	1197	306	75	4e-33	143
gi|401469312|gb|KA091046.1|	c72620_g1_i6	72.34	488	132	3	495	980	1305	819	1e-68	260
gi|401469314|gb|KA091048.1|	c24974_g1_i1	74.46	415	104	2	63	476	531	944	9e-70	264
gi|401469316|gb|KA091050.1|	c81749_g1_i1	73.33	225	50	4	249	467	343	563	2e-28	127
gi|401469326|gb|KA091060.1|	c72983_g1_i2	79.43	1050	214	2	36	1085	1048	1	0.0	913
gi|401469327|gb|KA091061.1|	c70696_g1_i6	70.33	455	124	3	1197	1641	706	253	1e-52	208
gi|401469329|gb|KA091063.1|	c60341_g1_i1	68.87	591	158	12	207	785	258	834	3e-52	206
gi|401469331|gb|KA091065.1|	c73557_g1_i3	71.85	1176	303	15	44	1203	3858	5021	1e-166	587
gi|401469334|gb|KA091068.1|	c72485_g2_i2	71.17	111	28	2	150	258	1623	1731	6e-06	51.8
gi|401469337|gb|KA091071.1|	c70409_g1_i3	66.04	845	280	6	1014	1854	901	60	4e-53	210
gi|401469339|gb|KA091073.1|	c72510_g3_i3	77.78	2066	432	15	144	2206	109	2150	0.0	1613
gi|401469342|gb|KA091076.1|	c73558_g1_i7	72.36	322	86	3	1262	1582	1663	1344	2e-40	168
gi|401469344|gb|KA091078.1|	c63978_g1_i2	72.77	191	40	7	1483	1673	465	643	9e-17	89.7
gi|401469345|gb|KA091079.1|	c71661_g1_i10	73.06	917	240	7	667	1580	1439	2351	7e-145	515
gi|401469347|gb|KA091081.1|	c72372_g1_i5	80.58	999	189	4	92	1086	1162	2159	0.0	913
gi|401469354|gb|KA091088.1|	c60717_g1_i2	73.71	251	66	0	851	1101	654	404	5e-37	156
gi|401469356|gb|KA091090.1|	c69517_g1_i1	76.05	405	92	4	6	409	541	941	2e-74	280
gi|401469359|gb|KA091093.1|	c61757_g1_i1	70.37	459	126	9	2365	2820	2	453	3e-45	185
gi|401469360|gb|KA091094.1|	c73003_g1_i1	82.09	1457	258	3	5	1460	2127	673	0.0	1440
gi|401469363|gb|KA091097.1|	c92676_g1_i1	71.34	164	47	0	690	853	502	339	2e-15	84.2
gi|401469364|gb|KA091098.1|	c68343_g1_i2	82.91	117	20	0	1	117	454	338	9e-27	122
gi|401469365|gb|KA091099.1|	c45846_g1_i1	74.51	306	77	1	790	1094	106	411	3e-49	197
gi|401469366|gb|KA091100.1|	c73256_g2_i2	68.63	271	76	7	747	1016	266	4	1e-14	82.4
gi|401469370|gb|KA091104.1|	c69733_g1_i1	72.86	140	36	2	660	798	629	767	2e-12	75.2
gi|401469371|gb|KA091105.1|	c73304_g2_i2	79.01	686	144	0	90	775	114	799	2e-167	589
gi|401469372|gb|KA091106.1|	c72560_g3_i1	74.29	319	80	2	632	949	2713	2396	6e-50	199
gi|401469373|gb|KA091107.1|	c71295_g1_i1	63.85	816	241	20	565	1341	161	961	4e-20	100
gi|401469374|gb|KA091108.1|	c65861_g1_i4	73.70	384	100	1	644	1026	464	81	4e-60	233
gi|401469375|gb|KA091109.1|	c70870_g1_i7	70.13	154	46	0	772	925	250	97	2e-11	71.6
gi|401469378|gb|KA091112.1|	c73865_g1_i6	77.58	1155	249	4	2	1151	724	1873	0.0	906
gi|401469380|gb|KA091114.1|	c63408_g2_i1	74.35	382	84	4	459	829	20	398	5e-63	242
gi|401469382|gb|KA091116.1|	c73520_g1_i2	74.79	119	29	1	658	775	659	541	3e-13	77.0
gi|401469383|gb|KA091117.1|	c73644_g1_i1	66.59	428	139	4	151	576	359	784	3e-24	113
gi|401469386|gb|KA091120.1|	c73258_g1_i1	79.21	505	104	1	57	560	1165	661	1e-120	434
gi|401469390|gb|KA091124.1|	c85666_g1_i1	74.86	346	83	2	601	944	771	428	4e-58	226
gi|401469391|gb|KA091125.1|	c54204_g1_i1	73.02	278	67	6	18	290	370	644	3e-33	143
gi|401469392|gb|KA091126.1|	c47271_g1_i2	70.48	271	72	5	898	1164	505	239	5e-24	113
gi|401469393|gb|KA091127.1|	c71866_g1_i3	70.59	340	100	0	702	1041	399	60	3e-39	163
gi|401469398|gb|KA091132.1|	c72777_g1_i3	70.22	873	226	5	1042	1882	873	3	2e-113	410
gi|401469401|gb|KA091135.1|	c74325_g2_i2	79.97	704	141	0	22	725	756	53	1e-180	634
gi|401469402|gb|KA091136.1|	c66362_g1_i1	69.64	247	71	4	1763	2008	273	30	9e-18	93.3
gi|401469403|gb|KA091137.1|	c71778_g1_i1	64.27	848	242	16	139	936	125	961	3e-34	147
gi|401469404|gb|KA091138.1|	c45059_g1_i1	70.70	215	61	2	2	215	216	3	4e-19	96.9
gi|401469406|gb|KA091140.1|	c70152_g1_i1	69.59	411	125	0	356	766	1	411	1e-43	178
gi|401469407|gb|KA091141.1|	c73335_g2_i4	73.48	509	129	5	260	765	698	1203	3e-78	293
gi|401469409|gb|KA091143.1|	c74288_g2_i1	66.14	316	97	8	315	625	525	215	3e-08	60.8
gi|401469412|gb|KA091146.1|	c70873_g1_i2	67.62	315	98	2	343	655	492	804	1e-21	104
gi|401469419|gb|KA091153.1|	c67327_g2_i2	76.00	904	205	6	315	1212	401	1298	0.0	636
gi|401469422|gb|KA091156.1|	c73341_g1_i1	77.88	1040	217	9	50	1086	1796	767	0.0	810
gi|401469423|gb|KA091157.1|	c72125_g1_i7	69.70	198	52	3	1300	1496	818	628	5e-14	80.6
gi|401469425|gb|KA091159.1|	c72570_g1_i3	79.98	1274	247	4	260	1526	1602	330	0.0	1137
gi|401469427|gb|KA091161.1|	c63171_g1_i1	70.73	328	83	6	31	352	392	712	5e-33	143
gi|401469430|gb|KA091164.1|	c73656_g1_i1	69.40	1588	416	24	997	2564	415	1952	6e-179	628
gi|401469433|gb|KA091167.1|	c71969_g1_i5	77.15	267	61	0	710	976	701	435	2e-52	206
gi|401469436|gb|KA091170.1|	c67604_g1_i1	71.43	525	146	4	2629	3151	686	164	6e-67	257
gi|401469437|gb|KA091171.1|	c61889_g1_i1	74.29	770	193	3	172	938	775	8	8e-137	488
gi|401469439|gb|KA091173.1|	c71600_g1_i2	69.05	769	233	5	1	766	648	1414	1e-79	297
gi|401469441|gb|KA091175.1|	c70740_g1_i2	73.02	430	104	11	1310	1736	1168	748	3e-54	214
gi|401469446|gb|KA091180.1|	c72467_g1_i8	73.68	946	243	6	869	1810	1613	670	5e-159	562
gi|401469449|gb|KA091183.1|	c67417_g1_i3	68.97	348	108	0	210	557	1664	1317	2e-32	141
gi|401469450|gb|KA091184.1|	c63701_g1_i1	73.21	336	88	1	647	982	493	826	2e-49	197
gi|401469451|gb|KA091185.1|	c73594_g1_i5	80.27	902	178	0	23	924	2	903	0.0	825
gi|401469453|gb|KA091187.1|	c92983_g1_i1	77.70	408	89	2	305	711	3	409	8e-86	318
gi|401469455|gb|KA091189.1|	c74130_g1_i3	65.78	263	90	0	128	390	392	654	7e-11	69.8
gi|401469456|gb|KA091190.1|	c72768_g1_i1	75.64	468	97	11	656	1122	1	452	2e-79	297
gi|401469458|gb|KA091192.1|	c70937_g1_i3	73.87	444	116	0	220	663	1316	873	4e-74	279
gi|401469464|gb|KA091198.1|	c69027_g1_i1	68.87	318	99	0	657	974	1462	1145	2e-28	127
gi|401469466|gb|KA091200.1|	c66787_g1_i3	77.69	381	84	1	732	1111	572	192	2e-80	300
gi|401469477|gb|KA091211.1|	c72286_g2_i1	68.35	455	138	3	987	1436	787	334	4e-39	163
gi|401469478|gb|KA091212.1|	c52249_g1_i2	71.35	185	53	0	2560	2744	287	471	3e-18	95.1
gi|401469479|gb|KA091213.1|	c72596_g3_i1	79.16	1166	243	0	1647	2812	540	1705	0.0	1007
gi|401469482|gb|KA091216.1|	c57924_g1_i1	68.28	331	95	2	840	1165	337	12	4e-27	123
gi|401469483|gb|KA091217.1|	c36552_g1_i1	75.76	165	40	0	378	542	13	177	1e-25	118
gi|401469489|gb|KA091223.1|	c67797_g1_i2	74.22	128	33	0	28	155	340	467	1e-14	82.4
gi|401469491|gb|KA091225.1|	c77616_g1_i1	68.40	288	79	7	5	285	295	13	1e-16	89.7
gi|401469492|gb|KA091226.1|	c73843_g2_i1	74.58	716	174	2	180	891	187	898	1e-131	470
gi|401469493|gb|KA091227.1|	c58002_g1_i1	68.51	362	103	6	69	425	2	357	8e-27	122
gi|401469501|gb|KA091235.1|	c70705_g1_i5	67.86	280	86	3	14	291	922	645	1e-16	89.7
gi|401469506|gb|KA091240.1|	c59223_g1_i1	73.21	112	30	0	428	539	13	124	2e-10	68.0
gi|401469512|gb|KA091246.1|	c73486_g2_i5	69.93	1204	333	11	302	1489	572	1762	2e-145	517
gi|401469514|gb|KA091248.1|	c70306_g3_i1	75.79	95	23	0	2238	2332	138	232	4e-10	68.0
gi|401469517|gb|KA091251.1|	c62895_g1_i1	72.05	161	43	2	1083	1242	616	457	4e-14	80.6
gi|401469519|gb|KA091253.1|	c64174_g1_i3	71.76	301	71	6	393	689	684	394	5e-34	145
gi|401469522|gb|KA091256.1|	c71275_g1_i1	74.67	300	75	1	5	303	206	505	7e-49	196
gi|401469524|gb|KA091258.1|	c42110_g1_i1	71.66	441	112	7	135	569	2	435	8e-54	212
gi|401469525|gb|KA091259.1|	c73824_g2_i2	74.28	311	80	0	330	640	3160	3470	1e-50	201
gi|401469528|gb|KA091262.1|	c71422_g1_i2	67.92	717	220	7	358	1067	377	1090	2e-60	233
gi|401469531|gb|KA091265.1|	c44770_g1_i1	73.25	243	62	3	1246	1487	2	242	2e-30	134
gi|401469532|gb|KA091266.1|	c71098_g1_i1	74.43	1232	301	13	690	1914	3	1227	0.0	756
gi|401469537|gb|KA091271.1|	c65207_g1_i1	73.77	408	105	2	606	1012	210	616	4e-64	246
gi|401469538|gb|KA091272.1|	c80919_g1_i1	74.81	651	158	4	111	758	5	652	4e-117	423
gi|401469542|gb|KA091276.1|	c74060_g1_i1	75.24	517	121	6	14	527	2502	1990	2e-90	334
gi|401469543|gb|KA091277.1|	c69323_g1_i1	73.64	808	205	4	195	998	237	1040	3e-136	486
gi|401469545|gb|KA091279.1|	c33416_g2_i1	70.43	186	54	1	509	693	522	337	3e-15	84.2
gi|401469548|gb|KA091282.1|	c69526_g2_i1	78.86	175	37	0	6	180	315	489	5e-35	149
gi|401469549|gb|KA091283.1|	c68881_g1_i1	79.41	476	93	5	1184	1657	37	509	4e-110	399
gi|401469556|gb|KA091290.1|	c69178_g1_i3	75.96	599	134	2	5	603	429	1017	1e-119	432
gi|401469558|gb|KA091292.1|	c37524_g1_i1	71.66	307	81	4	1353	1656	331	634	1e-34	149
gi|401469559|gb|KA091293.1|	c50482_g1_i1	78.63	234	48	2	657	889	110	342	3e-47	190
gi|401469561|gb|KA091295.1|	c34154_g1_i1	67.58	293	87	3	548	836	537	249	1e-18	95.1
gi|401469562|gb|KA091296.1|	c72987_g2_i3	63.79	903	278	15	324	1208	1512	641	2e-29	131
gi|401469563|gb|KA091297.1|	c56990_g1_i1	65.96	235	73	3	930	1157	1159	925	3e-07	57.2
gi|401469565|gb|KA091299.1|	c58849_g1_i2	71.59	264	75	0	1106	1369	396	659	2e-31	138
gi|401469567|gb|KA091301.1|	c63853_g1_i1	75.40	252	58	2	1011	1258	512	261	3e-41	170
gi|401469568|gb|KA091302.1|	c73825_g1_i10	81.65	425	78	0	1036	1460	508	84	5e-115	416
gi|401469571|gb|KA091305.1|	c73252_g1_i2	70.92	533	146	5	644	1171	663	1191	1e-64	248
gi|401469573|gb|KA091307.1|	c73433_g1_i10	71.71	1347	330	20	1	1326	1799	483	0.0	668
gi|401469576|gb|KA091310.1|	c72001_g1_i1	83.24	185	31	0	11	195	1262	1078	4e-48	194
gi|401469578|gb|KA091312.1|	c73995_g1_i4	76.97	482	110	1	321	801	2519	3000	4e-100	365
gi|401469579|gb|KA091313.1|	c61492_g1_i1	78.72	94	20	0	995	1088	237	330	6e-14	80.6
gi|401469584|gb|KA091318.1|	c36729_g1_i1	85.41	473	69	0	934	1406	89	561	4e-153	542
gi|401469585|gb|KA091319.1|	c69206_g1_i3	69.90	1392	378	26	465	1832	1375	1	7e-153	542
gi|401469587|gb|KA091321.1|	c53084_g1_i1	68.52	305	88	4	269	569	530	230	2e-22	107
gi|401469588|gb|KA091322.1|	c70760_g1_i3	70.89	584	170	0	626	1209	364	947	2e-76	288
gi|401469590|gb|KA091324.1|	c73056_g4_i2	71.49	1410	374	9	338	1725	386	1789	0.0	715
gi|401469592|gb|KA091326.1|	c73550_g1_i10	73.44	192	44	7	1171	1361	591	406	2e-17	91.5
gi|401469601|gb|KA091335.1|	c71534_g1_i3	70.30	431	124	2	206	634	1234	806	5e-49	196
gi|401469604|gb|KA091338.1|	c70105_g2_i5	79.87	631	123	4	15	643	638	10	6e-156	551
gi|401469605|gb|KA091339.1|	c68732_g1_i2	70.67	416	116	4	1418	1830	967	555	1e-46	188
gi|401469607|gb|KA091341.1|	c71222_g1_i1	75.37	1027	241	6	564	1589	1085	70	0.0	695
gi|401469608|gb|KA091342.1|	c73095_g1_i4	67.41	270	86	2	53	321	1365	1633	7e-16	84.2
gi|401469613|gb|KA091347.1|	c73413_g1_i4	72.21	975	248	11	304	1267	10	972	8e-143	508
gi|401469616|gb|KA091350.1|	c73219_g1_i2	71.15	357	89	11	525	874	1768	2117	5e-33	143
gi|401469617|gb|KA091351.1|	c64947_g1_i3	73.44	320	85	0	1671	1990	171	490	4e-48	194
gi|401469618|gb|KA091352.1|	c71903_g2_i4	71.01	238	57	5	178	410	705	935	3e-22	107
gi|401469621|gb|KA091355.1|	c74049_g1_i1	65.53	322	101	5	249	565	1182	866	2e-10	68.0
gi|401469622|gb|KA091356.1|	c73391_g3_i1	71.74	460	127	1	869	1325	22	481	5e-63	242
gi|401469623|gb|KA091357.1|	c61263_g1_i1	71.61	317	90	0	426	742	264	580	2e-40	167
gi|401469627|gb|KA091361.1|	c43770_g1_i1	72.78	654	159	9	373	1017	536	1179	9e-97	354
gi|401469633|gb|KA091367.1|	c50896_g1_i2	68.71	652	180	13	972	1610	58	698	1e-55	219
gi|401469634|gb|KA091368.1|	c72646_g2_i1	77.49	742	157	5	1	737	843	1579	1e-162	572
gi|401469635|gb|KA091369.1|	c52075_g1_i2	69.88	332	90	8	564	887	99	428	1e-26	122
gi|401469638|gb|KA091372.1|	c65479_g1_i1	69.59	365	101	10	70	430	712	354	3e-27	123
gi|401469639|gb|KA091373.1|	c59257_g1_i1	71.90	822	223	3	125	945	138	952	5e-121	435
gi|401469640|gb|KA091374.1|	c72409_g1_i5	73.62	1107	264	21	612	1708	1323	235	1e-173	610
gi|401469643|gb|KA091377.1|	c69089_g1_i1	73.92	372	95	2	104	474	7	377	5e-58	226
gi|401469644|gb|KA091378.1|	c68295_g1_i2	69.76	334	97	2	1733	2064	724	1055	2e-32	141
gi|401469646|gb|KA091380.1|	c69621_g2_i3	71.63	141	38	2	512	651	423	562	2e-10	68.0
gi|401469647|gb|KA091381.1|	c73768_g1_i1	70.86	937	256	9	968	1897	1586	660	2e-120	434
gi|401469652|gb|KA091386.1|	c6434_g1_i1	76.40	89	21	0	1564	1652	238	150	1e-09	66.2
gi|401469653|gb|KA091387.1|	c65867_g1_i1	72.22	162	45	0	10	171	168	7	5e-17	89.7
gi|401469655|gb|KA091389.1|	c73119_g1_i2	74.52	722	184	0	3	724	1085	1806	1e-132	473
gi|401469656|gb|KA091390.1|	c65751_g1_i1	79.16	379	77	2	519	896	571	194	2e-86	320
gi|401469659|gb|KA091393.1|	c58921_g2_i2	66.01	609	169	13	408	1009	1	578	1e-32	141
gi|401469660|gb|KA091394.1|	c57242_g2_i1	79.48	463	95	0	400	862	367	829	2e-112	407
gi|401469663|gb|KA091397.1|	c39756_g1_i1	71.08	332	81	7	1258	1582	68	391	1e-34	149
gi|401469664|gb|KA091398.1|	c73604_g1_i1	74.34	1886	462	12	1	1878	2654	4525	0.0	1186
gi|401469666|gb|KA091400.1|	c66167_g1_i2	73.72	506	112	13	28	520	269	766	3e-72	273
gi|401469667|gb|KA091401.1|	c69959_g1_i1	79.40	699	143	1	250	947	343	1041	5e-173	609
gi|401469668|gb|KA091402.1|	c1118_g1_i1	79.21	101	21	0	1096	1196	475	375	2e-16	87.8
gi|401469670|gb|KA091404.1|	c79849_g1_i1	78.23	147	32	0	570	716	198	344	1e-26	122
gi|401469672|gb|KA091406.1|	c61620_g1_i1	75.46	273	61	4	48	317	5	274	2e-43	178
gi|401469675|gb|KA091409.1|	c63614_g1_i1	77.32	388	88	0	545	932	743	356	1e-81	304
gi|401469677|gb|KA091411.1|	c66991_g1_i1	72.73	275	73	2	594	866	629	355	2e-35	150
gi|401469678|gb|KA091412.1|	c71185_g1_i2	64.73	689	186	19	647	1312	1061	407	7e-24	113
gi|401469681|gb|KA091415.1|	c69021_g2_i1	66.77	635	143	35	85	690	919	324	5e-20	100
gi|401469682|gb|KA091416.1|	c57165_g1_i3	85.07	67	10	0	745	811	47	113	8e-13	77.0
gi|401469686|gb|KA091420.1|	c72016_g1_i8	76.42	458	108	0	170	627	95	552	1e-92	340
gi|401469689|gb|KA091423.1|	c67546_g1_i3	75.52	143	35	0	22	164	457	315	3e-20	100
gi|401469691|gb|KA091425.1|	c68861_g1_i4	74.50	149	29	4	14	161	303	163	2e-16	87.8
gi|401469692|gb|KA091426.1|	c44077_g1_i1	77.80	554	122	1	688	1240	30	583	1e-122	441
gi|401469693|gb|KA091427.1|	c68779_g1_i5	77.34	918	184	7	227	1138	1	900	0.0	708
gi|401469696|gb|KA091430.1|	c72098_g1_i2	72.21	457	119	4	1108	1560	1630	1178	3e-62	241
gi|401469702|gb|KA091436.1|	c68592_g1_i6	73.25	916	220	19	18	922	1217	2118	6e-136	484
gi|401469703|gb|KA091437.1|	c66635_g1_i1	74.12	85	22	0	44	128	752	668	2e-06	55.4
gi|401469708|gb|KA091442.1|	c66495_g1_i2	72.80	364	93	2	40	400	429	69	2e-52	206
gi|401469712|gb|KA091446.1|	c74215_g1_i1	73.30	457	122	0	40	496	1571	2027	1e-72	275
gi|401469713|gb|KA091447.1|	c59408_g1_i1	67.76	366	115	3	554	917	477	113	3e-25	118
gi|401469716|gb|KA091450.1|	c73500_g2_i1	66.02	1133	332	26	94	1208	2108	1011	7e-62	239
gi|401469718|gb|KA091452.1|	c72670_g1_i13	75.24	731	168	13	1063	1784	1042	316	2e-127	457
gi|401469719|gb|KA091453.1|	c24153_g1_i1	74.00	300	78	0	242	541	2	301	3e-47	190
gi|401469725|gb|KA091459.1|	c73472_g2_i4	75.32	158	34	5	470	624	188	343	9e-18	91.5
gi|401469729|gb|KA091463.1|	c73857_g1_i1	73.10	1353	359	5	521	1870	3318	1968	0.0	782
gi|401469730|gb|KA091464.1|	c72799_g1_i5	72.82	721	179	10	5	716	955	1667	3e-106	387
gi|401469731|gb|KA091465.1|	c71543_g3_i12	76.92	78	18	0	632	709	95	18	3e-08	60.8
gi|401469732|gb|KA091466.1|	c73552_g4_i4	78.31	1558	325	4	439	1987	1828	275	0.0	1279
gi|401469733|gb|KA091467.1|	c45589_g1_i1	76.19	105	25	0	1134	1238	120	16	5e-13	77.0
gi|401469734|gb|KA091468.1|	c73092_g1_i1	73.65	1575	398	7	373	1937	432	1999	0.0	953
gi|401469736|gb|KA091470.1|	c70356_g1_i1	71.43	427	120	2	280	706	269	693	2e-54	214
gi|401469738|gb|KA091472.1|	c73428_g3_i11	75.20	254	59	2	1118	1369	860	1111	9e-41	168
gi|401469743|gb|KA091477.1|	c67126_g1_i1	77.95	195	43	0	362	556	303	109	1e-37	158
gi|401469745|gb|KA091479.1|	c72292_g1_i4	69.74	542	158	6	1330	1868	791	253	4e-55	217
gi|401469748|gb|KA091482.1|	c60599_g1_i5	69.16	415	120	4	145	555	4	414	8e-39	161
gi|401469750|gb|KA091484.1|	c68378_g1_i2	72.80	261	68	3	1980	2239	281	23	8e-32	140
gi|401469752|gb|KA091486.1|	c73286_g1_i1	77.28	735	165	2	142	875	1605	872	5e-160	565
gi|401469753|gb|KA091487.1|	c71881_g1_i1	71.52	969	254	13	38	997	1412	457	6e-130	464
gi|401469757|gb|KA091491.1|	c64837_g1_i1	74.85	676	164	4	366	1035	733	58	8e-123	441
gi|401469761|gb|KA091495.1|	c71058_g2_i1	75.86	377	90	1	1072	1447	1031	1407	8e-70	266
gi|401469762|gb|KA091496.1|	c69535_g1_i1	73.23	254	68	0	715	968	270	523	5e-36	152
gi|401469768|gb|KA091502.1|	c69871_g2_i1	74.34	534	135	2	5	537	574	1106	6e-92	338
gi|401469770|gb|KA091504.1|	c67775_g1_i2	74.15	588	150	2	486	1072	117	703	5e-101	369
gi|401469771|gb|KA091505.1|	c65682_g2_i1	78.52	149	32	0	821	969	584	436	8e-28	125
gi|401469776|gb|KA091510.1|	c73957_g1_i6	78.92	166	27	6	12	177	102	259	9e-27	122
gi|401469777|gb|KA091511.1|	c68936_g1_i1	72.38	496	127	9	167	658	490	1	5e-64	246
gi|401469781|gb|KA091515.1|	c73913_g1_i6	74.31	401	103	0	3	403	1033	1433	4e-68	259
gi|401469784|gb|KA091518.1|	c22898_g1_i1	70.83	288	80	2	1052	1336	77	363	5e-31	136
gi|401469787|gb|KA091521.1|	c73582_g1_i2	77.85	1255	278	0	1	1255	1887	633	0.0	1011
gi|401469788|gb|KA091522.1|	c73249_g1_i2	74.14	1191	303	3	2160	3346	2141	952	0.0	751
gi|401469789|gb|KA091523.1|	c52621_g1_i1	80.65	62	12	0	989	1050	415	476	2e-07	59.0
gi|401469790|gb|KA091524.1|	c72768_g2_i4	75.93	939	224	2	341	1278	2705	1768	0.0	668
gi|401469793|gb|KA091527.1|	c73505_g1_i9	74.87	187	45	2	864	1048	600	414	1e-25	118
gi|401469797|gb|KA091531.1|	c74364_g1_i1	67.26	1359	409	15	55	1389	3792	5138	2e-113	410
gi|401469799|gb|KA091533.1|	c67398_g1_i1	77.66	291	62	3	1081	1369	1058	769	2e-56	221
gi|401469800|gb|KA091534.1|	c74203_g1_i2	75.44	733	174	5	90	820	1403	2131	1e-138	493
gi|401469801|gb|KA091535.1|	c72335_g4_i1	66.20	1068	335	12	289	1343	383	1437	2e-70	268
gi|401469804|gb|KA091538.1|	c83319_g1_i1	66.67	330	102	3	671	994	1	328	5e-18	93.3
gi|401469805|gb|KA091539.1|	c59160_g1_i1	77.60	384	85	1	507	889	13	396	7e-81	302
gi|401469806|gb|KA091540.1|	c71852_g1_i2	82.44	769	133	2	5	773	849	83	0.0	771
gi|401469807|gb|KA091541.1|	c65096_g1_i1	71.12	516	146	3	280	793	536	22	1e-64	248
gi|401469812|gb|KA091546.1|	c64644_g1_i1	68.89	585	180	2	304	887	632	49	1e-58	228
gi|401469819|gb|KA091553.1|	c41916_g1_i1	75.11	438	102	6	13	448	478	46	2e-74	279
gi|401469820|gb|KA091554.1|	c42411_g1_i1	75.90	361	87	0	25	385	379	19	4e-68	259
gi|401469822|gb|KA091556.1|	c72997_g1_i6	79.81	639	127	2	693	1330	1050	413	1e-159	563
gi|401469826|gb|KA091560.1|	c73661_g1_i2	63.51	1762	550	32	189	1917	1993	292	9e-56	219
gi|401469828|gb|KA091562.1|	c71740_g2_i2	72.09	215	54	2	1	212	341	130	1e-24	114
gi|401469837|gb|KA091571.1|	c73001_g1_i3	76.67	896	208	1	2	896	1382	2277	0.0	670
gi|401469839|gb|KA091573.1|	c65376_g1_i4	79.22	77	16	0	1541	1617	331	407	3e-10	68.0
gi|401469840|gb|KA091574.1|	c89871_g1_i1	80.83	433	72	8	681	1109	462	37	7e-105	381
gi|401469841|gb|KA091575.1|	c74030_g2_i6	81.09	1555	283	6	1	1549	1631	82	0.0	1462
gi|401469846|gb|KA091580.1|	c64437_g1_i1	73.85	520	132	2	459	976	533	16	2e-86	320
gi|401469847|gb|KA091581.1|	c43103_g1_i2	66.21	435	137	6	673	1102	5	434	3e-21	104
gi|401469852|gb|KA091586.1|	c73870_g1_i4	73.09	498	134	0	83	580	73	570	1e-78	295
gi|401469859|gb|KA091593.1|	c18801_g1_i1	75.76	557	132	3	79	633	172	727	3e-106	385
gi|401469866|gb|KA091600.1|	c53801_g1_i2	74.15	410	106	0	935	1344	354	763	6e-69	262
gi|401469870|gb|KA091604.1|	c71651_g1_i4	73.86	746	188	3	1147	1888	101	843	5e-128	459
gi|401469871|gb|KA091605.1|	c73066_g1_i3	66.84	377	110	4	1232	1596	713	1086	7e-24	113
gi|401469872|gb|KA091606.1|	c70332_g1_i8	70.51	1085	299	7	252	1327	4155	3083	4e-141	502
gi|401469873|gb|KA091607.1|	c64703_g1_i1	71.40	598	168	1	849	1443	39	636	7e-82	306
gi|401469874|gb|KA091608.1|	c28192_g1_i1	74.88	402	98	3	333	732	3	403	5e-68	259
gi|401469876|gb|KA091610.1|	c61599_g1_i2	70.96	396	115	0	309	704	40	435	8e-49	196
gi|401469877|gb|KA091611.1|	c73819_g1_i9	70.08	244	73	0	511	754	967	724	2e-23	111
gi|401469878|gb|KA091612.1|	c69128_g1_i6	77.63	295	66	0	462	756	969	675	4e-61	235
gi|401469881|gb|KA091615.1|	c68874_g2_i1	71.06	470	136	0	141	610	550	81	4e-61	235
gi|401469882|gb|KA091616.1|	c68169_g1_i3	67.19	640	203	6	126	761	1260	624	4e-46	187
gi|401469883|gb|KA091617.1|	c70924_g1_i4	68.44	301	88	3	590	888	626	921	2e-22	107
gi|401469886|gb|KA091620.1|	c66112_g2_i1	75.89	701	169	0	202	902	852	152	3e-141	502
gi|401469888|gb|KA091622.1|	c73435_g1_i4	75.22	670	161	3	112	778	262	929	5e-126	452
gi|401469889|gb|KA091623.1|	c68035_g1_i1	77.99	1817	396	4	5	1819	4811	2997	0.0	1460
gi|401469890|gb|KA091624.1|	c62839_g1_i3	70.35	516	153	0	211	726	419	934	2e-62	241
gi|401469892|gb|KA091626.1|	c60427_g1_i1	76.37	457	102	3	376	829	617	164	3e-89	329
gi|401469900|gb|KA091634.1|	c65340_g1_i4	75.00	404	101	0	609	1012	160	563	3e-72	273
gi|401469901|gb|KA091635.1|	c63530_g1_i2	67.99	478	131	13	167	638	7	468	1e-30	134
gi|401469908|gb|KA091642.1|	c86763_g1_i1	67.78	180	55	3	711	889	218	41	7e-06	53.6
gi|401469910|gb|KA091644.1|	c81308_g1_i1	73.38	139	37	0	894	1032	224	362	4e-15	84.2
gi|401469914|gb|KA091648.1|	c57058_g1_i1	73.40	94	25	0	147	240	1156	1249	7e-07	57.2
gi|401469915|gb|KA091649.1|	c72441_g2_i3	80.06	667	133	0	1	667	884	218	9e-172	603
gi|401469918|gb|KA091652.1|	c57309_g1_i1	73.68	323	85	0	914	1236	617	295	6e-50	199
gi|401469920|gb|KA091654.1|	c70502_g2_i2	67.04	446	129	7	2519	2955	568	132	6e-28	127
gi|401469928|gb|KA091662.1|	c70946_g1_i1	80.88	68	11	2	708	774	71	5	3e-07	57.2
gi|401469931|gb|KA091665.1|	c73818_g1_i10	70.54	258	74	2	5	261	980	1236	2e-25	116
gi|401469932|gb|KA091666.1|	c42281_g1_i1	74.65	213	54	0	61	273	441	653	1e-32	141
gi|401469933|gb|KA091667.1|	c73916_g1_i15	68.60	672	189	11	1781	2441	248	908	2e-59	232
gi|401469938|gb|KA091672.1|	c50571_g1_i2	76.64	441	101	2	10	449	349	788	2e-87	324
gi|401469939|gb|KA091673.1|	c73722_g2_i5	66.67	417	117	10	835	1243	1187	785	4e-20	100
gi|401469942|gb|KA091676.1|	c64771_g1_i1	87.50	560	70	0	751	1310	1	560	0.0	695
gi|401469944|gb|KA091678.1|	c72901_g1_i4	70.86	525	148	3	317	839	275	796	2e-65	250
gi|401469946|gb|KA091680.1|	c72401_g1_i2	68.37	860	260	8	334	1185	151	1006	2e-80	300
gi|401469948|gb|KA091682.1|	c90893_g1_i1	70.14	288	84	2	940	1226	17	303	1e-27	125
gi|401469950|gb|KA091684.1|	c26597_g1_i1	74.34	456	115	2	729	1183	2	456	1e-76	288
gi|401469952|gb|KA091686.1|	c56587_g1_i1	78.02	373	82	0	346	718	564	192	1e-81	304
gi|401469961|gb|KA091695.1|	c71413_g1_i8	69.38	405	118	2	208	609	237	638	4e-41	168
gi|401469963|gb|KA091697.1|	c70511_g3_i3	70.77	520	148	3	2	519	1585	1068	7e-63	242
gi|401469966|gb|KA091700.1|	c69025_g1_i1	77.46	71	16	0	506	576	1031	961	2e-07	57.2
gi|401469970|gb|KA091704.1|	c72554_g1_i1	79.15	211	37	5	649	857	1885	1680	2e-40	167
gi|401469972|gb|KA091706.1|	c73929_g1_i8	75.05	1038	245	10	944	1970	1782	2816	0.0	673
gi|401469974|gb|KA091708.1|	c71385_g3_i1	72.77	382	96	7	1372	1750	511	887	9e-49	196
gi|401469976|gb|KA091710.1|	c66215_g1_i1	78.92	166	35	0	4	169	610	775	9e-33	141
gi|401469979|gb|KA091713.1|	c74151_g1_i2	70.83	569	161	2	1	565	1240	1807	4e-72	273
gi|401469984|gb|KA091718.1|	c73639_g1_i2	76.94	954	204	10	5	945	2237	3187	0.0	699
gi|401469985|gb|KA091719.1|	c71921_g1_i1	71.09	384	111	0	1055	1438	556	173	1e-47	192
gi|401469988|gb|KA091722.1|	c50707_g1_i1	70.21	376	110	2	782	1156	504	878	4e-40	167
gi|401469992|gb|KA091726.1|	c66905_g1_i1	75.81	124	26	3	2065	2186	422	301	2e-13	78.8
gi|401469994|gb|KA091728.1|	c56520_g1_i1	75.45	668	163	1	37	703	176	843	1e-129	462
gi|401469998|gb|KA091732.1|	c49401_g1_i4	77.50	160	36	0	1215	1374	587	746	5e-28	127
gi|401470000|gb|KA091734.1|	c66144_g2_i1	72.58	1149	295	15	36	1175	1144	7	2e-171	603
gi|401470002|gb|KA091736.1|	c72140_g1_i6	83.67	98	16	0	803	900	514	417	6e-22	105
gi|401470003|gb|KA091737.1|	c73548_g1_i1	76.69	1068	229	10	458	1518	2271	1217	0.0	776
gi|401470004|gb|KA091738.1|	c61652_g1_i2	76.60	718	158	4	1586	2298	715	3	5e-149	529
gi|401470006|gb|KA091740.1|	c73035_g1_i1	69.68	221	67	0	1166	1386	285	505	6e-19	96.9
gi|401470009|gb|KA091743.1|	c48531_g1_i1	77.42	660	139	7	23	678	573	1226	2e-139	497
gi|401470010|gb|KA091744.1|	c68801_g1_i4	74.47	141	36	0	1	141	175	35	4e-18	93.3
gi|401470011|gb|KA091745.1|	c73783_g1_i1	77.78	666	146	2	18	682	782	118	5e-149	527
gi|401470022|gb|KA091756.1|	c64029_g1_i1	79.79	470	95	0	784	1253	42	511	3e-116	419
gi|401470031|gb|KA091765.1|	c73491_g1_i4	78.54	1631	338	11	124	1751	1957	336	0.0	1324
gi|401470035|gb|KA091769.1|	c72910_g1_i4	69.86	355	103	4	946	1298	729	1081	3e-33	143
gi|401470036|gb|KA091770.1|	c40924_g1_i1	74.95	507	123	4	763	1266	519	14	2e-88	327
gi|401470037|gb|KA091771.1|	c61123_g1_i1	73.77	591	155	0	316	906	693	103	2e-100	367
gi|401470038|gb|KA091772.1|	c29003_g1_i1	76.23	568	131	2	288	853	36	601	4e-113	410
gi|401470041|gb|KA091775.1|	c74345_g1_i2	66.67	684	207	16	858	1533	744	74	8e-36	152
gi|401470042|gb|KA091776.1|	c48912_g1_i1	68.40	288	87	2	269	554	286	1	3e-21	104
gi|401470043|gb|KA091777.1|	c66676_g1_i2	74.36	628	155	4	12	636	101	725	1e-108	394
gi|401470046|gb|KA091780.1|	c91131_g1_i1	83.67	49	8	0	49	97	89	41	5e-06	53.6
gi|401470047|gb|KA091781.1|	c63538_g2_i1	72.66	417	110	2	1302	1716	180	594	3e-60	233
gi|401470048|gb|KA091782.1|	c62967_g1_i1	82.19	73	13	0	60	132	539	611	3e-12	73.4
gi|401470052|gb|KA091786.1|	c31152_g1_i3	68.06	479	123	10	600	1072	458	4	5e-37	156
gi|401470053|gb|KA091787.1|	c73401_g2_i1	72.08	240	67	0	82	321	460	221	2e-29	131
gi|401470059|gb|KA091793.1|	c74031_g1_i6	70.15	335	82	9	1582	1909	3480	3803	1e-28	129
gi|401470062|gb|KA091796.1|	c73861_g1_i1	74.11	224	52	5	851	1071	1980	1760	8e-28	125
gi|401470063|gb|KA091797.1|	c66298_g1_i1	70.62	177	50	2	2200	2375	266	441	2e-13	78.8
gi|401470064|gb|KA091798.1|	c64940_g1_i1	74.59	492	122	1	277	765	371	862	5e-87	322
gi|401470066|gb|KA091800.1|	c56935_g3_i1	67.35	683	189	15	446	1112	35	699	3e-47	190
gi|401470069|gb|KA091803.1|	c62936_g1_i3	78.87	71	15	0	259	329	668	598	2e-08	60.8
gi|401470072|gb|KA091806.1|	c62142_g1_i1	66.93	384	113	7	541	917	628	252	1e-20	102
gi|401470081|gb|KA091815.1|	c70358_g1_i2	74.76	1129	273	6	192	1316	230	1350	0.0	735
gi|401470084|gb|KA091818.1|	c68040_g1_i1	75.98	204	48	1	387	589	442	239	1e-33	143
gi|401470085|gb|KA091819.1|	c35645_g1_i1	69.59	319	80	5	623	931	429	740	3e-29	131
gi|401470086|gb|KA091820.1|	c2495_g1_i3	70.04	811	239	2	36	844	118	926	7e-99	361
gi|401470089|gb|KA091823.1|	c71582_g1_i1	68.82	170	53	0	1057	1226	134	303	3e-10	68.0
gi|401470091|gb|KA091825.1|	c48563_g1_i1	72.17	212	52	4	172	379	907	1115	1e-21	105
gi|401470092|gb|KA091826.1|	c65287_g1_i1	71.57	795	214	10	550	1338	244	1032	8e-105	381
gi|401470094|gb|KA091828.1|	c73760_g2_i2	71.68	459	122	4	29	483	484	30	2e-59	232
gi|401470095|gb|KA091829.1|	c72646_g2_i1	83.57	286	47	0	622	907	577	862	1e-81	304
gi|401470100|gb|KA091834.1|	c61693_g1_i1	68.14	204	65	0	524	727	379	176	2e-12	75.2
gi|401470101|gb|KA091835.1|	c73863_g1_i4	69.72	710	207	3	448	1152	2335	3041	7e-82	306
gi|401470104|gb|KA091838.1|	c65175_g1_i2	79.23	809	165	3	61	869	534	1339	0.0	691
gi|401470106|gb|KA091840.1|	c71527_g1_i1	72.01	736	204	2	15	749	1336	602	2e-108	392
gi|401470107|gb|KA091841.1|	c52634_g1_i1	76.89	701	151	5	49	743	696	1	4e-147	522
gi|401470109|gb|KA091843.1|	c51315_g1_i2	75.32	154	37	1	297	450	297	145	4e-21	104
gi|401470110|gb|KA091844.1|	c72208_g1_i1	79.10	1062	194	10	147	1185	254	1310	0.0	895
gi|401470111|gb|KA091845.1|	c73751_g1_i1	76.74	860	199	1	14	872	1074	215	0.0	646
gi|401470114|gb|KA091848.1|	c58570_g1_i1	70.83	360	97	5	1	356	357	2	7e-39	161
gi|401470123|gb|KA091857.1|	c67707_g1_i6	72.20	705	177	10	492	1184	262	959	2e-98	360
gi|401470125|gb|KA091859.1|	c58853_g1_i1	73.16	190	51	0	341	530	359	548	7e-24	113
gi|401470128|gb|KA091862.1|	c49447_g1_i1	75.49	359	77	10	222	578	350	1	5e-55	215
gi|401470129|gb|KA091863.1|	c24774_g1_i1	77.39	398	88	2	209	605	410	14	4e-82	306
gi|401470132|gb|KA091866.1|	c68823_g2_i2	68.51	489	146	6	319	802	2138	2623	8e-41	168
gi|401470135|gb|KA091869.1|	c49953_g1_i1	72.07	111	31	0	849	959	100	210	2e-08	60.8
gi|401470136|gb|KA091870.1|	c68075_g2_i2	71.17	666	185	7	105	769	757	98	9e-84	311
gi|401470139|gb|KA091873.1|	c72388_g1_i7	78.17	1246	269	1	188	1433	252	1494	0.0	1020
gi|401470144|gb|KA091878.1|	c72709_g1_i3	76.32	1191	275	6	133	1319	2259	3446	0.0	856
gi|401470146|gb|KA091880.1|	c72222_g2_i1	74.18	1379	345	6	19	1388	449	1825	0.0	865
gi|401470148|gb|KA091882.1|	c69351_g1_i2	77.34	203	46	0	379	581	467	265	2e-38	159
gi|401470153|gb|KA091887.1|	c74228_g1_i1	84.14	1034	159	5	1	1034	1007	2035	0.0	1108
gi|401470155|gb|KA091889.1|	c70158_g1_i3	82.93	82	14	0	854	935	1248	1329	6e-16	86.0
gi|401470156|gb|KA091890.1|	c71249_g3_i1	71.21	639	166	14	2257	2889	1436	810	5e-73	277
gi|401470157|gb|KA091891.1|	c62057_g1_i2	78.14	247	54	0	277	523	270	516	4e-51	203
gi|401470158|gb|KA091892.1|	c68926_g1_i1	70.42	453	134	0	1036	1488	636	184	3e-54	214
gi|401470161|gb|KA091895.1|	c72040_g1_i7	73.97	1329	339	3	441	1765	408	1733	0.0	830
gi|401470163|gb|KA091897.1|	c63265_g1_i1	77.86	429	95	0	1316	1744	1	429	7e-94	345
gi|401470165|gb|KA091899.1|	c70315_g3_i1	77.65	349	78	0	641	989	153	501	6e-74	279
gi|401470167|gb|KA091901.1|	c66647_g1_i1	74.48	580	148	0	145	724	786	207	3e-104	379
gi|401470169|gb|KA091903.1|	c52865_g1_i1	70.47	298	82	4	304	598	643	349	3e-29	129
gi|401470176|gb|KA091910.1|	c54486_g1_i1	69.23	364	112	0	708	1071	1063	700	7e-36	152
gi|401470178|gb|KA091912.1|	c57768_g1_i2	70.79	517	135	10	386	893	254	763	3e-56	221
gi|401470180|gb|KA091914.1|	c73824_g2_i2	71.43	210	60	0	779	988	1228	1437	5e-23	109
gi|401470181|gb|KA091915.1|	c70766_g1_i1	72.33	1312	338	9	167	1463	114	1415	0.0	711
gi|401470184|gb|KA091918.1|	c71761_g2_i1	79.48	424	85	1	1	422	1726	2149	6e-102	370
gi|401470187|gb|KA091921.1|	c67114_g1_i2	70.80	137	37	3	128	263	358	224	5e-07	57.2
gi|401470188|gb|KA091922.1|	c72557_g3_i1	71.74	138	39	0	5	142	1451	1588	5e-12	73.4
gi|401470190|gb|KA091924.1|	c73373_g1_i5	68.92	518	152	3	741	1249	1275	758	5e-51	203
gi|401470191|gb|KA091925.1|	c52452_g1_i1	76.37	419	99	0	76	494	463	45	5e-83	309
gi|401470194|gb|KA091928.1|	c73366_g1_i12	78.45	979	204	5	182	1155	156	1132	0.0	798
gi|401470195|gb|KA091929.1|	c70597_g1_i5	75.24	105	18	5	404	504	953	853	5e-07	57.2
gi|401470198|gb|KA091932.1|	c64117_g1_i1	74.15	1443	357	13	50	1480	493	1931	0.0	877
gi|401470200|gb|KA091934.1|	c65562_g1_i2	77.36	296	66	1	6	300	76	371	6e-59	228
gi|401470205|gb|KA091939.1|	c73750_g1_i2	81.10	894	164	3	327	1216	1697	805	0.0	841
gi|401470206|gb|KA091940.1|	c73577_g1_i2	91.38	58	5	0	5	62	432	375	1e-14	82.4
gi|401470211|gb|KA091945.1|	c63434_g1_i1	69.01	513	155	3	143	653	196	706	6e-50	199
gi|401470216|gb|KA091950.1|	c93462_g1_i1	77.43	452	102	0	453	904	1	452	3e-97	356
gi|401470217|gb|KA091951.1|	c58581_g1_i2	68.61	411	126	3	740	1148	2	411	9e-35	149
gi|401470218|gb|KA091952.1|	c71158_g1_i3	67.97	306	94	2	183	486	617	314	9e-22	105
gi|401470221|gb|KA091955.1|	c43462_g1_i1	71.56	225	50	11	2156	2378	509	297	7e-14	80.6
gi|401470226|gb|KA091960.1|	c73977_g1_i3	72.00	150	42	0	1081	1230	1242	1093	2e-14	82.4
gi|401470228|gb|KA091962.1|	c63280_g1_i2	69.59	661	191	6	54	707	697	1354	1e-70	268
gi|401470234|gb|KA091968.1|	c72104_g1_i2	69.59	513	152	3	242	752	447	957	6e-54	212
gi|401470238|gb|KA091972.1|	c62774_g1_i1	81.26	443	82	1	96	537	491	49	6e-117	421
gi|401470239|gb|KA091973.1|	c59037_g1_i1	71.71	350	99	0	169	518	403	54	1e-45	185
gi|401470240|gb|KA091974.1|	c71929_g2_i1	69.41	1229	331	22	397	1592	1023	2239	3e-129	462
gi|401470243|gb|KA091977.1|	c80975_g1_i1	74.49	98	21	3	53	149	332	426	2e-06	55.4
gi|401470245|gb|KA091979.1|	c73309_g2_i2	65.64	227	72	2	359	582	737	514	1e-06	55.4
gi|401470247|gb|KA091981.1|	c69759_g1_i6	73.40	891	222	3	145	1020	3339	2449	3e-152	538
gi|401470248|gb|KA091982.1|	c73918_g1_i8	67.15	347	113	1	412	757	1320	1666	4e-23	109
gi|401470252|gb|KA091986.1|	c72852_g2_i3	78.48	1431	302	2	1	1428	688	2115	0.0	1189
gi|401470253|gb|KA091987.1|	c69381_g2_i2	74.00	627	152	5	76	695	98	720	1e-105	383
gi|401470256|gb|KA091990.1|	c58105_g1_i1	72.37	380	105	0	1	380	397	776	5e-54	212
gi|401470257|gb|KA091991.1|	c57311_g1_i1	85.42	48	7	0	28	75	186	139	1e-06	55.4
gi|401470261|gb|KA091995.1|	c71162_g1_i4	71.90	420	117	1	476	895	2203	1785	3e-57	223
gi|401470268|gb|KA092002.1|	c73164_g1_i6	66.92	402	125	3	31	425	961	1361	3e-26	120
gi|401470269|gb|KA092003.1|	c72704_g1_i5	71.36	653	182	4	45	693	1340	689	5e-87	322
gi|401470270|gb|KA092004.1|	c66444_g1_i1	74.09	988	240	7	554	1529	989	6	1e-173	610
gi|401470272|gb|KA092006.1|	c74261_g1_i7	68.39	1161	340	8	44	1195	158	1300	5e-119	428
gi|401470274|gb|KA092008.1|	c88494_g1_i1	76.67	90	21	0	1042	1131	224	313	4e-10	68.0
gi|401470281|gb|KA092015.1|	c74077_g1_i5	70.11	435	122	2	286	713	6	439	3e-49	197
gi|401470282|gb|KA092016.1|	c62498_g1_i2	70.15	412	115	4	398	805	714	307	2e-43	178
gi|401470283|gb|KA092017.1|	c63226_g1_i2	70.30	660	191	3	122	777	890	232	6e-80	298
gi|401470285|gb|KA092019.1|	c63686_g1_i1	76.03	146	33	2	521	666	207	64	6e-20	98.7
gi|401470288|gb|KA092022.1|	c68544_g1_i1	68.66	552	166	5	210	758	645	98	3e-50	199
gi|401470289|gb|KA092023.1|	c44517_g1_i1	74.19	372	92	4	394	763	388	19	2e-57	224
gi|401470290|gb|KA092024.1|	c74301_g1_i2	72.64	212	58	0	1302	1513	945	734	1e-26	122
gi|401470291|gb|KA092025.1|	c73947_g1_i2	71.05	190	49	4	1	187	1795	1981	7e-15	82.4
gi|401470292|gb|KA092026.1|	c71720_g1_i3	83.56	73	9	2	544	615	102	172	3e-11	71.6
gi|401470296|gb|KA092030.1|	c15067_g1_i2	74.45	321	82	0	5	325	321	1	4e-53	210
gi|401470297|gb|KA092031.1|	c70247_g1_i3	71.16	638	180	4	626	1260	296	932	1e-82	307
gi|401470301|gb|KA092035.1|	c70197_g1_i3	69.26	605	176	5	8	607	403	1002	4e-62	239
gi|401470305|gb|KA092039.1|	c70588_g1_i2	69.32	515	148	6	111	621	464	972	1e-50	201
gi|401470309|gb|KA092043.1|	c69402_g2_i3	72.22	270	71	2	884	1151	962	695	3e-33	143
gi|401470315|gb|KA092049.1|	c69628_g2_i1	68.56	458	138	6	1053	1507	53	507	7e-37	156
gi|401470318|gb|KA092052.1|	c73288_g1_i1	69.87	302	85	2	14	309	619	920	1e-29	131
gi|401470320|gb|KA092054.1|	c69357_g2_i5	73.18	619	153	9	227	837	269	882	1e-92	340
gi|401470322|gb|KA092056.1|	c70284_g1_i2	81.34	134	25	0	5	138	794	927	6e-29	129
gi|401470323|gb|KA092057.1|	c66045_g1_i1	68.52	378	111	5	1387	1760	100	473	3e-29	131
gi|401470325|gb|KA092059.1|	c69647_g2_i1	71.16	794	212	17	28	816	784	3	2e-92	340
gi|401470326|gb|KA092060.1|	c73273_g1_i6	75.10	249	61	1	2213	2460	582	334	6e-40	167
gi|401470327|gb|KA092061.1|	c71156_g1_i3	72.15	438	122	0	1357	1794	114	551	2e-62	241
gi|401470329|gb|KA092063.1|	c50429_g1_i1	86.00	50	7	0	394	443	488	537	2e-07	59.0
gi|401470332|gb|KA092066.1|	c73108_g2_i1	73.29	1041	252	15	391	1420	1058	2083	2e-164	580
gi|401470338|gb|KA092072.1|	c27998_g1_i1	66.11	239	70	5	29	263	47	278	3e-06	53.6
gi|401470341|gb|KA092075.1|	c73563_g2_i5	79.12	91	16	3	249	337	1237	1326	2e-10	68.0
gi|401470342|gb|KA092076.1|	c71947_g1_i11	66.28	608	197	4	505	1105	138	744	2e-38	161
gi|401470343|gb|KA092077.1|	c71858_g1_i3	72.53	546	142	6	479	1018	1389	1932	3e-77	289
gi|401470344|gb|KA092078.1|	c58439_g1_i1	67.76	245	71	6	17	257	180	420	1e-09	66.2
gi|401470345|gb|KA092079.1|	c53182_g1_i1	70.36	388	90	8	477	841	447	832	8e-41	168
gi|401470346|gb|KA092080.1|	c65682_g1_i1	73.81	168	39	5	1225	1392	8	170	3e-16	87.8
gi|401470348|gb|KA092082.1|	c56986_g1_i1	69.28	345	106	0	443	787	16	360	1e-33	145
gi|401470356|gb|KA092090.1|	c62020_g1_i1	76.26	674	151	3	154	818	26	699	3e-137	489
gi|401470357|gb|KA092091.1|	c74270_g1_i1	80.20	495	98	0	2	496	1439	1933	2e-126	452
gi|401470364|gb|KA092098.1|	c70886_g1_i1	70.02	954	280	2	16	966	144	1094	7e-119	428
gi|401470366|gb|KA092100.1|	c72822_g1_i3	73.66	911	230	6	508	1413	3218	2313	1e-153	544
gi|401470371|gb|KA092105.1|	c59973_g1_i1	74.88	211	50	3	202	411	876	668	2e-29	131
gi|401470373|gb|KA092107.1|	c70845_g1_i5	72.26	137	36	2	287	422	600	735	1e-10	69.8
gi|401470374|gb|KA092108.1|	c73562_g2_i1	76.86	592	127	8	1	590	733	150	1e-117	423
gi|401470376|gb|KA092110.1|	c70703_g2_i1	78.48	79	17	0	133	211	550	472	3e-10	66.2
gi|401470377|gb|KA092111.1|	c71723_g1_i1	80.00	510	102	0	1365	1874	1588	1079	1e-128	461
gi|401470378|gb|KA092112.1|	c73205_g2_i1	83.23	334	55	1	2	334	551	218	2e-94	347
gi|401470380|gb|KA092114.1|	c73889_g2_i10	76.52	115	20	6	1672	1783	2110	2220	3e-10	68.0
gi|401470385|gb|KA092119.1|	c71008_g1_i2	72.27	220	51	2	293	503	1951	1733	1e-27	123
gi|401470387|gb|KA092121.1|	c69644_g1_i2	67.33	202	66	0	719	920	40	241	1e-10	68.0
gi|401470388|gb|KA092122.1|	c73781_g1_i2	77.02	1162	262	4	9	1167	9	1168	0.0	879
gi|401470392|gb|KA092126.1|	c71869_g1_i2	85.96	983	138	0	224	1206	336	1318	0.0	1151
gi|401470393|gb|KA092127.1|	c71435_g2_i1	76.01	371	76	10	702	1066	1012	649	6e-61	235
gi|401470394|gb|KA092128.1|	c67048_g1_i7	72.35	528	131	10	192	716	2404	1889	3e-69	262
gi|401470395|gb|KA092129.1|	c69895_g1_i3	78.18	307	66	1	1	307	266	571	5e-65	248
gi|401470396|gb|KA092130.1|	c72065_g2_i2	70.62	480	140	1	243	721	616	137	4e-58	226
gi|401470405|gb|KA092139.1|	c71181_g1_i1	72.95	658	165	7	108	759	165	815	6e-100	365
gi|401470406|gb|KA092140.1|	c64344_g1_i1	69.12	476	132	11	155	621	594	125	4e-38	159
gi|401470407|gb|KA092141.1|	c73113_g1_i1	75.50	694	163	7	1321	2010	1534	844	1e-128	461
gi|401470411|gb|KA092145.1|	c62914_g1_i2	78.52	405	77	7	224	624	591	193	1e-85	316
gi|401470421|gb|KA092155.1|	c72075_g1_i1	81.65	921	167	2	724	1643	1226	307	0.0	892
gi|401470428|gb|KA092162.1|	c71226_g1_i3	82.09	67	11	1	1943	2009	789	724	4e-09	64.4
gi|401470439|gb|KA092173.1|	c73770_g1_i4	67.40	500	151	7	265	756	406	901	5e-34	147
gi|401470440|gb|KA092174.1|	c72021_g1_i7	68.61	223	70	0	2277	2499	345	123	5e-16	87.8
gi|401470441|gb|KA092175.1|	c11568_g1_i1	70.34	263	71	2	1302	1559	349	89	5e-26	120
gi|401470442|gb|KA092176.1|	c73194_g2_i1	70.51	156	44	2	550	704	11	165	1e-10	68.0
gi|401470443|gb|KA092177.1|	c61081_g1_i3	76.02	488	111	2	1	488	1184	703	3e-95	349
gi|401470445|gb|KA092179.1|	c72705_g5_i2	74.56	908	227	4	1102	2009	2538	1635	6e-165	581
gi|401470450|gb|KA092184.1|	c74044_g1_i1	67.68	1154	321	15	62	1195	2218	3339	3e-104	379
gi|401470451|gb|KA092185.1|	c73502_g1_i1	68.53	750	215	11	752	1494	1238	1973	7e-68	259
gi|401470452|gb|KA092186.1|	c50646_g1_i2	78.21	358	76	2	693	1049	377	21	1e-76	288
gi|401470456|gb|KA092190.1|	c67469_g1_i1	73.36	578	150	3	530	1105	262	837	8e-92	338
gi|401470458|gb|KA092192.1|	c66564_g1_i1	67.75	431	124	8	578	1007	1	417	6e-29	129
gi|401470460|gb|KA092194.1|	c60815_g1_i1	71.07	121	35	0	987	1107	216	336	4e-08	60.8
gi|401470461|gb|KA092195.1|	c70379_g1_i1	68.38	582	145	15	77	647	607	1160	6e-47	188
gi|401470464|gb|KA092198.1|	c71819_g1_i2	66.34	508	163	7	484	990	3	503	9e-27	122
gi|401470467|gb|KA092201.1|	c46830_g1_i1	75.48	624	146	4	404	1026	644	27	9e-118	425
gi|401470468|gb|KA092202.1|	c74165_g1_i1	72.24	1023	268	8	41	1054	1029	14	1e-153	544
gi|401470471|gb|KA092205.1|	c70833_g1_i4	75.00	116	28	1	975	1089	132	17	2e-12	75.2
gi|401470472|gb|KA092206.1|	c68883_g1_i1	72.93	591	157	1	215	805	138	725	1e-93	343
gi|401470481|gb|KA092215.1|	c70007_g1_i9	70.85	614	161	8	246	849	1	606	3e-74	280
gi|401470483|gb|KA092217.1|	c61313_g2_i1	76.99	804	173	9	13	812	807	12	1e-166	587
gi|401470485|gb|KA092219.1|	c63239_g1_i2	68.59	398	108	12	112	499	653	263	4e-25	116
gi|401470487|gb|KA092221.1|	c57686_g1_i1	72.82	471	126	2	399	868	2	471	5e-70	266
gi|401470489|gb|KA092223.1|	c66456_g1_i3	73.57	560	147	1	158	717	24	582	2e-92	340
gi|401470490|gb|KA092224.1|	c69025_g1_i1	73.87	842	211	5	547	1383	1132	295	2e-144	513
gi|401470494|gb|KA092228.1|	c71775_g2_i2	81.66	736	135	0	1135	1870	1611	876	0.0	719
gi|401470505|gb|KA092239.1|	c67309_g2_i1	71.21	601	164	7	394	990	14	609	2e-74	280
gi|401470508|gb|KA092242.1|	c73006_g2_i3	72.91	454	105	12	1	443	531	85	3e-58	226
gi|401470510|gb|KA092244.1|	c68327_g1_i2	73.74	1070	266	11	196	1256	1271	208	1e-178	627
gi|401470517|gb|KA092251.1|	c72238_g1_i2	72.34	629	168	2	585	1210	1352	727	3e-94	347
gi|401470526|gb|KA092260.1|	c72625_g1_i2	74.11	197	51	0	1169	1365	1086	890	1e-27	125
gi|401470527|gb|KA092261.1|	c72903_g1_i10	72.90	1358	368	0	276	1633	2513	1156	0.0	791
gi|401470532|gb|KA092266.1|	c58503_g1_i2	76.09	92	22	0	128	219	683	774	2e-10	68.0
gi|401470536|gb|KA092270.1|	c69907_g1_i4	75.41	423	102	2	108	529	242	663	1e-76	288
gi|401470537|gb|KA092271.1|	c48502_g1_i2	76.03	121	29	0	881	1001	266	386	4e-16	87.8
gi|401470538|gb|KA092272.1|	c59704_g2_i1	73.39	327	76	5	116	436	59	380	9e-46	185
gi|401470539|gb|KA092273.1|	c73288_g1_i1	75.61	488	119	0	107	594	1450	1937	2e-93	343
gi|401470541|gb|KA092275.1|	c66784_g1_i2	74.53	318	80	1	14	331	179	495	1e-51	205
gi|401470542|gb|KA092276.1|	c73596_g4_i1	70.82	257	75	0	662	918	624	880	7e-28	125
gi|401470543|gb|KA092277.1|	c69078_g2_i2	72.29	545	151	0	574	1118	595	51	5e-81	302
gi|401470547|gb|KA092281.1|	c32233_g1_i1	73.49	381	99	2	315	694	340	719	9e-58	224
gi|401470552|gb|KA092286.1|	c57679_g1_i1	70.92	306	82	5	312	614	268	569	2e-30	134
gi|401470553|gb|KA092287.1|	c43173_g1_i1	78.51	470	101	0	737	1206	471	2	4e-108	392
gi|401470556|gb|KA092290.1|	c73813_g2_i9	70.77	958	276	2	282	1237	2482	1527	9e-129	461
gi|401470563|gb|KA092297.1|	c9585_g1_i1	69.93	429	123	3	758	1181	48	475	2e-45	185
gi|401470565|gb|KA092299.1|	c51429_g1_i1	75.00	164	41	0	118	281	1	164	1e-23	111
gi|401470567|gb|KA092301.1|	c73621_g1_i6	75.97	982	234	2	232	1213	1802	823	0.0	700
gi|401470569|gb|KA092303.1|	c43489_g1_i2	78.70	507	106	2	812	1317	620	115	9e-117	421
gi|401470575|gb|KA092309.1|	c73282_g1_i1	73.21	784	203	5	148	928	124	903	5e-126	452
gi|401470577|gb|KA092311.1|	c55853_g1_i2	74.19	651	152	5	1	636	1118	469	3e-113	408
gi|401470579|gb|KA092313.1|	c61010_g1_i1	73.46	535	136	3	739	1270	58	589	3e-85	316
gi|401470581|gb|KA092315.1|	c60174_g1_i3	71.16	527	140	7	334	855	532	13	2e-63	244
gi|401470582|gb|KA092316.1|	c47646_g1_i1	77.22	360	78	4	599	958	356	1	4e-70	266
gi|401470583|gb|KA092317.1|	c74235_g4_i1	72.41	993	267	5	132	1122	1977	990	2e-152	540
gi|401470587|gb|KA092321.1|	c44992_g1_i1	66.79	274	76	7	931	1198	290	26	1e-09	66.2
gi|401470592|gb|KA092326.1|	c71167_g1_i2	75.41	492	117	3	795	1284	1	490	4e-90	333
gi|401470593|gb|KA092327.1|	c68294_g1_i1	77.55	833	180	7	69	898	14	842	0.0	634
gi|401470594|gb|KA092328.1|	c72856_g4_i2	73.84	623	129	13	490	1095	1448	843	6e-99	361
gi|401470601|gb|KA092335.1|	c61382_g2_i1	71.90	452	115	9	425	869	14	460	2e-54	214
gi|401470603|gb|KA092337.1|	c73650_g3_i1	78.95	1064	222	2	686	1748	1063	1	0.0	902
gi|401470605|gb|KA092339.1|	c30005_g1_i1	70.48	166	49	0	146	311	408	243	8e-14	78.8
gi|401470606|gb|KA092340.1|	c72376_g1_i6	71.18	524	146	5	288	808	1124	603	4e-64	246
gi|401470609|gb|KA092343.1|	c71272_g1_i1	78.46	492	90	5	27	517	76	552	5e-111	401
gi|401470611|gb|KA092345.1|	c73892_g2_i5	76.40	2165	483	17	240	2392	1	2149	0.0	1550
gi|401470612|gb|KA092346.1|	c53303_g1_i1	81.82	396	64	4	2429	2823	4	392	6e-104	379
gi|401470613|gb|KA092347.1|	c45156_g1_i1	77.02	570	128	3	1410	1979	577	11	4e-118	426
gi|401470614|gb|KA092348.1|	c72737_g2_i1	80.72	944	181	1	130	1072	1474	531	0.0	879
gi|401470620|gb|KA092354.1|	c50699_g1_i1	70.33	418	118	4	16	430	415	1	8e-45	183
gi|401470622|gb|KA092356.1|	c68390_g1_i6	76.11	473	113	0	4	476	982	1454	1e-93	343
gi|401470623|gb|KA092357.1|	c68152_g2_i1	72.46	138	34	3	38	171	1023	886	2e-10	68.0
gi|401470624|gb|KA092358.1|	c26947_g1_i1	68.56	388	122	0	907	1294	509	122	3e-35	150
gi|401470626|gb|KA092360.1|	c62784_g2_i1	72.60	354	97	0	45	398	354	1	1e-50	201
gi|401470629|gb|KA092363.1|	c67957_g1_i1	73.24	340	90	1	16	354	520	859	3e-50	199
gi|401470630|gb|KA092364.1|	c73483_g1_i5	75.83	509	123	0	1114	1622	501	1009	2e-99	363
gi|401470633|gb|KA092367.1|	c59604_g1_i1	69.08	595	180	3	975	1566	512	1105	4e-60	233
gi|401470634|gb|KA092368.1|	c69165_g2_i2	74.64	138	35	0	576	713	561	424	2e-17	91.5
gi|401470636|gb|KA092370.1|	c39543_g1_i1	82.01	328	59	0	165	492	328	1	5e-88	325
gi|401470648|gb|KA092382.1|	c73661_g1_i2	63.81	967	277	26	1208	2159	662	1570	3e-24	114
gi|401470653|gb|KA092387.1|	c74208_g1_i1	71.18	1322	351	14	327	1634	1407	102	1e-179	630
gi|401470654|gb|KA092388.1|	c67082_g1_i1	72.88	1405	352	12	553	1940	1393	1	0.0	789
gi|401470658|gb|KA092392.1|	c70270_g1_i4	71.58	556	152	4	28	579	362	915	5e-74	279
gi|401470665|gb|KA092399.1|	c34386_g1_i1	66.28	341	106	4	4	338	62	399	4e-16	87.8
gi|401470670|gb|KA092404.1|	c72667_g1_i4	79.26	516	98	5	1338	1850	1290	781	2e-120	434
gi|401470671|gb|KA092405.1|	c40500_g1_i1	75.44	798	194	2	339	1135	1302	506	2e-155	549
gi|401470674|gb|KA092408.1|	c35014_g1_i2	70.60	364	98	9	14	372	598	957	1e-32	141
gi|401470675|gb|KA092409.1|	c73040_g2_i3	67.71	384	124	0	94	477	113	496	2e-30	134
gi|401470679|gb|KA092413.1|	c61538_g1_i1	69.32	528	153	4	403	924	878	354	7e-54	212
gi|401470682|gb|KA092416.1|	c67064_g1_i1	74.58	295	73	2	3	297	661	369	2e-46	187
gi|401470683|gb|KA092417.1|	c70311_g3_i1	68.02	494	156	1	153	646	717	226	3e-43	176
gi|401470684|gb|KA092418.1|	c70022_g1_i2	69.10	343	101	3	115	455	771	432	3e-30	132
gi|401470688|gb|KA092422.1|	c62868_g1_i1	71.57	496	133	6	669	1161	826	336	5e-62	239
gi|401470690|gb|KA092424.1|	c50117_g1_i1	71.71	555	149	6	375	925	571	21	2e-72	273
gi|401470691|gb|KA092425.1|	c66288_g1_i3	71.91	324	87	2	485	806	459	780	9e-41	168
gi|401470693|gb|KA092427.1|	c72603_g3_i3	67.96	284	83	5	391	670	807	1086	2e-16	87.8
gi|401470695|gb|KA092429.1|	c73795_g1_i1	78.70	108	23	0	881	988	1155	1048	2e-17	91.5
gi|401470700|gb|KA092434.1|	c36335_g1_i2	68.54	302	93	2	96	397	145	444	5e-23	109
gi|401470701|gb|KA092435.1|	c66887_g3_i1	71.61	155	43	1	612	765	123	277	2e-13	78.8
gi|401470703|gb|KA092437.1|	c71960_g1_i2	72.37	152	42	0	2	153	282	433	5e-16	86.0
gi|401470704|gb|KA092438.1|	c67401_g1_i2	68.68	680	211	2	774	1452	222	900	8e-68	259
gi|401470715|gb|KA092449.1|	c72647_g1_i6	68.46	745	229	1	118	862	130	868	6e-76	286
gi|401470717|gb|KA092451.1|	c65326_g1_i1	73.91	230	51	2	1166	1386	1214	985	4e-33	143
gi|401470721|gb|KA092455.1|	c64111_g1_i1	70.17	352	102	3	941	1291	295	644	2e-35	150
gi|401470722|gb|KA092456.1|	c61230_g2_i2	75.00	548	136	1	1	548	70	616	7e-101	367
gi|401470728|gb|KA092462.1|	c56997_g1_i1	74.59	185	47	0	1103	1287	2	186	1e-26	122
gi|401470733|gb|KA092467.1|	c61977_g1_i3	75.43	293	69	1	120	412	1315	1026	5e-51	203
gi|401470738|gb|KA092472.1|	c12700_g1_i1	65.25	282	98	0	115	396	909	628	9e-11	68.0
gi|401470739|gb|KA092473.1|	c68622_g1_i1	68.10	279	88	1	1315	1593	671	394	2e-19	98.7
gi|401470744|gb|KA092478.1|	c71062_g1_i2	69.80	202	59	2	1450	1650	38	238	1e-14	82.4
gi|401470745|gb|KA092479.1|	c59632_g1_i2	73.43	414	102	3	20	426	100	512	9e-64	244
gi|401470748|gb|KA092482.1|	c73837_g1_i7	71.21	330	87	5	157	482	1302	977	7e-36	152
gi|401470757|gb|KA092491.1|	c75131_g1_i1	73.57	140	37	0	506	645	278	139	5e-16	86.0
gi|401470759|gb|KA092493.1|	c68552_g1_i2	76.91	667	146	8	416	1078	2005	1343	9e-135	480
gi|401470760|gb|KA092494.1|	c67235_g1_i1	74.06	239	60	2	299	536	1332	1095	7e-34	145
gi|401470762|gb|KA092496.1|	c68801_g1_i4	69.26	462	119	10	4	452	158	609	6e-41	168
gi|401470763|gb|KA092497.1|	c73121_g3_i2	77.27	352	71	5	390	738	641	296	1e-68	260
gi|401470764|gb|KA092498.1|	c73622_g1_i3	77.48	484	102	4	1	477	1769	2252	1e-101	370
gi|401470768|gb|KA092502.1|	c70200_g1_i1	71.01	307	84	2	3	305	907	602	1e-34	149
gi|401470771|gb|KA092505.1|	c71141_g1_i3	73.43	749	196	3	224	971	1636	890	2e-123	443
gi|401470779|gb|KA092513.1|	c70286_g1_i2	70.14	623	153	15	1438	2044	1484	879	2e-64	248
gi|401470787|gb|KA092521.1|	c81064_g1_i1	69.91	585	162	10	599	1177	831	255	4e-59	230
gi|401470792|gb|KA092526.1|	c65236_g1_i1	70.94	733	211	1	408	1140	846	116	4e-98	360
gi|401470794|gb|KA092528.1|	c78643_g1_i1	71.36	405	114	2	213	616	686	283	1e-50	201
gi|401470795|gb|KA092529.1|	c73802_g2_i7	66.81	464	143	4	61	518	490	32	9e-31	134
gi|401470799|gb|KA092533.1|	c48126_g1_i1	75.30	664	162	2	1	663	744	1406	4e-126	452
gi|401470801|gb|KA092535.1|	c89366_g1_i1	70.27	333	88	8	138	469	328	6	6e-29	129
gi|401470802|gb|KA092536.1|	c71622_g1_i3	81.29	620	116	0	1	620	399	1018	1e-169	596
gi|401470804|gb|KA092538.1|	c60626_g1_i1	75.29	174	39	4	8	179	256	85	3e-22	105
gi|401470809|gb|KA092543.1|	c72823_g1_i3	66.17	266	88	2	457	721	820	1084	2e-10	68.0
gi|401470810|gb|KA092544.1|	c71933_g1_i6	76.60	1128	246	15	54	1172	686	1804	0.0	794
gi|401470811|gb|KA092545.1|	c72487_g2_i1	69.32	590	177	4	333	920	702	115	3e-60	233
gi|401470812|gb|KA092546.1|	c81735_g1_i1	67.60	321	98	4	886	1203	12	329	1e-19	98.7
gi|401470818|gb|KA092552.1|	c72662_g1_i2	78.70	676	142	2	335	1009	1	675	9e-160	563
gi|401470821|gb|KA092555.1|	c36432_g1_i1	69.27	537	151	10	604	1133	640	111	6e-48	192
gi|401470824|gb|KA092558.1|	c74114_g3_i5	69.33	450	130	6	1583	2027	3927	4373	4e-41	170
gi|401470825|gb|KA092559.1|	c70885_g2_i4	74.22	353	90	1	47	398	135	487	6e-57	223
gi|401470828|gb|KA092562.1|	c72342_g1_i3	76.61	1240	269	11	592	1827	1421	199	0.0	899
gi|401470829|gb|KA092563.1|	c44129_g1_i1	80.36	280	53	2	517	795	707	429	2e-65	250
gi|401470832|gb|KA092566.1|	c71926_g1_i1	74.62	985	240	6	200	1180	311	1289	3e-180	632
gi|401470833|gb|KA092567.1|	c68889_g1_i1	70.92	1365	386	8	216	1579	281	1635	0.0	646
gi|401470836|gb|KA092570.1|	c55831_g1_i1	68.48	479	129	10	783	1248	471	2	1e-37	158
gi|401470841|gb|KA092575.1|	c69113_g1_i2	69.74	390	113	3	1095	1480	338	726	4e-39	163
gi|401470848|gb|KA092582.1|	c66851_g1_i2	74.13	433	112	0	199	631	184	616	2e-73	277
gi|401470849|gb|KA092583.1|	c66119_g3_i1	69.66	356	108	0	53	408	400	45	6e-37	156
gi|401470850|gb|KA092584.1|	c69807_g1_i2	72.59	1222	308	18	1091	2298	1412	204	0.0	637
gi|401470854|gb|KA092588.1|	c72872_g1_i2	71.49	1389	369	11	30	1412	103	1470	0.0	695
gi|401470857|gb|KA092591.1|	c69147_g1_i3	70.97	558	130	9	193	742	210	743	9e-70	264
gi|401470861|gb|KA092595.1|	c62671_g1_i1	76.48	421	94	3	197	614	478	896	1e-81	304
gi|401470866|gb|KA092600.1|	c72982_g5_i1	80.79	453	87	0	466	918	2	454	6e-118	425
gi|401470871|gb|KA092605.1|	c72637_g1_i5	74.27	579	139	5	43	613	727	151	2e-98	360
gi|401470873|gb|KA092607.1|	c64732_g1_i1	82.48	468	82	0	5	472	426	893	5e-133	475
gi|401470876|gb|KA092610.1|	c73352_g1_i1	79.98	989	192	2	157	1139	147	1135	0.0	888
gi|401470885|gb|KA092619.1|	c66896_g1_i1	74.14	1021	253	6	756	1770	1053	38	1e-180	634
gi|401470886|gb|KA092620.1|	c78255_g1_i1	73.36	593	148	4	923	1507	672	82	7e-95	349
gi|401470889|gb|KA092623.1|	c72902_g1_i2	75.64	509	124	0	590	1098	1116	1624	3e-98	360
gi|401470891|gb|KA092625.1|	c3781_g1_i1	72.22	252	66	2	567	816	1	250	1e-30	134
gi|401470894|gb|KA092628.1|	c72610_g1_i2	68.99	861	238	21	276	1128	1663	824	5e-75	282
gi|401470897|gb|KA092631.1|	c63240_g1_i1	76.87	281	65	0	822	1102	281	1	2e-54	214
gi|401470908|gb|KA092642.1|	c59349_g1_i1	71.96	510	136	5	167	673	529	24	5e-68	259
gi|401470913|gb|KA092647.1|	c70054_g1_i3	69.21	786	236	4	1	783	748	1530	7e-85	315
gi|401470915|gb|KA092649.1|	c61698_g1_i1	77.11	166	36	2	18	182	562	398	5e-27	122
gi|401470916|gb|KA092650.1|	c62058_g2_i1	73.81	210	54	1	900	1108	442	651	2e-28	127
gi|401470918|gb|KA092652.1|	c71288_g2_i3	67.48	698	213	5	53	749	1071	387	3e-58	226
gi|401470920|gb|KA092654.1|	c69111_g1_i2	73.25	658	171	4	48	704	659	6	2e-104	379
gi|401470921|gb|KA092655.1|	c65117_g1_i1	64.74	848	282	10	489	1324	1192	350	7e-36	152
gi|401470922|gb|KA092656.1|	c68622_g1_i1	67.93	290	93	0	318	607	346	635	3e-21	104
gi|401470923|gb|KA092657.1|	c51720_g1_i1	69.43	193	46	7	1144	1330	1923	1738	9e-09	62.6
gi|401470933|gb|KA092667.1|	c65207_g1_i1	67.89	464	124	9	10	451	360	820	2e-34	147
gi|401470934|gb|KA092668.1|	c34549_g1_i1	72.21	367	81	10	561	914	439	81	5e-43	176
gi|401470938|gb|KA092672.1|	c67649_g1_i2	80.14	141	26	2	27	165	625	485	9e-27	122
gi|401470942|gb|KA092676.1|	c43188_g1_i1	72.90	417	112	1	144	559	324	740	6e-62	239
gi|401470944|gb|KA092678.1|	c73533_g2_i2	74.41	883	217	8	568	1446	1254	2131	4e-154	545
gi|401470949|gb|KA092683.1|	c68280_g1_i1	71.10	557	145	8	1	549	567	19	1e-67	257
gi|401470953|gb|KA092687.1|	c65425_g1_i2	70.61	245	63	2	211	452	1438	1200	2e-25	116
gi|401470956|gb|KA092690.1|	c69027_g1_i1	69.09	317	92	2	180	493	1153	1466	4e-28	127
gi|401470959|gb|KA092693.1|	c67352_g1_i1	79.70	330	65	2	343	671	648	320	4e-76	286
gi|401470960|gb|KA092694.1|	c65489_g1_i1	74.30	712	180	3	73	783	115	824	4e-125	448
gi|401470961|gb|KA092695.1|	c69857_g3_i5	73.19	332	87	2	90	420	333	3	1e-47	190
gi|401470965|gb|KA092699.1|	c67949_g1_i1	79.37	223	45	1	615	837	1	222	5e-48	192
gi|401470967|gb|KA092701.1|	c54733_g1_i1	71.92	292	68	7	526	811	304	21	1e-31	138
gi|401470970|gb|KA092704.1|	c71948_g1_i3	76.75	1015	231	3	343	1354	25	1037	0.0	758
gi|401470975|gb|KA092709.1|	c68742_g1_i2	76.89	1497	339	6	423	1914	332	1826	0.0	1119
gi|401470979|gb|KA092713.1|	c69114_g3_i1	78.26	460	100	0	725	1184	603	144	3e-104	379
gi|401470980|gb|KA092714.1|	c12392_g1_i1	69.23	299	92	0	359	657	310	12	2e-27	125
gi|401470981|gb|KA092715.1|	c43285_g1_i1	71.70	311	87	1	274	584	1	310	7e-39	161
gi|401470982|gb|KA092716.1|	c53157_g1_i1	71.50	207	59	0	10	216	722	516	3e-22	107
gi|401470983|gb|KA092717.1|	c73639_g1_i2	74.10	888	220	8	8	890	2079	1197	3e-152	538
gi|401470984|gb|KA092718.1|	c61379_g1_i1	73.57	1241	297	19	431	1668	180	1392	0.0	702
gi|401470986|gb|KA092720.1|	c61522_g1_i1	76.47	374	87	1	442	814	260	633	6e-73	275
gi|401470990|gb|KA092724.1|	c69304_g1_i2	78.12	416	89	2	119	533	234	648	1e-90	333
gi|401470997|gb|KA092731.1|	c72952_g1_i3	78.17	536	117	0	247	782	242	777	3e-122	439
gi|401470999|gb|KA092733.1|	c73147_g1_i5	70.23	131	37	2	1523	1652	1410	1539	7e-06	53.6
gi|401471001|gb|KA092735.1|	c72436_g1_i2	71.07	560	150	10	467	1020	2051	1498	3e-64	246
gi|401471002|gb|KA092736.1|	c74294_g2_i3	73.14	1787	467	7	192	1977	138	1912	0.0	1041
gi|401471003|gb|KA092737.1|	c71069_g1_i3	75.65	464	113	0	549	1012	465	2	1e-88	327
gi|401471011|gb|KA092745.1|	c54521_g1_i1	73.80	271	68	3	11	280	83	351	1e-37	158
gi|401471012|gb|KA092746.1|	c71638_g1_i2	77.30	806	174	5	48	850	1638	839	5e-175	614
gi|401471013|gb|KA092747.1|	c66743_g1_i1	68.08	426	134	2	464	888	504	928	5e-35	149
gi|401471014|gb|KA092748.1|	c56468_g1_i1	70.27	222	64	2	435	655	272	52	4e-19	96.9
gi|401471015|gb|KA092749.1|	c70650_g1_i7	67.80	236	71	3	521	752	568	802	2e-12	75.2
gi|401471017|gb|KA092751.1|	c64183_g1_i1	79.02	491	101	2	6	494	509	19	1e-114	414
gi|401471019|gb|KA092753.1|	c63009_g1_i7	74.15	1408	338	9	1	1397	1836	444	0.0	881
gi|401471022|gb|KA092756.1|	c79789_g1_i1	70.22	366	101	6	5	366	395	34	5e-35	149
gi|401471023|gb|KA092757.1|	c72274_g1_i1	79.95	439	75	10	113	545	457	26	6e-99	361
gi|401471029|gb|KA092763.1|	c72830_g2_i4	76.29	194	38	7	1022	1212	365	177	2e-25	118
gi|401471037|gb|KA092771.1|	c65666_g1_i1	72.31	668	184	1	140	806	36	703	1e-100	367
gi|401471040|gb|KA092774.1|	c73397_g1_i5	77.97	808	168	9	297	1101	1015	1815	4e-178	625
gi|401471041|gb|KA092775.1|	c34417_g1_i1	75.00	132	32	1	1216	1347	22	152	1e-15	86.0
gi|401471043|gb|KA092777.1|	c73184_g1_i1	72.05	1109	273	15	5	1091	1134	41	3e-161	569
gi|401471045|gb|KA092779.1|	c64150_g2_i2	77.61	393	87	1	179	571	76	467	2e-83	309
gi|401471046|gb|KA092780.1|	c54432_g1_i1	79.01	324	68	0	688	1011	324	1	7e-74	279
gi|401471052|gb|KA092786.1|	c61984_g1_i1	76.69	163	32	6	783	945	489	333	7e-21	102
gi|401471053|gb|KA092787.1|	c73330_g1_i3	75.31	162	40	0	604	765	2133	1972	3e-24	113
gi|401471055|gb|KA092789.1|	c67783_g1_i7	77.44	798	170	8	49	845	2685	3473	3e-171	601
gi|401471057|gb|KA092791.1|	c14400_g1_i1	96.88	32	1	0	604	635	35	4	3e-06	53.6
gi|401471059|gb|KA092793.1|	c73849_g3_i2	70.38	341	95	3	544	881	504	167	5e-36	152
gi|401471062|gb|KA092796.1|	c73979_g2_i2	74.42	1122	275	6	231	1346	1180	65	0.0	713
gi|401471064|gb|KA092798.1|	c88438_g1_i1	80.24	339	57	7	113	450	139	468	3e-76	288
gi|401471065|gb|KA092799.1|	c69756_g1_i2	69.67	211	62	2	55	264	690	481	7e-16	86.0
gi|401471073|gb|KA092807.1|	c72949_g2_i4	76.80	1030	220	15	4	1028	521	1536	0.0	733
gi|401471079|gb|KA092813.1|	c67546_g1_i3	70.19	473	138	1	8	477	513	985	3e-55	215
gi|401471083|gb|KA092817.1|	c71592_g1_i5	65.98	194	66	0	749	942	44	237	3e-06	53.6
gi|401471085|gb|KA092819.1|	c71044_g2_i1	66.52	905	246	19	4	892	1160	297	8e-60	232
gi|401471089|gb|KA092823.1|	c74312_g1_i3	66.31	944	298	10	258	1193	1976	1045	5e-63	242
gi|401471092|gb|KA092826.1|	c53116_g1_i1	73.42	158	39	1	79	236	441	287	1e-18	95.1
gi|401471094|gb|KA092828.1|	c91832_g1_i1	68.72	195	54	5	381	573	173	362	2e-08	60.8
gi|401471100|gb|KA092834.1|	c79789_g1_i1	73.88	134	35	0	575	708	285	418	4e-15	84.2
gi|401471102|gb|KA092836.1|	c73136_g1_i4	70.83	264	53	6	979	1224	1508	1251	3e-27	123
gi|401471104|gb|KA092838.1|	c35116_g1_i1	75.92	299	70	2	173	470	298	1	7e-53	208
gi|401471111|gb|KA092845.1|	c69783_g2_i1	74.67	383	97	0	236	618	298	680	2e-66	253
gi|401471114|gb|KA092848.1|	c79675_g1_i1	69.78	364	107	1	867	1230	368	8	4e-38	159
gi|401471115|gb|KA092849.1|	c66210_g1_i1	71.77	124	35	0	354	477	295	418	3e-10	66.2
gi|401471117|gb|KA092851.1|	c67569_g1_i2	75.16	789	186	8	348	1134	272	1052	2e-144	513
gi|401471118|gb|KA092852.1|	c73990_g1_i3	75.52	1205	292	3	432	1635	1398	196	0.0	832
gi|401471119|gb|KA092853.1|	c66746_g1_i4	71.30	216	62	0	956	1171	948	1163	2e-23	111
gi|401471120|gb|KA092854.1|	c51662_g1_i5	91.89	37	3	0	188	224	1451	1487	1e-06	53.6
gi|401471121|gb|KA092855.1|	c70291_g1_i1	71.79	429	120	1	3	431	689	1116	1e-57	224
gi|401471129|gb|KA092863.1|	c73257_g2_i2	71.81	1114	274	26	201	1297	210	1300	5e-145	515
gi|401471131|gb|KA092865.1|	c61544_g1_i1	81.45	124	22	1	875	997	517	394	4e-25	116
gi|401471132|gb|KA092866.1|	c73296_g1_i5	71.70	212	60	0	66	277	2224	2435	3e-24	113
gi|401471135|gb|KA092869.1|	c71673_g1_i4	78.95	746	150	5	1	746	500	1238	7e-177	621
gi|401471139|gb|KA092873.1|	c12400_g1_i1	75.00	92	23	0	1050	1141	164	255	2e-08	62.6
gi|401471142|gb|KA092876.1|	c73947_g1_i2	74.08	1335	333	9	61	1386	93	1423	0.0	820
gi|401471143|gb|KA092877.1|	c69154_g2_i1	77.38	663	145	5	279	937	54	715	3e-141	502
gi|401471144|gb|KA092878.1|	c85503_g1_i1	67.17	198	63	2	67	263	274	78	2e-07	57.2
gi|401471146|gb|KA092880.1|	c76243_g1_i1	77.34	278	61	2	580	856	380	104	2e-53	210
gi|401471148|gb|KA092882.1|	c71056_g1_i1	69.97	706	168	17	346	1018	1908	1214	2e-74	280
gi|401471150|gb|KA092884.1|	c73530_g2_i3	68.97	812	224	8	660	1457	2115	2912	8e-86	318
gi|401471153|gb|KA092887.1|	c60039_g1_i4	78.12	64	14	0	474	537	266	203	8e-06	53.6
gi|401471154|gb|KA092888.1|	c74049_g1_i1	67.42	396	127	2	461	855	1209	815	6e-28	125
gi|401471157|gb|KA092891.1|	c62858_g1_i1	71.48	298	75	5	632	924	18	310	9e-33	141
gi|401471158|gb|KA092892.1|	c69906_g1_i1	70.77	130	35	1	1464	1590	436	565	1e-08	62.6
gi|401471160|gb|KA092894.1|	c68546_g1_i2	74.06	875	217	6	160	1028	1458	588	1e-151	536
gi|401471162|gb|KA092896.1|	c72855_g1_i1	71.21	198	54	2	992	1186	460	263	2e-18	95.1
gi|401471163|gb|KA092897.1|	c58951_g1_i1	74.23	582	147	1	564	1142	8	589	5e-102	372
gi|401471164|gb|KA092898.1|	c55374_g1_i2	76.77	99	18	4	69	163	9	106	5e-09	62.6
gi|401471165|gb|KA092899.1|	c73038_g1_i3	70.40	794	201	12	40	826	6	772	4e-95	349
gi|401471167|gb|KA092901.1|	c78920_g1_i1	74.48	533	132	3	908	1438	18	548	1e-91	338
gi|401471168|gb|KA092902.1|	c70192_g2_i1	75.54	511	121	4	67	575	387	895	9e-94	343
gi|401471169|gb|KA092903.1|	c72131_g4_i1	72.78	944	251	5	12	952	283	1223	6e-149	527
gi|401471170|gb|KA092904.1|	c71177_g1_i1	66.29	264	87	2	239	501	821	559	3e-10	68.0
gi|401471171|gb|KA092905.1|	c74663_g1_i1	78.95	209	44	0	247	455	42	250	5e-44	179
gi|401471172|gb|KA092906.1|	c14349_g1_i1	70.75	547	152	7	366	912	3	541	3e-62	241
gi|401471175|gb|KA092909.1|	c66981_g2_i1	77.71	866	182	6	25	887	575	1432	0.0	675
gi|401471176|gb|KA092910.1|	c63061_g1_i3	76.53	98	21	2	138	234	50	146	3e-10	66.2
gi|401471180|gb|KA092914.1|	c75915_g1_i1	70.02	467	136	3	1232	1696	227	691	2e-50	201
gi|401471181|gb|KA092915.1|	c71102_g2_i3	67.66	201	58	3	462	658	238	41	6e-09	62.6
gi|401471188|gb|KA092922.1|	c69809_g1_i1	75.69	288	61	7	61	346	205	485	1e-44	181
gi|401471189|gb|KA092923.1|	c67650_g1_i1	70.06	1209	332	10	171	1365	97	1289	7e-150	531
gi|401471191|gb|KA092925.1|	c72455_g1_i7	73.36	473	123	3	499	969	962	491	6e-73	275
gi|401471193|gb|KA092927.1|	c73790_g1_i7	82.26	62	11	0	52	113	1	62	8e-09	62.6
gi|401471199|gb|KA092933.1|	c70293_g1_i4	74.53	966	224	12	384	1337	1568	613	3e-170	600
gi|401471202|gb|KA092936.1|	c58282_g1_i1	72.96	196	51	2	474	668	278	84	3e-22	107
gi|401471204|gb|KA092938.1|	c73036_g1_i2	71.74	453	116	4	5	451	876	1322	2e-60	233
gi|401471206|gb|KA092940.1|	c62450_g2_i3	73.38	308	75	3	665	970	306	4	4e-44	179
gi|401471210|gb|KA092944.1|	c73524_g1_i2	74.34	113	29	0	6	118	296	184	9e-12	73.4
gi|401471211|gb|KA092945.1|	c58065_g1_i1	74.73	364	88	3	478	839	552	191	8e-60	232
gi|401471214|gb|KA092948.1|	c60684_g1_i3	72.90	476	119	8	1656	2126	643	173	7e-65	250
gi|401471220|gb|KA092954.1|	c72091_g1_i5	67.16	268	84	3	218	484	596	860	2e-13	77.0
gi|401471223|gb|KA092957.1|	c52480_g1_i3	81.25	192	36	0	1075	1266	829	638	1e-45	185
gi|401471226|gb|KA092960.1|	c60827_g1_i3	68.17	578	181	3	77	652	540	1116	3e-51	203
gi|401471230|gb|KA092964.1|	c70713_g1_i7	71.80	610	159	11	359	965	31	630	1e-76	288
gi|401471233|gb|KA092967.1|	c73965_g1_i4	75.43	981	233	4	17	990	2538	3517	0.0	672
gi|401471237|gb|KA092971.1|	c71061_g3_i1	67.52	468	138	11	484	944	703	243	9e-27	122
gi|401471238|gb|KA092972.1|	c71557_g2_i1	69.03	155	48	0	635	789	11	165	4e-09	64.4
gi|401471240|gb|KA092974.1|	c86152_g1_i1	73.29	423	99	7	263	680	600	187	4e-61	235
gi|401471241|gb|KA092975.1|	c84479_g1_i1	69.28	306	90	4	991	1293	9	313	2e-24	114
gi|401471242|gb|KA092976.1|	c58228_g1_i1	76.05	167	40	0	548	714	362	196	6e-27	122
gi|401471243|gb|KA092977.1|	c66554_g1_i2	70.30	707	182	15	1033	1720	36	733	2e-76	288
gi|401471244|gb|KA092978.1|	c67013_g1_i6	82.67	75	11	1	949	1021	1312	1238	2e-12	75.2
gi|401471245|gb|KA092979.1|	c51038_g1_i1	70.51	217	64	0	427	643	526	310	2e-21	104
gi|401471247|gb|KA092981.1|	c65367_g1_i1	77.52	765	171	1	363	1126	937	173	5e-171	601
gi|401471248|gb|KA092982.1|	c62132_g1_i1	70.74	434	108	7	64	486	550	125	3e-49	196
gi|401471250|gb|KA092984.1|	c72148_g1_i3	66.41	640	205	7	57	689	52	688	3e-39	163
gi|401471251|gb|KA092985.1|	c51337_g1_i1	67.69	229	72	1	704	932	162	388	4e-13	77.0
gi|401471253|gb|KA092987.1|	c68321_g1_i2	72.46	334	89	1	269	602	156	486	2e-46	187
gi|401471255|gb|KA092989.1|	c73524_g3_i4	73.40	282	69	1	838	1113	709	428	8e-42	172
gi|401471257|gb|KA092991.1|	c64271_g1_i1	73.05	616	153	8	1489	2102	637	33	1e-91	338
gi|401471258|gb|KA092992.1|	c32110_g1_i1	65.49	368	110	6	393	748	372	10	4e-14	80.6
gi|401471263|gb|KA092997.1|	c15542_g1_i1	68.21	173	51	2	1103	1273	313	143	1e-07	59.0
gi|401471267|gb|KA093001.1|	c58822_g2_i1	73.55	620	158	6	111	727	617	1	2e-98	360
gi|401471268|gb|KA093002.1|	c69518_g1_i3	67.47	833	247	13	126	946	924	104	1e-63	244
gi|401471270|gb|KA093004.1|	c58792_g1_i1	71.46	445	115	5	363	804	443	8	5e-56	219
gi|401471274|gb|KA093008.1|	c66242_g1_i6	75.83	120	29	0	1123	1242	1023	904	9e-16	86.0
gi|401471276|gb|KA093010.1|	c85341_g1_i1	83.25	203	30	2	4	204	197	397	5e-53	208
gi|401471283|gb|KA093017.1|	c69519_g1_i1	77.02	248	57	0	1017	1264	33	280	3e-47	190
gi|401471286|gb|KA093020.1|	c73785_g1_i2	84.50	613	91	4	6	615	1581	2192	0.0	663
gi|401471296|gb|KA093030.1|	c67067_g1_i1	80.35	565	108	3	1	563	388	951	7e-143	508
gi|401471299|gb|KA093033.1|	c73798_g4_i1	70.17	895	254	6	78	967	1076	190	3e-109	396
gi|401471302|gb|KA093036.1|	c54982_g1_i1	73.56	174	39	3	560	729	1	171	2e-20	100
gi|401471305|gb|KA093039.1|	c30455_g1_i1	75.29	259	57	4	296	552	55	308	1e-40	167
gi|401471308|gb|KA093042.1|	c65468_g1_i1	68.51	308	74	9	759	1055	542	247	1e-19	98.7
gi|401471309|gb|KA093043.1|	c89726_g1_i1	71.26	421	102	7	371	780	28	440	6e-50	199
gi|401471313|gb|KA093047.1|	c45198_g1_i1	71.85	444	118	3	588	1029	110	548	3e-59	230
gi|401471314|gb|KA093048.1|	c35072_g1_i1	74.19	527	121	10	64	583	1	519	2e-82	306
gi|401471317|gb|KA093051.1|	c68623_g2_i2	72.56	1166	293	20	1	1150	1863	3017	7e-169	594
gi|401471322|gb|KA093056.1|	c54498_g1_i1	75.84	476	115	0	413	888	478	3	2e-92	340
gi|401471328|gb|KA093062.1|	c79013_g1_i1	75.56	135	31	1	772	906	280	148	4e-18	93.3
gi|401471329|gb|KA093063.1|	c73380_g3_i7	74.37	199	50	1	120	317	1889	2087	9e-28	125
gi|401471331|gb|KA093065.1|	c65109_g1_i1	67.40	273	80	3	1116	1382	257	526	1e-15	86.0
gi|401471334|gb|KA093068.1|	c73529_g3_i1	71.28	693	190	2	155	847	38	721	5e-96	352
gi|401471336|gb|KA093070.1|	c33953_g2_i2	77.01	361	80	2	20	380	360	3	5e-72	271
gi|401471339|gb|KA093073.1|	c73581_g1_i10	76.60	829	188	5	19	844	2282	3107	1e-171	603
gi|401471343|gb|KA093077.1|	c72406_g1_i3	72.00	125	32	3	408	530	567	690	2e-07	57.2
gi|401471344|gb|KA093078.1|	c43295_g1_i1	67.19	317	98	3	353	666	52	365	2e-18	95.1
gi|401471346|gb|KA093080.1|	c54611_g1_i3	78.69	122	26	0	167	288	130	251	2e-21	104
gi|401471349|gb|KA093083.1|	c65659_g1_i2	71.04	221	64	0	482	702	627	407	1e-23	111
gi|401471354|gb|KA093088.1|	c72370_g3_i1	68.46	482	136	5	5	484	657	1124	2e-43	176
gi|401471355|gb|KA093089.1|	c42038_g1_i1	79.22	77	15	1	225	300	160	236	2e-09	64.4
gi|401471356|gb|KA093090.1|	c74266_g1_i6	76.41	496	111	6	324	819	513	1002	5e-94	345
gi|401471357|gb|KA093091.1|	c73186_g1_i6	75.76	524	127	0	454	977	241	764	3e-102	372
gi|401471359|gb|KA093093.1|	c68115_g1_i6	74.57	763	186	7	1	762	348	1103	8e-134	477
gi|401471361|gb|KA093095.1|	c120_g1_i1	79.17	600	119	6	129	727	595	1	9e-140	497
gi|401471362|gb|KA093096.1|	c67952_g1_i2	73.93	656	170	1	482	1136	97	752	5e-113	408
gi|401471364|gb|KA093098.1|	c72861_g4_i1	80.39	102	15	4	76	175	531	433	3e-14	80.6
gi|401471367|gb|KA093101.1|	c60153_g1_i3	78.90	109	23	0	3	111	166	58	2e-18	93.3
gi|401471369|gb|KA093103.1|	c60674_g1_i1	77.53	227	51	0	158	384	140	366	3e-44	179
gi|401471370|gb|KA093104.1|	c72705_g5_i2	65.65	623	173	13	632	1236	1292	1891	1e-31	138
gi|401471373|gb|KA093107.1|	c38360_g1_i1	74.69	162	39	2	291	451	115	275	4e-20	100
gi|401471375|gb|KA093109.1|	c56492_g1_i2	75.05	553	122	1	490	1026	1	553	8e-106	385
gi|401471377|gb|KA093111.1|	c74349_g1_i4	68.29	596	174	13	1329	1921	451	1034	7e-44	179
gi|401471378|gb|KA093112.1|	c74371_g1_i1	69.15	201	54	2	184	379	157	354	3e-15	82.4
gi|401471379|gb|KA093113.1|	c68523_g1_i5	70.46	606	163	12	920	1523	916	325	2e-64	248
gi|401471383|gb|KA093117.1|	c70905_g1_i6	80.26	76	14	1	1135	1209	1049	974	1e-09	66.2
gi|401471387|gb|KA093121.1|	c58513_g2_i1	65.75	435	128	11	45	464	77	505	1e-14	82.4
gi|401471390|gb|KA093124.1|	c65899_g1_i2	72.80	478	121	9	253	724	744	1218	8e-64	244
gi|401471391|gb|KA093125.1|	c73968_g1_i3	68.14	929	253	21	103	1010	1315	2221	4e-76	286
gi|401471396|gb|KA093130.1|	c51362_g1_i1	68.10	395	109	7	185	572	716	332	6e-29	129
gi|401471397|gb|KA093131.1|	c69235_g1_i4	66.14	700	202	17	1096	1786	647	1320	1e-34	149
gi|401471398|gb|KA093132.1|	c73655_g1_i1	67.90	433	137	2	1	432	748	317	3e-35	149
gi|401471399|gb|KA093133.1|	c68512_g1_i1	68.67	300	90	4	108	404	1016	718	1e-21	104
gi|401471406|gb|KA093140.1|	c73323_g2_i1	77.56	615	134	2	5	617	2174	1562	1e-135	482
gi|401471408|gb|KA093142.1|	c58141_g1_i1	65.14	479	144	9	6	480	720	261	1e-17	91.5
gi|401471411|gb|KA093145.1|	c68623_g2_i2	77.91	1177	238	17	6	1180	796	1952	0.0	893
gi|401471413|gb|KA093147.1|	c68144_g1_i1	75.22	464	107	6	1635	2097	1147	1603	1e-79	298
gi|401471415|gb|KA093149.1|	c66721_g1_i1	65.32	222	77	0	393	614	739	960	5e-06	53.6
gi|401471416|gb|KA093150.1|	c74340_g1_i1	80.50	1010	189	6	11	1020	1239	2240	0.0	913
gi|401471417|gb|KA093151.1|	c64990_g1_i2	70.24	531	147	10	419	942	1110	584	3e-53	210
gi|401471422|gb|KA093156.1|	c74087_g1_i5	74.45	411	93	3	79	477	876	466	4e-70	266
gi|401471426|gb|KA093160.1|	c79918_g1_i1	71.72	244	67	2	527	769	259	17	1e-26	122
gi|401471429|gb|KA093163.1|	c73818_g1_i1	80.10	417	82	1	994	1410	473	58	1e-102	374
gi|401471432|gb|KA093166.1|	c73303_g3_i1	71.40	1689	439	16	117	1798	1764	113	0.0	838
gi|401471433|gb|KA093167.1|	c73161_g2_i2	77.49	835	182	2	178	1012	1294	466	0.0	655
gi|401471435|gb|KA093169.1|	c69879_g2_i1	74.39	449	108	5	307	752	707	263	6e-73	275
gi|401471437|gb|KA093171.1|	c71535_g1_i4	69.31	466	120	11	65	520	905	453	2e-40	167
gi|401471439|gb|KA093173.1|	c72925_g1_i7	72.98	729	177	6	285	1009	2665	3377	8e-116	417
gi|401471440|gb|KA093174.1|	c74050_g3_i2	80.95	1470	279	1	1	1469	1687	218	0.0	1386
gi|401471442|gb|KA093176.1|	c53304_g1_i1	74.75	705	171	6	135	836	6	706	6e-125	448
gi|401471444|gb|KA093178.1|	c74234_g1_i2	86.28	853	117	0	1	853	3448	4300	0.0	1011
gi|401471445|gb|KA093179.1|	c74108_g1_i4	67.97	1071	303	15	3	1043	1927	867	9e-97	354
gi|401471446|gb|KA093180.1|	c67965_g2_i1	66.72	601	184	7	364	956	42	634	1e-39	165
gi|401471447|gb|KA093181.1|	c66796_g1_i1	71.60	169	44	2	278	444	919	753	9e-16	84.2
gi|401471448|gb|KA093182.1|	c80450_g1_i1	73.83	256	67	0	266	521	133	388	3e-38	159
gi|401471450|gb|KA093184.1|	c58030_g1_i1	71.41	766	217	2	857	1621	5	769	3e-106	387
gi|401471455|gb|KA093189.1|	c74121_g1_i1	72.68	421	109	2	14	431	1856	2273	6e-62	237
gi|401471459|gb|KA093193.1|	c62377_g1_i1	74.26	272	54	15	1518	1783	496	235	2e-26	122
gi|401471461|gb|KA093195.1|	c71693_g1_i4	70.51	468	135	2	5	472	861	397	4e-55	215
gi|401471467|gb|KA093201.1|	c61489_g1_i2	79.15	331	68	1	8	337	494	164	5e-75	282
gi|401471469|gb|KA093203.1|	c68853_g1_i2	78.15	1025	218	6	1	1021	282	1304	0.0	818
gi|401471477|gb|KA093211.1|	c72371_g2_i5	71.79	397	112	0	339	735	1255	1651	5e-54	212
gi|401471480|gb|KA093214.1|	c59728_g1_i1	72.93	181	43	2	1298	1475	295	118	1e-20	102
gi|401471482|gb|KA093216.1|	c71772_g1_i6	67.08	808	252	9	134	934	1321	521	4e-59	230
gi|401471486|gb|KA093220.1|	c29565_g1_i1	75.23	218	52	2	580	796	226	10	4e-33	143
gi|401471492|gb|KA093226.1|	c66478_g1_i1	68.42	304	87	3	783	1082	1577	1279	2e-23	111
gi|401471493|gb|KA093227.1|	c72817_g1_i3	68.87	318	99	0	388	705	261	578	3e-28	127
gi|401471497|gb|KA093231.1|	c72998_g2_i2	67.44	390	114	7	89	471	852	469	1e-23	111
gi|401471500|gb|KA093234.1|	c71111_g1_i1	82.74	1066	177	5	382	1442	1118	55	0.0	1077
gi|401471502|gb|KA093236.1|	c76363_g1_i1	69.52	397	106	5	121	509	705	316	9e-39	161
gi|401471504|gb|KA093238.1|	c71108_g2_i1	75.11	1169	279	8	16	1178	146	1308	0.0	771
gi|401471509|gb|KA093243.1|	c70739_g1_i1	83.14	783	129	1	1	783	928	149	0.0	816
gi|401471512|gb|KA093246.1|	c68231_g2_i1	66.55	568	168	6	266	817	213	774	2e-38	161
gi|401471513|gb|KA093247.1|	c73178_g1_i2	69.27	218	52	2	459	661	1430	1213	2e-19	96.9
gi|401471515|gb|KA093249.1|	c69819_g2_i4	74.38	160	41	0	62	221	310	469	2e-21	104
gi|401471516|gb|KA093250.1|	c70526_g1_i2	69.75	853	250	6	319	1167	768	1616	4e-97	356
gi|401471522|gb|KA093256.1|	c64275_g1_i2	82.14	56	9	1	224	278	262	317	4e-06	53.6
gi|401471524|gb|KA093258.1|	c53670_g1_i1	78.82	85	18	0	4	88	836	752	5e-12	73.4
gi|401471525|gb|KA093259.1|	c72037_g1_i1	74.78	908	211	6	216	1111	1	902	7e-169	594
gi|401471526|gb|KA093260.1|	c72846_g1_i3	81.16	536	101	0	1	536	197	732	2e-144	511
gi|401471528|gb|KA093262.1|	c10683_g1_i1	76.97	343	79	0	155	497	1	343	5e-69	262
gi|401471529|gb|KA093263.1|	c73638_g1_i2	68.98	635	179	8	406	1031	1430	805	2e-61	237
gi|401471531|gb|KA093265.1|	c39777_g1_i1	82.70	1023	171	2	252	1271	398	1417	0.0	1043
gi|401471532|gb|KA093266.1|	c72344_g1_i1	69.31	606	135	9	7	600	626	60	1e-68	260
gi|401471535|gb|KA093269.1|	c72328_g1_i8	67.29	538	168	7	516	1049	713	180	6e-36	152
gi|401471536|gb|KA093270.1|	c65328_g1_i4	74.15	619	143	7	281	898	657	55	2e-104	379
gi|401471538|gb|KA093272.1|	c72906_g1_i7	81.75	915	161	2	3	914	1175	264	0.0	893
gi|401471540|gb|KA093274.1|	c73730_g1_i1	66.60	479	134	13	2	465	599	132	2e-22	107
gi|401471543|gb|KA093277.1|	c74542_g1_i1	81.03	174	31	2	602	774	51	223	1e-37	158
gi|401471544|gb|KA093278.1|	c60395_g1_i2	73.74	1009	252	8	99	1100	220	1222	7e-171	601
gi|401471545|gb|KA093279.1|	c68813_g1_i7	75.07	373	93	0	1	373	683	1055	1e-66	253
gi|401471554|gb|KA093288.1|	c74261_g1_i4	78.19	376	80	2	1	375	1280	1654	7e-81	302
gi|401471557|gb|KA093291.1|	c59589_g1_i1	73.40	1045	246	8	12	1043	510	1535	4e-178	625
gi|401471558|gb|KA093292.1|	c69400_g1_i3	69.92	768	226	5	535	1299	1062	297	6e-88	325
gi|401471567|gb|KA093301.1|	c68972_g1_i2	73.24	624	155	8	513	1132	1141	526	2e-94	347
gi|401471570|gb|KA093304.1|	c72544_g1_i1	72.55	1246	324	9	601	1837	29	1265	0.0	681
gi|401471572|gb|KA093306.1|	c72615_g1_i3	78.70	324	66	2	483	803	641	318	7e-71	268
gi|401471573|gb|KA093307.1|	c70489_g3_i1	75.74	577	140	0	3	579	219	795	1e-113	410
gi|401471574|gb|KA093308.1|	c72099_g3_i1	65.30	317	98	6	1008	1318	843	533	4e-08	60.8
gi|401471577|gb|KA093311.1|	c44446_g1_i1	73.55	121	32	0	392	512	167	287	5e-13	75.2
gi|401471578|gb|KA093312.1|	c57308_g1_i2	71.27	463	123	3	57	518	252	705	1e-59	232
gi|401471579|gb|KA093313.1|	c65571_g1_i1	66.52	233	70	1	336	568	783	559	1e-11	71.6
gi|401471583|gb|KA093317.1|	c72875_g1_i2	68.51	597	154	14	732	1323	2649	2082	2e-49	197
gi|401471585|gb|KA093319.1|	c66169_g1_i1	70.39	412	122	0	610	1021	413	2	2e-48	194
gi|401471588|gb|KA093322.1|	c68836_g1_i1	66.51	436	138	2	192	623	637	206	2e-28	127
gi|401471589|gb|KA093323.1|	c62980_g1_i1	66.67	213	62	3	466	678	837	634	6e-08	59.0
gi|401471590|gb|KA093324.1|	c70294_g1_i14	68.68	182	57	0	472	653	165	346	1e-11	71.6
gi|401471601|gb|KA093335.1|	c59788_g2_i1	75.33	227	54	2	10	235	216	441	2e-35	150
gi|401471603|gb|KA093337.1|	c71725_g2_i3	74.63	335	85	0	740	1074	1122	788	1e-56	221
gi|401471604|gb|KA093338.1|	c64584_g1_i1	70.83	216	55	2	1117	1328	50	261	3e-21	104
gi|401471605|gb|KA093339.1|	c58011_g1_i1	76.85	337	78	0	401	737	82	418	3e-67	257
gi|401471606|gb|KA093340.1|	c74142_g2_i2	68.31	527	137	14	148	659	1591	1080	8e-39	161
gi|401471607|gb|KA093341.1|	c46077_g2_i1	82.92	1118	187	4	835	1950	1642	527	0.0	1141
gi|401471608|gb|KA093342.1|	c56198_g1_i1	72.49	269	72	2	706	973	554	287	1e-33	145
gi|401471612|gb|KA093346.1|	c70006_g2_i5	72.41	232	64	0	4	235	636	405	1e-29	131
gi|401471616|gb|KA093350.1|	c71867_g1_i1	75.08	329	82	0	1	329	637	309	8e-58	224
gi|401471618|gb|KA093352.1|	c67710_g1_i2	76.01	346	83	0	1018	1363	670	325	3e-65	250
gi|401471620|gb|KA093354.1|	c71897_g1_i1	72.44	878	234	8	372	1245	1066	1939	9e-130	464
gi|401471621|gb|KA093355.1|	c58898_g2_i3	78.36	171	37	0	5	175	786	616	9e-33	141
gi|401471622|gb|KA093356.1|	c73496_g5_i1	70.59	306	90	0	690	995	787	482	3e-34	147
gi|401471625|gb|KA093359.1|	c70637_g2_i1	69.46	239	63	4	49	282	484	717	2e-18	93.3
gi|401471628|gb|KA093362.1|	c68861_g1_i4	85.57	97	10	3	4	98	233	139	5e-21	104
gi|401471633|gb|KA093367.1|	c74837_g1_i1	72.64	296	73	7	68	360	12	302	1e-33	145
gi|401471635|gb|KA093369.1|	c63224_g1_i1	80.61	98	19	0	755	852	1	98	2e-17	91.5
gi|401471637|gb|KA093371.1|	c48648_g2_i1	80.44	225	44	0	59	283	353	129	7e-53	208
gi|401471638|gb|KA093372.1|	c62192_g1_i3	75.79	95	23	0	962	1056	493	399	2e-10	68.0
gi|401471640|gb|KA093374.1|	c65127_g1_i1	73.74	975	253	3	512	1484	1483	510	9e-169	594
gi|401471641|gb|KA093375.1|	c51247_g1_i1	67.56	558	167	10	497	1047	1	551	1e-37	158
gi|401471642|gb|KA093376.1|	c70739_g2_i1	85.58	104	15	0	774	877	146	43	3e-26	120
gi|401471643|gb|KA093377.1|	c73381_g1_i2	69.02	523	162	0	278	800	667	145	1e-54	214
gi|401471645|gb|KA093379.1|	c68331_g2_i1	73.65	148	37	2	663	809	187	333	3e-15	84.2
gi|401471646|gb|KA093380.1|	c73766_g2_i1	75.10	956	235	1	16	968	1268	313	0.0	650
gi|401471648|gb|KA093382.1|	c66464_g1_i6	73.98	123	24	4	722	840	818	700	2e-10	68.0
gi|401471652|gb|KA093386.1|	c73140_g1_i3	75.70	749	148	4	797	1545	476	1190	1e-153	544
gi|401471655|gb|KA093389.1|	c71770_g1_i3	72.22	252	65	2	1	247	1168	1419	7e-31	134
gi|401471656|gb|KA093390.1|	c69234_g1_i2	77.46	457	101	2	786	1241	129	584	3e-96	352
gi|401471659|gb|KA093393.1|	c74224_g1_i3	82.35	629	111	0	604	1232	2753	3381	0.0	634
gi|401471662|gb|KA093396.1|	c55896_g1_i1	68.10	420	132	2	188	606	224	642	2e-34	147
gi|401471665|gb|KA093399.1|	c25870_g1_i2	79.83	357	70	2	4	359	396	41	2e-84	313
gi|401471666|gb|KA093400.1|	c25838_g1_i1	72.22	252	65	3	353	600	344	94	2e-29	131
gi|401471667|gb|KA093401.1|	c73893_g1_i9	66.72	673	204	12	376	1038	368	1030	1e-40	168
gi|401471668|gb|KA093402.1|	c68289_g1_i5	76.88	545	125	1	725	1268	944	400	4e-114	412
gi|401471671|gb|KA093405.1|	c72618_g1_i2	82.22	180	26	5	283	462	1542	1715	4e-39	163
gi|401471672|gb|KA093406.1|	c71469_g1_i6	82.89	76	13	0	948	1023	597	522	2e-13	78.8
gi|401471678|gb|KA093412.1|	c60849_g1_i2	86.02	93	7	2	250	336	4	96	7e-22	105
gi|401471679|gb|KA093413.1|	c50799_g1_i4	69.14	162	49	1	53	214	502	662	2e-09	64.4
gi|401471686|gb|KA093420.1|	c72993_g1_i4	69.86	438	121	4	437	870	1060	630	4e-46	187
gi|401471690|gb|KA093424.1|	c74154_g1_i2	76.70	824	176	11	87	906	1770	959	2e-166	585
gi|401471692|gb|KA093426.1|	c72979_g3_i1	77.65	85	19	0	1078	1162	87	171	3e-10	68.0
gi|401471693|gb|KA093427.1|	c65818_g1_i2	69.47	190	55	3	1047	1234	240	52	3e-11	71.6
gi|401471697|gb|KA093431.1|	c71672_g2_i2	74.15	650	151	7	5	641	772	127	3e-110	399
gi|401471699|gb|KA093433.1|	c73628_g2_i1	72.98	507	133	4	1	504	1069	564	4e-75	282
gi|401471706|gb|KA093440.1|	c69920_g2_i2	77.86	393	87	0	18	410	395	3	2e-85	316
gi|401471708|gb|KA093442.1|	c61207_g2_i2	68.93	177	55	0	372	548	132	308	2e-11	71.6
gi|401471714|gb|KA093448.1|	c71307_g2_i1	82.26	62	9	2	1446	1505	441	380	2e-06	55.4
gi|401471716|gb|KA093450.1|	c3690_g1_i1	70.05	197	57	2	552	747	303	108	1e-14	82.4
gi|401471717|gb|KA093451.1|	c64960_g2_i1	74.33	631	152	6	72	697	637	12	1e-107	390
gi|401471722|gb|KA093456.1|	c73355_g1_i4	72.19	1176	317	8	182	1354	2515	1347	2e-176	619
gi|401471723|gb|KA093457.1|	c70719_g1_i1	77.54	285	64	0	655	939	1030	746	3e-58	226
gi|401471726|gb|KA093460.1|	c69412_g1_i1	75.42	716	175	1	297	1011	718	3	4e-139	495
gi|401471729|gb|KA093463.1|	c71270_g1_i6	75.25	299	73	1	159	457	2060	2357	1e-51	203
gi|401471730|gb|KA093464.1|	c35443_g1_i1	69.01	171	53	0	500	670	178	8	8e-11	69.8
gi|401471733|gb|KA093467.1|	c12268_g1_i1	64.22	327	115	2	338	663	659	334	1e-06	55.4
gi|401471734|gb|KA093468.1|	c74270_g1_i1	76.55	145	34	0	1025	1169	2448	2304	7e-23	109
gi|401471735|gb|KA093469.1|	c47189_g1_i1	74.03	154	36	4	296	447	412	563	3e-15	84.2
gi|401471737|gb|KA093471.1|	c69781_g1_i5	80.88	68	13	0	1	68	707	774	2e-09	64.4
gi|401471738|gb|KA093472.1|	c74234_g1_i2	81.57	1747	316	5	1	1743	1724	3468	0.0	1682
gi|401471739|gb|KA093473.1|	c75667_g1_i1	72.37	380	99	2	383	762	71	444	7e-53	208
gi|401471740|gb|KA093474.1|	c72823_g1_i3	67.53	271	86	2	350	619	1088	819	1e-15	86.0
gi|401471743|gb|KA093477.1|	c69620_g1_i1	77.92	566	125	0	602	1167	725	160	1e-127	457
gi|401471744|gb|KA093478.1|	c69611_g1_i1	73.64	975	237	13	667	1631	205	1169	2e-158	560
gi|401471749|gb|KA093483.1|	c73343_g1_i2	71.39	374	104	1	1110	1480	1089	716	5e-47	190
gi|401471750|gb|KA093484.1|	c61964_g1_i1	75.42	301	70	3	765	1063	745	447	6e-50	199
gi|401471752|gb|KA093486.1|	c62406_g2_i1	74.56	169	43	0	776	944	76	244	2e-23	111
gi|401471758|gb|KA093492.1|	c73743_g1_i9	74.89	227	57	0	1	227	1194	1420	6e-36	152
gi|401471759|gb|KA093493.1|	c45457_g1_i1	79.12	479	100	0	222	700	479	1	1e-114	414
gi|401471765|gb|KA093499.1|	c73650_g3_i4	69.17	399	101	14	806	1195	559	944	2e-26	122
gi|401471769|gb|KA093503.1|	c73856_g1_i1	71.53	137	30	2	253	380	408	272	1e-11	71.6
gi|401471771|gb|KA093505.1|	c35166_g1_i2	79.31	261	54	0	1	261	274	534	2e-58	228
gi|401471773|gb|KA093507.1|	c59513_g1_i3	73.95	572	143	5	754	1322	180	748	2e-93	343
gi|401471774|gb|KA093508.1|	c66391_g1_i1	64.91	436	151	2	359	793	239	673	4e-17	89.7
gi|401471778|gb|KA093512.1|	c73225_g1_i5	85.07	288	43	0	430	717	416	129	3e-88	325
gi|401471781|gb|KA093515.1|	c91111_g1_i1	72.41	232	58	4	102	329	20	249	1e-25	118
gi|401471783|gb|KA093517.1|	c72689_g1_i1	72.03	547	147	6	3	546	292	835	8e-73	275
gi|401471784|gb|KA093518.1|	c65192_g3_i1	92.31	39	2	1	473	510	334	372	6e-06	53.6
gi|401471788|gb|KA093522.1|	c70291_g2_i1	70.82	490	129	6	1	483	22	504	2e-57	224
gi|401471791|gb|KA093525.1|	c73156_g1_i1	73.80	626	163	1	406	1031	1100	476	1e-106	387
gi|401471793|gb|KA093527.1|	c74021_g1_i1	77.85	149	33	0	927	1075	2324	2176	4e-26	120
gi|401471796|gb|KA093530.1|	c74033_g1_i7	66.04	745	204	24	400	1120	2018	1299	4e-32	140
gi|401471800|gb|KA093534.1|	c65338_g1_i1	78.75	80	17	0	472	551	171	250	1e-10	68.0
gi|401471802|gb|KA093536.1|	c60156_g2_i1	69.44	468	143	0	101	568	525	58	6e-50	199
gi|401471804|gb|KA093538.1|	c62116_g1_i1	72.81	434	116	2	1	433	433	1	8e-64	244
gi|401471805|gb|KA093539.1|	c57665_g1_i1	74.07	702	158	15	217	913	888	206	4e-110	399
gi|401471807|gb|KA093541.1|	c53133_g1_i1	78.31	83	18	0	512	594	495	577	4e-11	69.8
gi|401471815|gb|KA093549.1|	c59395_g1_i1	77.21	408	93	0	887	1294	417	10	3e-85	316
gi|401471819|gb|KA093553.1|	c22412_g1_i1	72.14	323	87	2	802	1124	369	50	3e-41	170
gi|401471820|gb|KA093554.1|	c43166_g1_i1	73.35	499	129	2	332	828	630	134	7e-79	295
gi|401471829|gb|KA093563.1|	c54304_g1_i1	66.82	434	108	17	448	853	1	426	2e-17	91.5
gi|401471836|gb|KA093570.1|	c73771_g1_i1	81.41	1592	296	0	36	1627	760	2351	0.0	1537
gi|401471837|gb|KA093571.1|	c72434_g2_i1	71.91	235	66	0	1025	1259	1282	1048	2e-28	127
gi|401471840|gb|KA093574.1|	c64195_g1_i1	71.60	810	225	3	457	1263	25	832	4e-115	416
gi|401471845|gb|KA093579.1|	c71174_g1_i1	68.50	762	226	11	3	757	1203	1957	5e-67	255
gi|401471846|gb|KA093580.1|	c73655_g1_i1	68.32	786	233	8	445	1222	2065	1288	3e-72	273
gi|401471854|gb|KA093588.1|	c71216_g1_i2	73.23	620	164	2	69	687	623	5	2e-99	363
gi|401471857|gb|KA093591.1|	c58946_g1_i1	71.69	1268	338	13	428	1686	1	1256	4e-179	628
gi|401471859|gb|KA093593.1|	c72807_g1_i7	74.19	554	143	0	23	576	423	976	1e-96	354
gi|401471860|gb|KA093594.1|	c72151_g3_i1	69.32	251	71	4	441	688	269	516	4e-18	93.3
gi|401471861|gb|KA093595.1|	c38098_g1_i1	73.60	375	98	1	393	766	6	380	3e-58	226
gi|401471862|gb|KA093596.1|	c73762_g1_i2	69.02	539	161	6	380	915	542	1077	1e-49	197
gi|401471863|gb|KA093597.1|	c68010_g1_i1	71.21	587	160	3	125	711	584	7	9e-78	291
gi|401471864|gb|KA093598.1|	c71817_g1_i1	75.49	306	72	3	116	420	886	1189	4e-51	203
gi|401471865|gb|KA093599.1|	c74384_g2_i1	76.73	954	185	7	21	966	2265	1341	0.0	722
gi|401471868|gb|KA093602.1|	c68530_g1_i1	77.09	611	140	0	16	626	612	2	3e-132	471
gi|401471869|gb|KA093603.1|	c60988_g1_i1	72.90	107	29	0	615	721	155	49	8e-09	62.6
gi|401471877|gb|KA093611.1|	c63482_g1_i1	74.42	258	60	3	1163	1414	194	451	6e-38	159
gi|401471881|gb|KA093615.1|	c72742_g1_i1	78.37	601	116	14	3	599	1094	1684	2e-125	450
gi|401471882|gb|KA093616.1|	c13930_g1_i1	72.99	422	114	0	828	1249	1	422	1e-64	248
gi|401471884|gb|KA093618.1|	c81507_g1_i1	66.78	307	81	4	800	1085	46	352	2e-18	95.1
gi|401471887|gb|KA093621.1|	c88494_g1_i1	80.28	71	14	0	1114	1184	288	218	8e-10	66.2
gi|401471895|gb|KA093629.1|	c21346_g1_i1	70.18	171	38	6	659	822	193	357	2e-09	64.4
gi|401471896|gb|KA093630.1|	c62301_g1_i1	70.87	357	100	2	240	594	2556	2202	1e-41	170
gi|401471901|gb|KA093635.1|	c70934_g4_i1	79.47	151	31	0	237	387	269	119	3e-30	132
gi|401471905|gb|KA093639.1|	c66135_g1_i3	70.81	161	47	0	408	568	367	527	1e-13	78.8
gi|401471906|gb|KA093640.1|	c71853_g1_i5	68.79	439	135	2	467	904	758	321	3e-40	167
gi|401471907|gb|KA093641.1|	c59877_g2_i1	75.95	291	69	1	777	1067	297	586	3e-52	206
gi|401471909|gb|KA093643.1|	c52770_g1_i1	71.70	629	169	5	588	1213	867	245	1e-85	318
gi|401471911|gb|KA093645.1|	c70562_g2_i5	79.49	195	40	0	551	745	208	402	4e-42	172
gi|401471912|gb|KA093646.1|	c71554_g1_i4	79.17	72	15	0	1208	1279	516	445	1e-08	62.6
gi|401471914|gb|KA093648.1|	c68418_g1_i2	70.75	147	31	5	611	751	725	865	3e-08	60.8
gi|401471921|gb|KA093655.1|	c70043_g2_i1	67.19	704	215	12	24	721	700	7	1e-46	188
gi|401471923|gb|KA093657.1|	c65112_g1_i2	71.36	597	153	15	107	701	3	583	7e-67	255
gi|401471924|gb|KA093658.1|	c69212_g1_i2	77.08	768	165	9	1	765	770	11	3e-159	562
gi|401471927|gb|KA093661.1|	c60880_g1_i2	73.77	957	243	7	75	1029	1208	258	6e-162	571
gi|401471930|gb|KA093664.1|	c72651_g2_i1	70.29	350	97	7	1113	1458	299	645	3e-31	138
gi|401471932|gb|KA093666.1|	c66904_g1_i2	75.68	222	54	0	95	316	173	394	2e-37	158
gi|401471934|gb|KA093668.1|	c67190_g1_i1	72.47	752	198	4	136	881	1317	569	1e-114	414
gi|401471941|gb|KA093675.1|	c53236_g1_i1	76.00	100	23	1	479	577	708	807	6e-11	69.8
gi|401471942|gb|KA093676.1|	c67594_g1_i1	74.93	335	84	0	195	529	615	281	2e-58	226
gi|401471944|gb|KA093678.1|	c73280_g1_i2	72.01	493	133	2	638	1129	1245	1733	5e-69	262
gi|401471946|gb|KA093680.1|	c70736_g1_i2	80.34	1053	200	5	299	1344	526	1578	0.0	949
gi|401471947|gb|KA093681.1|	c54119_g1_i1	70.75	735	191	14	563	1289	5	723	3e-85	316
gi|401471948|gb|KA093682.1|	c73878_g2_i7	81.56	385	71	0	816	1200	2007	1623	1e-102	374
gi|401471954|gb|KA093688.1|	c66128_g1_i3	71.88	1177	297	14	23	1183	1161	3	7e-170	598
gi|401471958|gb|KA093692.1|	c57675_g1_i1	74.54	487	115	5	49	534	80	558	4e-82	306
gi|401471959|gb|KA093693.1|	c69267_g1_i3	68.77	301	78	10	303	595	739	447	6e-17	89.7
gi|401471960|gb|KA093694.1|	c51458_g1_i2	68.39	174	55	0	763	936	414	241	9e-10	66.2
gi|401471968|gb|KA093702.1|	c70003_g2_i2	67.88	909	261	17	306	1198	1123	230	9e-73	275
gi|401471970|gb|KA093704.1|	c23994_g1_i1	70.75	212	62	0	535	746	268	57	4e-21	104
gi|401471978|gb|KA093712.1|	c73712_g2_i2	72.56	995	231	24	474	1456	2850	1886	2e-138	493
gi|401471986|gb|KA093720.1|	c52330_g2_i1	71.98	339	92	3	495	833	367	32	7e-42	172
gi|401471992|gb|KA093726.1|	c38337_g1_i1	68.09	257	70	4	682	932	284	34	2e-16	87.8
gi|401472019|gb|KA093753.1|	c59149_g1_i1	70.65	184	50	4	47	228	245	426	7e-13	75.2
gi|401472033|gb|KA093767.1|	c73467_g2_i5	77.53	89	20	0	373	461	1352	1440	6e-12	71.6
gi|401472038|gb|KA093772.1|	c73448_g1_i6	70.93	172	50	0	165	336	1331	1160	2e-16	86.0
gi|401472050|gb|KA093784.1|	c70545_g1_i2	68.07	357	92	6	77	430	297	634	2e-27	123
gi|401472057|gb|KA093791.1|	c73672_g1_i5	67.76	214	59	4	93	301	580	788	3e-10	66.2
gi|401472066|gb|KA093800.1|	c73702_g5_i1	74.56	114	27	2	183	295	394	282	7e-11	68.0
gi|401472069|gb|KA093803.1|	c69422_g3_i1	80.99	405	77	0	139	543	1099	695	9e-106	383
gi|401472091|gb|KA093825.1|	c63991_g1_i3	66.34	306	81	7	210	495	86	389	2e-13	77.0
gi|401472101|gb|KA093835.1|	c39543_g1_i1	78.79	66	14	0	261	326	3	68	1e-07	57.2
gi|401472119|gb|KA093853.1|	c68038_g1_i2	71.95	221	62	0	68	288	851	631	1e-26	120
gi|401472126|gb|KA093860.1|	c72770_g1_i1	81.60	326	56	2	30	354	1375	1053	9e-85	313
gi|401472150|gb|KA093884.1|	c61339_g1_i2	93.55	62	3	1	14	74	598	659	9e-18	91.5
gi|401472187|gb|KA093921.1|	c68320_g1_i1	77.88	113	23	2	179	290	598	709	6e-16	84.2
gi|401472212|gb|KA093946.1|	c64914_g1_i2	69.32	339	103	1	644	981	284	622	3e-32	140
gi|401472220|gb|KA093954.1|	c70814_g1_i1	70.41	196	45	7	227	417	1348	1161	2e-12	73.4
gi|401472230|gb|KA093964.1|	c73718_g1_i3	83.11	1125	188	2	258	1381	335	1458	0.0	1166
gi|401472241|gb|KA093975.1|	c65315_g1_i2	67.05	261	74	2	332	586	418	164	4e-16	86.0
gi|401472252|gb|KA093986.1|	c68716_g1_i1	71.94	563	158	0	672	1234	900	338	2e-81	304
gi|401472259|gb|KA093993.1|	c41609_g1_i1	73.21	168	43	2	778	944	412	246	8e-18	93.3
gi|401472261|gb|KA093995.1|	c70836_g1_i1	90.24	41	4	0	713	753	1097	1057	2e-07	57.2
gi|401472264|gb|KA093998.1|	c62767_g1_i1	70.10	204	61	0	178	381	86	289	2e-18	93.3
gi|401472274|gb|KA094008.1|	c65977_g1_i3	78.91	512	106	1	20	531	1595	1086	1e-120	434
gi|401472275|gb|KA094009.1|	c69584_g1_i2	72.38	210	58	0	290	499	625	416	7e-26	118
gi|401472283|gb|KA094017.1|	c71266_g1_i1	68.06	216	57	4	3	215	1357	1563	1e-11	71.6
gi|401472286|gb|KA094020.1|	c71996_g1_i1	81.32	91	17	0	1	91	921	831	2e-16	87.8
gi|401472287|gb|KA094021.1|	c24884_g1_i2	69.94	509	129	5	157	650	638	139	9e-59	228
gi|401472288|gb|KA094022.1|	c73299_g2_i1	71.91	356	100	0	672	1027	318	673	6e-48	192
gi|401472289|gb|KA094023.1|	c67552_g2_i1	74.80	377	89	4	852	1225	148	521	6e-62	239
gi|401472296|gb|KA094030.1|	c72599_g3_i6	83.85	353	57	0	616	968	354	2	2e-104	379
gi|401472299|gb|KA094033.1|	c65499_g1_i1	78.59	341	73	0	584	924	412	72	3e-76	286
gi|401472300|gb|KA094034.1|	c62998_g1_i1	68.16	201	63	1	242	441	740	540	6e-12	71.6
gi|401472301|gb|KA094035.1|	c73970_g1_i3	79.75	316	64	0	2	317	446	761	2e-75	282
gi|401472304|gb|KA094038.1|	c71943_g1_i3	69.48	344	105	0	2	345	1061	1404	7e-35	147
gi|401472305|gb|KA094039.1|	c71943_g1_i3	81.43	70	13	0	1	70	1386	1455	1e-10	68.0
gi|401472306|gb|KA094040.1|	c63287_g1_i2	74.31	109	24	2	540	646	294	400	4e-10	66.2
gi|401472308|gb|KA094042.1|	c68500_g1_i3	72.53	324	89	0	7	330	288	611	2e-45	183
gi|401472313|gb|KA094047.1|	c72319_g1_i3	82.63	495	86	0	2	496	1271	777	9e-143	506
gi|401472316|gb|KA094050.1|	c74251_g1_i2	79.19	668	139	0	1	668	3044	2377	7e-164	578
gi|401472318|gb|KA094052.1|	c73582_g1_i2	79.02	1020	204	6	1	1015	1888	2902	0.0	857
gi|401472321|gb|KA094055.1|	c59661_g1_i1	78.95	76	16	0	4	79	1194	1119	2e-10	66.2
gi|401472323|gb|KA094057.1|	c73298_g2_i3	83.65	587	94	2	1	586	1777	2362	7e-177	619
gi|401472324|gb|KA094058.1|	c60992_g1_i1	79.01	81	17	0	130	210	1011	931	3e-11	69.8
gi|401472327|gb|KA094061.1|	c63612_g1_i1	82.35	170	30	0	1	170	686	855	5e-42	172
gi|401472328|gb|KA094062.1|	c72414_g1_i1	72.89	616	164	1	515	1127	1392	777	3e-97	356
gi|401472330|gb|KA094064.1|	c54445_g1_i1	71.69	438	110	7	504	934	8	438	7e-54	212
gi|401472335|gb|KA094069.1|	c72298_g1_i8	80.53	375	73	0	1	375	1841	1467	9e-95	347
gi|401472338|gb|KA094072.1|	c67676_g1_i1	76.08	581	136	1	207	784	1195	615	2e-116	419
gi|401472340|gb|KA094074.1|	c68493_g1_i9	70.86	453	130	2	334	785	935	484	6e-55	215
gi|401472343|gb|KA094077.1|	c71891_g4_i5	66.87	166	55	0	162	327	111	276	8e-06	51.8
gi|401472362|gb|KA094096.1|	c73829_g1_i4	71.16	482	133	2	345	823	1416	938	4e-62	239
gi|401472365|gb|KA094099.1|	c67780_g1_i2	73.22	534	135	2	155	684	375	904	2e-85	316
gi|401472366|gb|KA094100.1|	c62062_g1_i2	70.85	422	115	5	290	707	37	454	7e-48	192
gi|401472369|gb|KA094103.1|	c69661_g1_i1	69.97	363	109	0	280	642	624	262	2e-39	163
gi|401472373|gb|KA094107.1|	c73510_g3_i8	77.24	391	87	2	1627	2016	1493	1104	4e-79	297
gi|401472377|gb|KA094111.1|	c71292_g1_i1	80.00	215	43	0	191	405	141	355	6e-49	194
gi|401472384|gb|KA094118.1|	c71191_g2_i3	77.38	84	19	0	352	435	802	719	5e-10	66.2
gi|401472385|gb|KA094119.1|	c60611_g1_i1	74.07	297	75	2	221	516	541	246	6e-45	181
gi|401472388|gb|KA094122.1|	c70910_g1_i1	77.84	510	113	0	581	1090	629	120	1e-113	410
gi|401472390|gb|KA094124.1|	c65661_g1_i1	81.55	401	74	0	68	468	61	461	1e-107	390
gi|401472391|gb|KA094125.1|	c73843_g2_i1	82.41	108	19	0	3	110	2474	2367	2e-23	109
gi|401472393|gb|KA094127.1|	c69717_g2_i7	74.54	542	138	0	84	625	1812	1271	2e-97	356
gi|401472395|gb|KA094129.1|	c66919_g2_i1	74.71	510	111	13	108	609	1216	717	2e-79	297
gi|401472399|gb|KA094133.1|	c71758_g2_i9	73.90	433	113	0	191	623	23	455	4e-72	271
gi|401472402|gb|KA094136.1|	c71962_g1_i3	77.14	490	112	0	1	490	537	1026	2e-104	379
gi|401472407|gb|KA094141.1|	c59661_g1_i1	81.87	943	171	0	2	944	1178	2120	0.0	930
gi|401472410|gb|KA094144.1|	c74050_g1_i1	82.71	457	79	0	65	521	84	540	4e-131	468
gi|401472412|gb|KA094146.1|	c70768_g1_i3	67.14	213	70	0	271	483	280	492	4e-11	69.8
gi|401472416|gb|KA094150.1|	c73836_g1_i8	73.23	620	166	0	14	633	3993	4612	1e-101	370
gi|401472422|gb|KA094156.1|	c74140_g1_i1	71.83	1040	284	2	16	1046	702	1741	5e-157	554
gi|401472424|gb|KA094158.1|	c6954_g2_i1	67.05	261	82	4	747	1005	293	35	5e-11	69.8
gi|401472435|gb|KA094169.1|	c72854_g1_i8	74.43	481	118	3	101	580	933	457	1e-81	304
gi|401472439|gb|KA094173.1|	c67962_g1_i1	76.60	611	140	1	672	1279	1009	399	5e-127	455
gi|401472446|gb|KA094180.1|	c72336_g1_i3	80.21	374	71	3	944	1316	395	766	1e-89	331
gi|401472453|gb|KA094187.1|	c68853_g1_i2	76.09	230	49	2	3	229	280	54	8e-40	163
gi|401472454|gb|KA094188.1|	c57661_g1_i1	78.17	426	88	4	1131	1553	467	44	4e-91	336
gi|401472455|gb|KA094189.1|	c67027_g1_i3	68.94	264	77	4	244	503	458	720	5e-18	93.3
gi|401472464|gb|KA094198.1|	c69055_g2_i6	72.61	303	77	2	3	302	272	571	6e-41	168
gi|401472466|gb|KA094200.1|	c69998_g2_i1	67.91	589	183	4	546	1131	930	345	2e-49	197
gi|401472487|gb|KA094221.1|	c67708_g1_i1	72.00	375	100	2	855	1228	603	233	5e-50	199
gi|401472493|gb|KA094227.1|	c73624_g3_i5	77.42	155	31	1	482	632	1777	1931	5e-27	122
gi|401472494|gb|KA094228.1|	c13703_g1_i1	69.82	328	99	0	120	447	526	199	4e-34	145
gi|401472502|gb|KA094236.1|	c60684_g1_i3	78.10	137	30	0	658	794	312	448	8e-24	113
gi|401472505|gb|KA094239.1|	c72020_g2_i1	78.45	849	183	0	177	1025	1608	760	0.0	706
gi|401472506|gb|KA094240.1|	c69876_g1_i2	73.66	186	49	0	146	331	372	557	2e-24	114
gi|401472508|gb|KA094242.1|	c71140_g1_i2	75.53	331	81	0	374	704	229	559	4e-60	232
gi|401472512|gb|KA094246.1|	c73316_g1_i2	75.77	293	69	2	90	381	805	1096	5e-51	201
gi|401472513|gb|KA094247.1|	c68954_g1_i6	83.61	604	99	0	17	620	39	642	0.0	643
gi|401472519|gb|KA094253.1|	c72410_g2_i1	79.32	382	74	4	16	394	216	595	6e-87	320
gi|401472526|gb|KA094260.1|	c70649_g2_i1	68.83	494	148	6	263	753	115	605	3e-43	176
gi|401472537|gb|KA094271.1|	c66929_g1_i1	71.52	151	42	1	591	740	580	430	9e-13	75.2
gi|401472544|gb|KA094278.1|	c71029_g1_i5	82.35	119	21	0	1	119	716	834	2e-26	120
gi|401472546|gb|KA094280.1|	c73556_g1_i5	68.95	306	91	3	71	374	1949	1646	4e-25	114
gi|401472555|gb|KA094289.1|	c70102_g1_i1	68.88	286	77	7	410	688	571	851	8e-19	95.1
gi|401472558|gb|KA094292.1|	c68793_g1_i7	76.39	216	51	0	118	333	1389	1174	4e-38	159
gi|401472559|gb|KA094293.1|	c71788_g1_i1	72.39	565	156	0	337	901	647	83	2e-85	316
gi|401472561|gb|KA094295.1|	c65861_g1_i4	69.77	430	122	7	610	1036	643	219	8e-40	165
gi|401472569|gb|KA094303.1|	c69480_g1_i4	69.33	300	66	6	4	279	429	726	2e-27	123
gi|401472573|gb|KA094307.1|	c63116_g1_i1	67.56	450	124	9	1	444	790	357	2e-30	132
gi|401472577|gb|KA094311.1|	c73163_g1_i2	68.37	215	61	4	190	402	510	719	4e-11	69.8
gi|401472578|gb|KA094312.1|	c58049_g1_i4	79.70	133	27	0	351	483	166	298	7e-26	118
gi|401472579|gb|KA094313.1|	c70756_g1_i5	84.35	997	154	2	569	1564	1312	317	0.0	1088
gi|401472580|gb|KA094314.1|	c71820_g1_i3	81.20	585	110	0	3	587	542	1126	6e-159	560
gi|401472581|gb|KA094315.1|	c73150_g1_i3	83.75	597	97	0	3	599	665	1261	0.0	639
gi|401472582|gb|KA094316.1|	c45595_g1_i1	72.91	395	103	4	67	459	535	143	3e-55	215
gi|401472589|gb|KA094323.1|	c70671_g1_i1	78.42	241	52	0	246	486	146	386	5e-51	201
gi|401472590|gb|KA094324.1|	c68658_g2_i1	89.01	91	10	0	289	379	713	623	1e-26	120
gi|401472594|gb|KA094328.1|	c65026_g2_i2	70.50	139	41	0	326	464	533	395	6e-10	66.2
gi|401472597|gb|KA094331.1|	c70303_g3_i1	75.63	476	116	0	1	476	3	478	4e-91	336
gi|401472599|gb|KA094333.1|	c66978_g1_i1	70.92	306	89	0	640	945	622	317	2e-35	150
gi|401472600|gb|KA094334.1|	c71021_g2_i1	73.91	690	174	4	931	1617	438	1124	1e-116	421
gi|401472602|gb|KA094336.1|	c72601_g1_i5	68.15	248	71	4	252	495	129	372	3e-14	80.6
gi|401472606|gb|KA094340.1|	c90925_g1_i1	79.70	133	27	0	3	135	485	617	4e-26	118
gi|401472610|gb|KA094344.1|	c68514_g1_i4	70.63	446	127	2	125	568	187	630	4e-53	208
gi|401472611|gb|KA094345.1|	c72990_g1_i11	84.15	82	13	0	19	100	2192	2111	5e-17	89.7
gi|401472612|gb|KA094346.1|	c69424_g1_i3	83.30	557	93	0	41	597	47	603	2e-166	585
gi|401472613|gb|KA094347.1|	c67329_g2_i1	74.12	313	75	3	176	487	454	147	7e-48	192
gi|401472614|gb|KA094348.1|	c71871_g1_i3	71.51	551	157	0	2	552	717	1267	7e-76	286
gi|401472625|gb|KA094359.1|	c61945_g1_i2	71.35	171	49	0	2	172	520	690	1e-16	87.8
gi|401472626|gb|KA094360.1|	c73672_g1_i5	77.97	118	19	4	761	873	937	822	2e-15	84.2
gi|401472627|gb|KA094361.1|	c70587_g1_i2	74.74	582	132	11	5	581	490	1061	1e-95	351
gi|401472629|gb|KA094363.1|	c72237_g1_i2	75.49	253	62	0	20	272	483	735	2e-43	178
gi|401472634|gb|KA094368.1|	c74130_g1_i3	67.47	541	166	5	218	753	2783	3318	6e-41	168
gi|401472637|gb|KA094371.1|	c70141_g1_i8	72.32	448	123	1	1	448	581	135	2e-64	246
gi|401472641|gb|KA094375.1|	c62236_g1_i1	70.41	365	98	8	43	399	496	134	9e-34	145
gi|401472645|gb|KA094379.1|	c62322_g1_i1	70.89	347	101	0	218	564	744	1090	1e-41	170
gi|401472647|gb|KA094381.1|	c59676_g1_i2	71.24	153	43	1	105	257	488	337	9e-13	75.2
gi|401472650|gb|KA094384.1|	c70673_g1_i1	78.91	768	161	1	8	774	1839	1072	0.0	652
gi|401472651|gb|KA094385.1|	c72294_g1_i6	72.77	470	121	4	1	466	1998	1532	4e-68	259
gi|401472663|gb|KA094397.1|	c71535_g1_i6	72.33	253	67	1	173	425	531	282	2e-32	140
gi|401472665|gb|KA094399.1|	c68809_g1_i3	82.89	76	13	0	642	717	466	391	7e-14	78.8
gi|401472669|gb|KA094403.1|	c73665_g1_i6	75.61	164	40	0	302	465	1466	1629	2e-25	116
gi|401472670|gb|KA094404.1|	c84265_g1_i1	69.21	341	99	3	12	346	1534	1194	2e-30	134
gi|401472672|gb|KA094406.1|	c63991_g1_i1	75.07	369	77	4	7	366	41	403	3e-64	246
gi|401472674|gb|KA094408.1|	c73789_g3_i1	73.68	551	141	3	75	625	2018	1472	1e-89	331
gi|401472678|gb|KA094412.1|	c74272_g1_i1	66.67	204	62	2	966	1166	280	80	2e-07	59.0
gi|401472679|gb|KA094413.1|	c64295_g1_i2	67.64	686	215	4	16	697	764	82	1e-57	224
gi|401472687|gb|KA094421.1|	c70424_g1_i1	80.68	414	80	0	20	433	540	127	6e-107	387
gi|401472689|gb|KA094423.1|	c64509_g1_i1	75.36	349	85	1	1141	1488	529	181	7e-62	239
gi|401472693|gb|KA094427.1|	c60832_g1_i3	84.62	52	7	1	26	77	295	345	7e-07	55.4
gi|401472701|gb|KA094435.1|	c73390_g1_i1	67.12	219	70	2	451	668	1100	883	1e-09	64.4
gi|401472705|gb|KA094439.1|	c62190_g1_i1	77.24	391	88	1	244	634	158	547	3e-80	300
gi|401472711|gb|KA094445.1|	c67670_g1_i3	70.98	193	56	0	97	289	764	572	2e-19	96.9
gi|401472713|gb|KA094447.1|	c72853_g1_i6	75.29	170	42	0	1131	1300	675	506	1e-25	118
gi|401472718|gb|KA094452.1|	c65769_g1_i4	78.64	398	82	3	426	823	418	812	2e-87	324
gi|401472720|gb|KA094454.1|	c72082_g1_i3	78.87	459	95	2	2	459	1749	2206	1e-105	383
gi|401472725|gb|KA094459.1|	c73477_g1_i6	72.88	118	32	0	1	118	880	763	3e-11	69.8
gi|401472727|gb|KA094461.1|	c73654_g1_i1	75.69	687	167	0	3	689	1667	2353	1e-136	486
gi|401472729|gb|KA094463.1|	c90507_g1_i1	79.09	263	53	2	431	692	329	68	5e-56	219
gi|401472733|gb|KA094467.1|	c67692_g1_i5	70.35	344	102	0	405	748	1	344	7e-39	161
gi|401472744|gb|KA094478.1|	c70573_g1_i2	76.79	655	151	1	397	1051	792	139	1e-138	493
gi|401472745|gb|KA094479.1|	c72935_g1_i1	83.22	1043	172	3	49	1089	99	1140	0.0	1081
gi|401472748|gb|KA094482.1|	c72050_g2_i1	68.47	590	164	12	506	1084	3999	3421	8e-48	192
gi|401472750|gb|KA094484.1|	c61970_g2_i1	70.80	137	33	4	305	435	451	586	1e-06	55.4
gi|401472752|gb|KA094486.1|	c71666_g1_i1	79.17	288	60	0	206	493	437	150	1e-65	250
gi|401472754|gb|KA094488.1|	c57354_g1_i2	74.19	155	40	0	469	623	711	557	2e-20	100
gi|401472758|gb|KA094492.1|	c73730_g1_i1	70.20	765	203	11	386	1137	459	1211	5e-88	325
gi|401472762|gb|KA094496.1|	c69145_g1_i1	73.64	129	34	0	923	1051	797	669	3e-14	80.6
gi|401472768|gb|KA094502.1|	c68359_g1_i1	77.50	631	142	0	206	836	790	160	5e-140	499
gi|401472769|gb|KA094503.1|	c68171_g1_i1	77.50	511	115	0	989	1499	607	97	3e-111	403
gi|401472781|gb|KA094515.1|	c72385_g1_i4	65.37	846	283	8	413	1254	403	1242	2e-43	178
gi|401472789|gb|KA094523.1|	c73485_g2_i1	74.78	781	195	2	1	780	1719	940	1e-144	513
gi|401472795|gb|KA094529.1|	c72190_g2_i1	70.69	679	199	0	4	682	898	220	8e-89	327
gi|401472798|gb|KA094532.1|	c64153_g1_i1	68.08	520	141	8	885	1401	604	107	7e-43	176
gi|401472804|gb|KA094538.1|	c68813_g1_i4	71.14	1140	325	3	1	1136	816	1955	1e-159	563
gi|401472815|gb|KA094549.1|	c72513_g1_i3	66.44	730	239	4	250	974	83	811	5e-50	199
gi|401472817|gb|KA094551.1|	c72788_g1_i6	79.23	881	182	1	75	954	202	1082	0.0	760
gi|401472819|gb|KA094553.1|	c73924_g1_i5	66.90	290	96	0	293	582	2504	2793	1e-17	91.5
gi|401472825|gb|KA094559.1|	c71922_g1_i1	81.77	181	33	0	8	188	3561	3381	1e-43	178
gi|401472841|gb|KA094575.1|	c70336_g1_i6	67.77	242	78	0	15	256	519	278	2e-16	86.0
gi|401472850|gb|KA094584.1|	c72100_g1_i3	74.90	263	64	2	394	655	691	430	1e-41	170
gi|401472856|gb|KA094590.1|	c60836_g3_i4	68.60	207	65	0	631	837	505	711	2e-14	80.6
gi|401472859|gb|KA094593.1|	c36262_g1_i1	71.93	367	103	0	402	768	3	369	1e-49	197
gi|401472863|gb|KA094597.1|	c70939_g1_i1	71.02	352	98	4	37	386	400	749	5e-39	161
gi|401472866|gb|KA094600.1|	c70191_g1_i5	74.17	120	31	0	411	530	2382	2501	2e-13	77.0
gi|401472871|gb|KA094605.1|	c43794_g1_i1	80.37	107	21	0	1	107	612	718	5e-20	98.7
gi|401472872|gb|KA094606.1|	c56934_g1_i2	71.40	549	154	3	761	1307	1100	553	1e-71	271
gi|401472876|gb|KA094610.1|	c74351_g1_i1	75.63	119	29	0	394	512	1255	1137	1e-15	84.2
gi|401472877|gb|KA094611.1|	c68440_g1_i1	71.13	762	192	13	664	1411	819	1566	6e-95	349
gi|401472883|gb|KA094617.1|	c57991_g1_i1	71.41	661	179	3	331	986	662	7	4e-91	336
gi|401472885|gb|KA094619.1|	c70147_g1_i3	79.93	827	160	3	309	1130	1753	928	0.0	735
gi|401472890|gb|KA094624.1|	c73636_g4_i4	76.58	333	72	2	73	402	793	1122	1e-64	246
gi|401472895|gb|KA094629.1|	c70945_g1_i1	70.30	165	49	0	856	1020	756	920	4e-13	77.0
gi|401472898|gb|KA094632.1|	c68524_g1_i5	78.19	321	67	2	590	910	543	226	1e-67	257
gi|401472913|gb|KA094647.1|	c59439_g1_i1	79.60	397	79	2	207	603	10	404	9e-94	343
gi|401472921|gb|KA094655.1|	c72296_g1_i6	77.03	74	17	0	39	112	1478	1551	2e-07	57.2
gi|401472925|gb|KA094659.1|	c72713_g1_i4	74.02	281	73	0	390	670	561	281	8e-44	178
gi|401472926|gb|KA094660.1|	c72336_g1_i3	76.50	532	123	2	590	1120	67	597	4e-107	389
gi|401472927|gb|KA094661.1|	c69579_g1_i2	80.55	1013	188	5	242	1252	807	1812	0.0	924
gi|401472932|gb|KA094666.1|	c68758_g2_i1	78.99	376	79	0	1	376	581	206	2e-87	322
gi|401472935|gb|KA094669.1|	c75002_g1_i1	73.30	176	47	0	237	412	592	767	7e-22	105
gi|401472937|gb|KA094671.1|	c71071_g2_i15	84.48	58	9	0	1	58	238	295	8e-10	64.4
gi|401472939|gb|KA094673.1|	c71171_g1_i2	65.52	757	242	10	577	1322	1344	596	2e-38	161
gi|401472948|gb|KA094682.1|	c61756_g1_i4	74.80	619	156	0	1	619	476	1094	6e-115	414
gi|401472955|gb|KA094689.1|	c3104_g1_i1	73.66	543	136	3	68	608	894	357	1e-88	327
gi|401472957|gb|KA094691.1|	c60818_g1_i1	74.80	369	91	1	155	521	139	507	5e-64	244
gi|401472959|gb|KA094693.1|	c71552_g1_i1	71.31	359	98	4	3	359	1771	2126	7e-42	170
gi|401472967|gb|KA094701.1|	c63540_g1_i2	70.18	218	65	0	144	361	220	437	2e-20	100
gi|401472971|gb|KA094705.1|	c70476_g1_i3	75.36	276	66	2	363	637	966	692	5e-46	185
gi|401472977|gb|KA094711.1|	c61577_g1_i1	71.52	316	81	4	145	454	1194	882	2e-36	154
gi|401472979|gb|KA094713.1|	c68575_g2_i1	73.64	349	92	0	57	405	451	799	2e-55	215
gi|401472980|gb|KA094714.1|	c74044_g1_i1	73.33	105	28	0	1023	1127	3732	3628	2e-09	64.4
gi|401473003|gb|KA094737.1|	c71490_g1_i3	82.01	906	155	4	6	907	1106	205	0.0	888
gi|401473007|gb|KA094741.1|	c55761_g1_i1	77.22	79	16	2	450	527	475	398	9e-07	55.4
gi|401473018|gb|KA094752.1|	c69226_g1_i1	78.95	765	161	0	64	828	81	845	0.0	654
gi|401473024|gb|KA094758.1|	c70316_g1_i1	79.37	950	189	3	271	1215	262	1209	0.0	823
gi|401473035|gb|KA094769.1|	c72997_g1_i6	81.10	254	44	3	830	1083	413	662	7e-60	232
gi|401473036|gb|KA094770.1|	c71406_g1_i3	71.18	930	254	8	35	958	987	66	2e-124	446
gi|401473037|gb|KA094771.1|	c73013_g1_i4	76.31	325	77	0	1	325	540	864	2e-62	239
gi|401473040|gb|KA094774.1|	c70647_g1_i7	71.15	506	146	0	449	954	904	399	8e-67	255
gi|401473041|gb|KA094775.1|	c71909_g1_i1	75.88	340	82	0	274	613	842	503	6e-64	244
gi|401473043|gb|KA094777.1|	c69950_g2_i7	78.06	155	34	0	1	155	895	1049	2e-28	127
gi|401473044|gb|KA094778.1|	c73702_g5_i1	77.93	213	47	0	560	772	282	494	5e-42	172
gi|401473045|gb|KA094779.1|	c17815_g1_i1	64.87	353	120	4	134	484	37	387	4e-09	64.4
gi|401473046|gb|KA094780.1|	c55959_g2_i2	74.59	122	31	0	719	840	308	429	3e-14	80.6
gi|401473048|gb|KA094782.1|	c73912_g1_i2	67.92	240	77	0	61	300	2131	2370	2e-16	86.0
gi|401473054|gb|KA094788.1|	c56456_g1_i2	67.66	269	75	1	502	770	1207	951	2e-20	100
gi|401473065|gb|KA094799.1|	c67774_g1_i4	79.47	151	27	2	218	366	1	149	9e-29	127
gi|401473068|gb|KA094802.1|	c73517_g1_i3	79.26	376	74	2	68	441	4392	4019	2e-87	322
gi|401473069|gb|KA094803.1|	c60532_g1_i1	74.74	95	24	0	976	1070	333	427	2e-09	64.4
gi|401473070|gb|KA094804.1|	c57729_g1_i1	79.34	121	25	0	6	126	123	3	4e-22	105
gi|401473083|gb|KA094817.1|	c74212_g1_i2	77.90	267	59	0	106	372	2037	1771	6e-55	215
gi|401473089|gb|KA094823.1|	c73372_g1_i8	66.35	208	70	0	5	212	598	805	1e-08	60.8
gi|401473090|gb|KA094824.1|	c70691_g2_i1	76.67	90	21	0	487	576	228	317	1e-10	68.0
gi|401473092|gb|KA094826.1|	c72848_g1_i6	68.28	413	113	10	106	509	894	491	5e-28	125
gi|401473094|gb|KA094828.1|	c68448_g1_i2	77.78	171	38	0	81	251	100	270	1e-31	138
gi|401473118|gb|KA094852.1|	c73241_g1_i11	69.61	408	103	9	685	1080	3042	3440	7e-37	156
gi|401473119|gb|KA094853.1|	c60465_g1_i1	75.59	467	110	2	36	500	467	3	1e-87	324
gi|401473120|gb|KA094854.1|	c71199_g2_i1	73.51	502	129	2	146	645	1091	592	1e-80	300
gi|401473129|gb|KA094863.1|	c70919_g1_i5	82.29	175	31	0	117	291	140	314	2e-43	176
gi|401473134|gb|KA094868.1|	c70006_g2_i5	78.21	390	85	0	30	419	648	1037	1e-86	320
gi|401473140|gb|KA094874.1|	c67745_g1_i1	72.70	304	79	4	245	547	471	771	3e-38	159
gi|401473144|gb|KA094878.1|	c44509_g1_i1	74.28	276	64	4	350	621	284	12	2e-40	167
gi|401473145|gb|KA094879.1|	c73880_g1_i4	81.41	156	29	0	261	416	828	673	7e-36	150
gi|401473148|gb|KA094882.1|	c72320_g2_i1	72.83	541	144	3	85	623	1135	1674	3e-81	302
gi|401473153|gb|KA094887.1|	c60790_g2_i1	71.30	230	66	0	2	231	230	1	1e-25	118
gi|401473157|gb|KA094891.1|	c74323_g1_i1	66.61	1147	334	19	5	1122	977	2103	6e-81	302
gi|401473159|gb|KA094893.1|	c53670_g1_i1	71.64	201	57	0	146	346	1090	890	2e-22	105
gi|401473163|gb|KA094897.1|	c69063_g1_i6	75.13	398	99	0	538	935	626	229	8e-72	271
gi|401473167|gb|KA094901.1|	c73889_g2_i9	75.52	335	56	7	187	496	534	867	2e-58	226
gi|401473169|gb|KA094903.1|	c72699_g1_i1	75.68	74	18	0	164	237	2341	2414	1e-06	53.6
gi|401473174|gb|KA094908.1|	c73729_g1_i5	77.53	267	54	2	171	434	3828	3565	3e-53	208
gi|401473186|gb|KA094920.1|	c14400_g1_i1	100.00	29	0	0	179	207	35	7	3e-06	53.6
gi|401473191|gb|KA094925.1|	c74289_g2_i2	79.19	591	118	5	151	740	3136	2550	2e-138	493
gi|401473214|gb|KA094948.1|	c65490_g1_i1	67.51	591	169	10	241	818	749	169	7e-43	176
gi|401473216|gb|KA094950.1|	c51720_g1_i1	82.01	1162	198	10	3	1156	1524	366	0.0	1121
gi|401473218|gb|KA094952.1|	c66871_g2_i1	79.10	67	14	0	38	104	487	553	6e-08	59.0
gi|401473220|gb|KA094954.1|	c68062_g2_i1	80.70	171	33	0	151	321	234	64	2e-38	159
gi|401473223|gb|KA094957.1|	c67667_g2_i1	65.43	431	143	2	42	472	264	688	6e-21	102
gi|401473225|gb|KA094959.1|	c72184_g1_i1	76.24	282	67	0	12	293	1765	2046	2e-52	206
gi|401473234|gb|KA094968.1|	c54161_g1_i2	68.64	491	148	2	202	689	533	46	6e-47	188
gi|401473238|gb|KA094972.1|	c71236_g1_i2	73.24	598	153	7	1	594	887	293	2e-90	333
gi|401473239|gb|KA094973.1|	c74379_g1_i1	75.64	78	19	0	38	115	3145	3222	7e-07	55.4
gi|401473245|gb|KA094979.1|	c73923_g1_i4	71.15	312	89	1	57	367	1155	1466	2e-36	154
gi|401473249|gb|KA094983.1|	c61895_g1_i1	68.18	352	104	8	106	452	808	460	6e-21	102
gi|401473251|gb|KA094985.1|	c72700_g1_i3	79.84	129	26	0	3	131	275	147	2e-25	116
gi|401473266|gb|KA095000.1|	c71821_g1_i2	75.49	412	101	0	47	458	2173	1762	1e-76	288
gi|401473269|gb|KA095003.1|	c61413_g1_i2	67.96	362	101	9	6	360	419	66	2e-21	104
gi|401473271|gb|KA095005.1|	c61673_g1_i1	71.21	198	45	3	572	757	262	65	9e-20	98.7
gi|401473272|gb|KA095006.1|	c74257_g2_i1	78.08	698	153	0	4	701	1520	2217	1e-161	569
gi|401473273|gb|KA095007.1|	c68581_g1_i1	70.13	231	67	2	50	279	534	305	3e-20	98.7
gi|401473274|gb|KA095008.1|	c70336_g1_i2	75.00	108	27	0	3	110	726	833	3e-12	73.4
gi|401473275|gb|KA095009.1|	c68669_g1_i1	79.17	72	15	0	254	325	469	398	5e-09	62.6
gi|401473276|gb|KA095010.1|	c72265_g4_i1	81.36	59	11	0	365	423	346	404	5e-07	57.2
gi|401473285|gb|KA095019.1|	c68758_g2_i1	73.00	563	149	3	2	562	562	1123	2e-86	320
gi|401473287|gb|KA095021.1|	c72334_g1_i1	81.94	515	93	0	52	566	1489	2003	1e-143	509
gi|401473293|gb|KA095027.1|	c74384_g2_i1	78.92	408	83	1	1146	1550	924	1331	2e-94	347
gi|401473299|gb|KA095033.1|	c44816_g1_i1	65.89	387	98	13	703	1082	2	361	1e-12	75.2
gi|401473304|gb|KA095038.1|	c73017_g1_i2	74.68	873	217	4	1017	1887	1143	273	2e-159	563
gi|401473305|gb|KA095039.1|	c56184_g2_i1	67.30	367	120	0	294	660	491	125	6e-27	122
gi|401473312|gb|KA095046.1|	c72982_g2_i8	67.80	410	104	13	25	414	1294	893	7e-24	111
gi|401473314|gb|KA095048.1|	c71770_g1_i3	74.11	649	163	3	5	652	1164	520	5e-112	405
gi|401473318|gb|KA095052.1|	c32592_g1_i1	79.42	243	50	0	908	1150	938	696	2e-54	214
gi|401473319|gb|KA095053.1|	c32592_g1_i1	81.35	311	58	0	1	311	688	378	5e-81	300
gi|401473322|gb|KA095056.1|	c72331_g1_i5	72.73	198	46	2	206	399	218	411	2e-24	113
gi|401473330|gb|KA095064.1|	c72460_g1_i4	71.63	564	160	0	251	814	1295	732	2e-79	297
gi|401473332|gb|KA095066.1|	c67079_g1_i1	69.70	594	174	4	1	591	221	811	6e-65	248
gi|401473333|gb|KA095067.1|	c68714_g1_i1	74.89	454	114	0	296	749	76	529	3e-82	306
gi|401473337|gb|KA095071.1|	c50461_g1_i1	67.92	399	108	6	6	400	887	505	1e-30	134
gi|401473339|gb|KA095073.1|	c69259_g2_i1	76.27	590	139	1	5	593	764	175	1e-119	430
gi|401473342|gb|KA095076.1|	c71415_g4_i1	76.86	242	56	0	520	761	644	403	6e-46	185
gi|401473346|gb|KA095080.1|	c68035_g1_i1	79.12	838	172	2	119	953	2180	3017	0.0	717
gi|401473347|gb|KA095081.1|	c70849_g2_i1	74.80	496	119	5	29	522	915	424	4e-85	315
gi|401473352|gb|KA095086.1|	c63804_g1_i1	75.18	423	105	0	1	423	1956	2378	1e-77	289
gi|401473355|gb|KA095089.1|	c67478_g2_i1	76.83	82	19	0	387	468	704	623	3e-09	62.6
gi|401473358|gb|KA095092.1|	c69037_g1_i2	70.58	503	136	6	296	792	498	2	1e-57	224
gi|401473370|gb|KA095104.1|	c70903_g1_i1	79.42	520	104	3	15	533	520	3	6e-124	444
gi|401473372|gb|KA095106.1|	c73274_g1_i8	70.41	1041	273	16	475	1497	2564	1541	8e-125	448
gi|401473373|gb|KA095107.1|	c71452_g1_i4	70.77	195	55	2	908	1101	358	165	2e-16	87.8
gi|401473374|gb|KA095108.1|	c73194_g1_i9	64.91	379	118	6	224	595	906	536	2e-11	71.6
gi|401473381|gb|KA095115.1|	c91738_g1_i1	74.29	140	35	1	137	275	415	276	9e-17	87.8
gi|401473389|gb|KA095123.1|	c70482_g3_i1	73.26	430	108	4	223	647	294	721	2e-64	246
gi|401473393|gb|KA095127.1|	c60398_g1_i1	74.13	143	37	0	554	696	116	258	1e-17	91.5
gi|401473396|gb|KA095130.1|	c73306_g1_i5	77.06	715	139	14	1	704	1122	1822	1e-143	509
gi|401473405|gb|KA095139.1|	c71385_g3_i1	73.61	576	144	6	557	1131	510	1078	9e-91	334
gi|401473406|gb|KA095140.1|	c57907_g1_i3	84.97	173	26	0	1	173	590	762	4e-49	196
gi|401473415|gb|KA095149.1|	c64594_g1_i1	81.48	54	10	0	31	84	621	674	2e-06	53.6
gi|401473416|gb|KA095150.1|	c69782_g2_i2	74.46	278	71	0	226	503	68	345	1e-44	181
gi|401473419|gb|KA095153.1|	c58760_g1_i3	94.29	35	2	0	123	157	65	99	6e-07	55.4
gi|401473428|gb|KA095162.1|	c73351_g1_i11	83.25	191	30	2	916	1106	683	495	2e-48	194
gi|401473430|gb|KA095164.1|	c69058_g1_i1	67.10	459	134	9	184	635	881	433	6e-27	122
gi|401473431|gb|KA095165.1|	c71260_g1_i1	73.55	155	40	1	307	461	1040	887	7e-18	91.5
gi|401473433|gb|KA095167.1|	c15675_g1_i1	77.60	616	135	3	108	721	654	40	2e-134	479
gi|401473434|gb|KA095168.1|	c74120_g1_i1	79.10	708	118	5	1	678	2806	3513	4e-175	614
gi|401473435|gb|KA095169.1|	c74120_g1_i6	79.49	312	64	0	1	312	635	324	2e-73	275
gi|401473449|gb|KA095183.1|	c81735_g1_i1	72.19	169	39	6	163	329	172	334	3e-12	73.4
gi|401473450|gb|KA095184.1|	c65037_g1_i2	74.52	416	101	3	368	782	308	719	1e-69	264
gi|401473458|gb|KA095192.1|	c68128_g1_i1	82.88	111	19	0	245	355	597	707	4e-25	114
gi|401473460|gb|KA095194.1|	c35683_g1_i1	76.73	275	64	0	80	354	1	275	4e-53	208
gi|401473463|gb|KA095197.1|	c73446_g1_i3	75.76	557	135	0	405	961	1590	1034	2e-109	396
gi|401473464|gb|KA095198.1|	c24718_g1_i1	80.91	351	67	0	19	369	379	29	9e-90	331
gi|401473467|gb|KA095201.1|	c61221_g1_i1	73.77	408	107	0	653	1060	408	1	4e-66	253
gi|401473472|gb|KA095206.1|	c65557_g1_i1	71.45	725	201	4	199	920	33	754	5e-99	361
gi|401473475|gb|KA095209.1|	c73880_g1_i5	75.52	768	185	1	1	765	842	1609	9e-152	536
gi|401473479|gb|KA095213.1|	c54207_g1_i1	77.78	171	37	1	18	188	747	916	9e-31	134
gi|401473482|gb|KA095216.1|	c70452_g2_i1	69.65	257	56	6	292	537	355	110	4e-22	105
gi|401473485|gb|KA095219.1|	c72114_g1_i1	75.23	218	46	4	179	392	170	383	2e-32	140
gi|401473489|gb|KA095223.1|	c20100_g1_i1	77.89	95	21	0	133	227	108	202	4e-13	77.0
gi|401473490|gb|KA095224.1|	c60871_g1_i2	76.13	331	79	0	270	600	618	288	8e-63	241
gi|401473494|gb|KA095228.1|	c66552_g2_i1	69.78	268	81	0	41	308	420	153	8e-26	118
gi|401473497|gb|KA095231.1|	c58898_g2_i3	75.09	554	138	0	1	554	918	1471	4e-104	378
gi|401473500|gb|KA095234.1|	c41793_g1_i1	72.22	504	134	2	163	663	1	501	7e-73	275
gi|401473503|gb|KA095237.1|	c73215_g1_i2	75.06	437	106	1	1	437	560	127	4e-79	295
gi|401473508|gb|KA095242.1|	c65262_g1_i2	79.14	441	92	0	511	951	957	1397	9e-105	381
gi|401473515|gb|KA095249.1|	c76080_g1_i1	72.86	199	54	0	94	292	333	135	2e-25	116
gi|401473517|gb|KA095251.1|	c69941_g3_i4	75.58	86	21	0	475	560	509	594	2e-08	60.8
gi|401473522|gb|KA095256.1|	c71468_g3_i1	69.31	642	152	13	68	673	1087	455	1e-65	251
gi|401473523|gb|KA095257.1|	c69914_g2_i1	73.62	614	152	5	242	847	1309	698	2e-99	363
gi|401473524|gb|KA095258.1|	c72167_g1_i8	86.43	199	17	8	28	223	492	683	6e-54	212
gi|401473525|gb|KA095259.1|	c36330_g1_i1	85.82	134	19	0	901	1034	228	361	4e-37	156
gi|401473526|gb|KA095260.1|	c68863_g1_i1	78.10	452	99	0	1	452	205	656	2e-101	369
gi|401473527|gb|KA095261.1|	c71537_g1_i2	77.82	1028	224	2	49	1075	1706	682	0.0	821
gi|401473530|gb|KA095264.1|	c73304_g2_i2	81.95	338	61	0	1	338	780	1117	2e-91	334
gi|401473531|gb|KA095265.1|	c73257_g2_i2	75.28	360	88	1	899	1257	1430	1071	1e-63	244
gi|401473542|gb|KA095276.1|	c71981_g4_i1	75.85	969	205	19	178	1127	570	1528	0.0	636
gi|401473553|gb|KA095287.1|	c79108_g1_i1	73.48	230	56	5	1164	1391	231	5	1e-26	122
gi|401473559|gb|KA095293.1|	c72947_g1_i1	76.83	164	38	0	515	678	305	468	5e-28	125
gi|401473563|gb|KA095297.1|	c71313_g2_i1	83.03	165	27	1	7	171	503	666	5e-41	168
gi|401473567|gb|KA095301.1|	c73105_g4_i6	70.43	798	187	16	71	839	346	1123	1e-94	347
gi|401473569|gb|KA095303.1|	c70612_g1_i2	71.20	309	80	4	33	332	688	996	2e-34	147
gi|401473573|gb|KA095307.1|	c71043_g1_i3	73.85	956	235	14	7	960	1582	640	2e-155	549
gi|401473588|gb|KA095322.1|	c73333_g1_i2	82.07	937	168	0	1	937	3594	4530	0.0	933
gi|401473592|gb|KA095326.1|	c72695_g1_i8	71.58	285	79	2	266	549	2555	2272	9e-33	141
gi|401473593|gb|KA095327.1|	c65010_g1_i1	80.61	330	64	0	2	331	608	937	6e-83	307
gi|401473598|gb|KA095332.1|	c66204_g2_i2	67.49	406	127	3	536	937	42	446	7e-29	129
gi|401473600|gb|KA095334.1|	c90888_g1_i1	76.15	109	26	0	407	515	417	525	1e-14	80.6
gi|401473601|gb|KA095335.1|	c73652_g1_i1	79.93	269	44	4	3	263	1829	2095	6e-61	233
gi|401473604|gb|KA095338.1|	c72682_g4_i2	76.21	412	98	0	19	430	879	1290	2e-81	302
gi|401473612|gb|KA095346.1|	c64397_g1_i3	88.03	117	14	0	953	1069	731	615	7e-35	149
gi|401473617|gb|KA095351.1|	c65211_g1_i1	77.68	224	47	1	14	237	557	777	7e-44	178
gi|401473619|gb|KA095353.1|	c70202_g1_i2	66.24	696	207	12	766	1444	2244	1560	3e-40	167
gi|401473622|gb|KA095356.1|	c73670_g1_i1	80.83	673	126	1	1	673	1175	506	5e-180	630
gi|401473626|gb|KA095360.1|	c73726_g4_i1	85.14	74	11	0	74	147	2029	1956	2e-15	84.2
gi|401473631|gb|KA095365.1|	c73114_g1_i2	78.67	75	12	2	54	126	910	982	5e-08	59.0
gi|401473636|gb|KA095370.1|	c73322_g1_i12	71.28	188	54	0	707	894	1088	901	3e-19	96.9
gi|401473642|gb|KA095376.1|	c72151_g4_i2	76.51	413	94	2	1	413	772	363	3e-81	302
gi|401473645|gb|KA095379.1|	c71152_g1_i1	78.85	279	57	2	1296	1573	1186	909	4e-59	230
gi|401473651|gb|KA095385.1|	c70584_g3_i1	80.56	72	14	0	1	72	139	210	6e-11	68.0
gi|401473653|gb|KA095387.1|	c72902_g1_i2	70.75	147	36	3	253	397	1815	1956	4e-09	64.4
gi|401473660|gb|KA095394.1|	c73779_g2_i1	82.96	1033	175	1	197	1228	1646	614	0.0	1067
gi|401473671|gb|KA095405.1|	c2994_g1_i1	66.67	234	56	8	456	689	57	268	3e-07	57.2
gi|401473681|gb|KA095415.1|	c71228_g3_i1	78.50	428	92	0	1	428	578	151	3e-98	358
gi|401473687|gb|KA095421.1|	c70120_g1_i1	69.25	530	146	10	285	808	1760	1242	6e-48	192
gi|401473688|gb|KA095422.1|	c67440_g2_i1	75.78	611	135	9	31	638	318	918	1e-112	407
gi|401473695|gb|KA095429.1|	c71278_g1_i6	72.95	122	29	4	1220	1340	668	550	4e-07	57.2
gi|401473696|gb|KA095430.1|	c63006_g1_i1	70.91	832	222	16	168	993	104	921	2e-97	356
gi|401473702|gb|KA095436.1|	c61848_g1_i2	77.86	131	29	0	198	328	666	536	3e-22	105
gi|401473714|gb|KA095448.1|	c71476_g1_i1	72.41	145	40	0	429	573	68	212	7e-15	82.4
gi|401473719|gb|KA095453.1|	c53427_g1_i1	78.45	116	24	1	647	761	133	18	4e-18	93.3
gi|401473725|gb|KA095459.1|	c65526_g1_i1	69.00	229	51	7	158	376	94	312	4e-14	80.6
gi|401473729|gb|KA095463.1|	c73948_g1_i5	67.76	152	49	0	546	697	528	679	3e-06	53.6
gi|401473731|gb|KA095465.1|	c66110_g1_i1	85.93	327	44	2	1717	2042	3386	3711	5e-103	376
gi|401473732|gb|KA095466.1|	c60584_g1_i1	73.44	448	108	5	87	528	611	169	2e-68	259
gi|401473735|gb|KA095469.1|	c47254_g1_i1	78.46	65	13	1	16	79	146	82	5e-06	51.8
gi|401473736|gb|KA095470.1|	c70539_g2_i6	75.93	295	67	4	54	346	104	396	1e-49	197
gi|401473738|gb|KA095472.1|	c69590_g1_i1	70.62	548	159	2	230	775	638	91	5e-67	255
gi|401473739|gb|KA095473.1|	c39274_g1_i1	71.65	321	91	0	458	778	331	11	8e-41	168
gi|401473741|gb|KA095475.1|	c71173_g1_i8	78.21	468	100	2	1	467	310	776	3e-104	378
gi|401473751|gb|KA095485.1|	c10436_g1_i1	81.36	59	11	0	1	59	527	585	1e-07	57.2
gi|401473752|gb|KA095486.1|	c15282_g1_i1	77.60	183	38	1	21	203	294	473	2e-33	143
gi|401473753|gb|KA095487.1|	c74203_g3_i2	77.65	85	19	0	1	85	435	351	8e-11	68.0
gi|401473755|gb|KA095489.1|	c71080_g1_i2	74.42	129	30	3	405	531	459	586	2e-12	73.4
gi|401473762|gb|KA095496.1|	c59356_g1_i2	77.48	111	24	1	976	1086	92	201	3e-15	84.2
gi|401473763|gb|KA095497.1|	c71920_g2_i2	77.14	713	154	5	428	1136	2126	1419	1e-151	536
gi|401473764|gb|KA095498.1|	c65428_g1_i1	68.96	699	207	4	622	1315	232	925	4e-72	273
gi|401473765|gb|KA095499.1|	c17093_g1_i1	72.67	333	91	0	589	921	784	452	3e-47	190
gi|401473767|gb|KA095501.1|	c58837_g1_i1	71.47	389	111	0	430	818	391	3	9e-51	201
gi|401473769|gb|KA095503.1|	c59768_g1_i2	78.81	118	23	2	254	370	547	431	3e-18	93.3
gi|401473771|gb|KA095505.1|	c73372_g1_i8	87.76	49	6	0	297	345	264	312	4e-09	62.6
gi|401473773|gb|KA095507.1|	c62544_g1_i1	75.44	281	69	0	1	281	281	1	5e-49	196
gi|401473774|gb|KA095508.1|	c72293_g1_i1	78.24	864	183	5	114	977	968	1826	0.0	693
gi|401473775|gb|KA095509.1|	c50303_g1_i1	72.97	111	30	0	530	640	136	26	6e-10	66.2
gi|401473783|gb|KA095517.1|	c69091_g1_i2	75.40	248	60	1	432	679	249	495	4e-41	168
gi|401473791|gb|KA095525.1|	c63320_g1_i1	77.40	177	36	2	331	503	558	382	7e-31	134
gi|401473799|gb|KA095533.1|	c42833_g1_i3	68.99	632	176	14	87	710	1393	774	4e-54	212
gi|401473810|gb|KA095544.1|	c71317_g1_i7	66.99	412	127	7	66	472	1070	663	2e-22	107
gi|401473819|gb|KA095553.1|	c67788_g2_i1	72.43	341	94	0	765	1105	93	433	1e-47	192
gi|401473820|gb|KA095554.1|	c73718_g1_i3	77.88	312	68	1	3	313	1439	1750	5e-65	248
gi|401473826|gb|KA095560.1|	c70496_g1_i2	85.00	60	8	1	365	423	285	226	1e-09	64.4
gi|401473828|gb|KA095562.1|	c71106_g1_i1	74.92	622	156	0	337	958	916	295	3e-116	419
gi|401473829|gb|KA095563.1|	c62240_g2_i4	75.93	162	38	1	296	456	345	184	4e-24	113
gi|401473837|gb|KA095571.1|	c67205_g2_i1	77.83	451	96	2	47	495	822	1270	3e-98	358
gi|401473841|gb|KA095575.1|	c54298_g1_i1	70.98	758	215	5	5	759	104	859	5e-98	358
gi|401473847|gb|KA095581.1|	c72771_g1_i1	71.87	391	107	3	744	1132	54	443	4e-50	199
gi|401473848|gb|KA095582.1|	c67636_g1_i2	68.25	567	155	15	170	729	731	1279	3e-40	167
gi|401473859|gb|KA095593.1|	c69077_g1_i3	76.14	306	67	3	2	304	919	1221	3e-55	215
[truncated: 8,155 more rows]
