# Supplementary material for: Transcriptomic analysis of a moderately growing subisolate Botryococcus braunii 779 (Chlorophyta) in response to nitrogen deprivation
Source: Biotechnol Biofuels. 2015 Aug 28;8:130. doi: 10.1186/s13068-015-0307-y (PMC4552190; doi:10.1186/s13068-015-0307-y)
Supplement: Additional file 6: — Tables S8–11. List of homologous ESTs between B. braunii Showa and other trains. [file 13068_2015_307_MOESM6_ESM.zip]

Archive with 4 entries (4 files):
- AddFile6_TableS10_779-Showa.txt
- AddFile6_TableS11_BOT88-Showa.txt
- AddFile6_TableS8_BOT22-Showa.txt
- AddFile6_TableS9_BOT70-Showa.txt
