# Supplementary material for: Transcriptomic analysis of a moderately growing subisolate Botryococcus braunii 779 (Chlorophyta) in response to nitrogen deprivation
Source: Biotechnol Biofuels. 2015 Aug 28;8:130. doi: 10.1186/s13068-015-0307-y (PMC4552190; doi:10.1186/s13068-015-0307-y)
Supplement: Additional file 6: — Tables S8–11. List of homologous ESTs between B. braunii Showa and other trains. [file 13068_2015_307_MOESM6_ESM.zip › AddFile6_TableS10_779-Showa.txt]

Query_id	Subject_id	%_identity	alignment_length	mismatches	gap_openings	Q.start	Q.end	S.start	S.end	e-value	bit_score
c2_g1_i1	gi|401486930|gb|KA108664.1|	71.71	304	78	4	1	300	229	528	4e-36	150
c39_g1_i1	gi|401492575|gb|KA114309.1|	66.90	426	122	10	259	680	737	327	5e-22	105
c46_g1_i1	gi|401802783|gb|KA659926.1|	77.19	798	176	4	573	1364	10	807	1e-172	607
c112_g1_i1	gi|401501870|gb|KA123604.1|	72.64	614	162	4	14	624	48	658	2e-92	338
c117_g1_i1	gi|401484705|gb|KA106439.1|	72.49	378	104	0	174	551	570	193	6e-55	214
c118_g1_i1	gi|401802875|gb|KA660018.1|	77.01	174	40	0	1	174	584	411	3e-31	134
c120_g1_i1	gi|401471361|gb|KA093095.1|	79.17	600	119	6	1	595	727	129	4e-140	497
c159_g1_i1	gi|401487245|gb|KA108979.1|	73.46	211	53	1	21	231	34	241	5e-29	127
c171_g1_i1	gi|401493878|gb|KA115612.1|	75.44	114	27	1	1	113	395	282	8e-14	77.0
c181_g1_i1	gi|401496095|gb|KA117829.1|	93.94	33	2	0	469	501	323	355	4e-06	51.8
c221_g1_i1	gi|401490673|gb|KA112407.1|	69.35	398	104	9	3	391	416	804	8e-34	143
c226_g1_i2	gi|401491900|gb|KA113634.1|	77.22	79	14	2	102	178	580	504	6e-08	57.2
c235_g1_i1	gi|401505228|gb|KA126962.1|	76.03	146	29	2	60	202	459	317	2e-21	102
c265_g1_i1	gi|401510758|gb|KA132492.1|	80.72	83	16	0	377	459	570	488	3e-14	78.8
c291_g1_i1	gi|401500154|gb|KA121888.1|	73.88	134	35	0	76	209	831	698	6e-16	84.2
c349_g1_i2	gi|401512009|gb|KA133743.1|	71.94	613	123	12	1	584	2504	3096	1e-86	320
c413_g1_i1	gi|401474778|gb|KA096512.1|	75.00	140	31	2	275	412	504	367	2e-17	89.7
c429_g1_i2	gi|401492401|gb|KA114135.1|	70.83	216	62	1	13	227	346	561	3e-21	102
c441_g1_i1	gi|401504410|gb|KA126144.1|	69.63	326	92	4	2	325	1220	900	4e-30	131
c477_g1_i1	gi|401501860|gb|KA123594.1|	73.70	327	86	0	20	346	328	2	1e-51	203
c489_g1_i1	gi|401468798|gb|KA090532.1|	71.31	122	35	0	330	451	78	199	3e-09	62.6
c504_g1_i1	gi|401476904|gb|KA098638.1|	75.00	116	24	3	565	679	315	204	2e-11	69.8
c670_g1_i1	gi|401471305|gb|KA093039.1|	75.29	259	57	4	1741	1994	552	296	3e-40	167
c715_g1_i1	gi|401468066|gb|KA089800.1|	68.92	222	69	0	53	274	580	359	1e-17	89.7
c742_g1_i1	gi|401478693|gb|KA100427.1|	71.53	137	39	0	333	469	944	808	4e-12	71.6
c866_g1_i1	gi|401493135|gb|KA114869.1|	70.33	209	60	2	248	455	300	507	6e-18	91.5
c880_g1_i1	gi|401475130|gb|KA096864.1|	71.64	275	70	5	296	564	712	440	2e-29	129
c888_g1_i1	gi|401491751|gb|KA113485.1|	77.68	112	25	0	98	209	1802	1691	1e-17	89.7
c973_g1_i1	gi|401489733|gb|KA111467.1|	91.67	36	3	0	201	236	1790	1755	2e-06	51.8
c1010_g1_i1	gi|401511954|gb|KA133688.1|	82.22	90	12	3	274	361	1890	1977	7e-15	80.6
c1048_g1_i1	gi|401478092|gb|KA099826.1|	85.53	76	10	1	268	343	61	135	4e-16	84.2
c1051_g1_i1	gi|401492129|gb|KA113863.1|	77.42	155	35	0	173	327	305	151	2e-27	122
c1061_g1_i1	gi|401476202|gb|KA097936.1|	74.87	187	42	3	63	247	217	400	1e-25	116
c1112_g1_i1	gi|401469265|gb|KA090999.1|	70.06	491	143	4	277	766	191	678	4e-53	208
c1118_g1_i1	gi|401469668|gb|KA091402.1|	79.21	101	21	0	375	475	1196	1096	1e-16	87.8
c1139_g1_i1	gi|401490911|gb|KA112645.1|	78.95	76	16	0	296	371	443	368	2e-10	66.2
c1158_g1_i1	gi|401476490|gb|KA098224.1|	70.85	223	58	4	162	381	239	457	3e-20	98.7
c1199_g1_i2	gi|401503014|gb|KA124748.1|	70.09	214	62	2	2	214	989	1201	5e-18	91.5
c1206_g1_i1	gi|401509244|gb|KA130978.1|	73.79	103	27	0	33	135	107	209	4e-10	64.4
c1220_g1_i1	gi|401501049|gb|KA122783.1|	74.77	111	28	0	518	628	246	356	4e-13	75.2
c1273_g1_i1	gi|401507920|gb|KA129654.1|	74.46	278	71	0	344	621	692	415	4e-45	181
c1295_g1_i1	gi|401480980|gb|KA102714.1|	73.26	172	40	4	105	275	609	775	3e-18	91.5
c1365_g1_i2	gi|401491300|gb|KA113034.1|	67.46	252	73	4	193	439	584	831	3e-13	75.2
c1420_g1_i1	gi|401490573|gb|KA112307.1|	68.12	229	68	2	159	385	646	421	8e-15	80.6
c1763_g1_i1	gi|401475988|gb|KA097722.1|	77.98	109	20	4	373	477	270	378	3e-13	75.2
c1779_g1_i1	gi|401490426|gb|KA112160.1|	83.97	131	21	0	104	234	137	7	2e-33	141
c1781_g1_i1	gi|401489657|gb|KA111391.1|	72.20	277	66	7	2	273	861	591	4e-30	131
c1858_g1_i1	gi|401486243|gb|KA107977.1|	70.49	244	71	1	121	363	326	83	1e-24	113
c2053_g1_i1	gi|401497507|gb|KA119241.1|	70.92	251	71	2	42	291	3	252	1e-25	116
c2081_g1_i1	gi|401470665|gb|KA092399.1|	74.76	103	26	0	248	350	751	853	1e-11	69.8
c2220_g1_i1	gi|401495484|gb|KA117218.1|	75.25	198	46	3	173	367	1210	1013	2e-28	125
c2245_g1_i2	gi|401487879|gb|KA109613.1|	68.37	471	137	5	146	609	474	9	1e-40	167
c2258_g1_i2	gi|401505157|gb|KA126891.1|	72.15	158	38	4	698	852	157	3	8e-13	75.2
c2274_g1_i1	gi|401503244|gb|KA124978.1|	86.08	79	9	2	239	315	343	421	4e-16	86.0
c2316_g1_i1	gi|401481499|gb|KA103233.1|	71.51	179	51	0	134	312	247	69	2e-18	93.3
c2330_g1_i1	gi|401507860|gb|KA129594.1|	75.48	310	75	1	47	355	15	324	6e-55	214
c2330_g2_i1	gi|401507861|gb|KA129595.1|	80.30	462	82	7	1	460	93	547	9e-111	399
c2331_g1_i1	gi|401495966|gb|KA117700.1|	70.29	680	181	10	72	741	1047	379	1e-77	289
c2338_g1_i1	gi|401496165|gb|KA117899.1|	70.92	392	108	4	28	416	872	484	3e-45	181
c2377_g1_i1	gi|401474091|gb|KA095825.1|	78.35	231	50	0	71	301	3	233	3e-48	192
c2415_g1_i1	gi|401502053|gb|KA123787.1|	70.97	124	33	1	24	147	602	482	5e-09	60.8
c2420_g1_i1	gi|401502296|gb|KA124030.1|	65.78	412	124	10	7	410	1057	655	2e-14	78.8
c2438_g1_i1	gi|401499037|gb|KA120771.1|	88.64	44	5	0	287	330	651	608	2e-07	57.2
c2441_g1_i1	gi|401500893|gb|KA122627.1|	84.51	71	11	0	188	258	644	574	3e-14	78.8
c2495_g1_i3	gi|401470086|gb|KA091820.1|	70.04	811	239	2	118	926	36	844	4e-99	361
c2552_g1_i1	gi|401497606|gb|KA119340.1|	71.61	391	108	2	6	396	929	1316	9e-51	199
c2558_g1_i1	gi|401484785|gb|KA106519.1|	66.04	268	91	0	283	550	351	84	1e-12	73.4
c2567_g1_i1	gi|401497665|gb|KA119399.1|	73.08	208	53	3	382	587	425	219	2e-24	113
c2585_g1_i1	gi|401476287|gb|KA098021.1|	93.02	43	3	0	593	635	713	755	8e-10	64.4
c2700_g1_i1	gi|401474927|gb|KA096661.1|	75.26	190	46	1	171	360	208	20	2e-28	127
c2821_g1_i1	gi|401505827|gb|KA127561.1|	75.00	80	20	0	286	365	25	104	2e-07	55.4
c2873_g1_i1	gi|401476757|gb|KA098491.1|	70.06	334	96	4	6	337	549	218	2e-32	138
c2910_g1_i1	gi|401493752|gb|KA115486.1|	70.22	225	65	2	28	251	948	725	1e-19	96.9
c2925_g1_i2	gi|401507825|gb|KA129559.1|	76.83	259	59	1	412	669	327	69	1e-48	194
c2950_g1_i1	gi|401468894|gb|KA090628.1|	83.16	570	91	3	1	566	2142	2710	3e-167	587
c2994_g1_i1	gi|401480606|gb|KA102340.1|	77.67	506	113	0	57	562	353	858	6e-112	403
c3046_g1_i1	gi|401488537|gb|KA110271.1|	76.60	94	21	1	60	153	229	321	5e-11	68.0
c3065_g1_i1	gi|401507124|gb|KA128858.1|	68.40	250	75	2	141	388	592	345	1e-17	89.7
c3092_g1_i1	gi|401511078|gb|KA132812.1|	81.63	381	69	1	228	607	5	385	1e-101	369
c3104_g1_i1	gi|401472955|gb|KA094689.1|	73.66	543	136	3	357	894	608	68	7e-89	327
c3111_g1_i1	gi|401479935|gb|KA101669.1|	66.77	316	89	9	3	307	404	94	3e-12	71.6
c3118_g1_i1	gi|401487760|gb|KA109494.1|	67.49	243	69	6	8	245	238	475	4e-10	64.4
c3168_g1_i1	gi|401506692|gb|KA128426.1|	76.47	85	20	0	1	85	83	167	7e-10	64.4
c3191_g1_i1	gi|401501887|gb|KA123621.1|	74.83	1192	290	9	339	1522	107	1296	0.0	765
c3218_g1_i1	gi|401480503|gb|KA102237.1|	73.28	116	29	2	4	118	513	627	2e-09	62.6
c3221_g1_i1	gi|401511932|gb|KA133666.1|	73.68	209	55	0	421	629	1014	806	2e-29	129
c3372_g1_i1	gi|401500391|gb|KA122125.1|	79.00	100	20	1	603	702	389	487	4e-15	82.4
c3373_g1_i1	gi|401486529|gb|KA108263.1|	82.46	57	10	0	378	434	522	578	3e-08	59.0
c3449_g1_i1	gi|401508172|gb|KA129906.1|	78.61	173	35	2	392	563	213	42	4e-32	138
c3449_g1_i2	gi|401508172|gb|KA129906.1|	78.61	173	35	2	343	514	213	42	4e-32	138
c3469_g1_i1	gi|401501663|gb|KA123397.1|	70.92	306	88	1	1	305	367	672	4e-35	147
c3542_g1_i1	gi|401470979|gb|KA092713.1|	77.29	295	63	4	154	446	160	452	1e-55	215
c3562_g1_i1	gi|401501697|gb|KA123431.1|	73.42	158	42	0	1	158	310	153	7e-20	96.9
c3592_g1_i1	gi|401506523|gb|KA128257.1|	71.52	453	125	4	6	456	289	739	4e-57	221
c3687_g1_i1	gi|401501577|gb|KA123311.1|	73.21	433	108	5	9	437	909	481	1e-63	242
c3690_g1_i1	gi|401471716|gb|KA093450.1|	70.05	197	57	2	108	303	747	552	2e-15	82.4
c3696_g1_i1	gi|401496702|gb|KA118436.1|	73.33	105	25	2	90	193	1050	1152	2e-07	57.2
c3709_g1_i1	gi|401495110|gb|KA116844.1|	82.00	100	18	0	269	368	426	525	6e-21	100
c3781_g1_i1	gi|401470891|gb|KA092625.1|	72.22	252	66	2	1	250	567	816	3e-31	134
c3938_g1_i1	gi|401485078|gb|KA106812.1|	70.48	376	111	0	25	400	1315	1690	3e-44	178
c3943_g1_i1	gi|401468961|gb|KA090695.1|	67.53	154	50	0	66	219	437	284	1e-06	53.6
c4012_g1_i1	gi|401481541|gb|KA103275.1|	70.28	249	60	5	109	350	1817	1576	3e-22	105
c4025_g1_i1	gi|401482828|gb|KA104562.1|	74.68	308	78	0	5	312	794	1101	2e-52	205
c4080_g1_i1	gi|401488714|gb|KA110448.1|	69.71	175	53	0	251	425	265	91	8e-14	77.0
c4110_g1_i1	gi|401480291|gb|KA102025.1|	73.38	263	66	2	37	297	271	11	3e-37	154
c4124_g1_i1	gi|401501529|gb|KA123263.1|	79.92	264	46	5	13	270	1359	1621	3e-57	221
c4180_g1_i1	gi|401503740|gb|KA125474.1|	71.34	328	93	1	70	396	117	444	2e-40	165
c4250_g1_i1	gi|401500040|gb|KA121774.1|	76.92	91	21	0	231	321	182	92	1e-11	69.8
c4295_g1_i1	gi|401492541|gb|KA114275.1|	73.03	178	42	3	32	206	721	895	7e-20	96.9
c4302_g1_i1	gi|401502949|gb|KA124683.1|	77.87	253	56	0	87	339	291	543	2e-52	205
c4304_g1_i1	gi|401500154|gb|KA121888.1|	72.39	134	37	0	128	261	698	831	4e-13	75.2
c4317_g1_i1	gi|401482379|gb|KA104113.1|	100.00	31	0	0	1	31	427	457	1e-07	57.2
c4399_g1_i1	gi|401469639|gb|KA091373.1|	68.27	312	97	2	1	311	1301	1611	2e-23	109
c4405_g1_i1	gi|401500307|gb|KA122041.1|	70.00	200	60	0	102	301	639	440	4e-18	91.5
c4490_g1_i1	gi|401468697|gb|KA090431.1|	72.20	295	78	3	16	308	337	629	2e-36	152
c4517_g1_i1	gi|401490121|gb|KA111855.1|	77.46	71	16	0	603	673	1840	1910	1e-07	57.2
c4517_g1_i2	gi|401490121|gb|KA111855.1|	77.46	71	16	0	589	659	1840	1910	1e-07	57.2
c4589_g1_i2	gi|401473416|gb|KA095150.1|	78.26	69	15	0	318	386	381	449	1e-07	57.2
c4646_g1_i1	gi|401476840|gb|KA098574.1|	70.45	247	59	5	48	287	363	124	8e-23	107
c4715_g1_i1	gi|401481951|gb|KA103685.1|	90.70	43	3	1	348	390	1893	1852	1e-07	57.2
c4716_g1_i1	gi|401502411|gb|KA124145.1|	68.50	419	125	3	6	418	1375	958	4e-37	154
c4720_g1_i1	gi|401489740|gb|KA111474.1|	74.76	424	105	2	26	447	1304	1727	3e-73	275
c4728_g1_i1	gi|401485811|gb|KA107545.1|	71.79	156	43	1	40	194	263	108	6e-15	80.6
c4755_g1_i1	gi|401474785|gb|KA096519.1|	78.57	84	18	0	84	167	1434	1351	6e-12	71.6
c4854_g1_i1	gi|401489227|gb|KA110961.1|	74.10	166	39	2	106	269	986	823	1e-20	100
c4858_g1_i1	gi|401495453|gb|KA117187.1|	74.92	303	76	0	279	581	391	89	5e-52	205
c4860_g1_i2	gi|401488079|gb|KA109813.1|	74.81	135	29	4	15	146	399	267	2e-13	77.0
c4876_g1_i1	gi|401480425|gb|KA102159.1|	70.87	206	60	0	68	273	152	357	2e-21	102
c5103_g1_i1	gi|401511914|gb|KA133648.1|	68.58	1130	332	11	1	1125	404	1515	3e-113	408
c5127_g1_i1	gi|401506132|gb|KA127866.1|	68.18	308	89	3	66	368	132	435	1e-23	109
c5318_g1_i1	gi|401497253|gb|KA118987.1|	74.68	158	39	1	27	184	160	4	2e-21	102
c5388_g1_i1	gi|401468661|gb|KA090395.1|	68.72	438	113	10	50	475	456	881	2e-35	149
c5423_g1_i1	gi|401489643|gb|KA111377.1|	75.69	255	62	0	1	255	2187	1933	4e-45	181
c5436_g1_i1	gi|401511064|gb|KA132798.1|	77.48	262	59	0	275	536	170	431	1e-52	206
c5471_g1_i1	gi|401471375|gb|KA093109.1|	70.34	472	138	2	363	833	37	507	9e-55	214
c5507_g1_i1	gi|401482086|gb|KA103820.1|	75.11	225	49	2	1	218	563	787	4e-36	150
c5512_g1_i2	gi|401492744|gb|KA114478.1|	79.84	124	22	2	275	396	321	199	3e-22	105
c5514_g1_i1	gi|401475033|gb|KA096767.1|	77.65	85	19	0	484	568	77	161	6e-11	68.0
c5529_g1_i1	gi|401501032|gb|KA122766.1|	79.81	213	43	0	139	351	235	23	4e-48	190
c5553_g1_i1	gi|401508889|gb|KA130623.1|	68.17	289	68	8	27	305	410	684	8e-19	93.3
c5632_g1_i1	gi|401489576|gb|KA111310.1|	75.93	378	89	2	295	671	658	282	5e-70	264
c5639_g1_i1	gi|401493335|gb|KA115069.1|	78.43	102	19	3	406	506	1083	984	4e-13	75.2
c5641_g1_i1	gi|401490204|gb|KA111938.1|	66.76	346	90	10	160	492	1070	737	7e-16	84.2
c5645_g1_i1	gi|401471605|gb|KA093339.1|	80.52	77	15	0	1	77	477	401	4e-12	71.6
c5698_g1_i1	gi|401479654|gb|KA101388.1|	81.41	382	70	1	1	382	17	397	1e-100	365
c5750_g1_i1	gi|401486504|gb|KA108238.1|	71.55	239	68	0	56	294	252	14	2e-28	125
c5852_g1_i1	gi|401473612|gb|KA095346.1|	89.25	93	10	0	726	818	954	1046	1e-27	123
c5898_g1_i1	gi|401479883|gb|KA101617.1|	71.79	117	30	3	38	152	131	16	3e-06	51.8
c5989_g1_i1	gi|401482018|gb|KA103752.1|	77.46	71	16	0	181	251	929	859	1e-07	57.2
c5999_g1_i1	gi|401495518|gb|KA117252.1|	71.20	125	28	3	44	163	217	338	8e-08	57.2
c6018_g1_i1	gi|401481638|gb|KA103372.1|	77.24	123	27	1	3	124	1439	1317	1e-18	93.3
c6027_g1_i1	gi|401476287|gb|KA098021.1|	94.44	36	2	0	501	536	712	747	1e-07	57.2
c6071_g1_i1	gi|401490751|gb|KA112485.1|	78.43	153	32	1	456	608	1202	1353	9e-28	123
c6145_g1_i1	gi|401491326|gb|KA113060.1|	72.22	540	148	2	244	782	55	593	6e-78	291
c6148_g1_i1	gi|401493632|gb|KA115366.1|	96.88	32	1	0	1	32	893	862	2e-06	53.6
c6186_g1_i1	gi|401482640|gb|KA104374.1|	82.65	219	37	1	134	351	81	299	3e-57	221
c6247_g1_i1	gi|401511431|gb|KA133165.1|	80.32	188	36	1	382	568	567	380	2e-41	168
c6259_g1_i1	gi|401468383|gb|KA090117.1|	72.13	122	34	0	10	131	1626	1747	6e-11	68.0
c6260_g1_i1	gi|401502793|gb|KA124527.1|	75.52	143	35	0	2	144	656	798	6e-21	100
c6268_g1_i1	gi|401505193|gb|KA126927.1|	71.70	106	30	0	555	660	339	444	1e-07	57.2
c6271_g1_i1	gi|401512009|gb|KA133743.1|	77.24	1845	389	13	559	2398	3096	1278	0.0	1404
c6302_g1_i1	gi|401503985|gb|KA125719.1|	69.19	198	55	3	15	209	305	111	3e-13	75.2
c6376_g1_i1	gi|401481549|gb|KA103283.1|	72.15	219	59	2	40	257	2125	2342	1e-24	113
c6394_g1_i1	gi|401486770|gb|KA108504.1|	74.41	383	98	0	26	408	6	388	6e-66	250
c6407_g1_i1	gi|401497066|gb|KA118800.1|	70.12	241	63	6	2	237	134	370	4e-18	91.5
c6434_g1_i1	gi|401469652|gb|KA091386.1|	76.40	89	21	0	150	238	1652	1564	2e-10	66.2
c6508_g1_i1	gi|401511318|gb|KA133052.1|	72.73	396	106	2	1	395	856	462	3e-57	221
c6605_g1_i1	gi|401493941|gb|KA115675.1|	76.13	222	50	1	133	354	299	517	7e-39	159
c6678_g1_i1	gi|401493369|gb|KA115103.1|	80.00	60	11	1	535	593	404	463	5e-06	51.8
c6679_g1_i1	gi|401467824|gb|KA089558.1|	69.04	436	125	10	37	464	1867	1434	3e-33	141
c6767_g1_i1	gi|401491887|gb|KA113621.1|	69.77	172	52	0	415	586	20	191	1e-13	77.0
c6840_g1_i1	gi|401487993|gb|KA109727.1|	71.82	291	81	1	2	292	408	119	9e-37	152
c6900_g1_i1	gi|401469745|gb|KA091479.1|	69.14	418	129	0	15	432	1612	1195	1e-42	172
c6923_g1_i1	gi|401475957|gb|KA097691.1|	79.17	576	120	0	15	590	1376	801	1e-140	499
c6924_g1_i1	gi|401482321|gb|KA104055.1|	80.70	57	11	0	1203	1259	397	453	3e-06	53.6
c6930_g1_i2	gi|401510758|gb|KA132492.1|	80.72	83	16	0	6	88	488	570	4e-14	78.8
c6954_g2_i1	gi|401472424|gb|KA094158.1|	67.05	261	82	4	35	293	1005	747	2e-11	69.8
c6960_g2_i1	gi|401489554|gb|KA111288.1|	80.73	1313	250	2	265	1574	300	1612	0.0	1222
c6995_g1_i1	gi|401474208|gb|KA095942.1|	76.62	77	13	2	294	368	582	655	9e-07	53.6
c7003_g2_i1	gi|401802891|gb|KA660034.1|	80.13	926	184	0	100	1025	943	18	0.0	841
c7017_g1_i1	gi|401476139|gb|KA097873.1|	75.14	173	40	3	1	171	831	660	6e-23	107
c7071_g1_i1	gi|401473891|gb|KA095625.1|	74.19	217	52	2	146	360	289	75	8e-31	134
c7077_g1_i1	gi|401503028|gb|KA124762.1|	73.70	346	75	11	38	368	1168	824	2e-45	181
c7093_g1_i1	gi|401503431|gb|KA125165.1|	69.85	272	80	2	1	271	690	420	6e-25	114
c7111_g1_i1	gi|401496824|gb|KA118558.1|	68.49	530	143	13	18	533	661	142	9e-41	167
c7113_g1_i1	gi|401488599|gb|KA110333.1|	67.91	187	60	0	214	400	312	126	4e-11	68.0
c7195_g1_i1	gi|401499972|gb|KA121706.1|	75.85	617	145	4	402	1018	792	180	2e-118	426
c7258_g1_i1	gi|401485617|gb|KA107351.1|	70.59	527	152	3	69	593	571	46	9e-63	241
c7305_g1_i1	gi|401492700|gb|KA114434.1|	75.45	167	41	0	79	245	620	454	2e-25	116
c7370_g1_i1	gi|401490064|gb|KA111798.1|	73.61	1076	266	8	3	1069	1440	374	0.0	641
c7389_g1_i1	gi|401500759|gb|KA122493.1|	82.80	93	16	0	1	93	889	981	7e-20	96.9
c7405_g1_i2	gi|401506752|gb|KA128486.1|	71.56	109	31	0	67	175	483	375	7e-08	57.2
c7406_g1_i1	gi|401496749|gb|KA118483.1|	73.23	381	88	10	195	564	653	276	2e-49	196
c7427_g1_i1	gi|401470031|gb|KA091765.1|	70.33	246	65	6	186	427	1160	919	3e-19	95.1
c7431_g1_i1	gi|401473897|gb|KA095631.1|	81.12	196	33	4	122	316	446	254	1e-42	172
c7439_g1_i1	gi|401468259|gb|KA089993.1|	75.24	307	64	4	17	320	306	9	2e-52	205
c7543_g1_i1	gi|401507198|gb|KA128932.1|	68.83	401	113	8	271	665	452	846	8e-31	134
c7543_g1_i2	gi|401507198|gb|KA128932.1|	68.07	404	117	8	160	557	449	846	4e-27	122
c7548_g1_i1	gi|401471006|gb|KA092740.1|	73.26	86	23	0	192	277	1032	947	3e-06	51.8
c7597_g1_i1	gi|401486748|gb|KA108482.1|	78.24	193	40	2	152	342	689	497	2e-36	152
c7600_g1_i1	gi|401468274|gb|KA090008.1|	70.49	305	86	4	5	307	697	395	8e-30	131
c7632_g1_i1	gi|401500249|gb|KA121983.1|	68.21	280	74	3	56	332	696	429	5e-22	104
c7641_g1_i1	gi|401493039|gb|KA114773.1|	77.50	160	36	0	35	194	121	280	4e-29	127
c7658_g1_i1	gi|401492945|gb|KA114679.1|	69.17	386	106	8	161	543	420	45	2e-31	136
c7665_g1_i1	gi|401511608|gb|KA133342.1|	85.42	48	7	0	259	306	433	480	2e-07	55.4
c7744_g1_i1	gi|401482586|gb|KA104320.1|	75.00	112	28	0	1	112	876	765	8e-14	77.0
c7846_g1_i1	gi|401505407|gb|KA127141.1|	79.83	233	46	1	21	252	204	436	2e-52	205
c7956_g1_i1	gi|401501557|gb|KA123291.1|	68.02	247	70	4	220	462	2252	2011	7e-15	80.6
c7974_g1_i1	gi|401489831|gb|KA111565.1|	86.67	45	6	0	414	458	1480	1436	3e-07	55.4
c8048_g1_i1	gi|401495846|gb|KA117580.1|	100.00	29	0	0	282	310	642	670	8e-07	53.6
c8086_g1_i1	gi|401493193|gb|KA114927.1|	70.49	305	90	0	15	319	223	527	2e-34	145
c8139_g1_i1	gi|401508690|gb|KA130424.1|	67.50	280	90	1	6	284	472	193	5e-18	91.5
c8149_g1_i1	gi|401468567|gb|KA090301.1|	73.49	83	22	0	151	233	1390	1308	4e-06	51.8
c8190_g1_i1	gi|401480706|gb|KA102440.1|	74.13	491	121	6	101	588	8	495	3e-78	291
c8202_g1_i1	gi|401489604|gb|KA111338.1|	72.22	306	82	2	2	306	1103	1406	6e-40	163
c8213_g1_i1	gi|401480281|gb|KA102015.1|	76.97	152	35	0	132	283	335	184	1e-25	116
c8356_g1_i1	gi|401496200|gb|KA117934.1|	72.14	140	34	3	183	320	386	522	3e-11	68.0
c8433_g1_i1	gi|401486056|gb|KA107790.1|	83.02	53	9	0	908	960	155	207	7e-07	55.4
c8700_g1_i1	gi|401501759|gb|KA123493.1|	71.79	358	98	3	33	389	556	201	9e-45	179
c8736_g1_i1	gi|401480157|gb|KA101891.1|	69.55	220	63	4	90	307	323	540	5e-15	80.6
c8776_g1_i1	gi|401504079|gb|KA125813.1|	73.71	407	97	6	298	698	58	460	8e-61	233
c8790_g1_i1	gi|401499846|gb|KA121580.1|	73.35	364	86	8	62	419	130	488	4e-49	194
c8886_g1_i1	gi|401499037|gb|KA120771.1|	92.11	38	2	1	205	242	644	608	3e-06	51.8
c8903_g1_i1	gi|401487382|gb|KA109116.1|	77.68	112	25	0	198	309	267	378	9e-18	89.7
c8956_g1_i1	gi|401504361|gb|KA126095.1|	72.11	441	121	1	1	441	1026	588	1e-62	239
c9114_g1_i1	gi|401490881|gb|KA112615.1|	73.13	294	75	3	220	509	1782	1489	3e-40	165
c9152_g1_i1	gi|401470129|gb|KA091863.1|	70.66	167	46	1	2	165	234	68	2e-14	78.8
c9169_g1_i1	gi|401475798|gb|KA097532.1|	69.69	320	94	3	117	434	491	809	2e-29	129
c9210_g1_i2	gi|401802776|gb|KA659919.1|	70.75	253	60	5	316	558	1219	1467	3e-24	113
c9260_g1_i2	gi|401492910|gb|KA114644.1|	69.12	489	131	15	1	482	538	63	2e-36	152
c9268_g1_i1	gi|401500812|gb|KA122546.1|	78.31	83	18	0	13	95	249	331	1e-11	69.8
c9276_g1_i1	gi|401479389|gb|KA101123.1|	74.32	148	38	0	201	348	524	377	7e-20	96.9
c9295_g1_i1	gi|401500783|gb|KA122517.1|	69.26	257	74	3	329	580	471	215	1e-20	100
c9302_g1_i1	gi|401475389|gb|KA097123.1|	68.22	258	82	0	234	491	101	358	1e-19	96.9
c9404_g1_i1	gi|401480929|gb|KA102663.1|	71.68	113	30	2	114	225	614	725	1e-06	53.6
c9540_g1_i1	gi|401486530|gb|KA108264.1|	80.70	57	11	0	336	392	359	415	1e-06	53.6
c9585_g1_i1	gi|401470563|gb|KA092297.1|	69.93	429	123	3	48	475	758	1181	3e-46	185
c9586_g1_i1	gi|401485741|gb|KA107475.1|	73.86	153	40	0	424	576	243	395	2e-19	96.9
c9588_g1_i1	gi|401495977|gb|KA117711.1|	75.49	253	52	5	38	283	520	271	5e-40	163
c9590_g1_i1	gi|401501623|gb|KA123357.1|	74.11	112	23	2	203	311	116	224	4e-11	68.0
c9699_g1_i1	gi|401468707|gb|KA090441.1|	69.63	214	57	5	17	226	772	563	3e-14	78.8
c9864_g1_i1	gi|401495619|gb|KA117353.1|	73.50	366	94	3	290	653	9	373	3e-54	212
c9904_g1_i1	gi|401468305|gb|KA090039.1|	73.39	109	29	0	365	473	434	542	2e-10	66.2
c9959_g1_i1	gi|401468340|gb|KA090074.1|	79.16	403	76	5	4	402	1288	890	7e-91	333
c9966_g1_i1	gi|401494382|gb|KA116116.1|	87.23	47	6	0	792	838	635	681	5e-08	59.0
c9992_g1_i2	gi|401485659|gb|KA107393.1|	69.82	381	105	7	250	625	391	16	1e-34	147
c9995_g1_i1	gi|401504589|gb|KA126323.1|	74.53	161	41	0	168	328	549	389	1e-22	105
c10025_g1_i1	gi|401497091|gb|KA118825.1|	73.15	108	29	0	15	122	253	360	4e-10	64.4
c10048_g1_i1	gi|401485955|gb|KA107689.1|	66.01	253	86	0	451	703	533	785	2e-11	69.8
c10193_g1_i1	gi|401507838|gb|KA129572.1|	64.39	337	116	2	226	560	163	497	3e-09	62.6
c10255_g1_i1	gi|401505416|gb|KA127150.1|	74.47	329	84	0	2	330	378	706	1e-55	215
c10276_g1_i1	gi|401490732|gb|KA112466.1|	68.37	196	56	2	142	334	284	476	3e-12	71.6
c10373_g1_i1	gi|401493135|gb|KA114869.1|	71.77	209	57	2	231	438	507	300	6e-22	104
c10375_g1_i1	gi|401475686|gb|KA097420.1|	72.04	211	55	2	14	222	629	421	1e-23	109
c10383_g1_i1	gi|401504348|gb|KA126082.1|	71.10	308	88	1	1	308	1131	825	3e-36	150
c10436_g1_i1	gi|401500453|gb|KA122187.1|	70.75	212	58	2	308	517	210	1	5e-20	98.7
c10478_g1_i1	gi|401489671|gb|KA111405.1|	78.02	91	20	0	265	355	155	245	3e-13	75.2
c10511_g1_i1	gi|401492114|gb|KA113848.1|	74.69	794	177	9	1	772	752	1543	3e-143	508
c10680_g1_i1	gi|401470541|gb|KA092275.1|	67.53	194	54	3	342	532	919	732	8e-09	60.8
c10683_g1_i1	gi|401471528|gb|KA093262.1|	76.97	343	79	0	1	343	155	497	9e-70	262
c10747_g1_i1	gi|401468627|gb|KA090361.1|	84.00	50	8	0	534	583	1020	971	5e-07	55.4
c10749_g1_i1	gi|401504103|gb|KA125837.1|	74.19	93	24	0	161	253	567	659	7e-09	60.8
c10756_g1_i1	gi|401802819|gb|KA659962.1|	67.97	231	63	4	165	388	1666	1440	3e-13	75.2
c10782_g1_i1	gi|401468354|gb|KA090088.1|	66.92	396	120	6	1	395	742	1127	7e-23	107
c10788_g1_i1	gi|401482033|gb|KA103767.1|	69.57	207	63	0	403	609	240	34	2e-17	89.7
c10819_g1_i1	gi|401499838|gb|KA121572.1|	81.90	326	57	2	30	354	327	3	2e-85	315
c10858_g1_i1	gi|401508465|gb|KA130199.1|	81.08	74	13	1	174	247	666	738	4e-11	68.0
c10961_g1_i1	gi|401480834|gb|KA102568.1|	70.90	299	81	5	1	296	302	7	3e-30	131
c11001_g1_i1	gi|401496262|gb|KA117996.1|	79.29	198	41	0	198	395	438	635	1e-42	172
c11052_g1_i2	gi|401471573|gb|KA093307.1|	74.14	116	30	0	138	253	369	484	5e-13	75.2
c11067_g1_i2	gi|401494560|gb|KA116294.1|	74.24	295	76	0	51	345	734	1028	5e-48	190
c11212_g1_i1	gi|401474606|gb|KA096340.1|	68.98	245	71	3	402	643	1104	862	6e-18	91.5
c11214_g1_i1	gi|401501974|gb|KA123708.1|	71.61	398	113	0	2	399	826	429	3e-53	208
c11252_g1_i2	gi|401481566|gb|KA103300.1|	73.97	1064	226	12	225	1256	1365	2409	0.0	663
c11260_g1_i1	gi|401482795|gb|KA104529.1|	74.70	83	21	0	292	374	773	691	3e-07	55.4
c11261_g1_i1	gi|401504190|gb|KA125924.1|	79.22	77	16	0	84	160	545	621	5e-11	68.0
c11293_g1_i1	gi|401496365|gb|KA118099.1|	79.10	177	32	5	8	179	681	857	3e-31	134
c11303_g1_i2	gi|401496539|gb|KA118273.1|	75.81	248	59	1	656	902	1310	1063	9e-43	174
c11390_g1_i1	gi|401503103|gb|KA124837.1|	70.00	300	90	0	70	369	739	440	1e-31	136
c11444_g1_i1	gi|401476804|gb|KA098538.1|	76.53	196	42	2	119	312	171	364	2e-33	141
c11465_g1_i1	gi|401479317|gb|KA101051.1|	83.33	48	8	0	457	504	867	914	4e-06	51.8
c11528_g1_i1	gi|401496096|gb|KA117830.1|	68.49	219	63	2	306	521	463	248	9e-15	80.6
c11536_g1_i1	gi|401470620|gb|KA092354.1|	77.60	183	39	1	402	584	1015	1195	1e-33	143
c11540_g1_i1	gi|401483065|gb|KA104799.1|	74.47	423	107	1	206	628	464	43	9e-73	273
c11553_g1_i1	gi|401487637|gb|KA109371.1|	75.64	78	19	0	684	761	826	903	8e-07	55.4
c11553_g1_i2	gi|401487637|gb|KA109371.1|	75.64	78	19	0	417	494	826	903	6e-07	55.4
c11559_g1_i1	gi|401504153|gb|KA125887.1|	72.47	247	65	3	124	367	571	325	1e-29	129
c11568_g1_i1	gi|401470441|gb|KA092175.1|	70.34	263	71	2	89	349	1559	1302	1e-26	120
c11678_g1_i1	gi|401473588|gb|KA095322.1|	83.61	360	59	0	2	361	245	604	4e-106	383
c11681_g1_i1	gi|401496921|gb|KA118655.1|	69.33	150	43	2	155	304	535	389	8e-08	57.2
c11688_g1_i2	gi|401469096|gb|KA090830.1|	72.98	507	133	4	405	909	844	340	2e-75	282
c11750_g1_i1	gi|401490395|gb|KA112129.1|	73.12	506	124	8	1	502	1265	768	3e-73	275
c11798_g1_i1	gi|401501393|gb|KA123127.1|	72.22	126	34	1	79	204	663	787	2e-10	66.2
c11804_g1_i1	gi|401500629|gb|KA122363.1|	79.38	291	60	0	175	465	126	416	4e-67	255
c11809_g1_i1	gi|401501903|gb|KA123637.1|	75.86	87	21	0	445	531	234	320	2e-09	62.6
c11830_g1_i1	gi|401511627|gb|KA133361.1|	77.70	148	28	2	2	146	160	15	4e-25	114
c11863_g1_i1	gi|401490618|gb|KA112352.1|	84.31	51	8	0	18	68	426	376	8e-08	57.2
c11875_g1_i1	gi|401511979|gb|KA133713.1|	79.18	365	76	0	1	365	576	940	4e-86	316
c11876_g1_i1	gi|401469479|gb|KA091213.1|	66.26	246	79	2	67	310	1791	2034	4e-10	64.4
c11908_g1_i1	gi|401478559|gb|KA100293.1|	75.91	137	27	4	587	720	321	188	3e-16	86.0
c11908_g1_i2	gi|401478559|gb|KA100293.1|	75.91	137	27	4	256	389	188	321	2e-16	86.0
c11926_g1_i1	gi|401511758|gb|KA133492.1|	76.25	160	36	2	1	159	2383	2225	1e-23	111
c11965_g1_i1	gi|401482121|gb|KA103855.1|	74.29	319	81	1	1	318	1884	1566	7e-52	203
c12001_g1_i1	gi|401469788|gb|KA091522.1|	79.58	142	29	0	188	329	3346	3205	1e-28	125
c12112_g2_i1	gi|401490580|gb|KA112314.1|	75.12	217	51	1	200	413	428	212	5e-35	147
c12134_g1_i1	gi|401501949|gb|KA123683.1|	73.45	354	89	5	319	669	1603	1252	6e-50	197
c12137_g1_i2	gi|401491856|gb|KA113590.1|	69.32	603	165	12	43	632	759	164	6e-56	217
c12206_g1_i1	gi|401479177|gb|KA100911.1|	74.11	112	29	0	382	493	399	510	5e-12	71.6
c12252_g1_i1	gi|401497510|gb|KA119244.1|	72.25	591	160	4	69	657	29	617	1e-84	313
c12268_g1_i1	gi|401471733|gb|KA093467.1|	64.22	327	115	2	334	659	663	338	7e-07	55.4
c12392_g1_i1	gi|401470980|gb|KA092714.1|	69.23	299	92	0	12	310	657	359	1e-28	125
c12400_g1_i1	gi|401471139|gb|KA092873.1|	75.00	92	23	0	164	255	1050	1141	1e-09	62.6
c12407_g1_i1	gi|401511961|gb|KA133695.1|	86.36	44	6	0	331	374	1084	1127	8e-07	53.6
c12414_g1_i1	gi|401469584|gb|KA091318.1|	89.00	309	34	0	205	513	1555	1247	2e-112	405
c12424_g1_i1	gi|401496249|gb|KA117983.1|	72.48	407	99	8	86	485	1168	768	3e-52	205
c12471_g1_i2	gi|401479498|gb|KA101232.1|	81.01	79	14	1	560	637	390	468	5e-12	71.6
c12488_g1_i1	gi|401471854|gb|KA093588.1|	81.10	127	24	0	56	182	739	865	2e-27	122
c12602_g1_i2	gi|401481531|gb|KA103265.1|	73.99	273	69	2	3	274	624	895	2e-40	165
c12700_g1_i1	gi|401470738|gb|KA092472.1|	65.25	282	98	0	628	909	396	115	1e-10	68.0
c12706_g1_i1	gi|401485055|gb|KA106789.1|	74.14	174	45	0	545	718	302	475	1e-23	111
c12733_g1_i1	gi|401802905|gb|KA660048.1|	74.14	174	44	1	38	210	155	328	5e-23	107
c12735_g1_i1	gi|401475751|gb|KA097485.1|	72.59	135	32	5	133	263	1055	922	2e-08	59.0
c12847_g1_i1	gi|401486495|gb|KA108229.1|	69.35	323	88	5	63	379	7	324	7e-28	123
c12894_g1_i1	gi|401482258|gb|KA103992.1|	76.25	459	106	3	64	519	1218	760	1e-88	325
c12912_g1_i1	gi|401495497|gb|KA117231.1|	75.29	85	18	2	1	84	117	199	7e-07	53.6
c12930_g1_i1	gi|401490664|gb|KA112398.1|	69.01	497	139	4	141	625	1296	803	6e-50	197
c12939_g1_i2	gi|401471773|gb|KA093507.1|	76.50	366	86	0	205	570	1509	1144	8e-73	273
c12952_g1_i1	gi|401491063|gb|KA112797.1|	66.87	335	96	8	63	389	784	1111	3e-15	82.4
c12975_g1_i1	gi|401489885|gb|KA111619.1|	78.87	355	75	0	9	363	304	658	1e-81	302
c13003_g1_i1	gi|401490016|gb|KA111750.1|	83.78	74	12	0	1	74	751	824	1e-14	80.6
c13049_g1_i1	gi|401499857|gb|KA121591.1|	80.00	70	14	0	35	104	259	190	4e-10	64.4
c13076_g1_i1	gi|401502228|gb|KA123962.1|	77.63	228	51	0	281	508	120	347	5e-45	181
c13093_g1_i1	gi|401481541|gb|KA103275.1|	75.00	204	47	4	432	633	996	1197	1e-27	123
c13168_g1_i1	gi|401481645|gb|KA103379.1|	67.41	224	69	4	54	275	398	177	9e-09	60.8
c13276_g1_i1	gi|401489986|gb|KA111720.1|	79.69	719	144	2	136	853	988	271	1e-180	632
c13285_g1_i1	gi|401504428|gb|KA126162.1|	69.42	242	67	5	68	306	380	617	4e-17	87.8
c13316_g1_i1	gi|401503936|gb|KA125670.1|	73.30	427	106	6	186	609	665	244	6e-62	237
c13358_g1_i1	gi|401469748|gb|KA091482.1|	73.15	149	40	0	518	666	11	159	2e-17	89.7
c13469_g1_i1	gi|401509502|gb|KA131236.1|	80.71	337	54	8	6	331	1029	693	6e-78	289
c13480_g1_i1	gi|401492012|gb|KA113746.1|	78.88	412	86	1	46	456	5	416	3e-95	347
c13538_g1_i1	gi|401484705|gb|KA106439.1|	81.32	91	17	0	1	91	480	570	6e-17	87.8
c13545_g1_i1	gi|401487771|gb|KA109505.1|	87.80	41	5	0	14	54	656	616	4e-06	51.8
c13565_g1_i1	gi|401479770|gb|KA101504.1|	77.85	149	31	2	156	302	241	389	9e-25	113
c13654_g1_i1	gi|401486466|gb|KA108200.1|	70.12	405	114	4	152	550	405	2	6e-43	174
c13665_g1_i1	gi|401501842|gb|KA123576.1|	71.93	114	27	3	93	202	1166	1278	1e-06	53.6
c13682_g1_i1	gi|401468707|gb|KA090441.1|	72.52	353	97	0	3	355	1317	965	8e-51	199
c13696_g1_i1	gi|401497358|gb|KA119092.1|	74.70	498	125	1	305	801	502	5	9e-89	327
c13703_g1_i1	gi|401472494|gb|KA094228.1|	69.82	328	99	0	199	526	447	120	4e-34	145
c13782_g1_i1	gi|401501700|gb|KA123434.1|	84.78	46	7	0	333	378	936	891	4e-06	51.8
c13930_g1_i1	gi|401471882|gb|KA093616.1|	72.99	422	114	0	1	422	828	1249	3e-65	248
c14053_g1_i1	gi|401492716|gb|KA114450.1|	80.56	144	26	1	421	562	330	473	6e-30	131
c14151_g1_i2	gi|401501551|gb|KA123285.1|	69.23	351	91	6	39	382	1232	892	3e-31	134
c14244_g1_i1	gi|401496467|gb|KA118201.1|	71.69	378	107	0	71	448	1	378	1e-50	199
c14277_g1_i1	gi|401486504|gb|KA108238.1|	79.21	380	71	4	146	520	776	400	2e-86	318
c14305_g1_i1	gi|401495022|gb|KA116756.1|	76.56	209	48	1	56	264	653	860	1e-36	152
c14310_g1_i1	gi|401479168|gb|KA100902.1|	74.77	214	54	0	104	317	537	324	5e-34	143
c14339_g1_i1	gi|401497771|gb|KA119505.1|	83.19	113	19	0	206	318	598	486	2e-26	118
c14349_g1_i1	gi|401471172|gb|KA092906.1|	70.75	547	152	7	3	541	366	912	4e-63	241
c14455_g1_i1	gi|401508743|gb|KA130477.1|	78.76	113	24	0	10	122	347	235	1e-19	96.9
c14503_g1_i1	gi|401493877|gb|KA115611.1|	66.93	638	172	14	114	732	705	88	3e-42	172
c14769_g1_i1	gi|401468032|gb|KA089766.1|	71.65	127	33	1	59	185	669	546	1e-10	66.2
c14812_g1_i1	gi|401503258|gb|KA124992.1|	74.36	312	80	0	12	323	533	222	6e-52	203
c14870_g1_i1	gi|401468421|gb|KA090155.1|	73.08	182	41	3	412	589	2406	2583	3e-21	102
c14923_g1_i1	gi|401505839|gb|KA127573.1|	81.41	156	29	0	5	160	252	407	5e-36	150
c14961_g1_i1	gi|401493388|gb|KA115122.1|	72.52	131	36	0	180	310	136	266	2e-13	75.2
c15027_g1_i1	gi|401475427|gb|KA097161.1|	71.59	359	102	0	1	359	543	901	2e-47	188
c15061_g1_i1	gi|401501393|gb|KA123127.1|	72.22	126	34	1	545	670	787	663	3e-10	66.2
c15067_g1_i2	gi|401470296|gb|KA092030.1|	74.45	321	82	0	1	321	325	5	6e-54	210
c15113_g1_i1	gi|401470690|gb|KA092424.1|	80.70	57	11	0	373	429	986	930	1e-06	53.6
c15130_g1_i1	gi|401511324|gb|KA133058.1|	71.10	346	91	6	34	375	223	563	5e-37	154
c15201_g1_i1	gi|401482396|gb|KA104130.1|	91.89	37	1	1	725	761	35	1	8e-06	51.8
c15282_g1_i1	gi|401473752|gb|KA095486.1|	77.60	183	38	1	294	473	21	203	9e-34	143
c15323_g1_i1	gi|401503520|gb|KA125254.1|	75.49	102	25	0	336	437	392	291	4e-12	71.6
c15365_g1_i1	gi|401496781|gb|KA118515.1|	77.78	72	9	3	698	765	345	277	7e-06	51.8
c15374_g1_i1	gi|401475972|gb|KA097706.1|	74.39	164	40	2	223	386	680	519	8e-21	100
c15394_g1_i1	gi|401501651|gb|KA123385.1|	77.40	447	99	2	1	446	523	78	5e-94	343
c15427_g1_i1	gi|401477030|gb|KA098764.1|	78.18	417	90	1	10	425	598	182	2e-92	338
c15442_g1_i1	gi|401502296|gb|KA124030.1|	68.14	339	95	8	8	345	665	339	2e-21	102
c15450_g1_i1	gi|401468019|gb|KA089753.1|	87.25	102	13	0	1	102	39	140	2e-28	125
c15461_g1_i1	gi|401481436|gb|KA103170.1|	71.29	202	55	3	6	205	287	487	2e-18	93.3
c15542_g1_i1	gi|401471263|gb|KA092997.1|	68.21	173	51	2	143	313	1273	1103	2e-08	59.0
c15670_g1_i2	gi|401477744|gb|KA099478.1|	76.81	496	106	5	519	1009	547	56	4e-99	361
c15675_g1_i1	gi|401473433|gb|KA095167.1|	77.60	616	135	3	40	654	721	108	1e-134	479
c15759_g1_i1	gi|401468579|gb|KA090313.1|	73.93	211	55	0	207	417	3164	3374	1e-30	132
c15823_g1_i1	gi|401501448|gb|KA123182.1|	70.37	216	54	2	134	340	1865	1651	2e-21	102
c15824_g1_i1	gi|401500585|gb|KA122319.1|	74.07	81	21	0	1	81	433	513	5e-06	51.8
c15872_g1_i1	gi|401495022|gb|KA116756.1|	86.96	46	6	0	339	384	837	792	7e-08	57.2
c15920_g1_i1	gi|401504871|gb|KA126605.1|	79.08	196	41	0	16	211	152	347	1e-41	168
c15943_g1_i2	gi|401479652|gb|KA101386.1|	75.51	641	131	21	317	941	763	133	4e-104	378
c15967_g1_i1	gi|401472407|gb|KA094141.1|	73.30	191	44	6	1	188	1029	1215	2e-19	95.1
c15983_g1_i1	gi|401503646|gb|KA125380.1|	78.55	317	64	4	1	314	1129	814	2e-66	251
c16197_g1_i1	gi|401493552|gb|KA115286.1|	70.18	399	117	2	38	435	11	408	1e-43	176
c16264_g1_i1	gi|401502909|gb|KA124643.1|	75.00	112	26	2	343	454	289	180	2e-11	69.8
c16305_g1_i1	gi|401495386|gb|KA117120.1|	78.57	70	15	0	404	473	275	344	3e-08	59.0
c16340_g1_i1	gi|401506698|gb|KA128432.1|	71.79	195	55	0	64	258	546	352	8e-22	104
c16372_g1_i2	gi|401476804|gb|KA098538.1|	75.19	133	29	2	12	142	301	171	1e-16	86.0
c16430_g1_i1	gi|401490736|gb|KA112470.1|	69.95	183	49	1	343	519	184	2	1e-15	84.2
c16452_g1_i1	gi|401476406|gb|KA098140.1|	77.64	161	31	4	141	296	311	471	3e-25	114
c16462_g1_i1	gi|401496324|gb|KA118058.1|	83.33	48	8	0	30	77	545	592	3e-06	51.8
c16480_g1_i1	gi|401488667|gb|KA110401.1|	73.55	310	73	6	1	303	486	179	4e-42	170
c16552_g1_i1	gi|401470613|gb|KA092347.1|	78.82	85	16	2	228	310	1660	1576	1e-10	66.2
c16566_g1_i2	gi|401510775|gb|KA132509.1|	85.71	56	8	0	373	428	690	745	2e-10	66.2
c16686_g1_i1	gi|401486504|gb|KA108238.1|	74.51	153	39	0	137	289	580	732	7e-21	100
c16709_g1_i1	gi|401482806|gb|KA104540.1|	76.86	229	51	2	2	229	348	121	6e-41	167
c16770_g1_i2	gi|401481765|gb|KA103499.1|	71.75	793	212	5	291	1080	2139	2922	5e-113	408
c16801_g1_i1	gi|401489981|gb|KA111715.1|	70.44	274	72	9	63	332	1432	1164	2e-19	96.9
c16863_g1_i1	gi|401509991|gb|KA131725.1|	71.43	147	36	3	91	234	227	84	4e-11	68.0
c16865_g1_i1	gi|401504392|gb|KA126126.1|	78.48	79	17	0	19	97	688	610	2e-10	66.2
c16882_g1_i1	gi|401479657|gb|KA101391.1|	77.36	349	79	0	13	361	352	4	7e-73	273
c16884_g1_i2	gi|401482358|gb|KA104092.1|	71.85	238	66	1	516	752	772	535	1e-27	123
c16885_g1_i1	gi|401471172|gb|KA092906.1|	73.20	153	41	0	149	301	1049	897	3e-18	91.5
c16915_g1_i1	gi|401505325|gb|KA127059.1|	66.30	359	121	0	1	359	359	1	3e-21	102
c16919_g1_i1	gi|401506864|gb|KA128598.1|	67.55	302	88	8	292	586	385	87	2e-13	77.0
c16921_g1_i1	gi|401503670|gb|KA125404.1|	72.99	211	53	2	201	409	94	302	3e-26	118
c16940_g1_i1	gi|401505904|gb|KA127638.1|	78.87	71	15	0	92	162	460	390	5e-09	60.8
c16972_g1_i1	gi|401499473|gb|KA121207.1|	72.09	301	84	0	326	626	263	563	5e-40	165
c17044_g1_i1	gi|401480075|gb|KA101809.1|	83.05	59	10	0	3	61	138	80	2e-09	62.6
c17093_g1_i1	gi|401473765|gb|KA095499.1|	72.67	333	91	0	452	784	921	589	1e-47	190
c17120_g1_i1	gi|401507072|gb|KA128806.1|	83.86	285	44	2	4	286	411	695	6e-81	300
c17150_g1_i1	gi|401506522|gb|KA128256.1|	79.73	74	15	0	1	74	424	497	2e-10	66.2
c17176_g2_i1	gi|401481923|gb|KA103657.1|	80.60	67	13	0	24	90	1179	1245	3e-09	62.6
c17195_g1_i1	gi|401480911|gb|KA102645.1|	71.15	253	73	0	43	295	543	291	6e-29	127
c17201_g1_i1	gi|401488530|gb|KA110264.1|	70.81	161	47	0	178	338	347	187	2e-14	78.8
c17245_g1_i1	gi|401491103|gb|KA112837.1|	79.71	69	14	0	397	465	917	985	3e-09	62.6
c17282_g1_i1	gi|401468383|gb|KA090117.1|	75.72	173	42	0	42	214	1575	1747	8e-28	123
c17296_g1_i1	gi|401476176|gb|KA097910.1|	73.66	467	117	6	618	1081	1007	544	2e-70	266
c17320_g1_i2	gi|401467957|gb|KA089691.1|	77.93	1128	246	3	98	1224	1578	453	0.0	901
c17346_g1_i1	gi|401503670|gb|KA125404.1|	72.99	211	53	2	115	323	302	94	3e-26	118
c17369_g1_i1	gi|401490916|gb|KA112650.1|	74.33	300	77	0	2	301	301	2	4e-49	194
c17440_g1_i1	gi|401502296|gb|KA124030.1|	68.03	244	69	5	444	682	840	1079	5e-13	75.2
c17480_g1_i1	gi|401496848|gb|KA118582.1|	69.87	156	41	5	81	232	183	30	1e-06	53.6
c17498_g1_i1	gi|401494525|gb|KA116259.1|	70.18	114	34	0	329	442	584	471	1e-06	53.6
c17539_g1_i1	gi|401490518|gb|KA112252.1|	71.60	500	134	4	3	498	1212	717	2e-66	251
c17595_g1_i1	gi|401480706|gb|KA102440.1|	70.33	455	120	6	2	449	929	483	1e-50	199
c17608_g1_i1	gi|401490711|gb|KA112445.1|	92.31	39	2	1	6	44	305	342	3e-06	53.6
c17613_g1_i1	gi|401492263|gb|KA113997.1|	76.78	534	118	6	2	531	971	440	7e-106	383
c17711_g1_i1	gi|401497510|gb|KA119244.1|	75.00	512	126	2	1	512	753	244	6e-93	340
c17728_g1_i1	gi|401468724|gb|KA090458.1|	67.96	387	114	5	16	397	761	380	2e-28	125
c17741_g1_i2	gi|401507255|gb|KA128989.1|	73.26	86	23	0	150	235	613	698	6e-06	51.8
c17785_g1_i1	gi|401500030|gb|KA121764.1|	65.95	326	98	8	144	461	920	600	6e-10	64.4
c17815_g1_i1	gi|401473045|gb|KA094779.1|	64.87	353	120	4	37	387	134	484	6e-10	64.4
c17821_g1_i1	gi|401499722|gb|KA121456.1|	75.73	853	203	4	262	1111	1038	187	4e-168	590
c17828_g1_i1	gi|401506188|gb|KA127922.1|	70.70	256	73	2	325	579	117	371	1e-25	116
c17829_g1_i1	gi|401482762|gb|KA104496.1|	70.94	468	131	5	276	742	400	863	2e-54	214
c17880_g1_i1	gi|401505607|gb|KA127341.1|	68.97	174	52	2	178	350	27	199	5e-10	64.4
c17883_g1_i1	gi|401469660|gb|KA091394.1|	81.48	81	15	0	426	506	862	782	3e-14	78.8
c17939_g1_i1	gi|401495966|gb|KA117700.1|	72.40	221	61	0	13	233	463	683	5e-28	123
c17953_g1_i1	gi|401505457|gb|KA127191.1|	80.95	126	24	0	18	143	428	303	6e-27	120
c17975_g1_i1	gi|401475835|gb|KA097569.1|	69.48	213	65	0	782	994	1140	928	9e-18	91.5
c17977_g1_i1	gi|401490083|gb|KA111817.1|	73.23	198	53	0	1	198	1071	1268	3e-26	118
c18042_g1_i1	gi|401490711|gb|KA112445.1|	84.91	53	6	2	432	483	289	340	1e-06	53.6
c18047_g1_i1	gi|401492755|gb|KA114489.1|	71.54	520	147	1	99	617	373	892	4e-71	268
c18110_g1_i1	gi|401486287|gb|KA108021.1|	77.85	158	35	0	396	553	642	485	1e-28	127
c18123_g1_i1	gi|401489884|gb|KA111618.1|	73.55	586	155	0	3	588	1448	863	3e-98	358
c18130_g1_i1	gi|401501738|gb|KA123472.1|	70.81	298	77	5	214	506	318	610	1e-30	132
c18236_g1_i1	gi|401484665|gb|KA106399.1|	90.48	42	4	0	1	42	1371	1330	2e-08	59.0
c18268_g1_i1	gi|401495967|gb|KA117701.1|	86.00	50	7	0	14	63	249	298	5e-09	60.8
c18273_g1_i2	gi|401493872|gb|KA115606.1|	70.83	216	61	2	132	345	33	248	3e-20	98.7
c18282_g1_i1	gi|401510413|gb|KA132147.1|	68.70	230	70	2	1	230	796	569	7e-16	84.2
c18345_g1_i1	gi|401492832|gb|KA114566.1|	67.23	235	77	0	146	380	28	262	8e-14	77.0
c18409_g1_i1	gi|401510476|gb|KA132210.1|	77.41	363	82	0	1	363	369	7	1e-76	286
c18510_g1_i1	gi|401489614|gb|KA111348.1|	70.00	180	48	3	4	180	788	964	1e-12	73.4
c18532_g1_i1	gi|401473542|gb|KA095276.1|	68.31	325	98	2	14	338	1219	1538	3e-26	118
c18557_g1_i1	gi|401495821|gb|KA117555.1|	86.00	50	7	0	1	50	1321	1272	2e-08	59.0
c18603_g1_i1	gi|401479693|gb|KA101427.1|	73.71	426	100	12	5	419	440	16	4e-57	221
c18750_g1_i1	gi|401471006|gb|KA092740.1|	75.00	100	21	3	180	276	902	1000	3e-08	59.0
c18801_g1_i1	gi|401469859|gb|KA091593.1|	75.76	557	132	3	172	727	79	633	2e-106	385
c18802_g1_i1	gi|401489716|gb|KA111450.1|	64.17	815	271	11	27	826	1496	688	1e-27	123
c19122_g1_i1	gi|401493306|gb|KA115040.1|	68.75	192	57	1	11	202	325	137	2e-13	75.2
c19158_g1_i1	gi|401508889|gb|KA130623.1|	73.29	292	65	9	192	475	290	4	7e-35	147
c19165_g1_i1	gi|401512035|gb|KA133769.1|	78.70	108	23	0	380	487	591	484	5e-18	91.5
c19170_g1_i1	gi|401480240|gb|KA101974.1|	70.57	367	104	2	13	375	371	5	4e-42	170
c19187_g1_i1	gi|401485505|gb|KA107239.1|	73.36	214	54	3	3	215	292	81	4e-26	118
c19283_g1_i1	gi|401501329|gb|KA123063.1|	74.52	310	79	0	795	1104	310	1	3e-51	203
c19333_g1_i1	gi|401481135|gb|KA102869.1|	73.24	512	112	17	528	1017	513	5	2e-66	253
c19344_g1_i1	gi|401467927|gb|KA089661.1|	72.93	580	146	5	1	571	314	891	2e-88	325
c19357_g1_i1	gi|401496598|gb|KA118332.1|	86.44	59	8	0	3	61	937	879	3e-12	71.6
c19419_g1_i1	gi|401496690|gb|KA118424.1|	76.07	489	113	4	62	548	14	500	6e-93	340
c19431_g1_i1	gi|401481657|gb|KA103391.1|	73.08	416	110	2	1	415	765	351	1e-62	239
c19531_g1_i1	gi|401493856|gb|KA115590.1|	69.70	264	71	3	181	438	510	250	4e-24	111
c19764_g1_i1	gi|401491680|gb|KA113414.1|	72.35	170	41	1	178	341	980	1149	7e-20	96.9
c19778_g1_i1	gi|401506067|gb|KA127801.1|	72.70	403	105	4	91	489	124	525	4e-56	217
c19860_g1_i1	gi|401468401|gb|KA090135.1|	75.47	318	78	0	64	381	1050	733	8e-58	223
c19961_g1_i1	gi|401499444|gb|KA121178.1|	74.77	107	27	0	1	107	330	224	3e-12	71.6
c20100_g1_i1	gi|401473489|gb|KA095223.1|	77.89	95	21	0	108	202	133	227	1e-13	77.0
c20204_g1_i1	gi|401489842|gb|KA111576.1|	78.89	341	72	0	21	361	1065	1405	2e-78	291
c20211_g1_i1	gi|401488617|gb|KA110351.1|	69.32	176	46	4	32	203	253	424	5e-10	64.4
c20220_g1_i1	gi|401510240|gb|KA131974.1|	72.31	195	54	0	128	322	221	27	1e-23	109
c20222_g1_i1	gi|401468604|gb|KA090338.1|	72.32	112	31	0	232	343	818	929	2e-09	62.6
c20247_g1_i1	gi|401502405|gb|KA124139.1|	71.12	187	49	4	764	949	1349	1167	2e-14	80.6
c20252_g1_i2	gi|401470283|gb|KA092017.1|	71.10	218	63	0	59	276	560	777	2e-23	109
c20369_g1_i1	gi|401490289|gb|KA112023.1|	68.64	354	111	0	15	368	438	85	4e-32	138
c20416_g1_i1	gi|401471375|gb|KA093109.1|	71.69	597	167	2	1	596	632	37	5e-83	307
c20523_g1_i1	gi|401510413|gb|KA132147.1|	72.24	299	81	1	13	311	303	7	7e-40	163
c20531_g1_i1	gi|401481620|gb|KA103354.1|	71.52	488	134	4	9	494	828	344	4e-63	241
c20647_g1_i1	gi|401487481|gb|KA109215.1|	73.49	347	90	2	1	346	661	316	2e-52	205
c20692_g1_i1	gi|401493273|gb|KA115007.1|	76.61	124	27	2	331	454	31	152	2e-16	86.0
c20696_g1_i1	gi|401470593|gb|KA092327.1|	79.24	342	70	1	4	344	1199	858	5e-79	293
c20738_g1_i1	gi|401475485|gb|KA097219.1|	72.12	208	58	0	271	478	217	10	4e-25	114
c20827_g1_i1	gi|401493896|gb|KA115630.1|	65.62	416	125	12	177	586	211	614	7e-11	68.0
c20848_g1_i1	gi|401488134|gb|KA109868.1|	75.00	128	19	2	272	399	853	739	1e-17	89.7
c20858_g1_i1	gi|401507362|gb|KA129096.1|	85.48	62	9	0	3	64	586	525	5e-12	71.6
c20865_g1_i2	gi|401475931|gb|KA097665.1|	74.18	213	51	4	13	224	380	171	3e-27	122
c20889_g1_i1	gi|401478356|gb|KA100090.1|	74.14	263	68	0	46	308	77	339	2e-41	168
c20934_g1_i1	gi|401492977|gb|KA114711.1|	69.68	277	73	7	1039	1311	146	415	3e-20	100
c20982_g1_i1	gi|401467817|gb|KA089551.1|	81.51	795	133	5	26	816	1197	413	0.0	762
c20993_g1_i1	gi|401476580|gb|KA098314.1|	75.93	428	97	2	12	439	1062	1483	4e-82	304
c21041_g1_i1	gi|401492147|gb|KA113881.1|	77.78	72	14	1	238	307	772	701	6e-08	57.2
c21073_g1_i1	gi|401508465|gb|KA130199.1|	76.40	89	21	0	1	89	482	394	1e-10	66.2
c21208_g1_i1	gi|401498967|gb|KA120701.1|	69.96	223	66	1	142	364	464	243	8e-20	96.9
c21238_g1_i1	gi|401477871|gb|KA099605.1|	69.88	518	149	3	338	850	5	520	6e-58	224
c21259_g1_i1	gi|401473314|gb|KA095048.1|	67.78	239	77	0	23	261	427	189	4e-16	84.2
c21278_g1_i1	gi|401482515|gb|KA104249.1|	68.75	224	55	5	160	376	1931	1716	7e-15	80.6
c21289_g1_i1	gi|401500979|gb|KA122713.1|	81.36	59	9	2	615	671	286	344	5e-06	51.8
c21294_g1_i1	gi|401481720|gb|KA103454.1|	72.22	288	80	0	46	333	252	539	1e-38	159
c21334_g1_i1	gi|401471336|gb|KA093070.1|	77.99	209	45	1	338	545	652	444	8e-41	167
c21346_g1_i1	gi|401471895|gb|KA093629.1|	70.18	171	38	6	193	357	659	822	1e-09	64.4
c21364_g1_i1	gi|401489562|gb|KA111296.1|	73.87	486	127	0	3	488	414	899	4e-82	304
c21377_g1_i1	gi|401496280|gb|KA118014.1|	71.13	291	73	5	19	302	338	52	4e-31	134
c21381_g1_i1	gi|401489965|gb|KA111699.1|	68.36	256	79	2	19	273	586	840	1e-17	89.7
c21483_g1_i1	gi|401475848|gb|KA097582.1|	69.83	242	73	0	791	1032	948	707	1e-22	107
c21537_g1_i2	gi|401501505|gb|KA123239.1|	68.64	405	113	6	162	559	556	159	9e-34	143
c21548_g1_i1	gi|401511114|gb|KA132848.1|	80.51	354	60	4	91	440	179	527	2e-86	318
c21552_g1_i1	gi|401488235|gb|KA109969.1|	74.74	190	46	2	18	206	111	299	5e-27	120
c21758_g1_i1	gi|401490703|gb|KA112437.1|	69.38	614	163	10	5	612	226	820	6e-62	237
c21921_g1_i1	gi|401503742|gb|KA125476.1|	82.35	68	12	0	59	126	444	511	2e-11	69.8
c22004_g1_i1	gi|401489538|gb|KA111272.1|	65.05	289	94	3	107	390	460	174	2e-08	59.0
c22082_g1_i1	gi|401468979|gb|KA090713.1|	71.21	396	101	10	12	400	42	431	6e-41	167
c22188_g1_i2	gi|401474421|gb|KA096155.1|	68.46	279	81	4	134	407	138	414	3e-19	95.1
c22223_g1_i1	gi|401495386|gb|KA117120.1|	69.45	455	116	14	21	458	742	1190	2e-36	152
c22230_g1_i1	gi|401509852|gb|KA131586.1|	76.81	427	90	9	1	420	98	522	2e-78	291
c22278_g1_i1	gi|401502582|gb|KA124316.1|	69.31	290	79	6	33	317	228	512	6e-22	104
c22327_g1_i1	gi|401510533|gb|KA132267.1|	73.26	389	93	5	19	401	571	188	3e-57	221
c22355_g1_i1	gi|401496434|gb|KA118168.1|	73.38	278	73	1	1	277	19	296	3e-40	165
c22359_g1_i1	gi|401479105|gb|KA100839.1|	71.00	231	63	2	193	421	766	538	1e-23	109
c22412_g1_i1	gi|401471819|gb|KA093553.1|	72.14	323	87	2	50	369	1124	802	6e-42	170
c22419_g1_i1	gi|401478062|gb|KA099796.1|	68.95	409	105	13	10	407	431	828	1e-28	127
c22419_g1_i3	gi|401478062|gb|KA099796.1|	69.36	519	137	13	10	517	431	938	4e-45	181
c22464_g1_i2	gi|401490751|gb|KA112485.1|	75.53	331	80	1	53	382	403	73	2e-59	228
c22514_g1_i1	gi|401492201|gb|KA113935.1|	82.35	102	18	0	450	551	890	991	8e-22	104
c22633_g1_i2	gi|401496416|gb|KA118150.1|	74.68	154	35	3	161	311	245	93	8e-19	93.3
c22697_g1_i1	gi|401508335|gb|KA130069.1|	72.11	147	38	1	379	522	192	46	3e-14	78.8
c22724_g1_i1	gi|401474175|gb|KA095909.1|	71.13	284	76	5	281	561	1168	888	3e-28	125
c22740_g1_i2	gi|401501416|gb|KA123150.1|	73.33	210	56	0	186	395	115	324	1e-28	127
c22740_g1_i3	gi|401501416|gb|KA123150.1|	73.46	373	98	1	186	557	115	487	2e-57	223
c22749_g1_i1	gi|401491593|gb|KA113327.1|	71.39	332	89	4	361	689	318	646	1e-37	158
c22791_g1_i2	gi|401497767|gb|KA119501.1|	74.44	90	23	0	48	137	437	348	2e-08	59.0
c22875_g1_i1	gi|401496413|gb|KA118147.1|	81.99	361	62	3	1	360	518	876	4e-95	347
c22876_g1_i1	gi|401508783|gb|KA130517.1|	73.00	100	15	1	603	690	331	430	3e-10	66.2
c22893_g1_i1	gi|401482267|gb|KA104001.1|	81.58	114	21	0	865	978	591	478	1e-23	111
c22898_g1_i1	gi|401469784|gb|KA091518.1|	70.83	288	80	2	77	363	1052	1336	1e-31	136
c22943_g1_i1	gi|401493472|gb|KA115206.1|	71.66	247	68	2	463	708	262	17	1e-27	123
c23050_g1_i1	gi|401470107|gb|KA091841.1|	77.11	402	86	2	51	449	40	438	3e-83	307
c23077_g1_i1	gi|401475745|gb|KA097479.1|	77.46	448	98	3	71	516	451	5	2e-93	342
c23086_g1_i1	gi|401503139|gb|KA124873.1|	78.02	91	20	0	42	132	300	210	2e-13	75.2
c23149_g1_i1	gi|401496818|gb|KA118552.1|	70.33	209	62	0	221	429	892	684	3e-20	98.7
c23169_g1_i1	gi|401482752|gb|KA104486.1|	72.77	213	52	3	22	230	234	24	3e-25	114
c23257_g1_i1	gi|401496136|gb|KA117870.1|	80.67	119	23	0	98	216	200	82	3e-24	111
c23363_g1_i1	gi|401486665|gb|KA108399.1|	74.53	106	27	0	354	459	217	322	1e-11	69.8
c23367_g1_i2	gi|401505781|gb|KA127515.1|	75.60	332	78	3	197	526	718	388	1e-57	223
c23425_g1_i1	gi|401502307|gb|KA124041.1|	73.08	234	56	5	18	247	462	692	2e-27	122
c23452_g1_i1	gi|401502186|gb|KA123920.1|	79.77	257	50	2	6	262	372	118	1e-57	223
c23509_g1_i2	gi|401473346|gb|KA095080.1|	77.07	157	36	0	292	448	953	797	2e-27	122
c23560_g1_i1	gi|401505123|gb|KA126857.1|	66.41	393	111	8	190	564	259	648	1e-19	96.9
c23577_g1_i1	gi|401500757|gb|KA122491.1|	76.56	337	72	7	2	331	580	916	2e-59	228
c23585_g1_i2	gi|401483022|gb|KA104756.1|	80.30	66	13	0	361	426	539	604	7e-09	60.8
c23597_g1_i1	gi|401479654|gb|KA101388.1|	80.00	145	29	0	1	145	459	603	4e-30	131
c23638_g1_i1	gi|401468293|gb|KA090027.1|	78.08	73	16	0	700	772	518	446	2e-08	60.8
c23651_g1_i2	gi|401490729|gb|KA112463.1|	68.41	345	107	2	255	598	784	441	1e-27	123
c23724_g1_i1	gi|401501409|gb|KA123143.1|	70.00	160	48	0	231	390	559	400	1e-12	73.4
c23756_g1_i1	gi|401501206|gb|KA122940.1|	70.00	140	42	0	380	519	2184	2045	6e-10	64.4
c23832_g1_i1	gi|401468861|gb|KA090595.1|	68.63	255	78	2	2	255	823	1076	1e-18	93.3
c23851_g1_i1	gi|401476406|gb|KA098140.1|	70.75	147	41	2	77	222	209	64	4e-10	64.4
c23864_g1_i1	gi|401473489|gb|KA095223.1|	75.79	95	23	0	529	623	227	133	7e-11	68.0
c23867_g1_i1	gi|401481896|gb|KA103630.1|	73.00	200	53	1	248	447	393	195	4e-25	114
c23898_g1_i1	gi|401474378|gb|KA096112.1|	74.47	94	24	0	11	104	97	190	2e-09	62.6
c23919_g1_i1	gi|401499671|gb|KA121405.1|	72.53	324	83	4	132	452	489	169	7e-42	170
c23932_g1_i1	gi|401511979|gb|KA133713.1|	76.09	138	27	4	298	432	352	486	5e-17	87.8
c23994_g1_i1	gi|401471970|gb|KA093704.1|	70.75	212	62	0	57	268	746	535	1e-21	104
c24046_g1_i1	gi|401500733|gb|KA122467.1|	71.09	128	34	2	15	140	354	228	2e-08	59.0
c24056_g1_i1	gi|401501984|gb|KA123718.1|	79.01	162	32	2	3	163	744	904	2e-30	132
c24062_g1_i1	gi|401487641|gb|KA109375.1|	78.65	89	19	0	303	391	305	393	4e-13	75.2
c24069_g1_i1	gi|401507478|gb|KA129212.1|	66.15	260	67	4	75	313	447	188	9e-13	73.4
c24116_g1_i1	gi|401506706|gb|KA128440.1|	84.78	46	7	0	214	259	376	331	6e-06	51.8
c24132_g1_i1	gi|401476399|gb|KA098133.1|	77.01	448	99	4	117	561	741	295	1e-89	329
c24152_g1_i2	gi|401469164|gb|KA090898.1|	71.78	411	116	0	40	450	2144	1734	4e-56	219
c24153_g1_i1	gi|401469719|gb|KA091453.1|	74.00	300	78	0	2	301	242	541	5e-48	190
c24186_g1_i1	gi|401472330|gb|KA094064.1|	69.52	315	90	4	4	315	666	355	1e-27	123
c24187_g1_i1	gi|401481507|gb|KA103241.1|	69.17	240	66	4	92	328	327	93	1e-17	89.7
c24205_g1_i1	gi|401501530|gb|KA123264.1|	74.64	276	70	0	29	304	693	968	6e-46	183
c24212_g1_i1	gi|401504223|gb|KA125957.1|	73.61	379	99	1	3	380	428	806	5e-60	230
c24317_g1_i1	gi|401483022|gb|KA104756.1|	68.66	134	42	0	168	301	787	654	7e-07	53.6
c24321_g1_i1	gi|401495439|gb|KA117173.1|	77.01	435	92	5	1	431	438	8	2e-86	318
c24354_g1_i2	gi|401468927|gb|KA090661.1|	76.91	602	132	5	147	743	365	964	2e-123	443
c24379_g1_i1	gi|401506672|gb|KA128406.1|	75.96	104	25	0	254	357	5	108	2e-13	75.2
c24393_g1_i1	gi|401476383|gb|KA098117.1|	72.74	598	149	6	124	717	5	592	2e-89	329
c24397_g1_i1	gi|401488557|gb|KA110291.1|	75.56	90	22	0	101	190	541	452	4e-10	64.4
c24404_g1_i1	gi|401505571|gb|KA127305.1|	70.49	305	86	3	159	461	521	823	4e-31	134
c24420_g1_i1	gi|401495828|gb|KA117562.1|	77.23	101	23	0	12	112	680	780	3e-14	78.8
c24421_g1_i2	gi|401469988|gb|KA091722.1|	68.56	334	98	7	114	445	1503	1175	7e-22	104
c24448_g1_i1	gi|401496554|gb|KA118288.1|	72.72	744	180	16	408	1132	760	21	2e-103	376
c24448_g1_i2	gi|401496554|gb|KA118288.1|	73.42	647	163	7	620	1259	665	21	3e-101	369
c24453_g1_i1	gi|401479499|gb|KA101233.1|	76.17	386	92	0	185	570	385	770	1e-75	282
c24474_g1_i1	gi|401512067|gb|KA133801.1|	76.11	314	75	0	142	455	735	1048	2e-59	228
c24501_g1_i1	gi|401496031|gb|KA117765.1|	68.24	677	185	16	14	676	464	1124	1e-52	206
c24522_g1_i1	gi|401487443|gb|KA109177.1|	73.39	218	53	5	528	742	1419	1204	6e-25	114
c24531_g1_i1	gi|401500091|gb|KA121825.1|	73.42	158	39	3	146	303	253	99	6e-17	87.8
c24536_g1_i2	gi|401496741|gb|KA118475.1|	79.31	145	29	1	217	360	761	617	5e-28	123
c24548_g1_i1	gi|401471536|gb|KA093270.1|	79.49	156	32	0	2	157	743	898	4e-32	138
c24580_g1_i1	gi|401501324|gb|KA123058.1|	73.18	466	116	5	120	581	437	897	1e-69	262
c24609_g1_i1	gi|401491902|gb|KA113636.1|	68.28	290	89	1	25	314	314	600	6e-23	107
c24612_g1_i1	gi|401475475|gb|KA097209.1|	79.69	64	13	0	111	174	450	513	1e-07	57.2
c24654_g1_i1	gi|401477355|gb|KA099089.1|	87.50	56	7	0	1	56	18	73	9e-12	69.8
c24673_g1_i2	gi|401493934|gb|KA115668.1|	73.21	209	56	0	95	303	461	253	4e-28	125
c24691_g1_i1	gi|401482097|gb|KA103831.1|	66.50	197	66	0	208	404	347	543	2e-08	59.0
c24718_g1_i1	gi|401473464|gb|KA095198.1|	80.91	351	67	0	29	379	369	19	2e-90	331
c24755_g1_i1	gi|401473714|gb|KA095448.1|	84.29	70	11	0	165	234	498	429	6e-14	77.0
c24774_g1_i1	gi|401470129|gb|KA091863.1|	77.39	398	88	2	14	410	605	209	9e-83	306
c24777_g1_i1	gi|401489863|gb|KA111597.1|	72.60	219	56	4	35	251	1142	1358	5e-24	111
c24781_g1_i1	gi|401471921|gb|KA093655.1|	66.26	326	104	4	38	360	774	1096	8e-15	80.6
c24782_g1_i1	gi|401468929|gb|KA090663.1|	70.59	408	106	11	6	402	869	465	4e-38	158
c24802_g1_i2	gi|401473092|gb|KA094826.1|	65.17	511	170	5	758	1264	3	509	3e-21	104
c24806_g1_i1	gi|401503910|gb|KA125644.1|	72.73	473	118	9	9	475	293	760	1e-63	242
c24840_g1_i1	gi|401509419|gb|KA131153.1|	75.27	182	43	2	316	495	446	627	3e-26	118
c24884_g1_i2	gi|401472287|gb|KA094021.1|	69.94	509	129	5	139	638	650	157	4e-59	228
c24885_g1_i1	gi|401497767|gb|KA119501.1|	67.82	202	57	4	1	201	519	713	7e-09	60.8
c24894_g1_i1	gi|401500733|gb|KA122467.1|	72.70	392	99	4	35	422	329	716	9e-55	214
c24909_g1_i1	gi|401507812|gb|KA129546.1|	79.03	62	13	0	2	63	99	38	7e-07	53.6
c24924_g1_i2	gi|401489460|gb|KA111194.1|	70.68	266	70	6	304	567	520	261	5e-24	111
c24974_g1_i1	gi|401469314|gb|KA091048.1|	74.46	415	104	2	531	944	63	476	7e-70	264
c24989_g1_i1	gi|401511731|gb|KA133465.1|	74.24	264	44	6	253	494	212	473	3e-40	165
c24994_g1_i1	gi|401495001|gb|KA116735.1|	70.48	166	47	2	249	413	176	12	3e-12	71.6
c25004_g1_i1	gi|401470866|gb|KA092600.1|	75.06	417	95	7	20	428	1193	778	4e-69	260
c25010_g1_i1	gi|401510760|gb|KA132494.1|	72.49	269	67	4	182	446	270	5	1e-32	140
c25019_g1_i2	gi|401481686|gb|KA103420.1|	70.13	375	107	5	297	669	844	1215	7e-37	154
c25041_g1_i1	gi|401503966|gb|KA125700.1|	80.52	688	134	0	95	782	762	75	0.0	637
c25051_g1_i1	gi|401471163|gb|KA092897.1|	74.00	150	39	0	9	158	1149	1298	3e-19	95.1
c25165_g1_i1	gi|401490675|gb|KA112409.1|	74.52	310	74	5	3	310	484	178	2e-46	185
c25209_g1_i1	gi|401505031|gb|KA126765.1|	75.42	236	54	2	28	261	760	527	8e-39	159
c25221_g1_i1	gi|401472705|gb|KA094439.1|	74.04	366	95	0	13	378	730	365	2e-60	232
c25259_g1_i1	gi|401485376|gb|KA107110.1|	75.18	141	35	0	158	298	121	261	6e-20	96.9
c25322_g1_i1	gi|401469675|gb|KA091409.1|	74.85	326	82	0	31	356	472	797	9e-57	219
c25337_g1_i1	gi|401480755|gb|KA102489.1|	72.73	242	63	1	66	307	170	408	2e-32	138
c25342_g1_i1	gi|401488164|gb|KA109898.1|	72.92	96	26	0	8	103	108	13	1e-07	57.2
c25350_g1_i1	gi|401486978|gb|KA108712.1|	73.15	432	114	2	198	628	109	539	2e-65	250
c25372_g1_i1	gi|401483100|gb|KA104834.1|	68.88	633	181	9	1	623	613	1239	3e-59	228
c25372_g1_i3	gi|401483100|gb|KA104834.1|	69.91	226	66	2	338	562	1013	789	5e-19	95.1
c25378_g1_i1	gi|401468533|gb|KA090267.1|	71.43	119	33	1	129	247	412	529	2e-08	59.0
c25385_g1_i1	gi|401506775|gb|KA128509.1|	77.08	336	69	4	114	445	686	355	3e-65	248
c25401_g1_i1	gi|401478395|gb|KA100129.1|	80.94	341	64	1	205	544	979	639	2e-86	318
c25403_g1_i1	gi|401502086|gb|KA123820.1|	75.22	335	83	0	2	336	1116	782	8e-60	230
c25452_g1_i1	gi|401468409|gb|KA090143.1|	71.78	163	30	5	520	674	862	708	9e-14	78.8
c25466_g1_i1	gi|401510793|gb|KA132527.1|	69.68	376	108	6	130	501	74	447	8e-34	143
c25477_g1_i1	gi|401502476|gb|KA124210.1|	76.19	1092	239	11	375	1453	17	1100	0.0	767
c25481_g1_i3	gi|401501698|gb|KA123432.1|	76.97	595	126	7	3	591	782	193	1e-121	435
c25490_g1_i1	gi|401501486|gb|KA123220.1|	73.03	152	41	0	3	154	1347	1498	2e-17	89.7
c25500_g1_i1	gi|401478039|gb|KA099773.1|	72.90	107	29	0	267	373	743	637	3e-09	62.6
c25524_g1_i1	gi|401501109|gb|KA122843.1|	66.29	264	59	10	237	493	214	454	1e-07	57.2
c25534_g1_i2	gi|401478508|gb|KA100242.1|	67.86	420	125	9	359	772	318	733	6e-26	118
c25557_g1_i1	gi|401469126|gb|KA090860.1|	85.71	77	11	0	218	294	27	103	2e-17	89.7
c25592_g1_i1	gi|401478960|gb|KA100694.1|	72.47	178	46	3	160	335	27	203	1e-17	89.7
c25600_g1_i2	gi|401468843|gb|KA090577.1|	66.73	556	163	14	718	1261	787	242	6e-28	125
c25642_g1_i1	gi|401490829|gb|KA112563.1|	75.00	164	40	1	346	509	822	660	7e-23	107
c25663_g1_i1	gi|401487604|gb|KA109338.1|	67.90	162	50	2	163	323	22	182	3e-06	51.8
c25668_g1_i1	gi|401496848|gb|KA118582.1|	69.87	156	41	5	1210	1361	30	183	3e-06	53.6
c25696_g1_i1	gi|401484778|gb|KA106512.1|	82.63	167	29	0	276	442	196	30	1e-41	170
c25706_g1_i1	gi|401501982|gb|KA123716.1|	76.71	73	17	0	371	443	1314	1242	1e-07	57.2
c25709_g1_i2	gi|401501981|gb|KA123715.1|	66.67	426	133	2	6	426	1660	2081	1e-28	127
c25712_g1_i2	gi|401475827|gb|KA097561.1|	73.26	86	23	0	228	313	1019	1104	3e-06	51.8
c25731_g1_i1	gi|401490517|gb|KA112251.1|	68.75	304	95	0	1	304	912	609	1e-26	120
c25760_g1_i1	gi|401478101|gb|KA099835.1|	69.01	284	88	0	155	438	1	284	1e-25	116
c25787_g1_i1	gi|401489979|gb|KA111713.1|	72.49	309	77	4	418	722	674	370	2e-39	163
c25818_g1_i1	gi|401495358|gb|KA117092.1|	74.58	118	28	2	324	440	1087	1203	4e-12	71.6
c25823_g1_i1	gi|401493631|gb|KA115365.1|	69.63	135	39	2	188	321	20	153	3e-06	51.8
c25838_g1_i1	gi|401471666|gb|KA093400.1|	72.22	252	65	3	94	344	600	353	4e-30	131
c25841_g1_i1	gi|401480229|gb|KA101963.1|	79.38	97	19	1	35	130	110	14	2e-15	82.4
c25870_g2_i1	gi|401471665|gb|KA093399.1|	79.83	357	70	2	170	525	4	359	1e-84	313
c25870_g1_i2	gi|401471665|gb|KA093399.1|	79.83	357	70	2	41	396	359	4	1e-84	313
c25876_g1_i1	gi|401480281|gb|KA102015.1|	74.32	183	47	0	67	249	153	335	4e-26	118
c25909_g1_i1	gi|401493699|gb|KA115433.1|	71.82	220	60	2	88	306	530	312	3e-24	111
c25967_g1_i1	gi|401490799|gb|KA112533.1|	77.61	402	90	0	1	402	1618	1217	4e-87	320
c25980_g1_i1	gi|401501839|gb|KA123573.1|	77.02	235	53	1	1	235	1206	973	3e-44	178
c26007_g1_i1	gi|401499782|gb|KA121516.1|	71.52	158	43	2	26	182	227	383	6e-13	75.2
c26008_g1_i1	gi|401502777|gb|KA124511.1|	85.71	49	5	1	1	49	609	655	4e-07	55.4
c26030_g1_i1	gi|401500812|gb|KA122546.1|	79.52	83	17	0	255	337	331	249	8e-13	73.4
c26048_g1_i1	gi|401494381|gb|KA116115.1|	75.09	554	138	0	142	695	1576	1023	8e-104	378
c26065_g1_i1	gi|401508705|gb|KA130439.1|	80.33	61	12	0	326	386	748	808	7e-08	57.2
c26077_g1_i1	gi|401475460|gb|KA097194.1|	72.70	586	157	2	13	598	1146	1728	1e-89	329
c26090_g1_i1	gi|401507879|gb|KA129613.1|	89.58	48	2	2	1	45	635	588	2e-08	59.0
c26093_g1_i1	gi|401487991|gb|KA109725.1|	80.54	447	87	0	130	576	3	449	1e-114	414
c26115_g1_i1	gi|401486901|gb|KA108635.1|	75.34	73	18	0	9	81	404	476	6e-06	51.8
c26161_g1_i1	gi|401495494|gb|KA117228.1|	70.34	145	40	1	177	321	1374	1233	2e-10	66.2
c26164_g1_i1	gi|401486388|gb|KA108122.1|	71.53	144	39	2	304	446	280	422	1e-10	68.0
c26174_g1_i1	gi|401503891|gb|KA125625.1|	68.64	169	51	2	19	186	292	459	2e-08	59.0
c26182_g1_i1	gi|401501699|gb|KA123433.1|	72.83	460	120	5	37	491	461	2	3e-65	248
c26200_g1_i1	gi|401472230|gb|KA093964.1|	72.96	477	126	1	1	474	1202	726	5e-74	277
c26217_g1_i2	gi|401481757|gb|KA103491.1|	72.13	366	100	2	221	585	1105	741	6e-49	194
c26230_g1_i1	gi|401484867|gb|KA106601.1|	68.40	269	73	4	2	264	1785	2047	4e-19	95.1
c26248_g1_i1	gi|401488786|gb|KA110520.1|	69.98	593	155	15	82	660	659	76	5e-57	221
c26277_g2_i1	gi|401501745|gb|KA123479.1|	78.61	360	73	4	1	357	388	746	2e-77	288
c26278_g1_i1	gi|401474001|gb|KA095735.1|	73.53	136	36	0	215	350	832	697	7e-16	84.2
c26301_g1_i1	gi|401489552|gb|KA111286.1|	76.54	81	19	0	270	350	1608	1528	5e-09	60.8
c26313_g1_i1	gi|401491292|gb|KA113026.1|	78.26	138	28	2	38	174	389	253	7e-23	107
c26328_g1_i1	gi|401500759|gb|KA122493.1|	80.88	136	24	1	170	303	840	975	2e-28	125
c26342_g1_i1	gi|401489608|gb|KA111342.1|	79.20	125	24	2	115	238	450	573	2e-21	102
c26408_g1_i2	gi|401477004|gb|KA098738.1|	71.36	206	59	0	137	342	188	393	1e-22	105
c26426_g1_i3	gi|401503745|gb|KA125479.1|	66.91	269	80	7	152	415	217	481	2e-08	60.8
c26511_g1_i1	gi|401476184|gb|KA097918.1|	69.43	229	61	2	192	411	499	271	1e-19	96.9
c26595_g1_i1	gi|401499037|gb|KA120771.1|	86.05	43	6	0	1	43	609	651	3e-06	51.8
c26597_g1_i1	gi|401469950|gb|KA091684.1|	74.34	456	115	2	2	456	729	1183	3e-77	288
c26617_g2_i2	gi|401491624|gb|KA113358.1|	78.71	465	98	1	2	465	1109	645	2e-107	389
c26692_g1_i1	gi|401468764|gb|KA090498.1|	72.31	242	66	1	8	249	1906	1666	3e-30	131
c26794_g1_i1	gi|401480334|gb|KA102068.1|	72.18	381	104	2	8	387	300	679	1e-51	203
c26820_g1_i1	gi|401511979|gb|KA133713.1|	82.35	68	10	2	170	236	758	692	1e-09	62.6
c26845_g1_i1	gi|401479262|gb|KA100996.1|	75.00	172	42	1	6	176	615	444	1e-24	113
c26947_g1_i1	gi|401470624|gb|KA092358.1|	68.56	388	122	0	122	509	1294	907	9e-36	150
c27015_g1_i1	gi|401501708|gb|KA123442.1|	84.62	65	10	0	7	71	476	540	1e-12	73.4
c27064_g1_i1	gi|401496165|gb|KA117899.1|	72.22	252	66	4	1	252	497	250	2e-28	125
c27109_g1_i1	gi|401468223|gb|KA089957.1|	66.67	291	83	10	688	971	121	404	7e-07	55.4
c27109_g1_i2	gi|401468223|gb|KA089957.1|	66.67	291	83	10	437	720	404	121	8e-07	55.4
c27167_g1_i1	gi|401480588|gb|KA102322.1|	74.85	330	79	4	269	596	332	659	4e-52	206
c27167_g1_i3	gi|401480588|gb|KA102322.1|	74.85	330	79	4	269	596	332	659	3e-52	206
c27170_g1_i1	gi|401490159|gb|KA111893.1|	76.97	343	76	3	1	342	1162	1502	1e-66	251
c27174_g1_i1	gi|401469360|gb|KA091094.1|	68.36	177	56	0	39	215	921	1097	8e-11	68.0
c27193_g1_i1	gi|401481662|gb|KA103396.1|	70.59	170	35	8	32	193	206	44	3e-08	59.0
c27225_g1_i2	gi|401490645|gb|KA112379.1|	74.70	336	66	7	100	431	961	641	2e-53	208
c27300_g1_i1	gi|401496853|gb|KA118587.1|	73.37	413	103	4	7	413	311	722	4e-62	237
c27304_g1_i1	gi|401506986|gb|KA128720.1|	68.38	291	84	5	102	386	162	450	1e-19	96.9
c27304_g1_i2	gi|401493177|gb|KA114911.1|	76.47	221	51	1	453	673	60	279	7e-39	161
c27341_g1_i1	gi|401473969|gb|KA095703.1|	68.09	141	45	0	307	447	324	184	3e-06	51.8
c27385_g1_i1	gi|401479511|gb|KA101245.1|	75.71	247	52	5	63	305	790	548	6e-39	159
c27449_g1_i1	gi|401470385|gb|KA092119.1|	78.79	66	13	1	406	470	208	273	1e-06	53.6
c27466_g1_i3	gi|401802790|gb|KA659933.1|	67.08	322	96	7	78	394	1461	1145	2e-14	80.6
c27487_g1_i1	gi|401482216|gb|KA103950.1|	72.19	169	47	0	132	300	574	742	7e-19	93.3
c27562_g1_i1	gi|401510252|gb|KA131986.1|	78.34	157	32	2	3	158	427	582	5e-28	123
c27578_g1_i1	gi|401509584|gb|KA131318.1|	70.61	347	94	5	179	522	255	596	6e-36	150
c27701_g2_i1	gi|401475096|gb|KA096830.1|	80.27	223	42	2	17	237	448	226	4e-50	197
c27704_g1_i1	gi|401510651|gb|KA132385.1|	81.08	74	14	0	321	394	353	280	4e-12	71.6
c27710_g1_i1	gi|401473687|gb|KA095421.1|	83.82	68	8	1	1	68	744	808	3e-12	71.6
c27733_g1_i1	gi|401483100|gb|KA104834.1|	80.00	70	14	0	559	628	380	449	8e-10	64.4
c27761_g1_i1	gi|401470000|gb|KA091734.1|	83.33	60	9	1	332	390	793	852	8e-09	60.8
c27782_g1_i1	gi|401505849|gb|KA127583.1|	72.23	461	128	0	1	461	489	29	3e-67	255
c27815_g1_i2	gi|401488743|gb|KA110477.1|	73.37	184	40	3	399	577	383	204	2e-22	105
c27828_g1_i1	gi|401505878|gb|KA127612.1|	71.79	234	66	0	101	334	322	89	1e-28	125
c27860_g1_i1	gi|401505994|gb|KA127728.1|	75.61	82	18	2	118	198	366	286	4e-06	51.8
c27867_g1_i3	gi|401503333|gb|KA125067.1|	72.07	469	118	8	1	463	306	767	2e-60	232
c27873_g1_i1	gi|401493147|gb|KA114881.1|	79.23	130	27	0	162	291	322	193	1e-24	113
c27918_g1_i1	gi|401502356|gb|KA124090.1|	77.78	72	16	0	13	84	290	361	2e-08	59.0
c27950_g1_i2	gi|401508154|gb|KA129888.1|	70.21	282	83	1	131	412	420	140	5e-29	127
c27998_g1_i1	gi|401470338|gb|KA092072.1|	66.11	239	70	5	47	278	29	263	7e-07	53.6
c28011_g1_i1	gi|401505425|gb|KA127159.1|	77.65	85	15	4	263	344	8	91	9e-07	53.6
c28027_g1_i2	gi|401504367|gb|KA126101.1|	73.56	87	23	0	210	296	622	536	1e-06	53.6
c28041_g1_i1	gi|401490698|gb|KA112432.1|	69.20	289	77	4	17	294	1266	1553	9e-25	113
c28068_g1_i2	gi|401474756|gb|KA096490.1|	74.48	909	223	8	19	923	173	1076	1e-160	565
c28140_g1_i2	gi|401506252|gb|KA127986.1|	70.75	147	43	0	47	193	405	259	4e-12	71.6
c28140_g1_i4	gi|401506252|gb|KA127986.1|	70.75	147	43	0	47	193	405	259	5e-12	71.6
c28149_g1_i1	gi|401499968|gb|KA121702.1|	73.91	92	24	0	231	322	850	941	3e-08	59.0
c28192_g1_i1	gi|401469874|gb|KA091608.1|	74.88	402	98	3	3	403	333	732	1e-68	259
c28210_g1_i1	gi|401493759|gb|KA115493.1|	71.69	332	79	9	1	323	268	593	1e-35	149
c28220_g1_i1	gi|401479021|gb|KA100755.1|	71.43	273	71	2	171	436	559	287	3e-32	138
c28300_g1_i1	gi|401503862|gb|KA125596.1|	71.60	169	38	2	1620	1788	567	409	8e-17	89.7
c28304_g1_i1	gi|401481466|gb|KA103200.1|	71.36	412	117	1	23	434	249	659	4e-53	208
c28346_g1_i1	gi|401490332|gb|KA112066.1|	81.25	80	15	0	1	80	782	703	6e-14	77.0
c28404_g1_i1	gi|401475247|gb|KA096981.1|	72.31	130	36	0	124	253	763	634	1e-12	73.4
c28424_g1_i1	gi|401502150|gb|KA123884.1|	73.01	415	108	2	241	653	111	523	2e-62	239
c28426_g1_i1	gi|401488785|gb|KA110519.1|	72.79	430	96	7	6	430	6	419	1e-61	235
c28535_g1_i1	gi|401481617|gb|KA103351.1|	71.04	473	135	2	2	473	726	255	2e-59	228
c28548_g1_i1	gi|401502429|gb|KA124163.1|	70.61	245	72	0	105	349	1319	1075	2e-26	118
c28599_g1_i1	gi|401511873|gb|KA133607.1|	74.22	256	64	2	110	364	326	580	4e-38	158
c28613_g1_i1	gi|401511857|gb|KA133591.1|	68.75	464	141	2	90	553	1289	1748	4e-44	178
c28629_g1_i1	gi|401503492|gb|KA125226.1|	92.41	158	12	0	258	415	1	158	2e-60	232
c28660_g1_i1	gi|401491054|gb|KA112788.1|	78.32	143	31	0	265	407	5	147	3e-26	118
c28670_g1_i1	gi|401511911|gb|KA133645.1|	68.82	558	154	7	179	717	1210	1766	4e-53	208
c28701_g1_i1	gi|401511899|gb|KA133633.1|	74.00	150	39	0	11	160	773	624	3e-19	95.1
c28710_g1_i1	gi|401488725|gb|KA110459.1|	76.28	274	53	10	80	343	370	641	5e-41	167
c28847_g1_i2	gi|401473092|gb|KA094826.1|	67.64	377	112	8	1	372	138	509	1e-21	104
c28922_g1_i1	gi|401477013|gb|KA098747.1|	68.27	394	118	5	3	391	520	129	4e-30	131
c28943_g1_i3	gi|401485666|gb|KA107400.1|	69.82	328	97	2	112	438	620	946	8e-32	138
c28951_g1_i2	gi|401476638|gb|KA098372.1|	78.43	204	44	0	422	625	10	213	7e-42	170
c28975_g1_i1	gi|401481947|gb|KA103681.1|	83.33	72	12	0	31	102	779	708	9e-14	77.0
c29003_g1_i1	gi|401470038|gb|KA091772.1|	76.23	568	131	2	36	601	288	853	4e-114	410
c29003_g2_i2	gi|401470038|gb|KA091772.1|	74.80	611	148	4	1	607	784	176	1e-109	396
c29021_g1_i1	gi|401488908|gb|KA110642.1|	79.17	168	33	1	238	405	244	409	7e-34	143
c29073_g1_i1	gi|401490798|gb|KA112532.1|	76.14	88	21	0	216	303	437	350	4e-10	64.4
c29119_g1_i1	gi|401485843|gb|KA107577.1|	77.59	116	26	0	234	349	352	237	9e-19	93.3
c29142_g1_i1	gi|401502551|gb|KA124285.1|	75.06	441	102	5	1	437	706	1142	3e-76	284
c29191_g1_i1	gi|401503214|gb|KA124948.1|	69.68	155	42	4	1	154	891	1041	2e-07	55.4
c29199_g1_i1	gi|401502119|gb|KA123853.1|	67.16	335	108	2	253	586	1743	1410	3e-21	102
c29200_g1_i1	gi|401486880|gb|KA108614.1|	81.69	142	22	2	623	760	583	442	6e-31	134
c29200_g1_i2	gi|401486880|gb|KA108614.1|	81.69	142	22	2	356	493	583	442	4e-31	134
c29205_g1_i1	gi|401496950|gb|KA118684.1|	74.01	377	86	4	110	475	117	492	2e-60	232
c29211_g1_i1	gi|401505848|gb|KA127582.1|	69.00	300	90	3	67	365	673	376	5e-24	111
c29221_g1_i1	gi|401468921|gb|KA090655.1|	70.87	254	74	0	7	260	163	416	2e-28	125
c29234_g1_i1	gi|401492502|gb|KA114236.1|	71.17	163	45	2	407	568	391	552	4e-13	75.2
c29255_g1_i3	gi|401476243|gb|KA097977.1|	70.59	136	31	3	144	275	434	304	7e-09	60.8
c29280_g1_i1	gi|401509381|gb|KA131115.1|	70.08	264	75	2	1	260	740	1003	2e-25	114
c29286_g1_i2	gi|401512032|gb|KA133766.1|	69.33	150	41	3	35	180	1966	1818	5e-07	55.4
c29383_g1_i1	gi|401494677|gb|KA116411.1|	67.28	382	118	3	18	398	1176	801	3e-26	118
c29462_g1_i1	gi|401501312|gb|KA123046.1|	67.58	549	156	6	1	544	1109	1640	4e-45	181
c29475_g1_i1	gi|401469873|gb|KA091607.1|	72.03	236	66	0	3	238	1464	1699	2e-29	129
c29510_g1_i1	gi|401507485|gb|KA129219.1|	74.41	547	128	8	89	632	96	633	4e-90	331
c29565_g1_i1	gi|401471486|gb|KA093220.1|	75.23	218	52	2	10	226	796	580	5e-34	143
c29615_g1_i1	gi|401482881|gb|KA104615.1|	88.24	51	6	0	306	356	63	113	1e-10	66.2
c29622_g1_i1	gi|401499580|gb|KA121314.1|	73.86	329	80	2	303	628	330	5	1e-51	203
c29675_g1_i1	gi|401500748|gb|KA122482.1|	75.56	135	33	0	12	146	233	367	8e-19	95.1
c29789_g1_i1	gi|401494650|gb|KA116384.1|	70.31	229	67	1	1	228	274	46	5e-22	104
c29802_g1_i1	gi|401502909|gb|KA124643.1|	75.00	112	26	2	242	353	180	289	2e-11	69.8
c29849_g1_i1	gi|401505157|gb|KA126891.1|	72.55	102	28	0	322	423	56	157	5e-08	59.0
c29873_g1_i1	gi|401505080|gb|KA126814.1|	75.00	108	21	3	119	223	16	120	2e-10	66.2
c29944_g1_i2	gi|401505966|gb|KA127700.1|	72.64	296	77	4	19	312	21	314	4e-37	154
c29993_g1_i1	gi|401499037|gb|KA120771.1|	83.33	60	10	0	4	63	659	600	4e-10	64.4
c30005_g1_i1	gi|401470605|gb|KA092339.1|	70.48	166	49	0	243	408	311	146	7e-14	78.8
c30016_g1_i1	gi|401475753|gb|KA097487.1|	70.16	449	134	0	3	451	260	708	1e-52	206
c30038_g1_i1	gi|401485922|gb|KA107656.1|	74.74	392	97	2	6	396	433	823	5e-67	253
c30076_g1_i1	gi|401480588|gb|KA102322.1|	74.85	330	79	4	195	522	659	332	2e-52	206
c30098_g1_i1	gi|401492418|gb|KA114152.1|	76.21	290	58	11	2	286	1134	1417	1e-42	172
c30116_g1_i1	gi|401506891|gb|KA128625.1|	77.56	156	34	1	87	242	465	311	3e-27	122
c30116_g1_i2	gi|401506891|gb|KA128625.1|	77.56	156	34	1	87	242	465	311	5e-27	122
c30125_g3_i1	gi|401499037|gb|KA120771.1|	87.80	41	5	0	1	41	611	651	3e-06	51.8
c30194_g1_i2	gi|401482321|gb|KA104055.1|	86.27	51	5	1	186	236	417	465	3e-08	59.0
c30195_g1_i1	gi|401471334|gb|KA093068.1|	72.95	366	98	1	2	366	422	57	5e-54	210
c30200_g1_i1	gi|401485225|gb|KA106959.1|	75.96	104	20	5	200	299	397	499	9e-08	57.2
c30269_g1_i1	gi|401467890|gb|KA089624.1|	73.57	140	36	1	220	358	2326	2187	2e-15	82.4
c30273_g1_i1	gi|401476676|gb|KA098410.1|	77.41	363	82	0	2	364	585	223	1e-76	286
c30279_g1_i1	gi|401503088|gb|KA124822.1|	73.68	95	23	2	270	363	191	284	3e-06	51.8
c30301_g1_i1	gi|401490406|gb|KA112140.1|	77.16	162	37	0	131	292	1098	937	2e-28	125
c30310_g1_i1	gi|401470612|gb|KA092346.1|	79.22	255	53	0	212	466	3027	2773	3e-57	221
c30331_g1_i1	gi|401492592|gb|KA114326.1|	69.57	437	126	4	356	790	7	438	7e-44	178
c30361_g1_i1	gi|401490792|gb|KA112526.1|	77.27	66	15	0	251	316	728	793	4e-06	51.8
c30363_g1_i1	gi|401469132|gb|KA090866.1|	72.06	433	117	4	10	441	511	82	3e-57	221
c30424_g1_i1	gi|401470794|gb|KA092528.1|	70.71	379	109	2	421	798	231	608	2e-43	176
c30438_g1_i1	gi|401504223|gb|KA125957.1|	72.37	485	116	10	71	540	35	516	1e-63	242
c30455_g1_i1	gi|401471305|gb|KA093039.1|	75.29	259	57	4	55	308	296	552	3e-40	167
c30475_g1_i1	gi|401474906|gb|KA096640.1|	76.57	350	80	2	9	356	839	490	1e-67	255
c30480_g1_i1	gi|401481531|gb|KA103265.1|	70.28	609	167	8	44	648	895	297	3e-68	259
c30481_g1_i1	gi|401488054|gb|KA109788.1|	70.31	229	62	5	371	598	660	437	2e-17	89.7
c30558_g1_i1	gi|401499466|gb|KA121200.1|	76.92	403	93	0	1	403	338	740	3e-83	307
c30581_g1_i1	gi|401469713|gb|KA091447.1|	68.77	285	86	3	7	290	631	349	2e-21	102
c30612_g1_i1	gi|401499862|gb|KA121596.1|	77.42	248	52	4	3	248	252	497	3e-45	181
c30631_g1_i1	gi|401493439|gb|KA115173.1|	68.79	298	80	9	32	322	305	14	1e-17	89.7
c30647_g1_i1	gi|401501524|gb|KA123258.1|	76.76	142	32	1	1	141	397	256	7e-22	104
c30650_g1_i1	gi|401489958|gb|KA111692.1|	65.87	627	210	1	21	643	82	708	4e-40	165
c30652_g1_i1	gi|401501734|gb|KA123468.1|	73.68	209	55	0	350	558	937	729	2e-29	129
c30657_g1_i1	gi|401488071|gb|KA109805.1|	72.13	287	80	0	33	319	138	424	3e-38	158
c30669_g1_i1	gi|401505931|gb|KA127665.1|	76.24	442	104	1	8	449	127	567	1e-87	322
c30675_g1_i1	gi|401475998|gb|KA097732.1|	93.94	33	2	0	5	37	632	600	3e-06	51.8
c30768_g1_i1	gi|401467834|gb|KA089568.1|	75.10	245	61	0	83	327	1388	1144	5e-41	167
c30779_g1_i1	gi|401479961|gb|KA101695.1|	75.37	134	32	1	240	373	8	140	2e-17	89.7
c30779_g1_i2	gi|401479961|gb|KA101695.1|	75.19	129	32	0	240	368	8	136	2e-17	89.7
c30782_g1_i1	gi|401495852|gb|KA117586.1|	72.93	399	86	16	9	391	717	1109	2e-46	185
c30810_g1_i1	gi|401502496|gb|KA124230.1|	79.62	157	32	0	89	245	157	1	1e-32	140
c30861_g1_i1	gi|401474164|gb|KA095898.1|	70.43	115	34	0	409	523	5	119	4e-07	55.4
c30907_g1_i1	gi|401509095|gb|KA130829.1|	72.28	184	50	1	154	337	300	482	2e-20	98.7
c30948_g1_i1	gi|401491751|gb|KA113485.1|	76.94	438	99	2	58	494	586	1022	3e-89	327
c31001_g1_i1	gi|401501974|gb|KA123708.1|	79.41	68	14	0	549	616	429	496	1e-08	60.8
c31003_g1_i1	gi|401479523|gb|KA101257.1|	82.35	68	12	0	16	83	908	841	9e-12	69.8
c31041_g1_i1	gi|401489424|gb|KA111158.1|	69.40	268	82	0	77	344	449	182	3e-25	114
c31060_g1_i1	gi|401468829|gb|KA090563.1|	67.98	356	114	0	79	434	621	266	3e-29	129
c31068_g1_i1	gi|401506454|gb|KA128188.1|	84.93	73	11	0	333	405	213	141	2e-15	82.4
c31089_g1_i1	gi|401476142|gb|KA097876.1|	67.74	248	77	3	65	310	557	803	6e-14	77.0
c31095_g1_i1	gi|401499932|gb|KA121666.1|	71.68	279	78	1	5	282	485	207	5e-34	143
c31152_g1_i3	gi|401470052|gb|KA091786.1|	68.06	479	123	10	4	458	1072	600	1e-37	156
c31153_g1_i1	gi|401468014|gb|KA089748.1|	67.31	520	134	16	18	519	1325	1826	3e-30	132
c31155_g1_i1	gi|401506154|gb|KA127888.1|	75.68	148	36	0	206	353	1006	859	1e-22	105
c31238_g1_i2	gi|401507528|gb|KA129262.1|	66.97	221	73	0	196	416	685	465	1e-11	69.8
c31256_g1_i1	gi|401497126|gb|KA118860.1|	87.67	146	15	3	304	448	597	454	1e-42	172
c31287_g1_i1	gi|401474944|gb|KA096678.1|	73.46	260	69	0	47	306	882	623	4e-38	158
c31287_g1_i2	gi|401474944|gb|KA096678.1|	73.46	260	69	0	47	306	882	623	4e-38	158
c31293_g1_i2	gi|401508170|gb|KA129904.1|	74.51	102	26	0	250	351	618	517	6e-11	68.0
c31316_g1_i1	gi|401488897|gb|KA110631.1|	71.64	275	69	6	95	362	188	460	2e-28	125
c31371_g1_i1	gi|401469035|gb|KA090769.1|	75.00	224	54	2	223	445	389	167	2e-34	145
c31380_g2_i1	gi|401499037|gb|KA120771.1|	88.64	44	5	0	8	51	608	651	8e-08	57.2
c31621_g1_i1	gi|401497098|gb|KA118832.1|	74.34	226	56	2	4	227	371	596	1e-32	140
c31718_g1_i1	gi|401501612|gb|KA123346.1|	73.64	258	64	4	6	261	1737	1482	1e-34	145
c31878_g1_i1	gi|401481657|gb|KA103391.1|	70.23	262	73	4	1	258	616	356	5e-23	107
c31953_g1_i1	gi|401488952|gb|KA110686.1|	68.88	241	64	8	3	233	458	219	3e-12	71.6
c31971_g1_i1	gi|401483005|gb|KA104739.1|	74.22	640	146	17	4	632	67	698	4e-96	351
c32035_g1_i1	gi|401476308|gb|KA098042.1|	72.51	382	98	6	3	379	708	329	1e-49	196
c32110_g1_i1	gi|401471258|gb|KA092992.1|	65.49	368	110	6	10	372	748	393	6e-15	80.6
c32127_g1_i1	gi|401470385|gb|KA092119.1|	78.70	108	22	1	1	107	315	208	4e-17	87.8
c32132_g1_i1	gi|401496016|gb|KA117750.1|	67.20	186	61	0	67	252	13	198	6e-09	60.8
c32188_g1_i1	gi|401494756|gb|KA116490.1|	71.62	148	40	2	110	257	184	39	3e-12	71.6
c32190_g1_i1	gi|401505788|gb|KA127522.1|	71.88	96	27	0	227	322	549	454	2e-06	51.8
c32226_g1_i1	gi|401503779|gb|KA125513.1|	69.00	271	84	0	1118	1388	235	505	2e-23	111
c32233_g1_i1	gi|401470547|gb|KA092281.1|	73.49	381	99	2	340	719	315	694	7e-58	224
c32269_g1_i1	gi|401487382|gb|KA109116.1|	72.97	148	40	0	1	148	361	508	4e-17	87.8
c32329_g1_i1	gi|401495220|gb|KA116954.1|	82.76	58	9	1	146	202	849	906	1e-07	57.2
c32361_g1_i1	gi|401468852|gb|KA090586.1|	88.28	128	15	0	226	353	514	641	6e-40	163
c32366_g2_i2	gi|401473490|gb|KA095224.1|	81.54	65	12	0	570	634	270	334	1e-09	64.4
c32401_g1_i1	gi|401508482|gb|KA130216.1|	75.87	402	90	7	437	833	131	530	2e-69	262
c32407_g1_i1	gi|401502150|gb|KA123884.1|	75.60	209	51	0	1	209	319	111	7e-35	147
c32414_g1_i1	gi|401495439|gb|KA117173.1|	74.93	347	86	1	1	347	422	767	6e-60	230
c32443_g1_i1	gi|401468014|gb|KA089748.1|	78.85	227	48	0	468	694	2071	1845	1e-48	194
c32443_g1_i2	gi|401468014|gb|KA089748.1|	83.69	1478	241	0	236	1713	594	2071	0.0	1579
c32443_g1_i4	gi|401468014|gb|KA089748.1|	84.13	1311	208	0	236	1546	594	1904	0.0	1427
c32457_g1_i1	gi|401492716|gb|KA114450.1|	70.77	284	78	4	56	336	877	596	2e-28	125
c32507_g1_i1	gi|401492418|gb|KA114152.1|	73.72	137	33	3	1	136	1027	893	4e-13	75.2
c32517_g1_i1	gi|401489752|gb|KA111486.1|	72.28	101	28	0	7	107	851	751	7e-08	57.2
c32526_g2_i1	gi|401489153|gb|KA110887.1|	74.26	101	14	4	215	303	1211	1311	2e-08	59.0
c32532_g1_i2	gi|401492393|gb|KA114127.1|	64.40	604	190	14	86	674	199	792	2e-14	80.6
c32556_g1_i1	gi|401476490|gb|KA098224.1|	70.23	215	57	4	1	212	449	239	1e-16	87.8
c32560_g1_i1	gi|401507748|gb|KA129482.1|	78.89	270	55	2	51	319	683	415	2e-58	224
c32577_g1_i1	gi|401502767|gb|KA124501.1|	69.50	141	42	1	53	192	1011	1151	1e-07	57.2
c32592_g1_i1	gi|401473319|gb|KA095053.1|	81.35	311	58	0	378	688	311	1	2e-80	300
c32642_g1_i1	gi|401490940|gb|KA112674.1|	70.07	578	166	5	1	573	965	390	1e-64	246
c32654_g1_i2	gi|401475943|gb|KA097677.1|	66.78	301	88	7	266	560	298	4	6e-12	71.6
c32659_g1_i1	gi|401495873|gb|KA117607.1|	65.54	325	106	6	173	493	377	55	1e-08	60.8
c32674_g1_i1	gi|401495379|gb|KA117113.1|	83.52	91	14	1	217	306	3	93	8e-19	93.3
c32675_g1_i1	gi|401511426|gb|KA133160.1|	67.11	225	73	1	438	661	266	42	2e-11	69.8
c32676_g1_i1	gi|401493552|gb|KA115286.1|	68.27	271	84	2	8	277	313	44	4e-19	95.1
c32688_g2_i1	gi|401479593|gb|KA101327.1|	72.00	300	77	5	370	665	454	158	9e-35	147
c32707_g1_i1	gi|401479868|gb|KA101602.1|	70.97	472	129	8	91	561	74	538	5e-52	205
c32710_g1_i1	gi|401489803|gb|KA111537.1|	86.54	52	7	0	157	208	448	499	3e-09	62.6
c32724_g1_i1	gi|401474966|gb|KA096700.1|	70.00	240	65	4	267	502	282	46	1e-19	96.9
c32726_g1_i1	gi|401493254|gb|KA114988.1|	76.88	333	77	0	421	753	261	593	1e-66	253
c32739_g1_i1	gi|401493382|gb|KA115116.1|	75.53	94	23	0	114	207	332	239	1e-10	66.2
c32782_g1_i1	gi|401469806|gb|KA091540.1|	71.93	171	48	0	40	210	173	3	9e-19	93.3
c32812_g1_i1	gi|401483010|gb|KA104744.1|	76.19	336	79	1	18	353	1007	1341	1e-63	242
c32886_g1_i1	gi|401510519|gb|KA132253.1|	75.91	303	73	0	176	478	15	317	8e-56	217
c32889_g1_i1	gi|401469360|gb|KA091094.1|	74.49	243	50	9	222	458	276	512	2e-29	129
c32919_g1_i1	gi|401489382|gb|KA111116.1|	69.74	152	45	1	62	213	844	994	6e-10	64.4
c32919_g1_i2	gi|401483754|gb|KA105488.1|	69.82	169	51	0	464	632	547	379	5e-13	75.2
c32987_g1_i2	gi|401487516|gb|KA109250.1|	67.24	351	113	2	28	377	572	223	6e-23	107
c33020_g1_i1	gi|401490216|gb|KA111950.1|	80.26	76	12	3	1	74	245	319	5e-08	59.0
c33020_g1_i3	gi|401490216|gb|KA111950.1|	80.26	76	12	3	1	74	245	319	5e-08	59.0
c33112_g1_i1	gi|401467966|gb|KA089700.1|	71.07	968	244	11	230	1185	944	1	3e-130	466
c33169_g1_i1	gi|401496250|gb|KA117984.1|	82.35	51	9	0	43	93	442	492	2e-06	51.8
c33172_g1_i1	gi|401496217|gb|KA117951.1|	71.43	651	165	11	3	637	128	773	3e-82	306
c33225_g1_i2	gi|401503897|gb|KA125631.1|	69.36	297	80	7	40	331	630	920	7e-22	104
c33231_g1_i1	gi|401505717|gb|KA127451.1|	79.25	212	44	0	225	436	40	251	3e-46	185
c33311_g1_i1	gi|401473467|gb|KA095201.1|	72.26	411	106	3	11	417	1194	1600	4e-57	221
c33345_g1_i2	gi|401493042|gb|KA114776.1|	82.14	56	10	0	19	74	667	722	1e-07	57.2
c33372_g1_i1	gi|401495535|gb|KA117269.1|	84.06	251	36	4	75	325	373	127	9e-69	259
c33379_g1_i1	gi|401469004|gb|KA090738.1|	67.23	296	90	4	240	532	300	9	4e-16	86.0
c33416_g2_i1	gi|401469545|gb|KA091279.1|	70.43	186	54	1	337	522	693	509	9e-16	84.2
c33437_g1_i1	gi|401504086|gb|KA125820.1|	70.03	337	88	7	133	464	840	512	1e-30	132
c33459_g1_i1	gi|401470612|gb|KA092346.1|	79.86	288	55	3	4	289	2403	2117	2e-65	248
c33494_g1_i1	gi|401487516|gb|KA109250.1|	77.20	329	69	4	186	512	927	603	1e-63	242
c33509_g1_i1	gi|401499718|gb|KA121452.1|	67.29	321	77	7	1	307	6	312	6e-21	100
c33526_g1_i1	gi|401506368|gb|KA128102.1|	76.67	150	34	1	48	196	152	3	1e-23	109
c33569_g1_i1	gi|401490947|gb|KA112681.1|	74.47	380	97	0	2	381	284	663	2e-65	248
c33610_g1_i1	gi|401503987|gb|KA125721.1|	75.34	146	35	1	319	464	496	352	5e-20	98.7
c33610_g1_i4	gi|401503987|gb|KA125721.1|	73.99	446	114	2	107	551	52	496	3e-73	275
c33674_g1_i3	gi|401468476|gb|KA090210.1|	82.35	85	15	0	167	251	5	89	1e-16	86.0
c33706_g1_i1	gi|401469195|gb|KA090929.1|	78.91	128	27	0	166	293	612	739	3e-23	109
c33715_g1_i1	gi|401475712|gb|KA097446.1|	67.98	203	59	3	6	205	612	811	2e-10	66.2
c33715_g1_i2	gi|401475712|gb|KA097446.1|	67.98	203	59	3	6	205	612	811	2e-10	66.2
c33728_g1_i1	gi|401484663|gb|KA106397.1|	77.07	314	72	0	121	434	428	115	1e-63	242
c33738_g1_i2	gi|401502127|gb|KA123861.1|	68.12	160	45	1	154	313	616	463	2e-08	60.8
c33765_g1_i2	gi|401492447|gb|KA114181.1|	80.26	76	14	1	184	259	1156	1230	2e-10	66.2
c33790_g1_i1	gi|401481952|gb|KA103686.1|	72.02	193	54	0	16	208	1381	1189	1e-22	105
c33804_g1_i1	gi|401468337|gb|KA090071.1|	74.84	457	111	4	219	673	412	866	3e-78	291
c33846_g1_i1	gi|401486459|gb|KA108193.1|	72.32	112	29	2	303	413	209	99	3e-07	55.4
c33889_g1_i1	gi|401476141|gb|KA097875.1|	71.94	196	55	0	18	213	177	372	3e-22	105
c33944_g1_i1	gi|401473346|gb|KA095080.1|	71.16	423	99	13	79	485	130	545	2e-43	176
c33953_g2_i2	gi|401471336|gb|KA093070.1|	77.01	361	80	2	3	360	380	20	4e-72	271
c33960_g1_i1	gi|401469294|gb|KA091028.1|	68.48	460	132	5	103	551	383	840	3e-40	165
c33963_g1_i1	gi|401496564|gb|KA118298.1|	85.79	183	25	1	385	566	785	603	8e-54	210
c33995_g1_i1	gi|401497081|gb|KA118815.1|	85.29	68	10	0	260	327	246	179	2e-14	78.8
c34037_g1_i1	gi|401469132|gb|KA090866.1|	73.49	249	64	2	178	425	1047	800	2e-34	145
c34104_g1_i1	gi|401476531|gb|KA098265.1|	66.00	500	155	13	51	541	504	11	6e-18	91.5
c34154_g1_i1	gi|401469561|gb|KA091295.1|	67.58	293	87	3	249	537	836	548	4e-19	95.1
c34205_g1_i1	gi|401493527|gb|KA115261.1|	74.40	125	32	0	9	133	307	431	2e-15	82.4
c34270_g1_i1	gi|401475284|gb|KA097018.1|	80.53	113	22	0	861	973	6	118	4e-22	105
c34363_g1_i1	gi|401488990|gb|KA110724.1|	71.73	191	53	1	67	256	221	31	3e-20	98.7
c34386_g1_i1	gi|401470665|gb|KA092399.1|	66.28	341	106	4	62	399	4	338	5e-17	87.8
c34396_g1_i1	gi|401471167|gb|KA092901.1|	73.99	173	45	0	225	397	1833	1661	1e-23	109
c34417_g1_i1	gi|401471041|gb|KA092775.1|	75.00	132	32	1	22	152	1216	1347	1e-16	86.0
c34458_g1_i1	gi|401500254|gb|KA121988.1|	72.30	148	38	2	41	185	258	111	1e-13	77.0
c34463_g1_i1	gi|401500291|gb|KA122025.1|	73.09	223	48	6	105	321	207	423	7e-26	116
c34467_g1_i2	gi|401504112|gb|KA125846.1|	65.57	366	115	7	519	881	44	401	8e-12	71.6
c34469_g1_i1	gi|401501446|gb|KA123180.1|	67.29	214	70	0	873	1086	1898	1685	9e-12	71.6
c34479_g1_i1	gi|401495664|gb|KA117398.1|	68.67	150	47	0	36	185	798	947	3e-08	59.0
c34509_g1_i1	gi|401510497|gb|KA132231.1|	65.67	335	100	9	503	828	527	199	5e-08	59.0
c34532_g1_i1	gi|401479711|gb|KA101445.1|	69.11	191	48	6	179	363	228	43	2e-09	62.6
c34549_g1_i1	gi|401470934|gb|KA092668.1|	72.21	367	81	10	81	439	914	561	1e-43	176
c34551_g1_i1	gi|401489462|gb|KA111196.1|	74.49	294	68	5	51	340	259	549	1e-43	176
c34588_g1_i1	gi|401494639|gb|KA116373.1|	81.90	348	63	0	749	1096	407	60	1e-93	343
c34616_g1_i2	gi|401469639|gb|KA091373.1|	77.61	134	30	0	152	285	324	191	4e-23	107
c34645_g1_i3	gi|401503344|gb|KA125078.1|	77.50	80	16	2	139	217	659	737	1e-07	57.2
c34646_g1_i1	gi|401468582|gb|KA090316.1|	75.13	382	92	1	9	390	579	201	2e-68	259
c34700_g1_i1	gi|401489635|gb|KA111369.1|	69.37	457	128	6	73	525	1479	1031	9e-44	178
c34710_g1_i1	gi|401490446|gb|KA112180.1|	66.07	336	114	0	62	397	376	711	1e-18	93.3
c34727_g2_i1	gi|401508643|gb|KA130377.1|	77.88	113	24	1	387	498	408	296	6e-17	87.8
c34775_g1_i1	gi|401471114|gb|KA092848.1|	70.28	249	74	0	186	434	867	1115	1e-25	116
c34796_g1_i3	gi|401497709|gb|KA119443.1|	87.10	93	9	2	1	91	603	512	9e-23	107
c34800_g1_i1	gi|401473542|gb|KA095276.1|	68.95	190	57	2	212	400	1660	1472	1e-11	69.8
c34802_g1_i1	gi|401496341|gb|KA118075.1|	72.82	103	22	1	8	110	178	274	2e-09	62.6
c34819_g1_i1	gi|401473374|gb|KA095108.1|	76.32	76	18	0	79	154	294	219	9e-08	57.2
c34828_g1_i1	gi|401471046|gb|KA092780.1|	76.81	207	48	0	2	208	952	1158	5e-38	158
c34940_g1_i3	gi|401504589|gb|KA126323.1|	80.95	63	12	0	255	317	487	549	7e-09	60.8
c34961_g1_i1	gi|401488897|gb|KA110631.1|	71.53	274	71	6	70	337	460	188	3e-27	122
c34966_g1_i1	gi|401492655|gb|KA114389.1|	76.38	254	56	4	587	837	56	308	8e-43	174
c34999_g1_i1	gi|401486034|gb|KA107768.1|	90.00	40	4	0	104	143	261	222	2e-07	55.4
c35010_g1_i2	gi|401476741|gb|KA098475.1|	69.79	427	125	4	136	560	753	329	7e-43	174
c35014_g1_i2	gi|401470674|gb|KA092408.1|	70.60	364	98	9	598	957	14	372	6e-33	141
c35021_g1_i1	gi|401490247|gb|KA111981.1|	66.67	228	67	5	1	228	551	769	2e-07	55.4
c35033_g1_i1	gi|401501700|gb|KA123434.1|	74.76	103	20	4	32	132	886	984	1e-07	57.2
c35033_g1_i2	gi|401501700|gb|KA123434.1|	74.76	103	20	4	303	403	984	886	8e-08	57.2
c35072_g1_i1	gi|401471314|gb|KA093048.1|	74.19	527	121	10	1	519	64	583	2e-82	306
c35081_g1_i1	gi|401496901|gb|KA118635.1|	79.17	72	15	0	122	193	436	365	2e-09	62.6
c35116_g1_i1	gi|401471104|gb|KA092838.1|	75.92	299	70	2	1	298	470	173	2e-53	208
c35166_g1_i2	gi|401471771|gb|KA093505.1|	79.31	261	54	0	274	534	1	261	4e-59	228
c35171_g1_i1	gi|401478304|gb|KA100038.1|	69.73	261	73	3	368	625	603	860	1e-22	107
c35235_g1_i1	gi|401489914|gb|KA111648.1|	65.78	263	76	4	76	329	290	33	6e-10	64.4
c35241_g1_i1	gi|401490293|gb|KA112027.1|	67.92	639	155	22	9	619	1318	702	7e-43	174
c35241_g1_i3	gi|401490293|gb|KA112027.1|	66.79	536	128	21	458	965	805	1318	8e-25	114
c35250_g1_i1	gi|401470176|gb|KA091910.1|	69.23	364	112	0	260	623	708	1071	2e-36	152
c35274_g1_i1	gi|401502569|gb|KA124303.1|	81.82	66	11	1	3	67	843	908	2e-09	62.6
c35300_g1_i1	gi|401480709|gb|KA102443.1|	69.79	192	58	0	53	244	5	196	2e-16	86.0
c35306_g1_i1	gi|401476056|gb|KA097790.1|	69.80	245	61	7	324	561	867	629	2e-17	89.7
c35354_g1_i1	gi|401480194|gb|KA101928.1|	83.15	89	15	0	398	486	93	181	1e-18	93.3
c35354_g1_i2	gi|401480194|gb|KA101928.1|	83.15	89	15	0	236	324	93	181	9e-19	93.3
c35356_g1_i1	gi|401489284|gb|KA111018.1|	75.08	887	216	3	51	934	2271	1387	4e-169	594
c35364_g1_i1	gi|401501486|gb|KA123220.1|	76.73	318	62	2	1	318	657	352	8e-64	242
c35379_g1_i1	gi|401481799|gb|KA103533.1|	74.51	204	52	0	246	449	5	208	4e-31	134
c35390_g1_i1	gi|401511217|gb|KA132951.1|	75.17	290	72	0	17	306	51	340	9e-51	199
c35404_g1_i1	gi|401475445|gb|KA097179.1|	86.21	58	8	0	3	60	253	196	1e-11	69.8
c35413_g1_i2	gi|401500791|gb|KA122525.1|	86.54	52	7	0	1	52	589	538	1e-09	64.4
c35416_g1_i2	gi|401501309|gb|KA123043.1|	74.55	833	210	2	284	1115	1578	747	7e-153	540
c35443_g1_i1	gi|401471730|gb|KA093464.1|	69.01	171	53	0	8	178	670	500	1e-11	69.8
c35459_g1_i1	gi|401487515|gb|KA109249.1|	71.60	162	46	0	38	199	91	252	2e-16	86.0
c35470_g1_i1	gi|401501721|gb|KA123455.1|	74.27	206	53	0	3	208	397	192	1e-30	132
c35488_g1_i1	gi|401469142|gb|KA090876.1|	79.63	108	22	0	51	158	532	425	1e-19	96.9
c35504_g1_i1	gi|401501612|gb|KA123346.1|	73.73	316	77	6	1	313	1491	1803	3e-43	174
c35529_g1_i1	gi|401501652|gb|KA123386.1|	74.42	86	16	1	311	390	2127	2042	1e-07	57.2
c35541_g1_i3	gi|401489809|gb|KA111543.1|	67.93	527	147	12	2	517	596	1111	6e-37	154
c35543_g1_i1	gi|401502556|gb|KA124290.1|	74.16	534	135	1	13	546	165	695	6e-93	340
c35568_g1_i1	gi|401475157|gb|KA096891.1|	80.34	117	23	0	14	130	903	1019	4e-23	107
c35614_g1_i2	gi|401509556|gb|KA131290.1|	75.42	358	82	1	423	774	220	577	2e-65	250
c35620_g1_i1	gi|401500269|gb|KA122003.1|	68.12	367	101	11	11	366	365	4	9e-21	100
c35645_g1_i1	gi|401470085|gb|KA091819.1|	69.59	319	80	5	429	740	623	931	8e-30	131
c35678_g1_i1	gi|401477056|gb|KA098790.1|	79.45	73	15	0	2	74	758	686	6e-10	64.4
c35683_g1_i1	gi|401481660|gb|KA103394.1|	76.73	275	64	0	1	275	1634	1908	1e-53	208
c35814_g1_i1	gi|401502279|gb|KA124013.1|	72.40	250	67	2	619	867	976	1224	3e-30	132
c35934_g1_i2	gi|401476079|gb|KA097813.1|	69.58	664	195	7	22	680	609	1270	2e-69	262
c35973_g1_i1	gi|401468104|gb|KA089838.1|	72.76	279	76	0	51	329	1019	741	2e-39	161
c35977_g1_i1	gi|401507470|gb|KA129204.1|	79.31	58	5	1	5	62	241	291	7e-07	53.6
c35995_g1_i1	gi|401482272|gb|KA104006.1|	68.20	434	138	0	24	457	673	240	4e-39	161
c36008_g1_i1	gi|401499288|gb|KA121022.1|	73.26	460	113	6	3	457	242	696	5e-68	257
c36036_g1_i1	gi|401468397|gb|KA090131.1|	77.78	144	31	1	15	158	233	91	1e-24	113
c36108_g1_i1	gi|401479801|gb|KA101535.1|	86.67	45	6	0	69	113	234	190	3e-07	55.4
c36112_g1_i1	gi|401509133|gb|KA130867.1|	68.05	241	56	6	206	440	572	347	8e-15	80.6
c36115_g1_i1	gi|401505831|gb|KA127565.1|	76.67	180	40	2	234	411	304	483	1e-29	129
c36132_g1_i1	gi|401485024|gb|KA106758.1|	74.69	245	56	4	54	295	806	565	4e-36	150
c36146_g1_i1	gi|401481525|gb|KA103259.1|	68.64	220	59	4	3	217	2881	2667	6e-14	77.0
c36194_g1_i1	gi|401493533|gb|KA115267.1|	75.34	292	68	4	1	290	134	423	1e-47	188
c36209_g1_i1	gi|401508192|gb|KA129926.1|	70.83	288	79	3	43	329	418	135	9e-31	132
c36217_g1_i2	gi|401480245|gb|KA101979.1|	70.87	103	30	0	74	176	98	200	6e-06	51.8
c36226_g1_i1	gi|401468763|gb|KA090497.1|	68.42	304	91	3	3	305	1290	991	4e-23	107
c36262_g1_i1	gi|401472859|gb|KA094593.1|	71.93	367	103	0	3	369	402	768	4e-50	197
c36296_g1_i1	gi|401469024|gb|KA090758.1|	77.53	316	71	0	62	377	117	432	9e-66	250
c36312_g1_i1	gi|401496223|gb|KA117957.1|	68.47	352	99	4	2	348	85	429	4e-29	127
c36323_g1_i1	gi|401493459|gb|KA115193.1|	73.75	160	40	2	215	373	475	317	2e-18	93.3
c36330_g1_i1	gi|401473525|gb|KA095259.1|	85.82	134	19	0	228	361	901	1034	1e-37	156
c36335_g1_i1	gi|401470700|gb|KA092434.1|	73.91	92	24	0	145	236	96	187	4e-08	59.0
c36335_g1_i2	gi|401470700|gb|KA092434.1|	68.54	302	93	2	145	444	96	397	3e-23	109
c36366_g1_i1	gi|401484007|gb|KA105741.1|	81.12	249	44	2	1	247	213	460	2e-60	232
c36432_g1_i1	gi|401470821|gb|KA092555.1|	69.27	537	151	10	111	640	1133	604	3e-48	192
c36445_g1_i1	gi|401503892|gb|KA125626.1|	69.42	520	139	11	60	572	233	739	7e-48	190
c36471_g1_i1	gi|401505828|gb|KA127562.1|	74.66	442	107	5	424	862	492	931	4e-73	275
c36471_g1_i2	gi|401505828|gb|KA127562.1|	73.71	426	111	1	523	947	400	825	8e-69	260
c36471_g2_i1	gi|401486410|gb|KA108144.1|	71.79	117	31	2	500	615	69	184	9e-07	55.4
c36487_g1_i1	gi|401493442|gb|KA115176.1|	69.26	231	59	4	1	223	777	551	4e-18	91.5
c36489_g1_i1	gi|401492203|gb|KA113937.1|	68.32	685	188	11	384	1044	1111	1790	1e-60	233
c36519_g1_i2	gi|401487290|gb|KA109024.1|	67.53	231	75	0	1	231	259	29	4e-14	78.8
c36552_g1_i1	gi|401469483|gb|KA091217.1|	75.76	165	40	0	13	177	378	542	2e-26	118
c36622_g1_i1	gi|401499037|gb|KA120771.1|	86.36	44	6	0	188	231	608	651	1e-06	53.6
c36625_g1_i1	gi|401475445|gb|KA097179.1|	84.62	91	13	1	222	311	196	286	2e-20	98.7
c36631_g1_i1	gi|401802822|gb|KA659965.1|	68.84	276	80	4	1	276	545	276	4e-20	98.7
c36651_g1_i1	gi|401471450|gb|KA093184.1|	72.02	218	61	0	7	224	695	478	2e-26	118
c36686_g1_i1	gi|401496962|gb|KA118696.1|	69.61	431	118	7	19	439	463	36	9e-41	167
c36712_g1_i1	gi|401499466|gb|KA121200.1|	75.24	319	75	2	3	319	9	325	4e-55	214
c36721_g1_i1	gi|401487405|gb|KA109139.1|	74.24	132	29	5	296	425	469	341	8e-11	68.0
c36729_g1_i1	gi|401469584|gb|KA091318.1|	85.41	473	69	0	89	561	934	1406	1e-153	542
c36736_g1_i1	gi|401496380|gb|KA118114.1|	72.63	486	125	6	35	516	318	799	2e-68	259
c36779_g1_i1	gi|401484741|gb|KA106475.1|	75.00	220	54	1	400	618	284	65	2e-34	147
c36784_g1_i1	gi|401508255|gb|KA129989.1|	71.09	377	103	2	55	428	2	375	2e-46	185
c36820_g1_i1	gi|401504099|gb|KA125833.1|	73.75	339	88	1	24	361	6	344	6e-53	206
c36837_g1_i1	gi|401501771|gb|KA123505.1|	72.50	360	96	2	164	522	834	477	4e-50	197
c36841_g1_i1	gi|401501304|gb|KA123038.1|	75.27	732	177	1	195	922	1275	2006	5e-142	504
c36877_g1_i1	gi|401499838|gb|KA121572.1|	68.95	190	59	0	4	193	428	617	2e-13	77.0
c36944_g1_i1	gi|401480627|gb|KA102361.1|	73.44	192	49	2	9	198	624	815	1e-23	109
c36964_g1_i1	gi|401492638|gb|KA114372.1|	69.09	165	46	3	116	276	483	646	2e-08	59.0
c36979_g1_i1	gi|401476029|gb|KA097763.1|	78.27	497	106	2	84	579	930	435	6e-112	403
c37150_g1_i1	gi|401476252|gb|KA097986.1|	76.11	226	53	1	14	238	415	190	2e-39	161
c37185_g1_i1	gi|401481424|gb|KA103158.1|	74.25	299	74	3	17	312	541	243	5e-45	181
c37206_g1_i2	gi|401483061|gb|KA104795.1|	73.28	479	125	3	1	476	615	137	5e-74	277
c37206_g1_i3	gi|401483061|gb|KA104795.1|	74.92	315	77	2	330	642	266	580	4e-52	205
c37254_g1_i1	gi|401494621|gb|KA116355.1|	70.15	134	39	1	19	152	101	233	3e-08	59.0
c37256_g1_i1	gi|401473926|gb|KA095660.1|	73.88	268	64	3	28	291	39	304	7e-39	159
c37277_g1_i1	gi|401499671|gb|KA121405.1|	83.33	90	15	0	1	90	400	489	2e-19	95.1
c37288_g1_i1	gi|401468202|gb|KA089936.1|	76.74	430	94	3	1	424	1256	827	5e-86	316
c37296_g1_i1	gi|401504211|gb|KA125945.1|	68.45	317	93	4	73	386	785	473	2e-23	109
c37324_g1_i1	gi|401492422|gb|KA114156.1|	66.67	495	140	9	238	711	398	888	9e-30	131
c37375_g1_i2	gi|401499144|gb|KA120878.1|	81.97	61	1	1	427	487	196	246	2e-10	66.2
c37387_g1_i1	gi|401481590|gb|KA103324.1|	74.60	248	61	2	5	251	1019	1265	8e-38	156
c37390_g1_i1	gi|401475434|gb|KA097168.1|	76.51	149	31	2	102	248	463	609	2e-22	105
c37406_g1_i2	gi|401468032|gb|KA089766.1|	71.79	156	44	0	136	291	547	702	5e-16	84.2
c37406_g1_i3	gi|401468032|gb|KA089766.1|	71.79	156	44	0	136	291	547	702	8e-16	84.2
c37432_g1_i1	gi|401476293|gb|KA098027.1|	71.43	413	107	6	1053	1459	801	394	4e-49	196
c37434_g1_i1	gi|401491039|gb|KA112773.1|	71.08	529	143	7	4	526	327	851	2e-63	242
c37493_g1_i1	gi|401493699|gb|KA115433.1|	77.48	111	23	2	700	809	453	344	1e-14	80.6
c37496_g2_i1	gi|401501324|gb|KA123058.1|	75.49	102	25	0	1	102	890	991	4e-12	71.6
c37524_g1_i1	gi|401469558|gb|KA091292.1|	71.66	307	81	4	331	634	1353	1656	2e-35	149
c37586_g1_i1	gi|401503055|gb|KA124789.1|	75.37	410	98	1	200	609	425	19	3e-75	282
c37607_g1_i1	gi|401474902|gb|KA096636.1|	76.62	385	88	2	81	464	378	761	1e-75	282
c37658_g1_i1	gi|401501188|gb|KA122922.1|	70.43	345	100	2	1	344	1909	1566	9e-38	156
c37659_g1_i1	gi|401492512|gb|KA114246.1|	78.77	146	29	2	264	408	854	710	9e-26	116
c37661_g1_i1	gi|401481149|gb|KA102883.1|	63.92	485	162	8	586	1059	1057	575	1e-08	62.6
c37680_g1_i1	gi|401503196|gb|KA124930.1|	76.80	125	27	2	14	137	754	631	3e-17	87.8
c37739_g3_i1	gi|401474730|gb|KA096464.1|	79.16	739	152	2	44	781	15	752	1e-180	632
c37769_g1_i1	gi|401507742|gb|KA129476.1|	81.82	66	12	0	262	327	90	155	1e-10	66.2
c37863_g1_i1	gi|401501415|gb|KA123149.1|	68.03	391	108	4	32	421	857	1231	9e-33	140
c37876_g1_i1	gi|401511283|gb|KA133017.1|	70.47	193	51	4	67	256	676	487	2e-14	78.8
c37884_g1_i1	gi|401495783|gb|KA117517.1|	74.06	266	63	3	10	272	496	758	2e-39	161
c37888_g1_i1	gi|401501900|gb|KA123634.1|	69.44	144	40	2	433	574	491	350	3e-07	57.2
c37891_g1_i1	gi|401500179|gb|KA121913.1|	74.79	242	57	4	352	591	515	276	8e-35	147
c37990_g1_i1	gi|401496150|gb|KA117884.1|	76.54	81	19	0	1	81	602	682	7e-09	60.8
c38024_g1_i1	gi|401468361|gb|KA090095.1|	83.33	60	7	3	243	302	386	330	1e-06	53.6
c38037_g1_i1	gi|401474009|gb|KA095743.1|	76.20	458	107	2	211	667	55	511	5e-89	327
c38049_g1_i1	gi|401490756|gb|KA112490.1|	69.22	575	138	19	4	549	53	617	2e-47	188
c38098_g1_i1	gi|401471861|gb|KA093595.1|	73.60	375	98	1	6	380	393	766	6e-59	226
c38113_g1_i1	gi|401475965|gb|KA097699.1|	66.80	259	80	3	1	253	980	1238	1e-12	73.4
c38133_g1_i2	gi|401509523|gb|KA131257.1|	72.81	114	27	4	479	589	321	209	5e-06	51.8
c38236_g1_i1	gi|401468709|gb|KA090443.1|	74.69	324	82	0	384	707	1067	744	2e-55	215
c38236_g1_i3	gi|401507535|gb|KA129269.1|	73.08	208	56	0	153	360	228	21	1e-27	123
c38236_g1_i6	gi|401468709|gb|KA090443.1|	74.53	322	82	0	331	652	1065	744	3e-54	212
c38260_g1_i1	gi|401476449|gb|KA098183.1|	89.36	47	4	1	287	332	792	746	2e-08	59.0
c38292_g1_i1	gi|401501700|gb|KA123434.1|	90.24	41	3	1	67	106	893	933	2e-06	53.6
c38337_g1_i1	gi|401471992|gb|KA093726.1|	68.09	257	70	4	34	284	932	682	6e-17	87.8
c38341_g1_i1	gi|401496781|gb|KA118515.1|	75.85	236	55	2	1	234	238	473	2e-39	161
c38346_g1_i2	gi|401493605|gb|KA115339.1|	76.71	73	16	1	228	300	615	686	2e-06	53.6
c38360_g1_i1	gi|401471373|gb|KA093107.1|	74.69	162	39	2	115	275	291	451	1e-20	100
c38400_g1_i1	gi|401508842|gb|KA130576.1|	66.67	180	48	3	86	259	341	514	3e-06	51.8
c38401_g1_i1	gi|401469932|gb|KA091666.1|	73.99	173	45	0	220	392	756	584	1e-23	109
c38420_g2_i1	gi|401468842|gb|KA090576.1|	68.49	292	92	0	511	802	1246	955	3e-24	113
c38583_g1_i1	gi|401482057|gb|KA103791.1|	80.51	118	23	0	219	336	1034	917	1e-23	109
c38609_g1_i1	gi|401468472|gb|KA090206.1|	72.56	277	72	2	2	276	1481	1207	1e-36	152
c38626_g1_i2	gi|401501700|gb|KA123434.1|	73.02	189	49	2	25	212	1877	1690	7e-22	104
c38655_g1_i2	gi|401491696|gb|KA113430.1|	66.84	190	59	2	111	298	1338	1151	1e-06	53.6
c38678_g1_i1	gi|401506294|gb|KA128028.1|	74.04	470	120	2	23	491	498	30	3e-78	291
c38702_g1_i2	gi|401504860|gb|KA126594.1|	73.95	833	201	11	22	844	830	4	1e-137	489
c38702_g1_i3	gi|401504860|gb|KA126594.1|	78.14	311	62	5	430	735	4	313	1e-61	237
c38710_g1_i1	gi|401490758|gb|KA112492.1|	67.07	328	95	5	94	415	5	325	3e-19	95.1
c38742_g1_i1	gi|401473951|gb|KA095685.1|	75.77	359	84	3	93	449	324	681	4e-64	244
c38746_g1_i2	gi|401499511|gb|KA121245.1|	75.93	378	88	2	252	626	439	816	1e-70	266
c38749_g1_i1	gi|401509244|gb|KA130978.1|	82.81	64	11	0	247	310	146	209	2e-10	66.2
c38757_g1_i1	gi|401469548|gb|KA091282.1|	70.99	131	38	0	89	219	45	175	1e-10	66.2
c38759_g1_i1	gi|401489692|gb|KA111426.1|	75.67	263	63	1	7	269	266	5	6e-46	183
c38796_g1_i1	gi|401501977|gb|KA123711.1|	70.72	181	53	0	41	221	1054	874	5e-17	87.8
c38823_g1_i1	gi|401481615|gb|KA103349.1|	71.90	395	110	1	486	880	1173	780	4e-53	208
c38827_g1_i1	gi|401501990|gb|KA123724.1|	77.51	458	103	0	1	458	127	584	2e-99	361
c38832_g1_i1	gi|401486606|gb|KA108340.1|	81.13	106	18	1	178	283	1041	938	2e-20	98.7
c38975_g1_i1	gi|401467938|gb|KA089672.1|	65.79	836	271	7	67	899	88	911	1e-50	201
c38995_g1_i1	gi|401511045|gb|KA132779.1|	73.18	261	67	3	338	597	60	318	3e-34	145
c39011_g1_i2	gi|401486466|gb|KA108200.1|	70.12	405	114	4	188	586	2	405	6e-43	174
c39016_g1_i1	gi|401505229|gb|KA126963.1|	70.47	149	38	3	374	519	372	227	3e-09	62.6
c39019_g1_i1	gi|401503867|gb|KA125601.1|	71.11	315	67	11	196	492	553	861	5e-30	131
c39042_g1_i1	gi|401489721|gb|KA111455.1|	71.03	359	95	2	2	351	883	525	3e-44	178
c39050_g1_i1	gi|401499048|gb|KA120782.1|	71.58	292	83	0	454	745	89	380	2e-36	152
c39176_g1_i1	gi|401510301|gb|KA132035.1|	78.29	152	33	0	1	152	464	313	2e-28	125
c39183_g1_i1	gi|401470139|gb|KA091873.1|	65.88	510	172	2	90	598	1331	823	3e-29	129
c39215_g1_i1	gi|401502298|gb|KA124032.1|	69.76	205	56	5	505	705	894	692	2e-12	73.4
c39215_g1_i2	gi|401502298|gb|KA124032.1|	70.82	233	64	4	302	532	922	692	9e-21	100
c39245_g1_i1	gi|401506467|gb|KA128201.1|	73.66	224	59	0	179	402	345	568	3e-32	138
c39272_g1_i1	gi|401474425|gb|KA096159.1|	74.80	250	57	2	81	327	251	5	1e-39	163
c39274_g1_i1	gi|401473739|gb|KA095473.1|	71.65	321	91	0	11	331	778	458	2e-41	168
c39286_g1_i1	gi|401472744|gb|KA094478.1|	73.99	373	95	2	3	374	680	1051	3e-59	228
c39304_g1_i1	gi|401504404|gb|KA126138.1|	82.03	345	62	0	1	345	637	293	3e-94	343
c39321_g1_i1	gi|401467834|gb|KA089568.1|	70.93	375	109	0	19	393	1134	1508	2e-46	185
c39396_g1_i1	gi|401496971|gb|KA118705.1|	80.07	291	54	3	112	400	20	308	5e-67	253
c39412_g1_i1	gi|401512046|gb|KA133780.1|	75.58	217	53	0	12	228	217	1	2e-36	152
c39435_g1_i1	gi|401487690|gb|KA109424.1|	66.50	203	68	0	17	219	1022	820	6e-09	60.8
c39458_g1_i1	gi|401467957|gb|KA089691.1|	76.04	96	19	2	394	487	379	472	7e-10	64.4
c39493_g1_i1	gi|401509065|gb|KA130799.1|	81.58	76	14	0	1	76	164	89	2e-13	75.2
c39496_g1_i1	gi|401479771|gb|KA101505.1|	86.96	46	6	0	1	46	492	447	1e-07	57.2
c39509_g1_i1	gi|401487238|gb|KA108972.1|	81.72	186	33	1	1	186	196	380	7e-45	179
c39525_g1_i1	gi|401492603|gb|KA114337.1|	80.28	71	14	0	640	710	4	74	3e-10	66.2
c39540_g1_i2	gi|401479250|gb|KA100984.1|	73.91	548	137	5	245	787	923	377	6e-89	327
c39543_g1_i1	gi|401470636|gb|KA092370.1|	82.01	328	59	0	1	328	492	165	1e-88	325
c39567_g1_i1	gi|401490439|gb|KA112173.1|	72.69	216	56	3	84	297	269	55	2e-24	113
c39626_g1_i2	gi|401503671|gb|KA125405.1|	75.85	472	104	7	510	975	638	171	6e-85	315
c39683_g1_i2	gi|401468925|gb|KA090659.1|	74.74	194	49	0	46	239	1207	1014	1e-29	129
c39702_g1_i1	gi|401490084|gb|KA111818.1|	70.22	272	75	4	672	940	943	675	3e-24	113
c39752_g1_i1	gi|401503742|gb|KA125476.1|	74.28	381	94	4	116	495	158	535	2e-60	232
c39756_g1_i1	gi|401469663|gb|KA091397.1|	71.08	332	81	7	68	391	1258	1582	2e-35	149
c39777_g1_i1	gi|401471531|gb|KA093265.1|	82.70	1023	171	2	398	1417	252	1271	0.0	1043
c39801_g1_i2	gi|401510820|gb|KA132554.1|	76.73	159	37	0	718	876	244	402	2e-26	120
c39893_g1_i1	gi|401489935|gb|KA111669.1|	75.00	152	38	0	4	155	204	355	6e-22	104
c39919_g1_i1	gi|401482317|gb|KA104051.1|	70.31	229	66	2	11	238	1471	1244	1e-20	100
c39930_g1_i2	gi|401499110|gb|KA120844.1|	70.54	896	250	6	1	884	930	37	4e-114	412
c39941_g1_i1	gi|401495959|gb|KA117693.1|	71.18	170	46	3	103	270	18	186	2e-13	75.2
c39942_g1_i1	gi|401499315|gb|KA121049.1|	75.86	87	21	0	311	397	526	440	2e-09	62.6
c39971_g1_i1	gi|401497788|gb|KA119522.1|	67.96	334	103	2	179	512	1050	721	4e-25	114
c39981_g1_i2	gi|401469360|gb|KA091094.1|	74.47	235	48	9	489	717	512	284	1e-27	123
c40000_g1_i1	gi|401502033|gb|KA123767.1|	79.10	67	14	0	355	421	598	532	3e-08	59.0
c40049_g1_i1	gi|401501887|gb|KA123621.1|	86.72	708	94	0	2	709	464	1171	0.0	854
c40057_g1_i1	gi|401511781|gb|KA133515.1|	69.55	440	132	2	3	441	964	526	8e-46	183
c40090_g1_i1	gi|401507099|gb|KA128833.1|	79.81	104	20	1	110	213	411	513	1e-17	89.7
c40197_g1_i1	gi|401493617|gb|KA115351.1|	72.73	154	42	0	235	388	342	189	1e-17	89.7
c40199_g1_i2	gi|401495547|gb|KA117281.1|	94.29	35	1	1	512	545	935	901	4e-06	51.8
c40236_g1_i3	gi|401802820|gb|KA659963.1|	70.95	296	83	2	10	305	882	1174	2e-32	140
c40237_g1_i2	gi|401467874|gb|KA089608.1|	90.48	42	4	0	1	42	79	120	3e-08	59.0
c40270_g1_i1	gi|401509766|gb|KA131500.1|	70.09	234	49	13	24	246	549	326	4e-11	68.0
c40297_g1_i2	gi|401510470|gb|KA132204.1|	68.15	471	144	2	87	551	512	42	6e-42	170
c40302_g1_i1	gi|401504072|gb|KA125806.1|	69.31	189	56	2	8	196	662	848	1e-12	73.4
c40361_g1_i1	gi|401475459|gb|KA097193.1|	69.93	153	46	0	202	354	369	217	2e-11	69.8
c40372_g1_i1	gi|401511635|gb|KA133369.1|	72.46	207	57	0	170	376	23	229	1e-25	116
c40395_g1_i1	gi|401482515|gb|KA104249.1|	68.49	219	55	4	112	323	1716	1927	2e-14	78.8
c40398_g1_i1	gi|401476228|gb|KA097962.1|	76.39	72	17	0	124	195	721	650	1e-06	53.6
c40399_g1_i2	gi|401476933|gb|KA098667.1|	76.13	155	37	0	26	180	314	160	1e-24	113
c40473_g1_i1	gi|401506467|gb|KA128201.1|	74.55	224	57	0	179	402	568	345	7e-35	147
c40497_g1_i1	gi|401476006|gb|KA097740.1|	69.76	334	99	2	10	342	595	263	7e-33	140
c40500_g1_i1	gi|401470671|gb|KA092405.1|	75.44	798	194	2	506	1302	1135	339	2e-155	549
c40548_g1_i1	gi|401489824|gb|KA111558.1|	67.44	390	108	11	48	426	56	437	3e-20	98.7
c40571_g1_i1	gi|401504174|gb|KA125908.1|	77.44	164	37	0	7	170	2	165	2e-29	129
c40588_g1_i1	gi|401492402|gb|KA114136.1|	75.88	228	53	2	153	379	341	115	1e-37	156
c40602_g1_i1	gi|401486197|gb|KA107931.1|	75.17	294	70	2	206	496	447	154	2e-49	196
c40758_g1_i1	gi|401507005|gb|KA128739.1|	74.14	232	48	9	173	394	234	5	3e-26	118
c40769_g1_i1	gi|401481896|gb|KA103630.1|	72.08	394	109	1	64	457	1	393	2e-54	212
c40783_g1_i1	gi|401502081|gb|KA123815.1|	76.31	553	123	7	1	548	575	26	6e-106	383
c40849_g1_i1	gi|401505958|gb|KA127692.1|	75.94	374	78	10	1	364	603	232	1e-61	235
c40853_g1_i1	gi|401499037|gb|KA120771.1|	84.00	50	7	1	184	232	594	643	7e-06	51.8
c40899_g1_i1	gi|401492108|gb|KA113842.1|	76.74	86	20	0	68	153	180	265	1e-10	66.2
c40924_g1_i1	gi|401470036|gb|KA091770.1|	74.95	507	123	4	14	519	1266	763	4e-89	327
c40951_g1_i3	gi|401510181|gb|KA131915.1|	73.00	237	58	5	310	544	444	212	6e-27	122
c40967_g1_i1	gi|401496003|gb|KA117737.1|	70.00	280	72	7	141	414	339	66	2e-22	105
c40992_g1_i1	gi|401480455|gb|KA102189.1|	66.58	383	109	11	303	675	395	768	4e-15	82.4
c41023_g1_i1	gi|401484893|gb|KA106627.1|	67.82	261	80	4	28	286	377	635	4e-14	78.8
c41034_g1_i1	gi|401482321|gb|KA104055.1|	81.36	59	10	1	429	486	415	473	2e-06	53.6
c41039_g1_i2	gi|401510851|gb|KA132585.1|	71.77	372	96	7	132	494	395	24	2e-43	176
c41089_g1_i3	gi|401481830|gb|KA103564.1|	66.55	278	93	0	226	503	1530	1253	3e-15	82.4
c41099_g1_i1	gi|401501736|gb|KA123470.1|	67.74	341	108	2	162	501	970	631	1e-24	113
c41122_g1_i3	gi|401501309|gb|KA123043.1|	69.45	275	81	2	1	272	364	90	5e-24	111
c41145_g1_i1	gi|401476907|gb|KA098641.1|	74.68	474	111	8	506	972	478	7	3e-76	286
c41147_g1_i1	gi|401495010|gb|KA116744.1|	73.23	310	76	3	24	326	400	91	4e-44	178
c41217_g1_i1	gi|401505567|gb|KA127301.1|	72.90	262	70	1	2	263	560	300	1e-35	149
c41240_g1_i1	gi|401505677|gb|KA127411.1|	77.14	70	16	0	229	298	1032	963	2e-07	55.4
c41251_g1_i1	gi|401493820|gb|KA115554.1|	68.49	219	69	0	150	368	594	812	5e-16	84.2
c41261_g1_i1	gi|401500952|gb|KA122686.1|	71.14	298	84	2	99	395	436	732	1e-33	143
c41271_g1_i1	gi|401499640|gb|KA121374.1|	73.98	392	83	14	168	544	758	371	4e-51	201
c41290_g1_i1	gi|401471270|gb|KA093004.1|	69.38	356	103	4	3	355	1143	791	2e-32	138
c41297_g1_i1	gi|401494677|gb|KA116411.1|	78.89	90	19	0	606	695	631	720	1e-13	77.0
c41328_g1_i1	gi|401501262|gb|KA122996.1|	70.95	179	49	3	236	414	1077	1252	2e-14	78.8
c41330_g1_i1	gi|401469819|gb|KA091553.1|	75.41	366	79	7	1	359	87	448	5e-61	233
c41337_g1_i1	gi|401474900|gb|KA096634.1|	74.73	186	47	0	144	329	384	199	7e-28	123
c41338_g1_i2	gi|401492539|gb|KA114273.1|	72.09	774	173	28	508	1243	122	890	2e-91	336
c41365_g1_i1	gi|401482951|gb|KA104685.1|	70.70	157	42	2	1	155	221	375	3e-12	71.6
c41376_g1_i2	gi|401503671|gb|KA125405.1|	75.85	472	104	7	1379	1844	171	638	9e-85	315
c41408_g1_i1	gi|401507848|gb|KA129582.1|	77.53	89	20	0	466	554	588	676	5e-12	71.6
c41464_g1_i1	gi|401503198|gb|KA124932.1|	73.80	481	126	0	221	701	760	280	1e-80	300
c41464_g1_i3	gi|401503198|gb|KA124932.1|	75.17	302	75	0	221	522	760	459	2e-52	206
c41473_g1_i1	gi|401471857|gb|KA093591.1|	72.85	453	119	2	174	624	1686	1236	6e-68	257
c41494_g1_i1	gi|401468827|gb|KA090561.1|	71.60	331	92	2	1	330	1060	1389	5e-41	167
c41496_g2_i1	gi|401507694|gb|KA129428.1|	70.82	233	65	3	169	399	496	265	6e-22	104
c41503_g1_i1	gi|401470613|gb|KA092347.1|	77.40	323	67	3	75	394	677	358	9e-65	246
c41522_g1_i1	gi|401482148|gb|KA103882.1|	72.37	257	70	1	154	410	1299	1554	8e-33	140
c41537_g1_i1	gi|401475986|gb|KA097720.1|	76.51	281	66	0	10	290	579	299	4e-54	210
c41541_g1_i1	gi|401506599|gb|KA128333.1|	71.11	225	54	4	881	1098	231	451	5e-22	105
c41549_g1_i1	gi|401480623|gb|KA102357.1|	70.00	180	53	1	10	189	231	53	3e-14	78.8
c41552_g1_i3	gi|401495020|gb|KA116754.1|	78.95	266	53	3	17	280	343	79	6e-56	217
c41558_g1_i1	gi|401487653|gb|KA109387.1|	67.28	434	121	15	7	423	555	126	3e-19	95.1
c41563_g1_i1	gi|401481620|gb|KA103354.1|	74.62	260	66	0	182	441	1081	822	1e-42	172
c41570_g1_i2	gi|401480724|gb|KA102458.1|	82.30	113	19	1	256	368	198	87	3e-24	111
c41589_g1_i1	gi|401496657|gb|KA118391.1|	70.37	216	63	1	50	264	5	220	3e-20	98.7
c41595_g1_i1	gi|401484935|gb|KA106669.1|	80.00	210	42	0	412	621	294	503	1e-47	190
c41596_g1_i1	gi|401502793|gb|KA124527.1|	73.09	379	98	4	3	380	675	300	5e-54	210
c41600_g1_i1	gi|401495092|gb|KA116826.1|	78.40	324	62	5	5	324	682	363	4e-67	253
c41602_g1_i1	gi|401481636|gb|KA103370.1|	73.73	632	163	3	1	629	651	1282	3e-105	381
c41609_g1_i1	gi|401472259|gb|KA093993.1|	73.21	168	43	2	246	412	944	778	1e-18	93.3
c41627_g1_i1	gi|401489779|gb|KA111513.1|	83.15	89	15	0	519	607	1621	1533	2e-18	93.3
c41636_g1_i1	gi|401500757|gb|KA122491.1|	70.80	274	69	8	4	270	595	326	6e-23	107
c41648_g2_i1	gi|401506707|gb|KA128441.1|	89.09	55	6	0	1	55	462	408	1e-12	73.4
c41682_g1_i2	gi|401469204|gb|KA090938.1|	81.54	65	12	0	33	97	763	699	5e-10	64.4
c41685_g1_i1	gi|401474916|gb|KA096650.1|	69.33	450	136	2	110	558	620	172	1e-45	183
c41699_g1_i1	gi|401480834|gb|KA102568.1|	76.09	92	22	0	495	586	7	98	6e-11	68.0
c41699_g1_i2	gi|401480834|gb|KA102568.1|	76.09	92	22	0	522	613	7	98	7e-11	68.0
c41711_g1_i1	gi|401491000|gb|KA112734.1|	74.44	313	78	2	1	312	647	336	5e-50	197
c41716_g1_i1	gi|401495507|gb|KA117241.1|	65.58	215	74	0	1	215	609	395	3e-07	55.4
c41743_g1_i1	gi|401500884|gb|KA122618.1|	74.47	94	24	0	234	327	545	452	1e-09	62.6
c41751_g1_i1	gi|401489733|gb|KA111467.1|	81.59	277	49	1	1	277	1537	1811	3e-71	268
c41767_g1_i1	gi|401501752|gb|KA123486.1|	66.02	412	118	10	449	846	1530	1933	2e-16	87.8
c41793_g1_i1	gi|401473500|gb|KA095234.1|	72.22	504	134	2	1	501	163	663	3e-73	275
c41800_g1_i1	gi|401490945|gb|KA112679.1|	78.43	102	22	0	666	767	531	632	3e-16	86.0
c41802_g1_i1	gi|401476624|gb|KA098358.1|	70.03	584	156	11	292	866	201	774	5e-60	232
c41804_g1_i1	gi|401496262|gb|KA117996.1|	78.00	200	44	0	52	251	207	8	8e-40	163
c41807_g1_i1	gi|401489831|gb|KA111565.1|	77.31	357	77	2	25	379	502	148	7e-73	273
c41844_g2_i1	gi|401474139|gb|KA095873.1|	73.60	125	32	1	20	144	1210	1333	2e-12	73.4
c41857_g1_i1	gi|401471820|gb|KA093554.1|	79.73	148	30	0	26	173	332	479	2e-30	132
c41862_g1_i1	gi|401480909|gb|KA102643.1|	71.79	280	61	12	145	408	12	289	1e-24	113
c41871_g1_i1	gi|401507812|gb|KA129546.1|	78.46	65	14	0	69	133	38	102	2e-07	55.4
c41880_g1_i1	gi|401468539|gb|KA090273.1|	71.05	304	82	2	913	1213	501	201	5e-35	149
c41885_g1_i1	gi|401509545|gb|KA131279.1|	73.17	164	40	4	622	781	573	736	1e-15	84.2
c41893_g1_i1	gi|401490056|gb|KA111790.1|	78.57	294	63	0	357	650	1345	1052	1e-64	246
c41896_g1_i1	gi|401475650|gb|KA097384.1|	74.49	196	49	1	388	583	257	451	3e-28	125
c41916_g1_i1	gi|401469819|gb|KA091553.1|	75.11	438	102	6	46	478	448	13	2e-74	279
c41953_g1_i1	gi|401487443|gb|KA109177.1|	71.65	656	185	1	77	732	1072	418	2e-93	342
c41976_g1_i2	gi|401511451|gb|KA133185.1|	84.31	102	16	0	19	120	688	587	2e-24	113
c41980_g1_i1	gi|401493382|gb|KA115116.1|	70.96	303	66	16	94	375	847	546	3e-20	98.7
c41984_g1_i1	gi|401511001|gb|KA132735.1|	77.52	636	131	6	85	709	1018	384	2e-136	486
c41986_g1_i1	gi|401475338|gb|KA097072.1|	78.26	115	25	0	576	690	360	246	5e-19	95.1
c41986_g2_i2	gi|401475338|gb|KA097072.1|	75.79	190	46	0	16	205	171	360	1e-31	136
c42008_g1_i2	gi|401485922|gb|KA107656.1|	73.39	342	91	0	14	355	493	152	8e-53	206
c42014_g1_i1	gi|401482141|gb|KA103875.1|	66.92	263	87	0	25	287	218	480	3e-15	82.4
c42032_g1_i1	gi|401482321|gb|KA104055.1|	84.78	46	7	0	1	46	461	416	4e-06	51.8
c42038_g1_i1	gi|401471355|gb|KA093089.1|	79.22	77	15	1	160	236	225	300	1e-09	64.4
c42054_g1_i1	gi|401503855|gb|KA125589.1|	65.28	265	90	1	96	358	317	581	5e-09	60.8
c42059_g1_i1	gi|401491292|gb|KA113026.1|	67.92	240	75	2	76	314	734	496	2e-14	78.8
c42102_g1_i2	gi|401497126|gb|KA118860.1|	88.32	214	22	3	162	374	386	597	1e-69	262
c42110_g1_i1	gi|401469524|gb|KA091258.1|	71.66	441	112	7	2	435	135	569	3e-54	212
c42131_g1_i1	gi|401469164|gb|KA090898.1|	75.94	133	32	0	329	461	2724	2592	1e-19	96.9
c42144_g1_i1	gi|401501759|gb|KA123493.1|	76.52	230	54	0	1	230	235	6	2e-42	172
c42162_g1_i1	gi|401481492|gb|KA103226.1|	72.86	350	83	8	231	568	483	134	5e-44	178
c42177_g1_i1	gi|401482367|gb|KA104101.1|	73.99	469	117	4	3	466	343	811	1e-75	282
c42203_g1_i1	gi|401500711|gb|KA122445.1|	66.67	378	124	2	193	569	605	229	7e-23	107
c42221_g1_i1	gi|401482252|gb|KA103986.1|	75.54	278	60	6	138	409	458	183	1e-43	176
c42224_g1_i1	gi|401510625|gb|KA132359.1|	70.83	144	38	3	153	293	68	210	1e-09	62.6
c42255_g1_i1	gi|401480330|gb|KA102064.1|	74.27	171	38	2	31	198	102	269	4e-23	107
c42259_g1_i1	gi|401504140|gb|KA125874.1|	74.27	443	100	11	35	469	576	1012	5e-65	248
c42274_g1_i3	gi|401488308|gb|KA110042.1|	91.49	47	4	0	535	581	1164	1118	6e-11	68.0
c42281_g1_i1	gi|401469932|gb|KA091666.1|	74.65	213	54	0	441	653	61	273	4e-33	141
c42303_g1_i1	gi|401483002|gb|KA104736.1|	74.38	242	59	2	1	241	361	600	4e-36	150
c42304_g1_i2	gi|401497081|gb|KA118815.1|	77.35	181	35	1	2	182	72	246	6e-34	143
c42308_g1_i1	gi|401489932|gb|KA111666.1|	70.17	181	48	2	455	629	416	236	2e-14	80.6
c42324_g1_i1	gi|401496319|gb|KA118053.1|	72.56	164	41	2	207	370	1	160	4e-17	87.8
c42326_g1_i2	gi|401471884|gb|KA093618.1|	79.51	122	21	4	291	409	1353	1233	1e-18	93.3
c42371_g1_i1	gi|401489408|gb|KA111142.1|	75.16	306	75	1	14	318	1966	1661	5e-53	206
c42411_g1_i1	gi|401469820|gb|KA091554.1|	75.90	361	87	0	19	379	385	25	1e-68	259
c42457_g1_i2	gi|401802856|gb|KA659999.1|	72.35	1331	355	10	107	1430	1529	205	0.0	708
c42471_g1_i1	gi|401496385|gb|KA118119.1|	76.94	399	76	11	57	446	404	13	7e-72	269
c42488_g1_i1	gi|401500354|gb|KA122088.1|	67.09	234	70	6	150	378	85	316	5e-07	55.4
c42505_g1_i1	gi|401476205|gb|KA097939.1|	74.40	125	24	7	1	117	289	165	8e-08	57.2
c42506_g1_i1	gi|401504364|gb|KA126098.1|	70.85	223	62	3	430	651	263	483	1e-19	98.7
c42525_g1_i1	gi|401482321|gb|KA104055.1|	88.64	44	3	1	278	321	412	453	3e-07	55.4
c42568_g1_i1	gi|401491003|gb|KA112737.1|	72.21	421	108	5	15	431	676	1091	4e-56	217
c42571_g1_i1	gi|401492827|gb|KA114561.1|	72.23	443	119	3	22	462	568	128	2e-61	235
c42574_g1_i1	gi|401481615|gb|KA103349.1|	73.99	173	44	1	344	516	780	951	2e-22	105
c42578_g1_i1	gi|401491900|gb|KA113634.1|	78.08	73	16	0	4	76	660	732	5e-09	60.8
c42610_g1_i1	gi|401494560|gb|KA116294.1|	65.01	423	110	11	77	483	462	62	8e-15	80.6
c42619_g1_i2	gi|401503090|gb|KA124824.1|	77.78	63	14	0	806	868	205	143	8e-06	51.8
c42651_g1_i2	gi|401471909|gb|KA093643.1|	86.67	45	4	1	1	45	1390	1348	7e-06	51.8
c42672_g1_i1	gi|401473719|gb|KA095453.1|	79.00	100	20	1	134	233	647	745	2e-15	82.4
c42699_g1_i2	gi|401507322|gb|KA129056.1|	80.00	110	17	5	315	421	661	554	2e-15	82.4
c42700_g1_i1	gi|401512071|gb|KA133805.1|	65.07	564	174	8	228	781	184	734	6e-25	114
c42701_g1_i1	gi|401469310|gb|KA091044.1|	73.71	232	61	0	75	306	1197	966	5e-34	143
c42711_g1_i2	gi|401467834|gb|KA089568.1|	71.10	346	96	2	70	413	1594	1937	3e-41	168
c42780_g1_i3	gi|401490377|gb|KA112111.1|	75.21	589	146	0	12	600	412	1000	2e-112	405
c42783_g1_i1	gi|401510846|gb|KA132580.1|	73.14	175	43	3	288	460	661	489	4e-19	95.1
c42790_g1_i1	gi|401501530|gb|KA123264.1|	74.81	516	130	0	223	738	15	530	2e-94	345
c42806_g1_i1	gi|401493100|gb|KA114834.1|	76.49	285	64	3	12	295	474	192	2e-51	201
c42807_g1_i2	gi|401469876|gb|KA091610.1|	70.06	167	46	2	650	814	704	540	7e-12	71.6
c42833_g1_i3	gi|401473799|gb|KA095533.1|	68.99	632	176	14	774	1393	710	87	7e-54	212
c42859_g1_i1	gi|401493134|gb|KA114868.1|	68.54	302	95	0	101	402	752	451	9e-26	116
c42867_g1_i1	gi|401505675|gb|KA127409.1|	77.31	119	24	2	452	569	1213	1097	6e-17	87.8
c42890_g1_i1	gi|401500694|gb|KA122428.1|	70.53	207	60	1	192	398	47	252	7e-19	95.1
c42908_g1_i1	gi|401499568|gb|KA121302.1|	79.48	229	33	12	257	472	553	326	3e-39	161
c42919_g1_i1	gi|401473500|gb|KA095234.1|	73.83	107	28	0	413	519	663	557	5e-11	68.0
c42932_g1_i1	gi|401485687|gb|KA107421.1|	81.08	74	14	0	2	75	672	599	3e-12	71.6
c42934_g1_i1	gi|401501700|gb|KA123434.1|	75.47	106	21	3	50	150	882	987	2e-10	66.2
c42935_g2_i1	gi|401503985|gb|KA125719.1|	66.21	219	74	0	126	344	111	329	1e-09	62.6
c42939_g1_i3	gi|401476030|gb|KA097764.1|	75.44	399	94	4	793	1189	475	871	1e-69	264
c42941_g1_i3	gi|401475564|gb|KA097298.1|	74.89	450	107	5	30	475	190	637	1e-76	286
c42968_g1_i1	gi|401505816|gb|KA127550.1|	72.67	333	84	3	107	435	573	902	8e-46	183
c42976_g1_i1	gi|401505441|gb|KA127175.1|	70.41	338	95	4	10	345	810	476	5e-34	145
c43010_g1_i1	gi|401480768|gb|KA102502.1|	82.81	64	11	0	359	422	470	533	2e-10	66.2
c43048_g1_i1	gi|401472729|gb|KA094463.1|	77.03	222	41	3	258	479	218	429	1e-40	167
c43048_g1_i2	gi|401472729|gb|KA094463.1|	75.54	184	35	3	258	441	218	391	4e-28	125
c43055_g1_i1	gi|401493001|gb|KA114735.1|	77.00	200	46	0	1	200	816	617	3e-37	154
c43070_g1_i1	gi|401492948|gb|KA114682.1|	75.32	77	19	0	53	129	337	413	1e-06	53.6
c43103_g1_i2	gi|401469847|gb|KA091581.1|	66.21	435	137	6	5	434	673	1102	8e-22	104
c43122_g1_i1	gi|401473214|gb|KA094948.1|	74.05	262	66	2	117	377	129	389	9e-39	159
c43129_g1_i1	gi|401500416|gb|KA122150.1|	70.80	678	188	6	28	700	167	839	1e-84	313
c43137_g1_i1	gi|401493456|gb|KA115190.1|	72.36	474	128	3	1	473	26	497	3e-67	255
c43162_g1_i1	gi|401496559|gb|KA118293.1|	75.00	120	29	1	436	555	147	29	4e-14	78.8
c43166_g1_i1	gi|401471820|gb|KA093554.1|	73.35	499	129	2	134	630	828	332	3e-79	295
c43168_g1_i1	gi|401475770|gb|KA097504.1|	69.01	355	108	2	147	500	357	4	4e-32	138
c43173_g1_i1	gi|401470553|gb|KA092287.1|	78.51	470	101	0	2	471	1206	737	9e-109	392
c43188_g1_i1	gi|401470942|gb|KA092676.1|	72.90	417	112	1	324	740	144	559	2e-62	239
c43208_g1_i1	gi|401476095|gb|KA097829.1|	71.20	382	102	6	72	448	730	1108	4e-43	174
c43209_g1_i1	gi|401470289|gb|KA092023.1|	66.91	278	86	4	43	317	1126	852	2e-13	75.2
c43213_g1_i1	gi|401499288|gb|KA121022.1|	73.60	322	83	2	1	321	864	544	4e-48	190
c43245_g1_i1	gi|401499095|gb|KA120829.1|	67.46	295	92	4	17	309	64	356	1e-16	86.0
c43254_g1_i1	gi|401501728|gb|KA123462.1|	91.67	36	3	0	42	77	305	340	7e-06	51.8
c43285_g1_i1	gi|401470981|gb|KA092715.1|	71.70	311	87	1	1	310	274	584	2e-39	161
c43288_g1_i1	gi|401486513|gb|KA108247.1|	77.37	137	31	0	182	318	293	429	6e-23	107
c43295_g1_i1	gi|401471344|gb|KA093078.1|	67.19	317	98	3	52	365	353	666	4e-19	95.1
c43310_g1_i1	gi|401506261|gb|KA127995.1|	82.67	75	13	0	346	420	165	239	9e-14	77.0
c43329_g1_i1	gi|401496319|gb|KA118053.1|	77.14	105	21	1	1	105	102	1	6e-15	80.6
c43341_g1_i1	gi|401470329|gb|KA092063.1|	86.00	50	7	0	214	263	443	394	3e-08	59.0
c43345_g1_i1	gi|401475434|gb|KA097168.1|	69.97	293	88	0	1	293	88	380	1e-30	132
c43354_g1_i1	gi|401490289|gb|KA112023.1|	70.48	481	140	2	84	563	85	564	4e-57	221
c43359_g1_i1	gi|401510139|gb|KA131873.1|	69.75	314	93	2	16	327	26	339	3e-30	131
c43385_g1_i1	gi|401487501|gb|KA109235.1|	68.39	155	49	0	165	319	293	139	3e-08	59.0
c43409_g1_i1	gi|401470139|gb|KA091873.1|	63.74	1059	382	2	54	1111	211	1268	4e-42	172
c43410_g1_i1	gi|401504214|gb|KA125948.1|	70.82	514	144	5	1	510	834	323	6e-61	233
c43443_g1_i1	gi|401482132|gb|KA103866.1|	73.61	144	34	3	106	247	910	769	2e-14	78.8
c43460_g1_i1	gi|401476241|gb|KA097975.1|	72.14	140	30	7	57	193	458	591	7e-07	53.6
c43462_g1_i1	gi|401506251|gb|KA127985.1|	75.00	512	124	3	2	509	534	23	7e-92	336
c43478_g1_i1	gi|401511826|gb|KA133560.1|	66.88	468	153	2	205	671	504	970	6e-32	138
c43479_g1_i1	gi|401490456|gb|KA112190.1|	80.28	71	14	0	302	372	1671	1741	1e-10	66.2
c43489_g1_i2	gi|401470569|gb|KA092303.1|	78.70	507	106	2	115	620	1317	812	3e-117	421
c43489_g1_i3	gi|401486218|gb|KA107952.1|	77.38	610	133	4	531	1136	75	683	6e-130	464
c43489_g1_i4	gi|401486218|gb|KA107952.1|	77.37	601	131	4	987	1583	683	84	9e-128	457
c43489_g1_i6	gi|401486218|gb|KA107952.1|	77.33	591	129	4	1069	1655	673	84	5e-125	448
c43492_g1_i1	gi|401504080|gb|KA125814.1|	71.23	292	77	3	267	552	1032	1322	3e-33	141
c43505_g1_i1	gi|401474119|gb|KA095853.1|	77.04	257	58	1	59	315	696	951	3e-49	194
c43552_g1_i1	gi|401502817|gb|KA124551.1|	96.77	31	1	0	119	149	338	368	3e-06	51.8
c43553_g1_i1	gi|401480299|gb|KA102033.1|	75.25	101	25	0	114	214	464	364	2e-11	69.8
c43593_g1_i1	gi|401481103|gb|KA102837.1|	79.69	192	39	0	51	242	196	5	5e-42	170
c43596_g1_i1	gi|401493436|gb|KA115170.1|	72.48	258	68	3	100	356	318	63	4e-31	134
c43606_g1_i2	gi|401499204|gb|KA120938.1|	73.96	169	44	0	54	222	667	835	4e-23	107
c43621_g1_i1	gi|401481880|gb|KA103614.1|	75.00	464	108	6	36	495	1513	1054	2e-79	295
c43624_g1_i1	gi|401479427|gb|KA101161.1|	71.93	114	29	1	95	208	9	119	6e-09	60.8
c43657_g1_i1	gi|401496086|gb|KA117820.1|	73.09	431	99	9	17	439	462	41	7e-60	230
c43681_g1_i1	gi|401488055|gb|KA109789.1|	78.55	345	69	4	23	367	391	52	1e-73	275
c43703_g1_i1	gi|401500111|gb|KA121845.1|	79.17	72	15	0	16	87	453	524	2e-09	62.6
c43707_g1_i1	gi|401491710|gb|KA113444.1|	75.84	178	43	0	7	184	807	630	4e-29	127
c43710_g1_i2	gi|401502482|gb|KA124216.1|	66.67	318	104	2	541	857	388	704	3e-17	89.7
c43712_g1_i1	gi|401468041|gb|KA089775.1|	76.85	203	47	0	2	204	705	503	4e-37	154
c43719_g1_i1	gi|401504080|gb|KA125814.1|	67.32	205	65	2	190	393	559	762	6e-09	60.8
c43727_g1_i1	gi|401497230|gb|KA118964.1|	74.12	255	64	2	3	256	95	348	2e-37	156
c43741_g1_i1	gi|401505611|gb|KA127345.1|	71.85	302	85	0	197	498	306	5	4e-39	161
c43754_g1_i1	gi|401467940|gb|KA089674.1|	65.90	522	170	4	25	543	128	644	2e-29	129
c43770_g1_i1	gi|401469627|gb|KA091361.1|	72.78	654	159	9	536	1179	373	1017	6e-97	354
c43786_g1_i1	gi|401502024|gb|KA123758.1|	73.63	91	24	0	2	92	353	263	8e-08	57.2
c43794_g1_i1	gi|401506516|gb|KA128250.1|	70.53	207	61	0	408	614	487	693	4e-20	98.7
c43795_g1_i1	gi|401478598|gb|KA100332.1|	70.93	867	204	21	554	1393	15	860	4e-103	376
c43821_g1_i1	gi|401501657|gb|KA123391.1|	76.00	75	18	0	131	205	805	731	2e-07	55.4
c43826_g1_i1	gi|401504589|gb|KA126323.1|	70.05	384	112	1	191	574	167	547	3e-42	172
c43833_g1_i1	gi|401481453|gb|KA103187.1|	65.37	335	97	7	1	333	591	274	4e-11	68.0
c43845_g1_i1	gi|401489972|gb|KA111706.1|	69.93	306	92	0	1	306	965	1270	3e-32	138
c43846_g1_i2	gi|401480849|gb|KA102583.1|	71.73	283	66	6	572	847	768	493	2e-31	136
c43855_g1_i1	gi|401490089|gb|KA111823.1|	75.87	344	62	3	72	406	812	481	2e-66	251
c43862_g1_i1	gi|401501550|gb|KA123284.1|	83.93	56	9	0	290	345	562	617	5e-09	60.8
c43890_g1_i1	gi|401490116|gb|KA111850.1|	66.87	483	147	6	40	515	685	1161	4e-31	134
c43905_g1_i1	gi|401482367|gb|KA104101.1|	74.57	173	43	1	163	334	88	260	3e-24	111
c43913_g1_i1	gi|401489042|gb|KA110776.1|	73.13	134	36	0	11	144	190	57	7e-15	80.6
c43960_g1_i1	gi|401500716|gb|KA122450.1|	75.56	90	22	0	231	320	377	466	1e-09	64.4
c43961_g1_i2	gi|401491102|gb|KA112836.1|	75.42	354	78	7	35	382	326	676	8e-58	223
c43985_g1_i1	gi|401506027|gb|KA127761.1|	74.43	348	79	9	1	341	249	593	1e-49	196
c44010_g1_i1	gi|401510436|gb|KA132170.1|	75.31	243	58	2	88	329	421	180	2e-39	161
c44015_g1_i1	gi|401490618|gb|KA112352.1|	73.32	431	95	7	2	416	806	380	8e-65	246
c44023_g1_i1	gi|401486052|gb|KA107786.1|	84.15	82	13	0	570	651	300	381	2e-17	89.7
c44024_g1_i1	gi|401479666|gb|KA101400.1|	75.00	160	36	4	13	169	463	621	2e-19	95.1
c44044_g1_i1	gi|401478893|gb|KA100627.1|	77.85	316	55	10	1	307	101	410	7e-58	223
c44071_g1_i1	gi|401469635|gb|KA091369.1|	67.28	327	93	11	115	433	1053	733	4e-12	71.6
c44077_g1_i1	gi|401469692|gb|KA091426.1|	77.80	554	122	1	30	583	688	1240	3e-123	441
c44081_g1_i1	gi|401495778|gb|KA117512.1|	77.15	372	83	2	2	372	42	412	7e-75	280
c44082_g1_i1	gi|401504159|gb|KA125893.1|	70.08	361	93	5	5	357	745	392	1e-37	156
c44113_g1_i1	gi|401506261|gb|KA127995.1|	68.70	230	66	2	12	238	391	165	5e-17	87.8
c44119_g1_i3	gi|401502949|gb|KA124683.1|	78.24	239	52	0	634	872	543	305	7e-50	197
c44129_g1_i1	gi|401470829|gb|KA092563.1|	80.36	280	53	2	429	707	795	517	1e-65	250
c44139_g1_i1	gi|401470191|gb|KA091925.1|	79.83	233	47	0	30	262	262	494	2e-53	208
c44144_g1_i1	gi|401468830|gb|KA090564.1|	73.52	438	116	0	212	649	494	931	4e-71	268
c44152_g1_i1	gi|401468703|gb|KA090437.1|	75.00	76	19	0	216	291	712	787	5e-06	51.8
c44173_g1_i1	gi|401511854|gb|KA133588.1|	78.38	111	22	2	756	865	597	488	4e-16	86.0
c44179_g1_i1	gi|401468929|gb|KA090663.1|	70.34	499	134	11	68	555	465	960	3e-49	196
c44192_g1_i2	gi|401468449|gb|KA090183.1|	72.48	149	41	0	1	149	461	609	5e-16	84.2
c44192_g2_i1	gi|401468449|gb|KA090183.1|	73.21	209	56	0	235	443	609	401	2e-28	125
c44201_g1_i1	gi|401503475|gb|KA125209.1|	68.09	423	99	15	7	401	428	14	9e-27	120
c44226_g1_i1	gi|401475712|gb|KA097446.1|	66.17	269	85	3	179	444	811	546	5e-11	68.0
c44234_g1_i1	gi|401474130|gb|KA095864.1|	69.04	281	79	6	2	278	34	310	2e-19	95.1
c44259_g1_i1	gi|401478598|gb|KA100332.1|	77.31	216	41	3	218	426	5	219	7e-40	163
c44262_g1_i1	gi|401490529|gb|KA112263.1|	69.23	182	52	3	63	242	1562	1741	1e-10	66.2
c44265_g1_i1	gi|401506838|gb|KA128572.1|	74.90	243	55	5	103	340	265	506	4e-35	147
c44268_g1_i1	gi|401491078|gb|KA112812.1|	76.37	529	116	7	31	550	436	964	5e-101	367
c44315_g1_i1	gi|401496148|gb|KA117882.1|	72.62	420	99	9	77	490	586	177	6e-55	214
c44321_g1_i1	gi|401486680|gb|KA108414.1|	68.15	383	103	15	90	459	420	44	5e-18	91.5
c44329_g2_i1	gi|401470794|gb|KA092528.1|	83.33	72	12	0	36	107	545	616	1e-13	77.0
c44354_g1_i1	gi|401511063|gb|KA132797.1|	71.33	279	72	3	161	435	227	501	1e-31	136
c44359_g1_i1	gi|401511518|gb|KA133252.1|	74.66	146	33	4	333	475	689	545	3e-15	82.4
c44369_g1_i2	gi|401480061|gb|KA101795.1|	69.19	172	52	1	124	295	226	56	6e-11	68.0
c44373_g1_i1	gi|401492930|gb|KA114664.1|	65.94	593	185	13	58	638	759	172	2e-25	116
c44384_g1_i1	gi|401485509|gb|KA107243.1|	74.75	202	46	3	288	487	99	297	6e-29	127
c44408_g1_i1	gi|401474298|gb|KA096032.1|	75.79	442	107	0	12	453	1013	572	2e-85	315
c44432_g1_i1	gi|401475732|gb|KA097466.1|	71.94	930	252	7	5	929	173	1098	6e-134	477
c44432_g1_i2	gi|401475732|gb|KA097466.1|	73.45	580	150	4	5	583	173	749	5e-92	338
c44443_g2_i1	gi|401489340|gb|KA111074.1|	77.99	518	114	0	278	795	1837	1320	4e-117	421
c44446_g1_i1	gi|401471840|gb|KA093574.1|	69.69	508	146	2	274	777	8	511	6e-57	221
c44466_g1_i1	gi|401502193|gb|KA123927.1|	79.31	290	60	0	6	295	1748	1459	4e-67	253
c44491_g1_i1	gi|401502597|gb|KA124331.1|	84.78	184	28	0	47	230	188	371	5e-53	206
c44509_g1_i1	gi|401473144|gb|KA094878.1|	74.28	276	64	4	12	284	621	350	5e-41	167
c44517_g1_i1	gi|401470289|gb|KA092023.1|	74.19	372	92	4	19	388	763	394	3e-58	224
c44525_g1_i1	gi|401505157|gb|KA126891.1|	72.55	102	28	0	508	609	157	56	5e-08	59.0
c44528_g1_i1	gi|401508781|gb|KA130515.1|	77.58	513	114	1	521	1032	826	314	3e-112	405
c44530_g1_i1	gi|401490780|gb|KA112514.1|	68.26	586	167	9	1	580	579	7	2e-49	196
c44535_g1_i1	gi|401473885|gb|KA095619.1|	80.95	84	16	0	2	85	647	564	2e-14	80.6
c44537_g1_i1	gi|401504118|gb|KA125852.1|	78.06	360	79	0	1	360	1062	703	6e-79	293
c44622_g1_i1	gi|401511351|gb|KA133085.1|	81.90	105	19	0	427	531	34	138	8e-22	104
c44637_g2_i1	gi|401488425|gb|KA110159.1|	76.00	150	25	9	11	153	345	490	2e-14	78.8
c44644_g1_i1	gi|401802782|gb|KA659925.1|	70.98	510	137	5	1	506	646	144	4e-63	241
c44701_g1_i3	gi|401487756|gb|KA109490.1|	79.37	126	26	0	275	400	20	145	9e-24	111
c44706_g1_i1	gi|401493680|gb|KA115414.1|	74.44	180	45	1	9	187	220	399	3e-25	114
c44718_g1_i1	gi|401468825|gb|KA090559.1|	72.03	118	33	0	192	309	47	164	4e-10	64.4
c44734_g1_i1	gi|401473525|gb|KA095259.1|	82.35	51	9	0	257	307	899	949	3e-06	51.8
c44745_g1_i2	gi|401503170|gb|KA124904.1|	74.51	255	63	2	291	544	1296	1043	1e-38	159
c44759_g1_i1	gi|401469129|gb|KA090863.1|	71.69	537	148	4	110	644	1528	994	1e-71	269
c44770_g1_i1	gi|401469531|gb|KA091265.1|	73.25	243	62	3	2	242	1246	1487	3e-31	134
c44776_g1_i2	gi|401470169|gb|KA091903.1|	72.52	131	36	0	6	136	322	452	5e-13	75.2
c44786_g1_i1	gi|401505191|gb|KA126925.1|	85.51	207	30	0	7	213	271	477	9e-63	239
c44787_g1_i1	gi|401480603|gb|KA102337.1|	76.72	305	68	3	114	415	727	423	1e-56	219
c44791_g1_i1	gi|401501972|gb|KA123706.1|	77.78	153	34	0	230	382	748	596	6e-28	123
c44797_g1_i1	gi|401475101|gb|KA096835.1|	68.32	404	121	6	59	456	1512	1110	5e-30	131
c44799_g1_i1	gi|401501641|gb|KA123375.1|	72.96	429	97	7	1012	1430	1162	1581	1e-61	237
c44816_g1_i1	gi|401490654|gb|KA112388.1|	76.19	126	30	0	1	126	1288	1413	9e-19	93.3
c44819_g1_i1	gi|401486124|gb|KA107858.1|	77.45	102	23	0	210	311	171	272	2e-14	80.6
c44842_g1_i1	gi|401502184|gb|KA123918.1|	76.94	373	84	2	12	383	1020	649	2e-74	279
c44856_g1_i2	gi|401500748|gb|KA122482.1|	75.36	207	51	0	691	897	367	161	2e-33	143
c44873_g1_i2	gi|401502249|gb|KA123983.1|	72.00	150	37	3	80	226	597	744	2e-12	73.4
c44884_g1_i1	gi|401479751|gb|KA101485.1|	70.71	478	137	1	21	498	556	82	8e-60	230
c44938_g1_i1	gi|401480061|gb|KA101795.1|	69.19	172	52	1	237	408	56	226	8e-11	68.0
c44939_g1_i2	gi|401480740|gb|KA102474.1|	70.31	128	37	1	435	561	319	192	1e-07	57.2
c44943_g1_i1	gi|401469692|gb|KA091426.1|	78.67	225	48	0	124	348	1403	1179	4e-48	190
c44969_g1_i1	gi|401487052|gb|KA108786.1|	69.74	195	55	2	80	273	144	335	5e-15	80.6
c44981_g1_i1	gi|401475865|gb|KA097599.1|	70.83	288	77	3	120	403	344	60	4e-31	134
c44992_g1_i1	gi|401470587|gb|KA092321.1|	66.79	274	76	7	26	290	1198	931	2e-10	66.2
c44994_g1_i1	gi|401502061|gb|KA123795.1|	64.50	538	149	17	26	535	396	919	5e-12	71.6
c45012_g1_i1	gi|401468653|gb|KA090387.1|	69.54	325	83	10	3	319	1288	972	1e-23	109
c45014_g1_i1	gi|401511361|gb|KA133095.1|	71.85	135	35	2	119	250	399	265	3e-10	66.2
c45029_g1_i1	gi|401501953|gb|KA123687.1|	77.98	218	46	2	58	274	456	672	6e-42	170
c45032_g1_i1	gi|401473870|gb|KA095604.1|	68.84	353	106	2	24	374	3	353	9e-32	136
c45042_g1_i1	gi|401493599|gb|KA115333.1|	78.66	239	51	0	319	557	5	243	4e-51	201
c45058_g1_i1	gi|401490566|gb|KA112300.1|	70.53	319	92	2	290	607	946	1263	3e-34	145
c45059_g1_i1	gi|401469404|gb|KA091138.1|	70.70	215	61	2	3	216	215	2	7e-20	96.9
c45061_g1_i1	gi|401502829|gb|KA124563.1|	82.82	582	100	0	488	1069	616	35	8e-171	600
c45075_g1_i4	gi|401500911|gb|KA122645.1|	73.33	150	38	2	665	813	651	503	1e-15	84.2
c45077_g1_i1	gi|401469807|gb|KA091541.1|	70.55	326	89	3	14	333	729	1053	2e-35	149
c45083_g1_i1	gi|401489751|gb|KA111485.1|	74.11	112	29	0	251	362	1401	1290	4e-12	71.6
c45096_g1_i1	gi|401802887|gb|KA660030.1|	68.81	965	283	9	232	1193	1150	201	2e-98	360
c45099_g1_i1	gi|401504998|gb|KA126732.1|	66.42	399	106	9	3	385	397	11	7e-21	100
c45108_g1_i1	gi|401470356|gb|KA092090.1|	73.40	406	108	0	18	423	491	86	8e-65	246
c45123_g1_i2	gi|401482884|gb|KA104618.1|	65.44	434	142	5	164	594	570	142	1e-17	91.5
c45125_g1_i1	gi|401479124|gb|KA100858.1|	73.65	148	39	0	1102	1249	437	584	2e-17	91.5
c45134_g1_i1	gi|401502580|gb|KA124314.1|	70.81	346	95	5	2436	2778	611	269	1e-35	152
c45134_g1_i2	gi|401502580|gb|KA124314.1|	70.81	346	95	5	2526	2868	611	269	1e-35	152
c45138_g1_i1	gi|401511413|gb|KA133147.1|	79.90	393	78	1	4	396	68	459	1e-95	349
c45138_g2_i1	gi|401506936|gb|KA128670.1|	74.59	303	70	3	10	308	254	553	2e-48	192
c45152_g1_i1	gi|401475580|gb|KA097314.1|	65.94	276	87	3	1	270	573	299	4e-11	68.0
c45156_g1_i1	gi|401470613|gb|KA092347.1|	77.02	570	128	3	11	577	1979	1410	6e-119	426
c45172_g1_i1	gi|401505878|gb|KA127612.1|	73.73	118	29	1	169	286	6	121	3e-12	71.6
c45198_g1_i1	gi|401471313|gb|KA093047.1|	71.85	444	118	3	110	548	588	1029	8e-60	230
c45232_g1_i1	gi|401486095|gb|KA107829.1|	84.31	51	8	0	125	175	217	267	1e-07	57.2
c45243_g1_i1	gi|401511448|gb|KA133182.1|	73.55	242	61	1	74	312	557	798	4e-35	147
c45295_g1_i1	gi|401500776|gb|KA122510.1|	64.50	476	156	4	206	675	279	747	8e-18	91.5
c45302_g1_i1	gi|401480867|gb|KA102601.1|	73.15	324	86	1	1	323	182	505	2e-47	188
c45311_g1_i1	gi|401479609|gb|KA101343.1|	71.67	180	45	4	36	212	363	187	2e-15	82.4
c45333_g1_i1	gi|401502448|gb|KA124182.1|	74.44	270	69	0	1	270	441	172	1e-43	176
c45335_g1_i1	gi|401468428|gb|KA090162.1|	69.59	148	42	2	218	362	1894	1747	2e-08	59.0
c45344_g1_i1	gi|401501884|gb|KA123618.1|	68.16	267	85	0	45	311	1170	904	2e-20	98.7
c45350_g1_i2	gi|401510787|gb|KA132521.1|	76.42	318	68	5	489	804	153	465	2e-56	219
c45351_g1_i1	gi|401499851|gb|KA121585.1|	78.06	196	35	6	209	399	521	329	2e-33	141
c45385_g1_i1	gi|401490439|gb|KA112173.1|	87.29	118	15	0	207	324	644	527	2e-34	145
c45413_g1_i1	gi|401489836|gb|KA111570.1|	67.57	222	72	0	106	327	995	1216	1e-13	77.0
c45426_g1_i1	gi|401500576|gb|KA122310.1|	66.53	248	64	7	10	242	267	510	3e-08	59.0
c45451_g1_i1	gi|401802795|gb|KA659938.1|	74.58	240	61	0	172	411	1324	1085	7e-38	158
c45457_g1_i1	gi|401471759|gb|KA093493.1|	79.12	479	100	0	1	479	700	222	3e-115	414
c45464_g1_i1	gi|401502153|gb|KA123887.1|	73.31	296	73	4	265	560	1265	1554	3e-40	165
c45471_g1_i1	gi|401467870|gb|KA089604.1|	70.75	335	90	5	290	620	944	614	9e-35	147
c45472_g1_i1	gi|401499592|gb|KA121326.1|	65.74	289	95	2	33	319	178	464	9e-12	69.8
c45489_g1_i1	gi|401499838|gb|KA121572.1|	68.95	190	59	0	1253	1442	617	428	3e-13	77.0
c45494_g1_i2	gi|401488296|gb|KA110030.1|	75.51	196	45	2	552	747	567	375	8e-30	131
c45514_g1_i1	gi|401502183|gb|KA123917.1|	75.43	289	71	0	127	415	5	293	3e-51	201
c45519_g1_i1	gi|401493601|gb|KA115335.1|	73.94	188	48	1	76	262	493	306	4e-25	114
c45532_g1_i1	gi|401501671|gb|KA123405.1|	73.14	350	94	0	277	626	1348	999	3e-53	208
c45558_g2_i1	gi|401474338|gb|KA096072.1|	68.26	167	53	0	323	489	75	241	3e-09	62.6
c45580_g1_i1	gi|401495069|gb|KA116803.1|	74.93	343	75	8	5	340	944	1282	3e-52	205
c45589_g1_i1	gi|401469733|gb|KA091467.1|	76.19	105	25	0	16	120	1238	1134	1e-13	77.0
c45595_g1_i1	gi|401472582|gb|KA094316.1|	72.91	395	103	4	143	535	459	67	2e-55	215
c45615_g1_i1	gi|401470582|gb|KA092316.1|	71.92	381	90	8	88	463	396	764	2e-46	185
c45662_g1_i1	gi|401485129|gb|KA106863.1|	77.78	81	16	2	2	80	138	58	2e-08	59.0
c45669_g1_i1	gi|401496856|gb|KA118590.1|	74.15	205	52	1	2	205	330	126	5e-29	127
c45705_g1_i1	gi|401503724|gb|KA125458.1|	71.43	168	46	1	176	343	463	628	6e-16	84.2
c45706_g1_i1	gi|401487618|gb|KA109352.1|	82.00	100	18	0	405	504	1	100	9e-21	100
c45714_g1_i1	gi|401486318|gb|KA108052.1|	76.57	303	67	4	123	423	824	524	2e-54	212
c45722_g2_i1	gi|401492482|gb|KA114216.1|	73.12	93	25	0	66	158	577	485	3e-07	55.4
c45768_g1_i1	gi|401500813|gb|KA122547.1|	70.88	388	95	12	38	408	415	29	4e-37	154
c45771_g1_i1	gi|401468049|gb|KA089783.1|	74.71	526	123	4	4	528	2971	2455	6e-93	340
c45777_g1_i1	gi|401493208|gb|KA114942.1|	79.74	227	45	1	13	238	249	475	7e-51	199
c45791_g1_i1	gi|401480474|gb|KA102208.1|	70.67	225	60	4	119	340	360	581	1e-19	96.9
c45796_g1_i1	gi|401506265|gb|KA127999.1|	66.84	567	155	14	51	602	969	421	3e-33	141
c45809_g1_i1	gi|401489639|gb|KA111373.1|	65.61	314	98	4	240	553	766	1069	6e-12	71.6
c45810_g1_i2	gi|401474854|gb|KA096588.1|	72.78	474	117	8	5	471	156	624	7e-66	250
c45819_g1_i1	gi|401500884|gb|KA122618.1|	71.01	138	39	1	282	418	324	461	1e-10	66.2
c45829_g1_i1	gi|401480821|gb|KA102555.1|	71.76	170	48	0	193	362	283	114	3e-18	91.5
c45846_g1_i1	gi|401469365|gb|KA091099.1|	74.51	306	77	1	106	411	790	1094	3e-50	197
c45848_g2_i1	gi|401490456|gb|KA112190.1|	67.69	260	72	6	10	263	1426	1173	3e-13	75.2
c45865_g1_i1	gi|401484783|gb|KA106517.1|	70.98	410	107	7	36	440	80	482	1e-45	183
c45908_g1_i1	gi|401495001|gb|KA116735.1|	86.96	46	6	0	33	78	131	176	7e-08	57.2
c45911_g1_i1	gi|401508545|gb|KA130279.1|	86.49	74	10	0	35	108	406	479	1e-17	89.7
c45919_g1_i1	gi|401497320|gb|KA119054.1|	65.71	347	112	5	501	842	561	217	3e-12	73.4
c45948_g1_i1	gi|401496240|gb|KA117974.1|	71.67	420	111	5	12	425	677	260	1e-52	206
c46002_g1_i1	gi|401490684|gb|KA112418.1|	72.97	148	33	4	268	411	854	998	4e-13	75.2
c46004_g1_i1	gi|401507078|gb|KA128812.1|	77.72	193	43	0	852	1044	318	510	1e-36	154
c46011_g1_i1	gi|401491914|gb|KA113648.1|	71.67	300	74	5	92	386	211	504	6e-34	145
c46018_g1_i1	gi|401505155|gb|KA126889.1|	67.61	213	69	0	33	245	1066	854	9e-13	73.4
c46023_g1_i1	gi|401471882|gb|KA093616.1|	74.33	300	77	0	393	692	1249	950	7e-49	194
c46036_g1_i1	gi|401468525|gb|KA090259.1|	76.28	274	65	0	1	274	490	763	3e-51	201
c46077_g2_i1	gi|401471607|gb|KA093341.1|	82.92	1118	187	4	527	1642	1950	835	0.0	1141
c46078_g1_i1	gi|401491067|gb|KA112801.1|	70.40	223	49	13	20	232	736	951	2e-09	62.6
c46079_g2_i1	gi|401470356|gb|KA092090.1|	86.05	129	18	0	326	454	855	727	1e-36	152
c46097_g1_i1	gi|401502072|gb|KA123806.1|	78.14	247	54	0	1	247	926	1172	9e-52	203
c46097_g1_i2	gi|401502072|gb|KA123806.1|	71.06	463	105	5	1	463	926	1359	2e-61	235
c46113_g1_i1	gi|401473926|gb|KA095660.1|	71.97	239	67	0	1	239	407	645	2e-29	129
c46153_g1_i1	gi|401492568|gb|KA114302.1|	75.00	76	19	0	78	153	168	93	6e-06	51.8
c46156_g1_i4	gi|401478660|gb|KA100394.1|	73.52	944	238	6	109	1046	65	1002	8e-159	560
c46174_g1_i1	gi|401481423|gb|KA103157.1|	81.37	161	26	2	22	180	1368	1526	6e-36	150
c46184_g1_i1	gi|401502360|gb|KA124094.1|	65.90	349	119	0	193	541	791	1139	1e-18	93.3
c46203_g1_i1	gi|401481569|gb|KA103303.1|	86.35	249	34	0	200	448	1767	2015	5e-80	297
c46216_g1_i1	gi|401475910|gb|KA097644.1|	73.75	240	59	4	51	287	489	251	2e-31	134
c46216_g2_i1	gi|401497395|gb|KA119129.1|	75.66	341	69	14	4	334	582	918	7e-48	190
c46223_g1_i1	gi|401480235|gb|KA101969.1|	73.16	272	61	6	9	274	224	489	3e-34	145
c46224_g1_i1	gi|401487130|gb|KA108864.1|	77.17	254	57	1	54	306	771	518	4e-49	194
c46249_g1_i2	gi|401474756|gb|KA096490.1|	74.87	195	47	2	126	319	893	700	5e-28	123
c46255_g1_i1	gi|401507948|gb|KA129682.1|	78.26	138	30	0	170	307	141	278	3e-25	114
c46263_g1_i1	gi|401501935|gb|KA123669.1|	81.48	54	10	0	129	182	152	99	9e-07	53.6
c46271_g1_i1	gi|401476638|gb|KA098372.1|	78.00	350	74	3	2	350	170	517	5e-73	273
c46278_g1_i1	gi|401489863|gb|KA111597.1|	76.39	144	33	1	26	168	771	628	5e-22	104
c46280_g1_i1	gi|401509343|gb|KA131077.1|	72.18	248	67	2	281	526	731	484	2e-29	129
c46285_g1_i1	gi|401488122|gb|KA109856.1|	74.87	191	38	7	165	345	373	183	3e-22	105
c46288_g1_i1	gi|401489367|gb|KA111101.1|	72.92	96	26	0	205	300	557	462	6e-08	57.2
c46296_g1_i1	gi|401482883|gb|KA104617.1|	73.11	264	64	6	59	319	809	1068	7e-32	136
c46329_g1_i1	gi|401501218|gb|KA122952.1|	72.95	329	88	1	1	329	1552	1879	1e-47	188
c46337_g1_i1	gi|401491751|gb|KA113485.1|	73.78	492	111	7	7	494	1303	826	2e-78	291
c46353_g1_i1	gi|401492174|gb|KA113908.1|	76.53	196	43	3	143	336	199	5	1e-31	136
c46367_g1_i1	gi|401491080|gb|KA112814.1|	73.03	304	81	1	2	304	865	562	8e-44	176
c46384_g1_i1	gi|401470556|gb|KA092290.1|	65.38	260	88	2	328	586	457	715	1e-07	57.2
c46385_g1_i1	gi|401487196|gb|KA108930.1|	91.67	36	3	0	467	502	203	168	4e-06	51.8
c46393_g1_i1	gi|401493774|gb|KA115508.1|	71.73	191	50	3	26	215	388	201	5e-18	91.5
c46394_g1_i1	gi|401502582|gb|KA124316.1|	70.10	204	57	2	256	457	512	311	5e-17	87.8
c46421_g1_i1	gi|401495813|gb|KA117547.1|	86.00	50	7	0	287	336	738	689	4e-08	59.0
c46437_g1_i1	gi|401506093|gb|KA127827.1|	68.70	230	66	4	104	330	225	451	2e-14	78.8
c46442_g1_i1	gi|401478960|gb|KA100694.1|	72.53	899	230	14	15	903	1062	171	1e-129	462
c46446_g1_i1	gi|401476020|gb|KA097754.1|	71.99	307	72	5	1	299	781	481	1e-37	156
c46459_g1_i1	gi|401492948|gb|KA114682.1|	75.32	77	19	0	214	290	413	337	1e-06	53.6
c46471_g1_i1	gi|401476712|gb|KA098446.1|	69.23	325	96	4	24	347	439	760	2e-27	122
c46483_g1_i2	gi|401492827|gb|KA114561.1|	79.81	208	34	4	1	204	563	766	3e-43	176
c46483_g1_i3	gi|401492827|gb|KA114561.1|	79.81	208	34	4	1	204	563	766	2e-43	176
c46483_g1_i4	gi|401492827|gb|KA114561.1|	79.81	208	34	4	1	204	563	766	3e-43	176
c46488_g1_i1	gi|401493840|gb|KA115574.1|	70.20	349	104	0	170	518	29	377	3e-39	161
c46488_g2_i1	gi|401493840|gb|KA115574.1|	73.86	153	40	0	14	166	181	29	1e-19	96.9
c46510_g1_i1	gi|401493699|gb|KA115433.1|	71.35	178	51	0	1	178	349	526	4e-18	91.5
c46524_g1_i3	gi|401486954|gb|KA108688.1|	70.25	242	59	5	274	509	46	280	3e-21	102
c46589_g1_i1	gi|401501759|gb|KA123493.1|	73.00	537	142	3	50	585	6	540	5e-82	304
c46594_g1_i1	gi|401491905|gb|KA113639.1|	68.42	342	105	2	9	350	423	761	5e-28	123
c46602_g1_i1	gi|401486156|gb|KA107890.1|	79.64	280	51	5	187	464	6	281	2e-60	232
c46612_g1_i1	gi|401490877|gb|KA112611.1|	77.92	77	17	0	9	85	375	451	3e-09	62.6
c46615_g1_i1	gi|401487440|gb|KA109174.1|	84.62	130	20	0	1	130	216	345	3e-34	145
c46626_g1_i2	gi|401475631|gb|KA097365.1|	79.75	237	47	1	91	326	249	13	2e-53	208
c46664_g1_i1	gi|401470052|gb|KA091786.1|	85.45	55	8	0	114	168	257	311	6e-10	64.4
c46665_g1_i1	gi|401481630|gb|KA103364.1|	74.65	434	103	7	2	432	1967	2396	1e-69	262
c46679_g1_i1	gi|401469195|gb|KA090929.1|	78.57	112	24	0	630	741	739	628	6e-19	95.1
c46727_g1_i1	gi|401509005|gb|KA130739.1|	75.00	268	63	4	192	457	278	13	1e-40	167
c46754_g1_i1	gi|401491892|gb|KA113626.1|	83.33	60	10	0	227	286	1123	1064	4e-10	64.4
c46830_g1_i1	gi|401470467|gb|KA092201.1|	75.48	624	146	4	27	644	1026	404	3e-118	425
c46865_g1_i1	gi|401506533|gb|KA128267.1|	77.24	312	65	4	115	423	333	25	6e-60	230
c46877_g1_i1	gi|401488681|gb|KA110415.1|	66.79	268	80	6	161	422	588	324	5e-10	64.4
c46909_g1_i1	gi|401509133|gb|KA130867.1|	68.78	378	97	6	141	512	209	571	3e-33	141
c46913_g1_i1	gi|401491105|gb|KA112839.1|	78.72	94	20	0	90	183	346	439	1e-14	80.6
c46933_g1_i3	gi|401511076|gb|KA132810.1|	80.88	68	13	0	2	69	484	551	7e-10	64.4
c46950_g1_i1	gi|401482358|gb|KA104092.1|	72.54	244	66	1	119	361	529	772	6e-31	134
c46972_g1_i1	gi|401485056|gb|KA106790.1|	68.86	167	48	2	330	494	226	390	2e-09	62.6
c46973_g1_i1	gi|401471121|gb|KA092855.1|	68.23	299	91	2	90	386	951	1247	2e-22	105
c46978_g1_i1	gi|401493936|gb|KA115670.1|	77.83	451	84	14	1	443	367	809	2e-85	315
c46997_g1_i1	gi|401484756|gb|KA106490.1|	66.78	605	193	4	1	601	987	387	6e-43	174
c47027_g1_i1	gi|401499436|gb|KA121170.1|	71.95	328	87	5	1	325	575	250	1e-38	159
c47033_g1_i1	gi|401502590|gb|KA124324.1|	72.29	166	46	0	80	245	1482	1647	2e-18	93.3
c47058_g1_i1	gi|401490705|gb|KA112439.1|	66.38	348	111	2	335	679	607	951	2e-19	96.9
c47071_g1_i1	gi|401479250|gb|KA100984.1|	82.48	274	45	3	312	582	1	274	3e-71	268
c47073_g1_i1	gi|401481194|gb|KA102928.1|	72.30	361	91	8	154	509	918	562	2e-42	172
c47080_g1_i1	gi|401504998|gb|KA126732.1|	66.30	359	92	10	271	613	3	348	8e-16	84.2
c47121_g1_i2	gi|401502517|gb|KA124251.1|	75.66	226	47	4	302	524	42	262	2e-35	149
c47133_g1_i1	gi|401490023|gb|KA111757.1|	76.51	281	66	0	2	282	1912	2192	7e-54	210
c47136_g1_i1	gi|401486859|gb|KA108593.1|	72.52	131	36	0	122	252	520	390	4e-13	75.2
c47158_g1_i3	gi|401503872|gb|KA125606.1|	89.13	46	5	0	58	103	462	507	7e-09	60.8
c47163_g1_i3	gi|401480660|gb|KA102394.1|	79.31	58	12	0	276	333	100	157	6e-06	51.8
c47172_g1_i1	gi|401478236|gb|KA099970.1|	72.41	203	44	2	249	439	358	560	1e-25	116
c47188_g1_i2	gi|401489904|gb|KA111638.1|	89.33	75	7	1	243	317	77	150	6e-20	96.9
c47189_g1_i1	gi|401471735|gb|KA093469.1|	74.03	154	36	4	412	563	296	447	8e-16	84.2
c47249_g1_i2	gi|401490434|gb|KA112168.1|	70.70	488	142	1	2	488	610	123	4e-60	232
c47254_g1_i1	gi|401473735|gb|KA095469.1|	78.46	65	13	1	82	146	79	16	4e-06	51.8
c47265_g1_i1	gi|401482143|gb|KA103877.1|	81.82	55	10	0	112	166	1188	1134	3e-07	55.4
c47271_g1_i2	gi|401469392|gb|KA091126.1|	70.48	271	72	5	239	505	1164	898	2e-24	113
c47283_g1_i1	gi|401471759|gb|KA093493.1|	79.50	161	33	0	191	351	844	684	2e-33	141
c47290_g1_i2	gi|401470296|gb|KA092030.1|	74.16	298	77	0	65	362	497	794	6e-48	190
c47298_g1_i1	gi|401507677|gb|KA129411.1|	70.45	423	122	3	6	426	738	317	2e-47	188
c47306_g1_i3	gi|401493377|gb|KA115111.1|	71.31	359	103	0	174	532	662	304	2e-45	183
c47309_g1_i1	gi|401496009|gb|KA117743.1|	72.62	263	66	6	95	354	52	311	1e-29	129
c47314_g1_i1	gi|401504410|gb|KA126144.1|	76.88	398	92	0	1	398	445	842	4e-82	304
c47336_g1_i2	gi|401505905|gb|KA127639.1|	93.94	33	2	0	835	867	678	710	7e-06	51.8
c47377_g1_i1	gi|401472885|gb|KA094619.1|	74.71	87	13	3	393	479	765	688	1e-06	53.6
c47384_g1_i1	gi|401474511|gb|KA096245.1|	74.15	147	36	2	2	147	366	511	3e-17	87.8
c47387_g1_i1	gi|401479021|gb|KA100755.1|	73.48	230	61	0	1	230	297	68	1e-32	140
c47402_g1_i1	gi|401504223|gb|KA125957.1|	74.63	615	141	7	2	601	763	149	2e-107	389
c47430_g1_i1	gi|401504476|gb|KA126210.1|	69.39	147	43	2	113	259	187	43	5e-07	55.4
c47454_g1_i1	gi|401481146|gb|KA102880.1|	74.37	355	88	3	8	360	518	165	1e-56	219
c47459_g1_i1	gi|401499929|gb|KA121663.1|	79.31	58	12	0	1	58	1633	1576	7e-06	51.8
c47463_g1_i1	gi|401477744|gb|KA099478.1|	76.77	495	106	5	173	662	57	547	1e-98	360
c47464_g1_i1	gi|401487001|gb|KA108735.1|	70.40	571	147	9	138	694	716	154	4e-65	248
c47480_g1_i1	gi|401471923|gb|KA093657.1|	72.94	473	114	11	3	465	689	1157	1e-62	239
c47529_g1_i1	gi|401508188|gb|KA129922.1|	70.80	137	31	5	169	302	36	166	1e-06	53.6
c47591_g1_i2	gi|401482653|gb|KA104387.1|	84.87	304	46	0	176	479	327	24	3e-93	342
c47626_g1_i1	gi|401475085|gb|KA096819.1|	74.14	379	93	5	58	434	670	295	3e-58	224
c47627_g1_i1	gi|401481546|gb|KA103280.1|	76.47	136	32	0	210	345	626	761	2e-21	102
c47635_g1_i1	gi|401471948|gb|KA093682.1|	80.82	146	28	0	267	412	816	961	3e-32	138
c47646_g1_i1	gi|401470582|gb|KA092316.1|	77.22	360	78	4	1	356	958	599	7e-71	266
c47697_g1_i1	gi|401481590|gb|KA103324.1|	77.53	316	71	0	122	437	364	679	7e-66	250
c47698_g1_i1	gi|401485922|gb|KA107656.1|	71.31	244	70	0	206	449	152	395	2e-28	125
c47701_g1_i1	gi|401504672|gb|KA126406.1|	78.15	270	51	2	150	416	480	216	2e-56	219
c47707_g1_i1	gi|401488785|gb|KA110519.1|	72.22	216	42	6	19	222	426	635	2e-23	109
c47711_g1_i1	gi|401501701|gb|KA123435.1|	68.63	204	64	0	817	1020	1845	1642	2e-14	80.6
c47739_g1_i1	gi|401511105|gb|KA132839.1|	71.08	204	58	1	313	516	411	613	3e-20	98.7
c47744_g1_i1	gi|401488990|gb|KA110724.1|	69.95	426	114	8	22	437	108	529	2e-41	168
c47753_g1_i1	gi|401496167|gb|KA117901.1|	73.65	501	120	8	59	550	9	506	4e-76	284
c47766_g1_i1	gi|401488001|gb|KA109735.1|	80.65	62	12	0	160	221	348	287	2e-08	59.0
c47784_g1_i1	gi|401490170|gb|KA111904.1|	76.60	141	29	2	1	139	400	262	7e-21	100
c47822_g1_i1	gi|401501322|gb|KA123056.1|	66.78	292	83	7	576	860	1216	1500	8e-12	71.6
c47835_g1_i1	gi|401486883|gb|KA108617.1|	72.29	314	75	8	136	439	416	105	2e-35	149
c47843_g1_i1	gi|401482789|gb|KA104523.1|	77.44	195	44	0	1028	1222	331	525	1e-36	154
c47856_g1_i1	gi|401468084|gb|KA089818.1|	71.53	144	38	3	459	601	751	610	2e-09	64.4
c47865_g1_i1	gi|401475035|gb|KA096769.1|	69.78	225	66	2	294	518	514	736	1e-18	93.3
c47881_g1_i1	gi|401467834|gb|KA089568.1|	69.15	295	87	2	262	554	1937	1645	1e-25	116
c47891_g2_i1	gi|401501407|gb|KA123141.1|	71.97	132	36	1	373	503	202	71	5e-11	68.0
c47891_g2_i2	gi|401501407|gb|KA123141.1|	71.21	132	37	1	35	165	71	202	4e-10	64.4
c47902_g1_i1	gi|401488285|gb|KA110019.1|	71.16	215	61	1	335	549	86	299	3e-22	105
c47928_g2_i1	gi|401487405|gb|KA109139.1|	75.00	88	22	0	325	412	357	444	8e-09	60.8
c47933_g1_i1	gi|401511413|gb|KA133147.1|	71.43	112	32	0	375	486	25	136	5e-08	59.0
c47962_g1_i1	gi|401501922|gb|KA123656.1|	75.16	475	114	2	25	497	1825	1353	1e-86	320
c47972_g1_i1	gi|401471717|gb|KA093451.1|	75.00	192	43	5	47	237	743	930	1e-24	113
c47986_g1_i1	gi|401501253|gb|KA122987.1|	74.72	178	45	0	309	486	1024	847	3e-26	118
c48007_g1_i1	gi|401489698|gb|KA111432.1|	75.84	149	35	1	194	341	692	544	5e-22	104
c48010_g1_i2	gi|401511221|gb|KA132955.1|	78.82	321	66	2	5	324	678	359	2e-70	266
c48022_g1_i1	gi|401489831|gb|KA111565.1|	72.41	261	69	3	218	477	662	920	1e-31	136
c48034_g1_i1	gi|401503785|gb|KA125519.1|	75.52	192	45	2	1	191	341	151	4e-29	127
c48056_g1_i2	gi|401488097|gb|KA109831.1|	68.36	177	56	0	152	328	11	187	8e-11	68.0
c48072_g1_i1	gi|401506757|gb|KA128491.1|	68.91	312	78	3	29	322	346	36	2e-29	129
c48082_g1_i1	gi|401505300|gb|KA127034.1|	69.53	233	70	1	5	236	46	278	7e-20	96.9
c48088_g1_i1	gi|401467852|gb|KA089586.1|	70.78	373	102	5	45	411	1317	946	2e-40	165
c48125_g1_i1	gi|401474009|gb|KA095743.1|	76.82	151	35	0	1	151	205	55	3e-25	114
c48125_g1_i2	gi|401474009|gb|KA095743.1|	76.82	151	35	0	1	151	205	55	3e-25	114
c48126_g1_i1	gi|401470799|gb|KA092533.1|	75.30	664	162	2	744	1406	1	663	5e-126	452
c48139_g1_i1	gi|401477818|gb|KA099552.1|	83.33	78	11	2	26	102	442	518	5e-13	75.2
c48142_g1_i1	gi|401468189|gb|KA089923.1|	65.83	834	265	11	140	960	976	150	4e-47	188
c48156_g1_i1	gi|401495770|gb|KA117504.1|	65.40	263	86	4	1	259	289	28	3e-06	51.8
c48167_g1_i2	gi|401495042|gb|KA116776.1|	79.03	62	11	1	89	150	383	442	7e-06	51.8
c48167_g1_i3	gi|401495042|gb|KA116776.1|	79.03	62	11	1	89	150	383	442	7e-06	51.8
c48170_g1_i1	gi|401489936|gb|KA111670.1|	69.38	320	91	5	127	441	793	1110	1e-26	120
c48195_g1_i1	gi|401476687|gb|KA098421.1|	73.55	397	104	1	165	561	584	189	3e-62	239
c48195_g1_i2	gi|401476687|gb|KA098421.1|	73.85	413	107	1	1505	1917	173	584	8e-67	255
c48208_g1_i1	gi|401481869|gb|KA103603.1|	67.87	277	80	5	106	377	213	485	5e-16	84.2
c48210_g1_i1	gi|401476511|gb|KA098245.1|	75.68	444	106	2	152	594	1013	571	4e-83	307
c48210_g2_i1	gi|401502218|gb|KA123952.1|	65.42	347	86	8	1	314	154	499	9e-15	80.6
c48249_g1_i1	gi|401501363|gb|KA123097.1|	87.50	48	4	1	42	89	838	793	1e-07	57.2
c48271_g1_i2	gi|401468905|gb|KA090639.1|	73.08	260	70	0	314	573	1388	1129	5e-37	154
c48279_g1_i1	gi|401475656|gb|KA097390.1|	74.61	516	127	3	336	849	71	584	5e-90	331
c48295_g1_i1	gi|401490529|gb|KA112263.1|	72.82	103	28	0	95	197	1664	1562	5e-09	60.8
c48343_g1_i1	gi|401504361|gb|KA126095.1|	77.95	195	42	1	2	196	194	1	3e-37	154
c48356_g1_i1	gi|401498858|gb|KA120592.1|	77.65	85	17	2	677	760	193	110	1e-08	60.8
c48361_g1_i1	gi|401487396|gb|KA109130.1|	77.67	300	60	7	51	345	359	62	4e-55	214
c48367_g1_i2	gi|401492102|gb|KA113836.1|	74.78	337	85	0	130	466	664	328	4e-58	224
c48367_g1_i3	gi|401492102|gb|KA113836.1|	76.67	120	28	0	286	405	328	447	4e-18	91.5
c48367_g1_i4	gi|401492102|gb|KA113836.1|	72.19	169	47	0	136	304	328	496	8e-19	93.3
c48389_g1_i1	gi|401511221|gb|KA132955.1|	78.63	234	49	1	131	364	362	594	4e-49	194
c48406_g1_i2	gi|401481040|gb|KA102774.1|	67.70	452	135	10	166	613	158	602	7e-27	122
c48406_g1_i3	gi|401481040|gb|KA102774.1|	67.70	452	135	10	166	613	158	602	7e-27	122
c48421_g1_i1	gi|401481617|gb|KA103351.1|	77.78	504	108	4	144	644	2103	1601	4e-108	390
c48429_g1_i1	gi|401475630|gb|KA097364.1|	72.98	433	113	2	12	441	797	366	2e-65	248
c48447_g1_i1	gi|401469183|gb|KA090917.1|	70.19	775	220	8	203	973	448	1215	6e-90	331
c48448_g1_i2	gi|401502185|gb|KA123919.1|	67.22	421	128	6	219	634	1335	920	1e-26	120
c48485_g1_i2	gi|401471605|gb|KA093339.1|	74.64	138	34	1	172	308	1652	1515	5e-17	87.8
c48493_g1_i1	gi|401499501|gb|KA121235.1|	70.09	234	70	0	3	236	227	460	7e-23	107
c48499_g1_i2	gi|401473500|gb|KA095234.1|	79.11	158	33	0	1	158	171	14	3e-31	136
c48502_g1_i2	gi|401470537|gb|KA092271.1|	76.03	121	29	0	266	386	881	1001	6e-17	87.8
c48507_g1_i1	gi|401509605|gb|KA131339.1|	73.03	241	65	0	255	495	242	2	6e-33	141
c48514_g1_i1	gi|401511473|gb|KA133207.1|	78.64	337	72	0	7	343	28	364	3e-76	284
c48531_g1_i1	gi|401470009|gb|KA091743.1|	77.42	660	139	7	573	1226	23	678	1e-139	497
c48541_g1_i1	gi|401488296|gb|KA110030.1|	73.95	261	68	0	1	261	444	184	2e-40	165
c48544_g1_i1	gi|401492443|gb|KA114177.1|	74.90	717	180	0	370	1086	731	15	3e-135	482
c48550_g1_i1	gi|401492722|gb|KA114456.1|	74.73	364	88	2	35	395	814	452	4e-62	237
c48563_g1_i1	gi|401481472|gb|KA103206.1|	73.31	236	59	3	422	654	441	675	4e-30	132
c48567_g1_i1	gi|401496100|gb|KA117834.1|	85.06	87	13	0	222	308	298	384	2e-20	98.7
c48594_g1_i1	gi|401492941|gb|KA114675.1|	72.63	486	127	2	610	1090	701	217	2e-72	273
c48597_g1_i1	gi|401487516|gb|KA109250.1|	70.38	638	181	6	71	705	223	855	2e-74	279
c48613_g1_i1	gi|401490677|gb|KA112411.1|	77.65	179	37	2	135	310	250	72	1e-31	136
c48625_g2_i1	gi|401485534|gb|KA107268.1|	78.08	73	16	0	212	284	788	716	9e-09	60.8
c48639_g1_i1	gi|401485124|gb|KA106858.1|	75.29	174	39	4	3	174	244	73	2e-22	105
c48640_g1_i2	gi|401470221|gb|KA091955.1|	81.69	71	13	0	623	693	1486	1416	4e-11	69.8
c48648_g1_i1	gi|401471637|gb|KA093371.1|	80.38	158	31	0	200	357	61	218	2e-34	145
c48648_g2_i1	gi|401471637|gb|KA093371.1|	80.44	225	44	0	129	353	283	59	3e-53	208
c48649_g1_i1	gi|401475036|gb|KA096770.1|	72.25	418	103	7	25	434	199	611	2e-54	212
c48676_g1_i1	gi|401492656|gb|KA114390.1|	97.22	36	1	0	1	36	874	839	6e-09	60.8
c48680_g1_i1	gi|401500437|gb|KA122171.1|	70.42	142	42	0	381	522	339	198	5e-11	68.0
c48705_g1_i2	gi|401493316|gb|KA115050.1|	70.14	144	43	0	404	547	5	148	4e-10	66.2
c48726_g1_i1	gi|401503416|gb|KA125150.1|	73.85	348	86	5	3	349	385	42	3e-51	201
c48727_g1_i1	gi|401475186|gb|KA096920.1|	74.13	286	72	2	87	371	1258	974	1e-43	176
c48740_g1_i2	gi|401477025|gb|KA098759.1|	69.47	226	57	7	490	710	429	647	2e-13	77.0
c48750_g1_i1	gi|401499704|gb|KA121438.1|	69.73	261	68	6	17	271	309	54	4e-20	98.7
c48771_g1_i1	gi|401507779|gb|KA129513.1|	68.68	281	82	4	97	373	499	221	2e-20	98.7
c48775_g1_i1	gi|401469185|gb|KA090919.1|	72.12	104	29	0	31	134	418	521	2e-07	57.2
c48778_g2_i1	gi|401479442|gb|KA101176.1|	78.51	242	51	1	112	352	108	349	8e-51	199
c48778_g3_i1	gi|401479442|gb|KA101176.1|	84.65	228	34	1	147	373	122	349	6e-66	250
c48796_g1_i1	gi|401481049|gb|KA102783.1|	68.59	468	138	5	326	786	5	470	1e-40	167
c48824_g1_i2	gi|401503055|gb|KA124789.1|	75.37	410	98	1	158	567	19	425	2e-75	282
c48829_g1_i2	gi|401495306|gb|KA117040.1|	78.79	66	14	0	568	633	948	1013	1e-07	57.2
c48830_g1_i1	gi|401503910|gb|KA125644.1|	72.65	234	61	2	2	234	524	293	4e-29	127
c48858_g1_i1	gi|401467890|gb|KA089624.1|	67.70	161	52	0	190	350	1667	1507	1e-07	57.2
c48860_g1_i1	gi|401490195|gb|KA111929.1|	70.53	431	111	7	35	457	181	603	2e-47	188
c48867_g1_i3	gi|401489576|gb|KA111310.1|	75.40	252	60	2	5	255	408	658	4e-41	168
c48868_g1_i1	gi|401495127|gb|KA116861.1|	75.16	161	40	0	3	163	58	218	4e-24	111
c48873_g1_i1	gi|401502061|gb|KA123795.1|	71.14	149	43	0	253	401	474	326	3e-13	75.2
c48912_g1_i1	gi|401470042|gb|KA091776.1|	68.40	288	87	2	1	286	554	269	6e-22	104
c48916_g2_i1	gi|401482322|gb|KA104056.1|	69.75	314	90	3	187	497	760	449	2e-29	129
c48926_g1_i1	gi|401476124|gb|KA097858.1|	87.76	49	6	0	17	65	45	93	4e-09	62.6
c48948_g1_i1	gi|401482828|gb|KA104562.1|	75.00	528	132	0	5	532	909	382	2e-98	358
c49007_g1_i1	gi|401482828|gb|KA104562.1|	76.83	492	113	1	33	523	346	837	4e-102	370
c49014_g1_i2	gi|401491883|gb|KA113617.1|	83.48	466	77	0	236	701	200	665	1e-138	493
c49025_g1_i1	gi|401509220|gb|KA130954.1|	74.87	378	90	4	174	547	390	14	5e-63	241
c49036_g1_i1	gi|401502266|gb|KA124000.1|	69.46	334	84	3	74	398	560	884	3e-34	145
c49051_g1_i1	gi|401502836|gb|KA124570.1|	80.91	529	94	4	28	551	40	566	6e-137	488
c49065_g1_i2	gi|401476768|gb|KA098502.1|	78.05	82	18	0	1099	1180	83	2	1e-10	68.0
c49083_g1_i1	gi|401501393|gb|KA123127.1|	79.29	140	29	0	507	646	335	474	4e-27	122
c49090_g1_i1	gi|401488322|gb|KA110056.1|	76.50	200	40	6	291	488	457	263	3e-29	129
c49108_g1_i2	gi|401503567|gb|KA125301.1|	79.59	98	20	0	2	99	390	293	6e-17	87.8
c49111_g1_i1	gi|401511758|gb|KA133492.1|	74.52	1052	243	12	1040	2083	2225	3259	0.0	657
c49117_g1_i1	gi|401468833|gb|KA090567.1|	70.80	137	40	0	441	577	440	576	6e-11	68.0
c49117_g2_i1	gi|401468833|gb|KA090567.1|	75.59	254	62	0	54	307	661	914	1e-44	179
c49128_g1_i1	gi|401487670|gb|KA109404.1|	91.89	37	3	0	317	353	148	112	8e-07	53.6
c49131_g1_i1	gi|401501406|gb|KA123140.1|	70.55	343	96	2	13	354	1348	1686	2e-38	159
c49151_g1_i1	gi|401502008|gb|KA123742.1|	78.87	71	15	0	314	384	1392	1322	9e-09	60.8
c49159_g1_i1	gi|401491292|gb|KA113026.1|	67.91	215	67	2	1	214	521	734	1e-11	69.8
c49169_g1_i1	gi|401474279|gb|KA096013.1|	69.54	302	92	0	22	323	843	542	4e-30	131
c49175_g1_i1	gi|401503826|gb|KA125560.1|	68.69	214	66	1	136	348	309	96	1e-14	80.6
c49188_g1_i1	gi|401467852|gb|KA089586.1|	79.16	379	74	3	102	477	278	654	2e-86	318
c49200_g1_i1	gi|401495770|gb|KA117504.1|	75.10	241	59	1	324	564	496	257	3e-39	161
c49225_g1_i1	gi|401495821|gb|KA117555.1|	89.09	55	6	0	474	528	1287	1341	1e-12	73.4
c49226_g1_i1	gi|401506293|gb|KA128027.1|	68.30	306	90	5	276	577	383	81	4e-20	98.7
c49236_g1_i1	gi|401486370|gb|KA108104.1|	80.12	347	69	0	1	347	827	481	2e-85	315
c49241_g1_i1	gi|401470281|gb|KA092015.1|	68.79	330	98	2	18	344	2056	1729	4e-29	127
c49244_g1_i1	gi|401502390|gb|KA124124.1|	68.57	210	52	8	144	340	1421	1213	3e-08	59.0
c49328_g1_i1	gi|401488961|gb|KA110695.1|	68.35	474	150	0	1	474	439	912	1e-44	179
c49329_g1_i1	gi|401501854|gb|KA123588.1|	73.26	288	77	0	301	588	1164	877	3e-42	172
c49331_g1_i1	gi|401473897|gb|KA095631.1|	78.95	95	20	0	3	97	183	277	1e-15	82.4
c49331_g2_i1	gi|401495977|gb|KA117711.1|	81.40	86	16	0	2	87	730	645	4e-16	84.2
c49334_g1_i2	gi|401475346|gb|KA097080.1|	79.07	86	15	1	693	775	921	836	3e-12	73.4
c49339_g1_i1	gi|401471168|gb|KA092902.1|	87.69	65	8	0	586	650	656	592	3e-15	82.4
c49372_g1_i1	gi|401508125|gb|KA129859.1|	79.16	403	81	3	243	645	508	109	2e-92	338
c49401_g1_i2	gi|401469998|gb|KA091732.1|	78.52	135	29	0	13	147	1349	1215	4e-24	113
c49401_g1_i3	gi|401469998|gb|KA091732.1|	77.50	160	36	0	1259	1418	1215	1374	2e-28	127
c49401_g1_i4	gi|401469998|gb|KA091732.1|	77.50	160	36	0	587	746	1215	1374	9e-29	127
c49403_g1_i1	gi|401504027|gb|KA125761.1|	75.22	452	102	7	421	867	931	485	6e-77	288
c49431_g1_i1	gi|401480303|gb|KA102037.1|	81.61	87	16	0	315	401	730	644	2e-16	86.0
c49434_g1_i1	gi|401501310|gb|KA123044.1|	74.27	171	43	1	255	424	442	612	5e-23	107
c49445_g1_i1	gi|401480488|gb|KA102222.1|	71.57	204	56	2	88	290	452	654	2e-20	100
c49447_g1_i1	gi|401470128|gb|KA091862.1|	75.49	359	77	10	1	350	578	222	2e-55	215
c49499_g1_i1	gi|401493208|gb|KA114942.1|	85.82	134	19	0	320	453	9	142	1e-37	156
c49505_g1_i1	gi|401471046|gb|KA092780.1|	72.20	464	120	6	106	565	254	712	5e-62	237
c49507_g1_i1	gi|401481884|gb|KA103618.1|	70.41	365	100	6	4	363	300	661	1e-36	152
c49537_g1_i1	gi|401480420|gb|KA102154.1|	74.12	85	22	0	320	404	986	1070	5e-07	55.4
c49568_g1_i1	gi|401503307|gb|KA125041.1|	77.91	163	34	2	1	162	450	289	2e-28	125
c49584_g1_i1	gi|401493627|gb|KA115361.1|	100.00	29	0	0	334	362	32	4	8e-07	53.6
c49588_g1_i1	gi|401511319|gb|KA133053.1|	74.31	109	26	1	4	112	109	3	5e-11	68.0
c49659_g1_i1	gi|401490775|gb|KA112509.1|	72.09	326	89	2	1	324	529	854	4e-42	170
c49682_g1_i1	gi|401468566|gb|KA090300.1|	81.64	207	37	1	95	301	948	1153	8e-51	199
c49682_g2_i1	gi|401468566|gb|KA090300.1|	75.07	353	84	4	82	432	1298	948	8e-59	226
c49700_g1_i3	gi|401468796|gb|KA090530.1|	81.02	137	25	1	33	169	368	233	9e-29	127
c49718_g1_i1	gi|401504073|gb|KA125807.1|	83.33	60	10	0	171	230	757	816	5e-10	64.4
c49730_g1_i1	gi|401503851|gb|KA125585.1|	73.33	390	102	2	92	480	451	839	2e-59	228
c49732_g1_i1	gi|401504227|gb|KA125961.1|	67.70	291	86	7	19	303	1621	1333	9e-14	77.0
c49732_g2_i1	gi|401500728|gb|KA122462.1|	76.32	190	44	1	2	191	187	375	1e-31	136
c49733_g1_i1	gi|401489576|gb|KA111310.1|	76.99	113	24	2	24	135	208	319	9e-15	80.6
c49733_g1_i3	gi|401489576|gb|KA111310.1|	77.03	209	46	2	317	524	208	415	5e-37	154
c49735_g1_i1	gi|401490472|gb|KA112206.1|	69.72	218	60	5	2	216	621	407	2e-14	78.8
c49740_g1_i1	gi|401489808|gb|KA111542.1|	73.10	435	117	0	71	505	1021	1455	5e-68	257
c49768_g1_i1	gi|401480849|gb|KA102583.1|	73.26	445	105	6	4	441	331	768	2e-66	251
c49770_g1_i1	gi|401475438|gb|KA097172.1|	82.97	370	61	2	2	369	99	468	5e-104	376
c49785_g1_i1	gi|401496132|gb|KA117866.1|	74.34	226	53	5	107	328	407	183	2e-29	129
c49787_g1_i1	gi|401471257|gb|KA092991.1|	74.78	456	100	1	8	448	987	1442	7e-85	313
c49791_g1_i1	gi|401491009|gb|KA112743.1|	75.28	267	64	2	14	279	625	360	3e-44	178
c49801_g2_i2	gi|401486420|gb|KA108154.1|	83.33	48	8	0	369	416	48	1	4e-06	51.8
c49805_g1_i1	gi|401505234|gb|KA126968.1|	72.39	163	45	0	80	242	125	287	5e-18	91.5
c49813_g1_i1	gi|401469988|gb|KA091722.1|	70.97	124	36	0	4	127	905	782	4e-09	62.6
c49815_g1_i1	gi|401501322|gb|KA123056.1|	66.78	292	83	7	136	420	1500	1216	6e-12	71.6
c49830_g2_i1	gi|401488142|gb|KA109876.1|	89.74	39	4	0	435	473	372	334	1e-06	53.6
c49862_g1_i1	gi|401491030|gb|KA112764.1|	76.47	68	16	0	150	217	1300	1233	3e-06	51.8
c49865_g1_i1	gi|401492905|gb|KA114639.1|	79.57	230	43	2	1	228	232	5	8e-51	199
c49878_g1_i1	gi|401495012|gb|KA116746.1|	69.81	520	144	9	82	592	821	306	4e-51	201
c49880_g1_i2	gi|401503429|gb|KA125163.1|	69.58	355	94	8	80	428	373	27	7e-30	131
c49880_g2_i2	gi|401501320|gb|KA123054.1|	72.34	94	26	0	183	276	167	74	9e-07	53.6
c49885_g1_i1	gi|401468337|gb|KA090071.1|	73.17	451	117	4	3	451	986	538	6e-67	253
c49895_g1_i2	gi|401468003|gb|KA089737.1|	69.16	308	88	4	121	423	1261	956	2e-25	116
c49922_g1_i1	gi|401510791|gb|KA132525.1|	81.61	87	9	5	250	329	312	226	2e-11	69.8
c49943_g1_i3	gi|401511846|gb|KA133580.1|	68.58	296	89	2	638	931	735	442	5e-23	109
c49943_g1_i5	gi|401511846|gb|KA133580.1|	66.93	623	189	7	169	784	1054	442	3e-44	179
c49950_g1_i1	gi|401487116|gb|KA108850.1|	71.53	555	147	9	24	575	220	766	2e-68	259
c49953_g1_i1	gi|401493306|gb|KA115040.1|	77.21	294	66	1	308	600	724	431	4e-58	224
c49971_g1_i1	gi|401481807|gb|KA103541.1|	79.70	335	67	1	16	349	1	335	4e-80	297
c49987_g1_i1	gi|401496413|gb|KA118147.1|	80.00	185	36	1	472	656	876	693	1e-39	163
c50015_g1_i1	gi|401488200|gb|KA109934.1|	74.31	218	56	0	3	220	300	83	3e-33	141
c50015_g2_i1	gi|401488200|gb|KA109934.1|	72.27	119	33	0	684	802	83	201	3e-10	66.2
c50018_g2_i1	gi|401495069|gb|KA116803.1|	84.00	50	8	0	109	158	560	511	5e-07	55.4
c50035_g1_i1	gi|401482357|gb|KA104091.1|	86.49	111	11	4	175	281	685	795	2e-26	118
c50051_g1_i1	gi|401486180|gb|KA107914.1|	71.16	683	170	15	129	797	845	176	8e-81	300
c50098_g1_i1	gi|401482801|gb|KA104535.1|	71.07	197	57	0	17	213	320	124	5e-20	98.7
c50102_g1_i1	gi|401480178|gb|KA101912.1|	76.24	181	42	1	742	922	186	365	3e-29	129
c50102_g1_i3	gi|401480178|gb|KA101912.1|	76.24	181	42	1	1377	1557	186	365	6e-29	129
c50117_g1_i1	gi|401470690|gb|KA092424.1|	71.71	555	149	6	21	571	925	375	8e-73	273
c50120_g1_i1	gi|401477023|gb|KA098757.1|	77.16	197	45	0	4	200	215	19	2e-36	152
c50136_g1_i1	gi|401480911|gb|KA102645.1|	71.53	137	39	0	216	352	291	427	3e-12	71.6
c50146_g1_i1	gi|401476780|gb|KA098514.1|	76.03	580	136	1	429	1008	649	73	8e-116	417
c50147_g2_i1	gi|401476424|gb|KA098158.1|	66.82	211	65	3	196	402	306	97	8e-08	57.2
c50155_g1_i1	gi|401496598|gb|KA118332.1|	72.22	162	39	4	5	163	639	481	7e-14	77.0
c50183_g1_i4	gi|401494723|gb|KA116457.1|	72.29	350	88	6	150	490	2	351	3e-43	176
c50193_g1_i1	gi|401496802|gb|KA118536.1|	68.71	326	86	11	3	315	217	539	1e-18	93.3
c50193_g1_i2	gi|401496802|gb|KA118536.1|	67.93	502	138	16	3	484	217	715	3e-29	129
c50193_g1_i4	gi|401496802|gb|KA118536.1|	67.93	502	138	16	3	484	217	715	3e-29	129
c50203_g1_i1	gi|401489522|gb|KA111256.1|	72.20	867	233	5	14	876	1605	743	1e-129	462
c50217_g1_i1	gi|401507888|gb|KA129622.1|	78.43	459	98	1	92	550	542	999	3e-104	378
c50246_g1_i1	gi|401486606|gb|KA108340.1|	70.32	374	111	0	2	375	951	578	4e-43	174
c50254_g1_i1	gi|401501930|gb|KA123664.1|	71.76	478	121	7	53	527	1097	1563	2e-61	235
c50276_g1_i1	gi|401478592|gb|KA100326.1|	76.98	443	98	4	45	485	640	200	1e-88	325
c50303_g1_i1	gi|401506886|gb|KA128620.1|	72.97	111	30	0	26	136	539	649	2e-10	66.2
c50352_g1_i3	gi|401511815|gb|KA133549.1|	74.69	814	174	16	19	805	316	1124	6e-140	497
c50359_g1_i1	gi|401480343|gb|KA102077.1|	69.78	225	67	1	52	275	131	355	7e-20	96.9
c50389_g1_i1	gi|401475068|gb|KA096802.1|	73.66	372	95	3	17	387	454	823	1e-56	219
c50395_g1_i1	gi|401470000|gb|KA091734.1|	80.80	573	103	5	58	626	1091	1660	1e-147	522
c50426_g2_i2	gi|401469404|gb|KA091138.1|	71.43	119	34	0	236	354	1164	1046	2e-09	62.6
c50429_g1_i1	gi|401470329|gb|KA092063.1|	86.00	50	7	0	488	537	394	443	4e-08	59.0
c50432_g1_i1	gi|401474341|gb|KA096075.1|	80.30	66	13	0	159	224	784	849	5e-09	60.8
c50438_g1_i1	gi|401482701|gb|KA104435.1|	73.12	160	28	3	1	148	3	159	8e-19	95.1
c50447_g1_i1	gi|401496416|gb|KA118150.1|	74.10	139	36	0	817	955	7	145	3e-17	89.7
c50449_g1_i1	gi|401491057|gb|KA112791.1|	68.16	267	83	2	80	345	2651	2386	6e-18	91.5
c50461_g1_i1	gi|401484826|gb|KA106560.1|	77.69	502	112	0	890	1391	1	502	6e-111	401
c50465_g1_i1	gi|401490625|gb|KA112359.1|	72.70	359	97	1	15	373	128	485	1e-51	203
c50482_g1_i1	gi|401469559|gb|KA091293.1|	78.63	234	48	2	110	342	657	889	6e-48	190
c50496_g1_i4	gi|401496388|gb|KA118122.1|	69.40	134	41	0	427	560	525	658	1e-07	57.2
c50496_g1_i6	gi|401496388|gb|KA118122.1|	69.40	134	41	0	1235	1368	658	525	4e-07	57.2
c50500_g1_i2	gi|401474421|gb|KA096155.1|	69.73	641	177	10	144	774	771	138	4e-66	251
c50502_g1_i1	gi|401490628|gb|KA112362.1|	77.69	130	29	0	173	302	1299	1170	4e-22	104
c50525_g1_i1	gi|401495395|gb|KA117129.1|	84.40	109	17	0	27	135	625	517	5e-27	120
c50571_g1_i2	gi|401469938|gb|KA091672.1|	76.64	441	101	2	349	788	10	449	7e-88	324
c50583_g1_i1	gi|401493912|gb|KA115646.1|	80.52	77	14	1	171	246	828	904	5e-11	68.0
c50591_g2_i1	gi|401489552|gb|KA111286.1|	68.72	195	59	2	135	328	918	725	1e-11	69.8
c50600_g1_i2	gi|401475319|gb|KA097053.1|	68.44	301	93	2	2	301	284	583	3e-23	107
c50628_g1_i1	gi|401469708|gb|KA091442.1|	71.32	265	66	4	261	518	139	400	7e-29	127
c50646_g1_i2	gi|401470452|gb|KA092186.1|	78.21	358	76	2	21	377	1049	693	2e-77	288
c50664_g1_i1	gi|401481711|gb|KA103445.1|	70.26	343	90	6	251	587	397	61	1e-33	143
c50678_g1_i1	gi|401475860|gb|KA097594.1|	72.22	288	78	2	102	388	53	339	4e-36	152
c50689_g1_i1	gi|401498967|gb|KA120701.1|	82.14	56	10	0	173	228	615	670	7e-08	57.2
c50699_g1_i1	gi|401470620|gb|KA092354.1|	70.33	418	118	4	1	415	430	16	1e-45	183
c50707_g1_i1	gi|401469988|gb|KA091722.1|	70.21	376	110	2	504	878	782	1156	1e-40	167
c50718_g1_i1	gi|401487109|gb|KA108843.1|	82.35	68	10	2	145	211	204	270	3e-09	62.6
c50719_g1_i2	gi|401481611|gb|KA103345.1|	73.54	548	143	2	128	674	1755	2301	5e-89	327
c50741_g1_i1	gi|401492656|gb|KA114390.1|	92.50	40	3	0	319	358	835	874	2e-08	59.0
c50741_g1_i2	gi|401492656|gb|KA114390.1|	92.50	40	3	0	1449	1488	835	874	8e-08	59.0
c50742_g1_i1	gi|401473908|gb|KA095642.1|	75.71	177	43	0	230	406	334	158	2e-28	125
c50757_g1_i1	gi|401492754|gb|KA114488.1|	72.92	277	75	0	903	1179	361	85	8e-39	161
c50761_g1_i1	gi|401510011|gb|KA131745.1|	83.67	196	31	1	487	681	5	200	1e-52	206
c50769_g1_i1	gi|401490690|gb|KA112424.1|	75.00	144	34	2	237	379	1971	1829	3e-18	91.5
c50772_g1_i1	gi|401472883|gb|KA094617.1|	76.47	68	16	0	307	374	1139	1072	3e-06	51.8
c50782_g1_i1	gi|401500079|gb|KA121813.1|	73.28	247	66	0	164	410	599	353	2e-35	149
c50787_g1_i3	gi|401482321|gb|KA104055.1|	85.71	49	7	0	351	399	417	465	7e-08	57.2
c50796_g2_i1	gi|401469805|gb|KA091539.1|	78.95	247	52	0	3	249	1163	1409	2e-54	212
c50799_g1_i4	gi|401471679|gb|KA093413.1|	69.14	162	49	1	502	662	53	214	1e-09	64.4
c50829_g1_i1	gi|401492603|gb|KA114337.1|	76.89	212	49	0	28	239	721	932	3e-39	161
c50837_g1_i1	gi|401491315|gb|KA113049.1|	71.58	183	44	6	386	563	753	932	1e-13	77.0
c50890_g1_i1	gi|401490534|gb|KA112268.1|	77.48	404	88	3	2	403	432	834	4e-83	307
c50896_g1_i2	gi|401469633|gb|KA091367.1|	68.71	652	180	13	58	698	972	1610	2e-56	219
c50921_g3_i1	gi|401505764|gb|KA127498.1|	72.25	209	58	0	229	437	625	417	1e-25	116
c50930_g1_i1	gi|401501360|gb|KA123094.1|	73.31	562	149	1	734	1294	905	344	7e-91	334
c50932_g1_i1	gi|401504423|gb|KA126157.1|	65.58	430	144	4	6	432	656	1084	5e-19	95.1
c50942_g1_i1	gi|401496193|gb|KA117927.1|	74.44	180	45	1	303	482	69	247	4e-25	114
c50944_g1_i1	gi|401480797|gb|KA102531.1|	70.49	366	98	6	456	815	117	478	2e-37	156
c50957_g1_i1	gi|401474117|gb|KA095851.1|	70.73	164	48	0	108	271	483	646	8e-15	80.6
c50975_g1_i1	gi|401468119|gb|KA089853.1|	68.39	193	61	0	52	244	174	366	1e-12	73.4
c50975_g1_i3	gi|401468119|gb|KA089853.1|	70.34	236	70	0	52	287	174	409	9e-24	111
c50981_g1_i1	gi|401502774|gb|KA124508.1|	75.00	84	21	0	342	425	1121	1038	2e-07	57.2
c50983_g1_i1	gi|401490558|gb|KA112292.1|	69.61	181	54	1	246	426	1454	1633	3e-13	75.2
c51006_g1_i1	gi|401492700|gb|KA114434.1|	72.00	150	42	0	48	197	620	471	2e-15	82.4
c51007_g1_i1	gi|401512053|gb|KA133787.1|	78.57	70	15	0	443	512	235	166	3e-08	59.0
c51014_g1_i1	gi|401490693|gb|KA112427.1|	83.33	54	8	1	166	219	717	769	7e-07	53.6
c51026_g1_i1	gi|401490496|gb|KA112230.1|	68.95	248	77	0	1	248	992	745	1e-20	100
c51034_g1_i1	gi|401490628|gb|KA112362.1|	76.74	331	73	2	26	354	971	1299	3e-64	244
c51038_g1_i1	gi|401492217|gb|KA113951.1|	70.98	348	101	0	142	489	1	348	2e-42	172
c51042_g2_i1	gi|401484941|gb|KA106675.1|	88.10	42	5	0	449	490	1009	968	1e-06	53.6
c51047_g1_i1	gi|401511829|gb|KA133563.1|	71.79	312	88	0	19	330	664	353	5e-41	167
c51054_g2_i1	gi|401505803|gb|KA127537.1|	73.21	265	71	0	234	498	16	280	4e-38	158
c51066_g1_i1	gi|401482321|gb|KA104055.1|	84.91	53	8	0	440	492	413	465	7e-09	60.8
c51066_g1_i3	gi|401482321|gb|KA104055.1|	83.02	53	9	0	1	53	465	413	3e-07	55.4
c51070_g1_i2	gi|401485506|gb|KA107240.1|	71.79	195	47	4	344	535	604	793	8e-18	93.3
c51084_g1_i1	gi|401489408|gb|KA111142.1|	75.60	209	51	0	2	210	1377	1169	5e-35	147
c51100_g2_i1	gi|401490017|gb|KA111751.1|	70.96	303	88	0	152	454	530	228	8e-36	150
c51100_g1_i3	gi|401490017|gb|KA111751.1|	76.06	752	180	0	239	990	228	979	2e-154	545
c51123_g1_i1	gi|401500652|gb|KA122386.1|	76.02	221	39	9	2	211	221	4	1e-30	132
c51130_g1_i1	gi|401490756|gb|KA112490.1|	83.02	53	9	0	1	53	596	648	6e-07	55.4
c51135_g1_i1	gi|401487122|gb|KA108856.1|	77.29	207	46	1	92	298	164	369	5e-38	158
c51138_g1_i1	gi|401496887|gb|KA118621.1|	76.77	99	17	3	133	228	112	207	4e-11	68.0
c51152_g1_i2	gi|401506242|gb|KA127976.1|	72.65	223	54	4	3	223	327	544	2e-25	116
c51160_g1_i1	gi|401505090|gb|KA126824.1|	71.08	166	48	0	460	625	471	306	9e-16	84.2
c51194_g1_i1	gi|401469994|gb|KA091728.1|	75.89	282	68	0	345	626	703	422	1e-51	203
[truncated: 11,432 more rows]
