# Supplementary material for: Transcriptomic analysis of a moderately growing subisolate Botryococcus braunii 779 (Chlorophyta) in response to nitrogen deprivation
Source: Biotechnol Biofuels. 2015 Aug 28;8:130. doi: 10.1186/s13068-015-0307-y (PMC4552190; doi:10.1186/s13068-015-0307-y)
Supplement: Additional file 6: — Tables S8–11. List of homologous ESTs between B. braunii Showa and other trains. [file 13068_2015_307_MOESM6_ESM.zip › AddFile6_TableS11_BOT88-Showa.txt]

Query_id	Subject_id	%_identity	alignment_length	mismatches	gap_openings	Q.start	Q.end	S.start	S.end	e-value	bit_score
FX056089|FX056089.1	gi|401802790|gb|KA659933.1|	82.73	220	38	0	1	220	1294	1513	1e-58	226
FX056090|FX056090.1	gi|401468148|gb|KA089882.1|	84.10	478	75	1	2	479	490	14	5e-146	517
FX056093|FX056093.1	gi|401491601|gb|KA113335.1|	76.25	80	18	1	187	265	9	88	1e-06	55.4
FX056094|FX056094.1	gi|401491601|gb|KA113335.1|	90.91	44	4	0	215	258	8	51	1e-09	62.6
FX056096|FX056096.1	gi|401477867|gb|KA099601.1|	80.86	162	31	0	176	337	447	286	3e-36	152
FX056102|FX056102.1	gi|401479018|gb|KA100752.1|	78.67	422	72	8	432	842	300	714	1e-91	336
FX056103|FX056103.1	gi|401477049|gb|KA098783.1|	97.78	135	3	0	1	135	514	648	2e-59	230
FX056104|FX056104.1	gi|401477049|gb|KA098783.1|	96.17	366	14	0	2	367	283	648	1e-170	598
FX056106|FX056106.1	gi|401509769|gb|KA131503.1|	72.97	185	47	3	18	202	480	661	2e-20	98.7
FX056111|FX056111.1	gi|401469101|gb|KA090835.1|	77.48	111	25	0	6	116	344	234	5e-17	87.8
FX056122|FX056122.1	gi|401476046|gb|KA097780.1|	73.46	324	80	3	1	318	275	598	9e-48	190
FX056125|FX056125.1	gi|401501520|gb|KA123254.1|	77.02	309	68	3	169	476	1815	1509	8e-59	226
FX056141|FX056141.1	gi|401501314|gb|KA123048.1|	83.89	149	24	0	2	150	150	2	6e-39	161
FX056143|FX056143.1	gi|401802781|gb|KA659924.1|	78.49	502	107	1	1	501	1035	1536	2e-115	416
FX056144|FX056144.1	gi|401802779|gb|KA659922.1|	87.81	320	35	3	1	320	957	1272	2e-108	392
FX056145|FX056145.1	gi|401501309|gb|KA123043.1|	77.36	296	65	2	13	307	1284	1578	3e-58	224
FX056146|FX056146.1	gi|401476757|gb|KA098491.1|	77.48	222	50	0	136	357	674	453	1e-43	176
FX056147|FX056147.1	gi|401472589|gb|KA094323.1|	77.97	236	48	2	125	358	479	246	2e-46	187
FX056148|FX056148.1	gi|401476757|gb|KA098491.1|	75.25	299	67	3	1	296	404	110	9e-51	199
FX056161|FX056161.1	gi|401494966|gb|KA116700.1|	80.73	275	53	0	54	328	2	276	7e-68	257
FX056164|FX056164.1	gi|401467822|gb|KA089556.1|	76.80	362	84	0	1	362	1177	816	1e-73	275
FX056167|FX056167.1	gi|401489423|gb|KA111157.1|	77.25	167	37	1	1	167	466	301	1e-28	127
FX056174|FX056174.1	gi|401481825|gb|KA103559.1|	74.85	167	42	0	1	167	176	342	2e-24	113
FX056178|FX056178.1	gi|401502974|gb|KA124708.1|	76.80	194	45	0	2	195	950	757	1e-34	147
FX056179|FX056179.1	gi|401489112|gb|KA110846.1|	77.15	302	68	1	1	302	800	1100	4e-60	230
FX056185|FX056185.1	gi|401507825|gb|KA129559.1|	78.39	236	50	1	212	446	69	304	2e-48	192
FX056188|FX056188.1	gi|401501196|gb|KA122930.1|	82.56	258	39	1	1	258	1791	2042	7e-70	264
FX056191|FX056191.1	gi|401490483|gb|KA112217.1|	76.57	303	70	1	7	309	697	396	1e-57	223
FX056192|FX056192.1	gi|401478087|gb|KA099821.1|	73.60	394	95	4	21	411	157	544	2e-60	232
FX056193|FX056193.1	gi|401486299|gb|KA108033.1|	73.05	282	76	0	2	283	1179	898	4e-41	167
FX056196|FX056196.1	gi|401472769|gb|KA094503.1|	74.44	313	78	2	1	312	1314	1003	3e-50	197
FX056197|FX056197.1	gi|401490419|gb|KA112153.1|	69.06	459	134	6	138	593	506	959	3e-41	168
FX056206|FX056206.1	gi|401505674|gb|KA127408.1|	73.93	349	89	2	97	444	1148	801	2e-54	212
FX056215|FX056215.1	gi|401511894|gb|KA133628.1|	76.19	315	75	0	5	319	1784	2098	6e-60	230
FX056220|FX056220.1	gi|401510245|gb|KA131979.1|	83.66	257	42	0	1	257	300	44	4e-73	275
FX056221|FX056221.1	gi|401468440|gb|KA090174.1|	74.85	342	80	1	1	336	361	20	1e-59	230
FX056233|FX056233.1	gi|401496799|gb|KA118533.1|	70.34	263	70	2	7	269	188	442	6e-27	122
FX056237|FX056237.1	gi|401802776|gb|KA659919.1|	80.47	297	58	0	14	310	1211	1507	4e-73	275
FX056246|FX056246.1	gi|401489614|gb|KA111348.1|	74.22	287	68	2	23	306	697	414	6e-45	181
FX056250|FX056250.1	gi|401490330|gb|KA112064.1|	70.85	223	65	0	268	490	606	828	2e-23	109
FX056254|FX056254.1	gi|401491902|gb|KA113636.1|	72.07	401	107	3	9	407	678	281	5e-54	210
FX056255|FX056255.1	gi|401473988|gb|KA095722.1|	71.09	467	133	2	154	619	326	791	1e-58	226
FX056256|FX056256.1	gi|401505861|gb|KA127595.1|	72.11	355	97	2	1	353	544	190	6e-47	187
FX056257|FX056257.1	gi|401468104|gb|KA089838.1|	72.73	330	89	1	7	336	691	1019	6e-47	187
FX056263|FX056263.1	gi|401499430|gb|KA121164.1|	75.92	191	46	0	442	632	438	248	4e-32	138
FX056270|FX056270.1	gi|401494756|gb|KA116490.1|	81.18	85	16	0	172	256	332	416	1e-15	82.4
FX056271|FX056271.1	gi|401511776|gb|KA133510.1|	70.49	471	126	8	12	474	724	259	1e-50	199
FX056272|FX056272.1	gi|401511776|gb|KA133510.1|	73.24	213	57	0	1	213	286	74	5e-29	127
FX056274|FX056274.1	gi|401502327|gb|KA124061.1|	71.26	254	73	0	88	341	387	640	1e-29	129
FX056279|FX056279.1	gi|401484877|gb|KA106611.1|	73.03	304	74	6	1	302	45	342	1e-38	159
FX056280|FX056280.1	gi|401472362|gb|KA094096.1|	71.16	482	133	2	57	535	823	345	2e-62	239
FX056283|FX056283.1	gi|401469822|gb|KA091556.1|	80.15	534	104	2	1	533	1267	735	9e-135	479
FX056285|FX056285.1	gi|401512065|gb|KA133799.1|	79.25	371	77	0	2	372	457	87	1e-87	322
FX056288|FX056288.1	gi|401469314|gb|KA091048.1|	71.92	577	160	2	2	577	638	63	6e-82	304
FX056290|FX056290.1	gi|401502059|gb|KA123793.1|	75.80	219	50	1	1	219	1345	1560	3e-37	154
FX056291|FX056291.1	gi|401467970|gb|KA089704.1|	77.76	625	135	2	1	625	1429	809	1e-139	495
FX056292|FX056292.1	gi|401467970|gb|KA089704.1|	83.47	121	20	0	1	121	782	662	1e-29	129
FX056294|FX056294.1	gi|401505726|gb|KA127460.1|	75.97	129	31	0	6	134	364	492	2e-18	93.3
FX056296|FX056296.1	gi|401468669|gb|KA090403.1|	85.51	138	20	0	1	138	478	341	2e-38	159
FX056297|FX056297.1	gi|401468669|gb|KA090403.1|	74.93	359	88	2	1	358	819	462	1e-61	235
FX056298|FX056298.1	gi|401501273|gb|KA123007.1|	80.25	81	16	0	1	81	2202	2282	4e-13	75.2
FX056308|FX056308.1	gi|401495156|gb|KA116890.1|	77.36	106	24	0	1	106	149	44	9e-16	84.2
FX056312|FX056312.1	gi|401493441|gb|KA115175.1|	72.79	272	74	0	3	274	1282	1011	4e-38	158
FX056313|FX056313.1	gi|401502965|gb|KA124699.1|	70.06	344	96	3	5	346	1012	1350	3e-35	149
FX056314|FX056314.1	gi|401476536|gb|KA098270.1|	74.28	381	95	2	1	379	483	862	4e-63	241
FX056318|FX056318.1	gi|401501184|gb|KA122918.1|	67.17	329	108	0	3	331	1596	1268	4e-23	107
FX056320|FX056320.1	gi|401499255|gb|KA120989.1|	71.80	344	96	1	109	452	402	60	2e-44	179
FX056323|FX056323.1	gi|401501887|gb|KA123621.1|	84.89	503	49	22	1	479	515	16	9e-138	489
FX056324|FX056324.1	gi|401502743|gb|KA124477.1|	80.09	211	39	3	134	342	883	674	3e-45	181
FX056325|FX056325.1	gi|401490017|gb|KA111751.1|	79.53	254	52	0	2	255	726	979	2e-58	224
FX056328|FX056328.1	gi|401512004|gb|KA133738.1|	80.84	214	38	3	3	214	234	22	4e-48	190
FX056330|FX056330.1	gi|401503250|gb|KA124984.1|	74.70	328	80	3	1	327	525	850	6e-53	206
FX056331|FX056331.1	gi|401468641|gb|KA090375.1|	79.48	541	111	0	1	541	2734	2194	1e-133	475
FX056338|FX056338.1	gi|401481712|gb|KA103446.1|	74.47	282	70	2	1	281	337	617	5e-44	178
FX056339|FX056339.1	gi|401494349|gb|KA116083.1|	83.66	612	98	2	14	624	2	612	0.0	646
FX056341|FX056341.1	gi|401502839|gb|KA124573.1|	76.90	303	69	1	1	302	147	449	3e-59	228
FX056343|FX056343.1	gi|401501846|gb|KA123580.1|	75.00	464	114	2	1	464	1268	807	3e-83	307
FX056344|FX056344.1	gi|401473702|gb|KA095436.1|	73.51	185	46	2	104	285	382	198	7e-23	107
FX056347|FX056347.1	gi|401468790|gb|KA090524.1|	81.03	311	57	2	8	316	1479	1169	2e-77	288
FX056348|FX056348.1	gi|401502448|gb|KA124182.1|	75.50	200	47	2	1	199	941	1139	3e-30	132
FX056351|FX056351.1	gi|401495434|gb|KA117168.1|	76.47	221	52	0	25	245	117	337	2e-40	165
FX056355|FX056355.1	gi|401468808|gb|KA090542.1|	71.23	146	42	0	4	149	647	792	7e-13	75.2
FX056356|FX056356.1	gi|401504825|gb|KA126559.1|	76.47	374	82	2	215	585	1	371	4e-73	275
FX056358|FX056358.1	gi|401502478|gb|KA124212.1|	72.68	366	91	5	80	442	119	478	1e-49	196
FX056359|FX056359.1	gi|401504995|gb|KA126729.1|	71.50	207	59	0	51	257	129	335	6e-23	107
FX056360|FX056360.1	gi|401486338|gb|KA108072.1|	75.46	269	66	0	6	274	131	399	3e-47	188
FX056362|FX056362.1	gi|401491474|gb|KA113208.1|	84.57	162	25	0	258	419	495	334	1e-44	179
FX056364|FX056364.1	gi|401512071|gb|KA133805.1|	81.03	390	74	0	1	390	1283	1672	7e-102	370
FX056365|FX056365.1	gi|401475699|gb|KA097433.1|	76.72	189	39	4	12	197	8	194	2e-29	129
FX056374|FX056374.1	gi|401490201|gb|KA111935.1|	68.67	300	89	3	1	298	644	348	1e-23	109
FX056378|FX056378.1	gi|401512002|gb|KA133736.1|	70.33	391	109	3	3	388	1176	1564	1e-43	176
FX056383|FX056383.1	gi|401468044|gb|KA089778.1|	71.02	176	51	0	1	176	1021	1196	7e-17	87.8
FX056384|FX056384.1	gi|401490945|gb|KA112679.1|	77.63	152	34	0	1	152	682	531	3e-27	122
FX056386|FX056386.1	gi|401474826|gb|KA096560.1|	73.11	238	64	0	439	676	2	239	4e-33	141
FX056388|FX056388.1	gi|401469123|gb|KA090857.1|	74.59	185	47	0	15	199	350	534	2e-27	122
FX056393|FX056393.1	gi|401467938|gb|KA089672.1|	71.63	289	82	0	40	328	618	906	1e-36	152
FX056395|FX056395.1	gi|401482150|gb|KA103884.1|	75.54	597	146	0	15	611	38	634	1e-116	419
FX056399|FX056399.1	gi|401492539|gb|KA114273.1|	77.83	230	51	0	1	230	706	935	3e-46	185
FX056400|FX056400.1	gi|401468227|gb|KA089961.1|	75.78	161	39	0	21	181	1012	852	3e-25	114
FX056404|FX056404.1	gi|401510393|gb|KA132127.1|	77.97	345	70	5	186	527	3	344	2e-69	262
FX056405|FX056405.1	gi|401494723|gb|KA116457.1|	72.80	250	67	1	358	606	2	251	3e-33	141
FX056407|FX056407.1	gi|401509502|gb|KA131236.1|	78.49	451	86	10	2	442	841	392	2e-93	342
FX056408|FX056408.1	gi|401482570|gb|KA104304.1|	84.05	232	37	0	209	440	639	408	2e-66	251
FX056409|FX056409.1	gi|401476303|gb|KA098037.1|	80.51	272	48	5	1	267	83	354	1e-61	235
FX056410|FX056410.1	gi|401482570|gb|KA104304.1|	83.33	480	70	10	172	644	50	526	6e-132	470
FX056411|FX056411.1	gi|401495481|gb|KA117215.1|	76.56	209	49	0	16	224	699	491	8e-38	156
FX056414|FX056414.1	gi|401481951|gb|KA103685.1|	97.30	37	1	0	1225	1261	2153	2117	6e-09	62.6
FX056416|FX056416.1	gi|401506098|gb|KA127832.1|	78.50	507	100	8	1	504	71	571	1e-109	396
FX056417|FX056417.1	gi|401472230|gb|KA093964.1|	85.19	81	12	0	1	81	974	894	8e-19	93.3
FX056418|FX056418.1	gi|401489948|gb|KA111682.1|	72.73	198	54	0	52	249	130	327	3e-25	114
FX056419|FX056419.1	gi|401477783|gb|KA099517.1|	79.08	392	82	0	133	524	8	399	2e-92	338
FX056420|FX056420.1	gi|401470342|gb|KA092076.1|	66.60	476	158	1	104	579	631	1105	7e-32	138
FX056425|FX056425.1	gi|401468345|gb|KA090079.1|	78.48	330	71	0	15	344	432	761	1e-73	275
FX056426|FX056426.1	gi|401468743|gb|KA090477.1|	79.20	125	26	0	183	307	679	555	3e-23	109
FX056427|FX056427.1	gi|401501635|gb|KA123369.1|	77.58	339	76	0	1	339	758	420	5e-72	269
FX056428|FX056428.1	gi|401501635|gb|KA123369.1|	82.51	423	74	0	1	423	424	2	6e-120	430
FX056429|FX056429.1	gi|401502747|gb|KA124481.1|	85.16	155	23	0	1	155	654	500	3e-43	176
FX056432|FX056432.1	gi|401472410|gb|KA094144.1|	83.18	446	75	0	3	448	71	516	1e-130	466
FX056433|FX056433.1	gi|401494360|gb|KA116094.1|	80.34	290	52	4	11	298	122	408	5e-67	253
FX056450|FX056450.1	gi|401509227|gb|KA130961.1|	78.47	144	31	0	56	199	3	146	7e-27	120
FX056455|FX056455.1	gi|401469584|gb|KA091318.1|	83.94	330	52	1	7	335	1263	934	1e-96	352
FX056457|FX056457.1	gi|401469584|gb|KA091318.1|	88.57	105	12	0	1	105	1038	934	7e-32	136
FX056458|FX056458.1	gi|401469584|gb|KA091318.1|	87.80	123	15	0	1	123	1056	934	3e-37	154
FX056460|FX056460.1	gi|401477693|gb|KA099427.1|	81.96	593	104	1	111	700	789	197	1e-166	585
FX056462|FX056462.1	gi|401477735|gb|KA099469.1|	74.29	389	98	2	109	496	705	318	7e-64	244
FX056464|FX056464.1	gi|401489564|gb|KA111298.1|	79.57	93	19	0	200	292	2365	2273	6e-15	82.4
FX056468|FX056468.1	gi|401468894|gb|KA090628.1|	82.04	362	61	2	1	359	2327	2687	7e-97	354
FX056469|FX056469.1	gi|401499386|gb|KA121120.1|	86.28	503	67	2	1	501	554	52	1e-167	589
FX056475|FX056475.1	gi|401482000|gb|KA103734.1|	78.21	592	121	4	8	595	58	645	3e-133	475
FX056476|FX056476.1	gi|401484778|gb|KA106512.1|	71.86	167	44	1	299	462	196	30	9e-17	87.8
FX056477|FX056477.1	gi|401484778|gb|KA106512.1|	76.69	236	52	1	179	414	262	30	3e-43	176
FX056478|FX056478.1	gi|401494995|gb|KA116729.1|	78.52	568	117	3	24	589	163	727	1e-130	466
FX056479|FX056479.1	gi|401497278|gb|KA119012.1|	75.96	366	87	1	85	449	397	32	5e-69	260
FX056480|FX056480.1	gi|401497278|gb|KA119012.1|	69.79	235	68	3	138	370	265	32	1e-18	93.3
FX056481|FX056481.1	gi|401511558|gb|KA133292.1|	84.00	200	7	2	332	531	1045	1219	3e-59	230
FX056483|FX056483.1	gi|401504815|gb|KA126549.1|	73.23	254	68	0	190	443	182	435	3e-36	152
FX056485|FX056485.1	gi|401494412|gb|KA116146.1|	77.64	577	127	2	51	626	91	666	3e-126	452
FX056487|FX056487.1	gi|401474195|gb|KA095929.1|	92.19	333	23	2	58	390	1045	716	2e-134	477
FX056488|FX056488.1	gi|401474195|gb|KA095929.1|	95.15	722	35	0	1	722	752	31	0.0	1144
FX056489|FX056489.1	gi|401469112|gb|KA090846.1|	77.27	66	15	0	2	67	206	141	3e-06	51.8
FX056491|FX056491.1	gi|401474846|gb|KA096580.1|	84.12	573	75	13	108	665	4	575	1e-164	580
FX056500|FX056500.1	gi|401507861|gb|KA129595.1|	86.63	187	23	2	13	197	361	547	4e-56	217
FX056501|FX056501.1	gi|401497126|gb|KA118860.1|	86.67	225	27	3	122	345	375	597	3e-69	260
FX056503|FX056503.1	gi|401486824|gb|KA108558.1|	85.03	441	66	0	1	441	680	240	3e-140	499
FX056504|FX056504.1	gi|401486306|gb|KA108040.1|	82.87	216	37	0	1	216	287	72	3e-57	223
FX056505|FX056505.1	gi|401477755|gb|KA099489.1|	80.33	361	71	0	15	375	433	793	6e-90	331
FX056508|FX056508.1	gi|401505913|gb|KA127647.1|	76.38	343	74	3	48	388	15	352	7e-65	246
FX056509|FX056509.1	gi|401494530|gb|KA116264.1|	72.16	449	104	7	58	488	481	36	1e-60	233
FX056511|FX056511.1	gi|401489452|gb|KA111186.1|	80.63	315	60	1	1	315	493	806	7e-78	289
FX056515|FX056515.1	gi|401503253|gb|KA124987.1|	76.56	192	45	0	1	192	662	853	8e-34	143
FX056516|FX056516.1	gi|401481526|gb|KA103260.1|	77.78	405	90	0	3	407	995	591	3e-88	325
FX056517|FX056517.1	gi|401503163|gb|KA124897.1|	80.42	189	37	0	1	189	498	310	5e-43	174
FX056519|FX056519.1	gi|401469028|gb|KA090762.1|	74.42	258	62	4	22	277	613	868	5e-37	154
FX056520|FX056520.1	gi|401502441|gb|KA124175.1|	78.53	312	65	2	11	321	669	979	5e-67	253
FX056522|FX056522.1	gi|401473037|gb|KA094771.1|	77.23	325	74	0	143	467	1	325	1e-66	253
FX056524|FX056524.1	gi|401494371|gb|KA116105.1|	84.55	330	51	0	22	351	330	1	2e-100	365
FX056525|FX056525.1	gi|401502837|gb|KA124571.1|	73.80	187	49	0	1	187	326	140	2e-25	116
FX056529|FX056529.1	gi|401472274|gb|KA094008.1|	78.26	506	107	2	11	516	29	531	7e-114	410
FX056532|FX056532.1	gi|401503131|gb|KA124865.1|	77.99	359	79	0	70	428	1	359	2e-78	291
FX056534|FX056534.1	gi|401477732|gb|KA099466.1|	83.68	190	30	1	1	190	457	645	1e-50	199
FX056537|FX056537.1	gi|401477695|gb|KA099429.1|	78.47	548	115	1	31	578	66	610	1e-127	455
FX056539|FX056539.1	gi|401491769|gb|KA113503.1|	75.00	284	67	4	15	296	1	282	3e-44	178
FX056540|FX056540.1	gi|401472612|gb|KA094346.1|	83.50	491	81	0	1	491	43	533	3e-147	520
FX056543|FX056543.1	gi|401476133|gb|KA097867.1|	70.66	317	92	1	66	382	178	493	2e-35	149
FX056545|FX056545.1	gi|401504272|gb|KA126006.1|	73.21	224	60	0	288	511	523	300	7e-31	134
FX056546|FX056546.1	gi|401477678|gb|KA099412.1|	77.58	281	62	1	1	281	83	362	9e-57	219
FX056547|FX056547.1	gi|401494798|gb|KA116532.1|	88.24	119	14	0	315	433	480	362	2e-36	152
FX056548|FX056548.1	gi|401482089|gb|KA103823.1|	83.56	432	71	0	9	440	704	1135	8e-129	459
FX056549|FX056549.1	gi|401477744|gb|KA099478.1|	77.87	366	81	0	11	376	129	494	2e-79	295
FX056551|FX056551.1	gi|401504282|gb|KA126016.1|	74.70	336	85	0	5	340	835	500	9e-58	223
FX056552|FX056552.1	gi|401502773|gb|KA124507.1|	74.86	350	88	0	104	453	165	514	3e-61	235
FX056553|FX056553.1	gi|401494703|gb|KA116437.1|	79.62	368	67	6	1	364	116	479	2e-82	306
FX056554|FX056554.1	gi|401491605|gb|KA113339.1|	72.79	283	72	3	6	284	330	49	6e-37	154
FX056557|FX056557.1	gi|401484627|gb|KA106361.1|	80.34	351	67	2	32	381	4	353	4e-85	315
FX056558|FX056558.1	gi|401478158|gb|KA099892.1|	75.61	328	79	1	13	339	480	153	2e-59	228
FX056560|FX056560.1	gi|401491736|gb|KA113470.1|	74.82	282	67	2	22	303	346	69	9e-46	183
FX056561|FX056561.1	gi|401503279|gb|KA125013.1|	80.47	425	76	3	7	426	1070	648	2e-106	385
FX056562|FX056562.1	gi|401483531|gb|KA105265.1|	68.69	214	67	0	59	272	315	102	5e-16	84.2
FX056563|FX056563.1	gi|401476768|gb|KA098502.1|	76.83	82	19	0	158	239	2	83	2e-09	62.6
FX056565|FX056565.1	gi|401473527|gb|KA095261.1|	78.75	546	115	1	8	553	531	1075	1e-128	459
FX056566|FX056566.1	gi|401467950|gb|KA089684.1|	69.94	326	98	0	1	326	763	438	1e-34	147
FX056567|FX056567.1	gi|401503921|gb|KA125655.1|	69.82	222	66	1	63	284	312	92	3e-19	95.1
FX056570|FX056570.1	gi|401495028|gb|KA116762.1|	81.61	386	71	0	54	439	404	19	8e-104	376
FX056573|FX056573.1	gi|401497841|gb|KA119575.1|	74.81	262	66	0	42	303	302	41	1e-43	176
FX056577|FX056577.1	gi|401494424|gb|KA116158.1|	69.00	371	115	0	5	375	57	427	5e-36	150
FX056582|FX056582.1	gi|401472650|gb|KA094384.1|	78.67	736	156	1	1	736	40	774	1e-175	616
FX056583|FX056583.1	gi|401474104|gb|KA095838.1|	85.25	217	32	0	3	219	235	451	6e-65	248
FX056584|FX056584.1	gi|401474104|gb|KA095838.1|	83.70	92	15	0	213	304	1	92	2e-20	98.7
FX056585|FX056585.1	gi|401502779|gb|KA124513.1|	81.28	657	121	2	1	656	786	131	6e-178	623
FX056587|FX056587.1	gi|401472927|gb|KA094661.1|	79.95	369	67	4	3	365	609	242	8e-87	320
FX056588|FX056588.1	gi|401494708|gb|KA116442.1|	75.96	337	69	3	3	333	804	474	4e-63	241
FX056591|FX056591.1	gi|401501764|gb|KA123498.1|	81.02	411	78	0	1	411	734	324	7e-108	390
FX056595|FX056595.1	gi|401477727|gb|KA099461.1|	75.48	420	97	3	1	417	69	485	1e-76	286
FX056599|FX056599.1	gi|401491775|gb|KA113509.1|	77.16	451	101	2	5	454	904	455	3e-93	342
FX056600|FX056600.1	gi|401502821|gb|KA124555.1|	80.30	203	40	0	1	203	517	315	8e-47	187
FX056604|FX056604.1	gi|401482653|gb|KA104387.1|	85.07	134	20	0	2	135	157	24	1e-36	152
FX056605|FX056605.1	gi|401477856|gb|KA099590.1|	79.55	308	63	0	1	308	81	388	4e-72	271
FX056606|FX056606.1	gi|401494421|gb|KA116155.1|	79.35	310	64	0	1	310	983	674	4e-72	271
FX056607|FX056607.1	gi|401494639|gb|KA116373.1|	81.56	347	64	0	9	355	60	406	3e-92	338
FX056608|FX056608.1	gi|401484805|gb|KA106539.1|	79.15	259	53	1	26	284	42	299	3e-57	221
FX056610|FX056610.1	gi|401511724|gb|KA133458.1|	81.71	175	32	0	94	268	14	188	3e-42	172
FX056611|FX056611.1	gi|401509820|gb|KA131554.1|	81.09	201	37	1	1	200	421	221	4e-47	188
FX056616|FX056616.1	gi|401472464|gb|KA094198.1|	77.58	223	50	0	204	426	1	223	6e-44	178
FX056617|FX056617.1	gi|401502829|gb|KA124563.1|	84.81	362	55	0	1	362	255	616	2e-112	405
FX056619|FX056619.1	gi|401494430|gb|KA116164.1|	78.41	528	113	1	100	627	4	530	1e-121	435
FX056622|FX056622.1	gi|401493732|gb|KA115466.1|	76.34	317	66	3	3	319	332	639	6e-59	228
FX056624|FX056624.1	gi|401491865|gb|KA113599.1|	73.05	282	76	0	17	298	621	902	4e-41	167
FX056626|FX056626.1	gi|401470471|gb|KA092205.1|	75.00	116	28	1	86	201	1089	975	3e-13	75.2
FX056627|FX056627.1	gi|401471932|gb|KA093666.1|	75.56	180	44	0	3	182	137	316	7e-29	127
FX056630|FX056630.1	gi|401471703|gb|KA093437.1|	71.76	262	66	3	11	267	695	437	3e-30	132
FX056631|FX056631.1	gi|401491690|gb|KA113424.1|	72.10	448	120	5	1	444	349	795	1e-58	226
FX056646|FX056646.1	gi|401469425|gb|KA091159.1|	82.38	227	40	0	1	227	486	260	5e-60	230
FX056648|FX056648.1	gi|401490440|gb|KA112174.1|	80.67	326	63	0	1	326	985	1310	2e-82	304
FX056650|FX056650.1	gi|401481650|gb|KA103384.1|	78.30	493	103	2	2	492	521	1011	3e-111	401
FX056651|FX056651.1	gi|401472754|gb|KA094488.1|	76.67	150	35	0	1	150	474	623	1e-24	113
FX056653|FX056653.1	gi|401473736|gb|KA095470.1|	75.16	310	72	5	6	313	40	346	4e-49	194
FX056654|FX056654.1	gi|401472466|gb|KA094200.1|	70.70	355	101	3	53	405	880	527	2e-39	161
FX056658|FX056658.1	gi|401488697|gb|KA110431.1|	79.47	190	39	0	7	196	457	646	7e-41	167
FX056659|FX056659.1	gi|401475860|gb|KA097594.1|	74.24	229	55	4	27	253	133	359	4e-30	132
FX056667|FX056667.1	gi|401504771|gb|KA126505.1|	81.97	671	104	6	1	657	988	1655	0.0	654
FX056669|FX056669.1	gi|401491495|gb|KA113229.1|	72.80	261	64	3	50	306	917	660	5e-34	143
FX056670|FX056670.1	gi|401486413|gb|KA108147.1|	77.75	373	81	2	524	895	10	381	1e-77	291
FX056671|FX056671.1	gi|401505153|gb|KA126887.1|	80.00	220	44	0	143	362	1	220	9e-51	199
FX056673|FX056673.1	gi|401485568|gb|KA107302.1|	82.82	262	45	0	176	437	19	280	1e-71	269
FX056674|FX056674.1	gi|401501666|gb|KA123400.1|	72.57	237	65	0	6	242	884	648	3e-31	134
FX056676|FX056676.1	gi|401477932|gb|KA099666.1|	78.21	179	35	3	4	181	302	127	2e-32	138
FX056685|FX056685.1	gi|401489331|gb|KA111065.1|	79.73	301	61	0	1	301	2437	2137	4e-71	268
FX056687|FX056687.1	gi|401504281|gb|KA126015.1|	74.74	479	118	2	111	589	14	489	1e-84	313
FX056695|FX056695.1	gi|401487991|gb|KA109725.1|	81.43	447	83	0	13	459	3	449	2e-120	432
FX056696|FX056696.1	gi|401494527|gb|KA116261.1|	81.90	210	38	0	1	210	934	725	5e-53	208
FX056697|FX056697.1	gi|401482762|gb|KA104496.1|	69.30	329	98	3	1	328	537	863	2e-28	127
FX056701|FX056701.1	gi|401489673|gb|KA111407.1|	80.45	133	26	0	1	133	725	593	1e-27	123
FX056704|FX056704.1	gi|401472629|gb|KA094363.1|	77.08	253	58	0	137	389	20	272	3e-49	196
FX056706|FX056706.1	gi|401501342|gb|KA123076.1|	83.84	99	16	0	466	564	21	119	1e-22	107
FX056708|FX056708.1	gi|401467945|gb|KA089679.1|	69.86	282	83	2	196	476	1066	786	4e-26	118
FX056714|FX056714.1	gi|401501182|gb|KA122916.1|	77.00	487	108	2	155	639	330	814	2e-101	369
FX056715|FX056715.1	gi|401501160|gb|KA122894.1|	80.67	450	83	2	3	449	832	1280	3e-115	414
FX056716|FX056716.1	gi|401472407|gb|KA094141.1|	73.49	83	22	0	151	233	1237	1155	5e-06	51.8
FX056717|FX056717.1	gi|401468299|gb|KA090033.1|	80.93	388	72	2	3	389	1633	1247	1e-98	360
FX056719|FX056719.1	gi|401472407|gb|KA094141.1|	81.07	206	39	0	3	208	220	15	2e-49	196
FX056724|FX056724.1	gi|401503260|gb|KA124994.1|	70.38	287	82	1	1	287	630	347	1e-30	132
FX056735|FX056735.1	gi|401468059|gb|KA089793.1|	84.36	243	38	0	1	243	966	1208	7e-71	268
FX056736|FX056736.1	gi|401478519|gb|KA100253.1|	73.23	254	67	1	16	269	265	13	3e-35	149
FX056737|FX056737.1	gi|401500175|gb|KA121909.1|	67.30	318	102	2	24	340	90	406	3e-20	98.7
FX056739|FX056739.1	gi|401501676|gb|KA123410.1|	73.59	231	61	0	111	341	211	441	4e-33	141
FX056741|FX056741.1	gi|401482586|gb|KA104320.1|	76.00	375	90	0	1	375	698	1072	2e-72	271
FX056747|FX056747.1	gi|401802891|gb|KA660034.1|	75.66	152	37	0	3	154	792	943	4e-23	107
FX056751|FX056751.1	gi|401468998|gb|KA090732.1|	70.39	591	163	6	53	637	413	997	6e-69	260
FX056762|FX056762.1	gi|401494443|gb|KA116177.1|	78.65	520	107	1	152	671	50	565	6e-122	437
FX056763|FX056763.1	gi|401495413|gb|KA117147.1|	78.69	413	88	0	19	431	416	4	1e-95	349
FX056768|FX056768.1	gi|401501204|gb|KA122938.1|	69.84	378	114	0	43	420	766	389	4e-41	168
FX056769|FX056769.1	gi|401492509|gb|KA114243.1|	69.70	297	88	2	1	296	431	136	8e-28	123
FX056770|FX056770.1	gi|401478954|gb|KA100688.1|	73.96	192	48	2	11	201	77	267	5e-25	114
FX056771|FX056771.1	gi|401490452|gb|KA112186.1|	75.21	117	29	0	7	123	561	445	2e-15	82.4
FX056775|FX056775.1	gi|401484851|gb|KA106585.1|	85.20	358	53	0	64	421	1	358	1e-112	407
FX056780|FX056780.1	gi|401477970|gb|KA099704.1|	75.27	372	90	2	48	418	3	373	6e-66	250
FX056783|FX056783.1	gi|401510749|gb|KA132483.1|	65.96	282	90	4	73	351	559	281	5e-10	64.4
FX056787|FX056787.1	gi|401473293|gb|KA095027.1|	80.60	366	71	0	31	396	1550	1185	8e-93	340
FX056792|FX056792.1	gi|401473045|gb|KA094779.1|	66.01	253	82	4	32	282	1	251	2e-07	55.4
FX056793|FX056793.1	gi|401501317|gb|KA123051.1|	72.86	199	53	1	151	348	126	324	9e-25	113
FX056794|FX056794.1	gi|401490472|gb|KA112206.1|	72.29	166	44	2	27	191	470	634	2e-16	86.0
FX056797|FX056797.1	gi|401478128|gb|KA099862.1|	81.40	602	112	0	2	603	224	825	2e-165	581
FX056803|FX056803.1	gi|401495805|gb|KA117539.1|	75.91	137	30	1	56	192	207	340	1e-19	96.9
FX056805|FX056805.1	gi|401507638|gb|KA129372.1|	75.00	392	95	3	137	526	27	417	2e-67	255
FX056808|FX056808.1	gi|401503290|gb|KA125024.1|	85.48	62	9	0	50	111	198	137	3e-12	71.6
FX056817|FX056817.1	gi|401482219|gb|KA103953.1|	67.11	304	83	5	115	401	682	379	4e-18	91.5
FX056821|FX056821.1	gi|401468075|gb|KA089809.1|	73.20	291	78	0	39	329	1414	1124	3e-43	174
FX056822|FX056822.1	gi|401490936|gb|KA112670.1|	77.78	63	7	1	123	178	747	685	1e-06	53.6
FX056825|FX056825.1	gi|401512031|gb|KA133765.1|	71.16	319	88	4	1	318	1082	767	4e-35	147
FX056827|FX056827.1	gi|401468738|gb|KA090472.1|	80.00	125	25	0	3	127	1318	1442	3e-24	113
FX056829|FX056829.1	gi|401472558|gb|KA094292.1|	77.00	200	46	0	70	269	118	317	3e-37	154
FX056830|FX056830.1	gi|401501868|gb|KA123602.1|	86.00	593	83	0	1	593	888	296	0.0	695
FX056833|FX056833.1	gi|401467999|gb|KA089733.1|	84.95	392	59	0	2	393	982	1373	2e-123	441
FX056838|FX056838.1	gi|401502527|gb|KA124261.1|	67.38	512	159	7	13	520	126	633	7e-35	147
FX056840|FX056840.1	gi|401503639|gb|KA125373.1|	72.41	551	150	2	141	690	847	298	2e-81	302
FX056846|FX056846.1	gi|401502902|gb|KA124636.1|	71.88	384	105	3	5	387	201	582	2e-49	196
FX056848|FX056848.1	gi|401477720|gb|KA099454.1|	79.66	236	42	2	67	299	1	233	2e-52	206
FX056850|FX056850.1	gi|401489901|gb|KA111635.1|	80.10	191	38	0	4	194	525	715	3e-43	174
FX056852|FX056852.1	gi|401491862|gb|KA113596.1|	80.65	279	54	0	2	280	231	509	6e-69	260
FX056854|FX056854.1	gi|401468279|gb|KA090013.1|	76.49	485	114	0	128	612	3	487	2e-99	361
FX056856|FX056856.1	gi|401491628|gb|KA113362.1|	79.87	318	64	0	3	320	862	545	7e-77	286
FX056858|FX056858.1	gi|401491628|gb|KA113362.1|	80.39	153	30	0	160	312	1109	957	2e-33	141
FX056861|FX056861.1	gi|401473981|gb|KA095715.1|	74.83	143	36	0	48	190	697	839	7e-20	96.9
FX056862|FX056862.1	gi|401478729|gb|KA100463.1|	75.39	191	42	5	9	196	3	191	3e-25	114
FX056864|FX056864.1	gi|401492336|gb|KA114070.1|	81.67	311	57	0	1	311	580	270	7e-82	304
FX056866|FX056866.1	gi|401473885|gb|KA095619.1|	74.23	163	42	0	43	205	728	566	2e-22	105
FX056868|FX056868.1	gi|401479091|gb|KA100825.1|	73.63	182	48	0	3	184	593	774	9e-25	113
FX056870|FX056870.1	gi|401481790|gb|KA103524.1|	85.53	152	22	0	1	152	1291	1140	1e-43	176
FX056874|FX056874.1	gi|401503058|gb|KA124792.1|	80.77	286	55	0	138	423	2	287	7e-71	268
FX056875|FX056875.1	gi|401493699|gb|KA115433.1|	84.72	229	35	0	74	302	530	302	3e-67	255
FX056876|FX056876.1	gi|401491205|gb|KA112939.1|	85.71	287	41	0	11	297	468	182	5e-91	333
FX056877|FX056877.1	gi|401491307|gb|KA113041.1|	72.56	277	76	0	25	301	86	362	2e-38	158
FX056878|FX056878.1	gi|401491102|gb|KA112836.1|	71.12	322	84	8	30	343	447	127	5e-31	134
FX056882|FX056882.1	gi|401487261|gb|KA108995.1|	76.19	273	64	1	32	304	165	436	2e-49	196
FX056884|FX056884.1	gi|401494370|gb|KA116104.1|	71.98	439	118	3	26	463	659	225	5e-59	228
FX056886|FX056886.1	gi|401509738|gb|KA131472.1|	82.70	393	68	0	1	393	416	24	1e-111	403
FX056887|FX056887.1	gi|401510623|gb|KA132357.1|	78.67	225	40	6	1	217	289	513	2e-41	170
FX056889|FX056889.1	gi|401509025|gb|KA130759.1|	80.69	435	76	8	7	434	72	505	5e-104	378
FX056890|FX056890.1	gi|401505007|gb|KA126741.1|	77.31	216	49	0	40	255	48	263	4e-41	168
FX056891|FX056891.1	gi|401505007|gb|KA126741.1|	85.45	55	8	0	277	331	107	161	9e-10	64.4
FX056892|FX056892.1	gi|401510675|gb|KA132409.1|	71.43	196	51	3	112	303	377	183	3e-18	93.3
FX056893|FX056893.1	gi|401489044|gb|KA110778.1|	90.24	451	33	9	171	610	668	1118	2e-166	585
FX056894|FX056894.1	gi|401499491|gb|KA121225.1|	82.65	317	55	0	1	317	407	91	1e-87	324
FX056895|FX056895.1	gi|401494390|gb|KA116124.1|	85.51	283	41	0	1	283	587	869	3e-88	325
FX056896|FX056896.1	gi|401499491|gb|KA121225.1|	77.61	603	122	6	79	672	689	91	5e-130	464
FX056897|FX056897.1	gi|401485370|gb|KA107104.1|	88.63	554	63	0	113	666	554	1	0.0	715
FX056900|FX056900.1	gi|401499491|gb|KA121225.1|	84.68	594	91	0	219	812	684	91	0.0	661
FX056901|FX056901.1	gi|401487269|gb|KA109003.1|	85.77	260	37	0	3	262	543	284	4e-81	302
FX056903|FX056903.1	gi|401484666|gb|KA106400.1|	85.06	395	58	1	3	396	389	783	1e-123	443
FX056905|FX056905.1	gi|401489125|gb|KA110859.1|	75.77	326	79	0	1	326	1243	1568	5e-60	232
FX056906|FX056906.1	gi|401494403|gb|KA116137.1|	75.86	116	28	0	6	121	378	263	9e-16	84.2
FX056909|FX056909.1	gi|401491237|gb|KA112971.1|	82.61	207	36	0	3	209	1855	2061	5e-54	212
FX056912|FX056912.1	gi|401473990|gb|KA095724.1|	69.23	325	95	4	9	331	449	770	5e-28	123
FX056917|FX056917.1	gi|401502478|gb|KA124212.1|	76.11	113	27	0	66	178	366	478	3e-15	82.4
FX056919|FX056919.1	gi|401470984|gb|KA092718.1|	76.49	302	68	3	1	300	731	431	5e-55	214
FX056922|FX056922.1	gi|401504269|gb|KA126003.1|	77.30	326	74	0	43	368	1891	1566	5e-67	255
FX056923|FX056923.1	gi|401478523|gb|KA100257.1|	78.64	323	69	0	226	548	382	60	3e-72	271
FX056924|FX056924.1	gi|401502360|gb|KA124094.1|	75.70	107	26	0	95	201	897	791	7e-14	77.0
FX056926|FX056926.1	gi|401511787|gb|KA133521.1|	80.08	251	46	4	5	254	294	541	3e-55	214
FX056936|FX056936.1	gi|401470630|gb|KA092364.1|	80.85	188	36	0	1	188	1301	1114	2e-44	178
FX056939|FX056939.1	gi|401507557|gb|KA129291.1|	77.78	117	26	0	1	117	176	60	8e-19	95.1
FX056942|FX056942.1	gi|401471785|gb|KA093519.1|	74.03	181	47	0	2	182	53	233	2e-25	114
FX056944|FX056944.1	gi|401480292|gb|KA102026.1|	78.20	133	23	3	195	324	555	426	2e-21	102
FX056945|FX056945.1	gi|401490912|gb|KA112646.1|	70.72	181	49	2	109	287	1615	1437	2e-15	82.4
FX056948|FX056948.1	gi|401479012|gb|KA100746.1|	85.06	154	23	0	1	154	250	97	6e-43	174
FX056953|FX056953.1	gi|401467843|gb|KA089577.1|	75.87	576	139	0	1	576	714	1289	1e-114	412
FX056957|FX056957.1	gi|401491722|gb|KA113456.1|	85.25	305	45	0	92	396	1	305	3e-95	347
FX056958|FX056958.1	gi|401491722|gb|KA113456.1|	86.17	94	13	0	1	94	265	358	5e-24	111
FX056959|FX056959.1	gi|401489682|gb|KA111416.1|	79.33	358	74	0	46	403	87	444	1e-84	313
FX056961|FX056961.1	gi|401482381|gb|KA104115.1|	83.53	170	28	0	1	170	456	287	2e-45	181
FX056962|FX056962.1	gi|401503123|gb|KA124857.1|	88.60	272	31	0	1	272	194	465	6e-96	351
FX056963|FX056963.1	gi|401503872|gb|KA125606.1|	86.30	387	52	1	47	433	35	420	8e-128	455
FX056971|FX056971.1	gi|401495660|gb|KA117394.1|	74.36	78	20	0	118	195	561	484	3e-06	51.8
FX056978|FX056978.1	gi|401485480|gb|KA107214.1|	71.09	294	85	0	64	357	106	399	5e-35	147
FX056990|FX056990.1	gi|401489451|gb|KA111185.1|	79.20	226	46	1	4	229	333	557	2e-48	192
FX056994|FX056994.1	gi|401512001|gb|KA133735.1|	74.49	196	50	0	114	309	1134	939	2e-29	129
FX056995|FX056995.1	gi|401472729|gb|KA094463.1|	80.20	298	51	3	6	302	326	616	6e-71	266
FX056999|FX056999.1	gi|401490443|gb|KA112177.1|	73.95	238	61	1	144	380	496	733	5e-35	147
FX057000|FX057000.1	gi|401474098|gb|KA095832.1|	73.20	291	69	5	92	378	740	1025	1e-38	159
FX057001|FX057001.1	gi|401478058|gb|KA099792.1|	75.00	204	50	1	106	309	203	1	6e-31	134
FX057005|FX057005.1	gi|401471656|gb|KA093390.1|	76.95	269	62	0	1	269	1054	786	8e-53	206
FX057011|FX057011.1	gi|401495794|gb|KA117528.1|	78.67	286	59	2	1	285	150	434	4e-61	233
FX057013|FX057013.1	gi|401489658|gb|KA111392.1|	73.53	170	42	3	2	169	433	265	1e-18	93.3
FX057016|FX057016.1	gi|401482387|gb|KA104121.1|	76.06	284	67	1	109	391	282	565	8e-52	203
FX057019|FX057019.1	gi|401501340|gb|KA123074.1|	79.10	311	64	1	1	311	21	330	5e-70	264
FX057024|FX057024.1	gi|401510893|gb|KA132627.1|	75.38	264	62	1	50	310	5	268	7e-45	181
FX057025|FX057025.1	gi|401506281|gb|KA128015.1|	73.14	350	80	5	1	342	147	490	3e-50	197
FX057026|FX057026.1	gi|401469290|gb|KA091024.1|	75.00	396	98	1	25	420	935	541	3e-70	264
FX057028|FX057028.1	gi|401490760|gb|KA112494.1|	70.94	117	34	0	9	125	117	1	2e-08	59.0
FX057038|FX057038.1	gi|401507888|gb|KA129622.1|	79.87	313	63	0	6	318	854	542	3e-75	280
FX057039|FX057039.1	gi|401472798|gb|KA094532.1|	76.47	170	40	0	144	313	1056	887	8e-29	127
FX057041|FX057041.1	gi|401490892|gb|KA112626.1|	77.31	520	115	1	92	611	772	256	3e-112	405
FX057042|FX057042.1	gi|401472745|gb|KA094479.1|	85.93	405	54	3	1	404	685	1087	1e-129	462
FX057044|FX057044.1	gi|401490001|gb|KA111735.1|	79.86	139	28	0	3	141	601	463	2e-28	125
FX057048|FX057048.1	gi|401476201|gb|KA097935.1|	69.97	333	96	2	8	338	362	32	2e-34	145
FX057052|FX057052.1	gi|401499037|gb|KA120771.1|	88.37	43	5	0	205	247	608	650	3e-07	55.4
FX057056|FX057056.1	gi|401470326|gb|KA092060.1|	73.90	249	64	1	282	530	2460	2213	3e-36	152
FX057057|FX057057.1	gi|401482255|gb|KA103989.1|	81.36	59	11	0	161	219	323	381	1e-07	57.2
FX057059|FX057059.1	gi|401499037|gb|KA120771.1|	88.64	44	5	0	568	611	608	651	2e-07	57.2
FX057089|FX057089.1	gi|401489217|gb|KA110951.1|	83.93	56	0	3	165	214	1215	1267	4e-07	55.4
FX057092|FX057092.1	gi|401487405|gb|KA109139.1|	72.28	101	28	0	406	506	309	409	2e-07	57.2
FX057102|FX057102.1	gi|401499037|gb|KA120771.1|	87.23	47	3	1	334	380	608	651	1e-07	57.2
FX057106|FX057106.1	gi|401482321|gb|KA104055.1|	85.19	54	8	0	279	332	465	412	3e-09	62.6
FX057114|FX057114.1	gi|401488806|gb|KA110540.1|	81.82	66	12	0	6	71	227	162	4e-10	66.2
FX057129|FX057129.1	gi|401499037|gb|KA120771.1|	92.86	42	3	0	410	451	608	649	4e-09	62.6
FX057134|FX057134.1	gi|401499037|gb|KA120771.1|	85.11	47	4	1	265	311	608	651	3e-06	51.8
FX057136|FX057136.1	gi|401499037|gb|KA120771.1|	88.64	44	5	0	466	509	608	651	1e-07	57.2
FX057138|FX057138.1	gi|401499037|gb|KA120771.1|	88.64	44	5	0	230	273	608	651	1e-07	57.2
FX057141|FX057141.1	gi|401511429|gb|KA133163.1|	66.81	238	61	7	143	373	319	93	3e-08	59.0
FX057145|FX057145.1	gi|401499037|gb|KA120771.1|	88.89	54	5	1	163	216	608	660	4e-11	68.0
FX057146|FX057146.1	gi|401499037|gb|KA120771.1|	88.64	44	5	0	340	383	608	651	8e-08	57.2
FX057149|FX057149.1	gi|401511429|gb|KA133163.1|	67.92	240	57	7	285	516	320	93	2e-12	73.4
FX057151|FX057151.1	gi|401499037|gb|KA120771.1|	93.18	44	3	0	185	228	608	651	2e-10	66.2
FX057158|FX057158.1	gi|401499037|gb|KA120771.1|	88.37	43	5	0	217	259	608	650	3e-07	55.4
FX057163|FX057163.1	gi|401499037|gb|KA120771.1|	90.91	44	4	0	263	306	608	651	2e-09	62.6
FX057164|FX057164.1	gi|401499037|gb|KA120771.1|	85.71	56	6	2	834	889	608	661	6e-08	59.0
FX057165|FX057165.1	gi|401499037|gb|KA120771.1|	86.36	44	6	0	201	244	608	651	2e-06	53.6
FX057168|FX057168.1	gi|401499037|gb|KA120771.1|	88.64	44	5	0	242	285	608	651	7e-08	57.2
FX057251|FX057251.1	gi|401474776|gb|KA096510.1|	75.24	307	70	5	1	305	1289	987	3e-49	194
FX057256|FX057256.1	gi|401487404|gb|KA109138.1|	69.28	153	43	2	3	155	371	519	2e-08	59.0
FX057268|FX057268.1	gi|401502934|gb|KA124668.1|	75.60	250	55	4	77	323	1	247	7e-40	163
FX057281|FX057281.1	gi|401501564|gb|KA123298.1|	74.07	81	13	1	1	73	1415	1335	2e-07	55.4
FX057339|FX057339.1	gi|401501237|gb|KA122971.1|	75.37	471	108	3	6	472	1439	973	7e-87	320
FX057359|FX057359.1	gi|401501150|gb|KA122884.1|	69.38	320	71	8	10	316	628	323	6e-28	123
FX057376|FX057376.1	gi|401488994|gb|KA110728.1|	75.14	173	42	1	59	231	197	368	4e-25	114
FX057384|FX057384.1	gi|401470199|gb|KA091933.1|	79.31	58	12	0	344	401	1474	1531	3e-06	51.8
FX057414|FX057414.1	gi|401487120|gb|KA108854.1|	76.58	158	31	6	87	242	213	60	7e-20	96.9
FX057418|FX057418.1	gi|401502157|gb|KA123891.1|	69.59	194	47	2	4	197	502	321	1e-16	86.0
FX057557|FX057557.1	gi|401490210|gb|KA111944.1|	72.64	201	52	1	1	198	259	59	1e-24	113
FX057577|FX057577.1	gi|401475297|gb|KA097031.1|	69.40	513	144	7	75	580	189	695	6e-50	197
FX057601|FX057601.1	gi|401496411|gb|KA118145.1|	73.84	172	45	0	6	177	202	31	3e-23	107
FX057634|FX057634.1	gi|401474291|gb|KA096025.1|	70.41	169	50	0	54	222	437	269	8e-15	80.6
FX057677|FX057677.1	gi|401470234|gb|KA091968.1|	70.06	177	53	0	1	177	605	781	9e-15	80.6
FX057732|FX057732.1	gi|401499037|gb|KA120771.1|	87.80	41	5	0	54	94	644	604	2e-06	51.8
FX057745|FX057745.1	gi|401468845|gb|KA090579.1|	77.18	206	44	3	1	204	993	789	2e-35	149
FX057769|FX057769.1	gi|401471437|gb|KA093171.1|	71.72	290	80	2	142	430	353	65	6e-35	147
FX057786|FX057786.1	gi|401488617|gb|KA110351.1|	69.28	166	47	3	158	321	254	417	5e-09	60.8
FX057814|FX057814.1	gi|401503122|gb|KA124856.1|	74.77	222	49	4	29	247	193	410	2e-31	136
FX057825|FX057825.1	gi|401501168|gb|KA122902.1|	80.13	156	31	0	454	609	474	629	7e-33	141
FX057841|FX057841.1	gi|401482321|gb|KA104055.1|	77.14	70	15	1	255	324	403	471	3e-06	51.8
FX057855|FX057855.1	gi|401490924|gb|KA112658.1|	71.43	112	30	1	84	193	1704	1593	2e-07	55.4
FX057856|FX057856.1	gi|401469441|gb|KA091175.1|	78.33	180	38	1	10	188	1485	1306	2e-34	145
FX057858|FX057858.1	gi|401494461|gb|KA116195.1|	69.29	127	39	0	66	192	95	221	2e-06	53.6
FX057905|FX057905.1	gi|401471859|gb|KA093593.1|	74.35	269	69	0	2	270	308	576	4e-43	174
FX058013|FX058013.1	gi|401511978|gb|KA133712.1|	83.93	56	9	0	153	208	119	174	1e-08	60.8
FX058023|FX058023.1	gi|401491929|gb|KA113663.1|	80.00	135	23	2	3	134	732	599	1e-25	116
FX058062|FX058062.1	gi|401468354|gb|KA090088.1|	69.93	143	43	0	3	145	793	935	5e-10	64.4
FX058091|FX058091.1	gi|401476597|gb|KA098331.1|	72.22	108	28	2	98	204	743	637	9e-07	53.6
FX058108|FX058108.1	gi|401494378|gb|KA116112.1|	75.55	319	69	3	39	351	83	398	3e-56	219
FX058130|FX058130.1	gi|401490752|gb|KA112486.1|	74.67	229	57	1	1	229	801	1028	1e-35	149
FX058175|FX058175.1	gi|401470187|gb|KA091921.1|	67.80	236	73	3	149	382	128	362	1e-12	73.4
FX058193|FX058193.1	gi|401472424|gb|KA094158.1|	77.14	70	16	0	97	166	816	747	2e-07	55.4
FX058222|FX058222.1	gi|401499313|gb|KA121047.1|	72.60	219	55	2	229	445	353	138	8e-27	120
FX058245|FX058245.1	gi|401499037|gb|KA120771.1|	88.37	43	5	0	296	338	608	650	3e-07	55.4
FX058261|FX058261.1	gi|401470787|gb|KA092521.1|	68.21	195	60	2	47	239	983	1177	1e-10	66.2
FX058290|FX058290.1	gi|401499588|gb|KA121322.1|	75.32	77	19	0	49	125	714	638	8e-07	53.6
FX058307|FX058307.1	gi|401490318|gb|KA112052.1|	65.12	281	98	0	17	297	169	449	1e-10	66.2
FX058312|FX058312.1	gi|401491624|gb|KA113358.1|	77.41	394	87	2	1	392	982	589	1e-81	302
FX058329|FX058329.1	gi|401468500|gb|KA090234.1|	96.00	50	2	0	151	200	743	694	5e-15	82.4
FX058351|FX058351.1	gi|401489782|gb|KA111516.1|	77.26	576	131	0	1	576	45	620	2e-125	448
FX058352|FX058352.1	gi|401472880|gb|KA094614.1|	73.04	115	31	0	33	147	547	661	6e-11	68.0
FX058370|FX058370.1	gi|401487180|gb|KA108914.1|	69.40	183	55	1	4	186	50	231	3e-13	75.2
FX058382|FX058382.1	gi|401495977|gb|KA117711.1|	88.97	263	26	3	397	656	873	611	1e-90	333
FX058393|FX058393.1	gi|401480087|gb|KA101821.1|	81.69	71	12	1	17	87	480	411	1e-10	66.2
FX058486|FX058486.1	gi|401486095|gb|KA107829.1|	82.35	51	9	0	190	240	217	267	3e-06	51.8
FX058538|FX058538.1	gi|401499037|gb|KA120771.1|	91.89	37	3	0	230	266	608	644	8e-07	53.6
FX058559|FX058559.1	gi|401496218|gb|KA117952.1|	78.76	113	21	3	93	204	1	111	1e-16	86.0
FX058602|FX058602.1	gi|401490337|gb|KA112071.1|	80.44	363	66	3	32	392	6	365	9e-89	325
FX058622|FX058622.1	gi|401481548|gb|KA103282.1|	76.29	97	23	0	2	98	838	934	3e-12	71.6
FX058667|FX058667.1	gi|401493767|gb|KA115501.1|	75.53	94	20	1	179	269	170	263	6e-10	64.4
FX058701|FX058701.1	gi|401473273|gb|KA095007.1|	69.70	198	58	2	83	279	246	50	1e-14	80.6
FX058721|FX058721.1	gi|401471104|gb|KA092838.1|	74.44	133	34	0	31	163	732	864	4e-17	87.8
FX058725|FX058725.1	gi|401470129|gb|KA091863.1|	72.33	477	118	6	3	472	495	26	3e-66	251
FX058762|FX058762.1	gi|401491575|gb|KA113309.1|	80.32	371	70	1	1	371	351	718	1e-92	338
FX058777|FX058777.1	gi|401474010|gb|KA095744.1|	76.22	185	44	0	17	201	305	489	1e-31	136
FX058830|FX058830.1	gi|401468008|gb|KA089742.1|	68.58	296	85	5	1	291	819	527	6e-21	100
FX058878|FX058878.1	gi|401473829|gb|KA095563.1|	76.54	162	37	1	152	313	456	296	4e-26	118
FX058912|FX058912.1	gi|401469882|gb|KA091616.1|	67.78	329	104	2	3	330	524	197	1e-23	109
FX058995|FX058995.1	gi|401491523|gb|KA113257.1|	68.13	364	114	2	58	420	1898	2260	2e-28	127
FX059000|FX059000.1	gi|401470111|gb|KA091845.1|	84.04	188	30	0	3	190	201	14	2e-52	205
FX059024|FX059024.1	gi|401470274|gb|KA092008.1|	71.38	297	85	0	1	297	1341	1045	1e-36	152
FX059031|FX059031.1	gi|401471442|gb|KA093176.1|	76.65	197	42	4	3	197	642	836	4e-31	134
FX059073|FX059073.1	gi|401475650|gb|KA097384.1|	73.98	196	50	1	98	293	257	451	1e-26	120
FX059084|FX059084.1	gi|401479370|gb|KA101104.1|	74.83	286	65	2	1	283	211	492	2e-47	188
FX059120|FX059120.1	gi|401498070|gb|KA119804.1|	97.80	409	8	1	213	621	465	58	0.0	693
FX059139|FX059139.1	gi|401504395|gb|KA126129.1|	81.11	90	17	0	171	260	530	619	1e-16	86.0
FX059224|FX059224.1	gi|401468946|gb|KA090680.1|	75.56	135	33	0	6	140	733	599	3e-19	95.1
FX059236|FX059236.1	gi|401504857|gb|KA126591.1|	82.26	62	11	0	3	64	496	557	4e-09	62.6
FX059240|FX059240.1	gi|401504123|gb|KA125857.1|	75.58	86	21	0	16	101	424	339	7e-09	60.8
FX059284|FX059284.1	gi|401492150|gb|KA113884.1|	78.57	182	39	0	2	183	85	266	3e-36	152
FX059286|FX059286.1	gi|401492150|gb|KA113884.1|	76.31	249	59	0	148	396	2	250	1e-45	183
FX059289|FX059289.1	gi|401489747|gb|KA111481.1|	79.74	385	75	2	7	390	914	532	5e-92	336
FX059331|FX059331.1	gi|401469243|gb|KA090977.1|	75.88	311	73	2	51	360	1	310	1e-55	215
FX059335|FX059335.1	gi|401499037|gb|KA120771.1|	85.11	47	4	1	21	67	651	608	4e-06	51.8
FX059351|FX059351.1	gi|401480377|gb|KA102111.1|	73.22	295	71	5	205	494	943	652	3e-39	161
FX059352|FX059352.1	gi|401468354|gb|KA090088.1|	66.52	230	77	0	99	328	1009	1238	4e-11	68.0
FX059365|FX059365.1	gi|401495821|gb|KA117555.1|	86.36	66	9	0	3	68	1283	1348	2e-14	78.8
FX059374|FX059374.1	gi|401499985|gb|KA121719.1|	73.42	158	42	0	82	239	347	504	9e-20	96.9
FX059392|FX059392.1	gi|401482640|gb|KA104374.1|	100.00	94	0	0	1	94	115	22	1e-41	170
FX059426|FX059426.1	gi|401511983|gb|KA133717.1|	72.48	327	89	1	50	376	994	1319	2e-45	181
FX059436|FX059436.1	gi|401490089|gb|KA111823.1|	79.38	257	53	0	8	264	475	731	3e-58	224
FX059458|FX059458.1	gi|401471583|gb|KA093317.1|	86.96	92	12	0	204	295	1232	1323	3e-24	113
FX059466|FX059466.1	gi|401469398|gb|KA091132.1|	70.09	117	29	1	1	117	1091	981	3e-07	55.4
FX059494|FX059494.1	gi|401508118|gb|KA129852.1|	71.64	134	35	1	209	342	639	769	1e-11	69.8
FX059546|FX059546.1	gi|401499630|gb|KA121364.1|	73.03	89	24	0	3	91	779	691	7e-07	53.6
FX059548|FX059548.1	gi|401473769|gb|KA095503.1|	73.02	126	32	2	313	437	352	228	7e-11	68.0
FX059640|FX059640.1	gi|401491791|gb|KA113525.1|	75.00	152	38	0	183	334	401	250	5e-22	104
FX059671|FX059671.1	gi|401496205|gb|KA117939.1|	69.62	158	33	5	2	157	255	399	5e-09	60.8
FX059701|FX059701.1	gi|401489739|gb|KA111473.1|	73.00	100	27	0	7	106	673	772	4e-08	59.0
FX059717|FX059717.1	gi|401468486|gb|KA090220.1|	69.57	138	42	0	57	194	1332	1195	6e-09	60.8
FX059753|FX059753.1	gi|401470857|gb|KA092591.1|	74.09	193	48	1	106	298	193	383	7e-27	120
FX059762|FX059762.1	gi|401472925|gb|KA094659.1|	73.50	200	53	0	1	200	589	390	2e-27	122
FX059766|FX059766.1	gi|401490976|gb|KA112710.1|	81.21	346	64	1	1	346	1691	1347	2e-89	327
FX059790|FX059790.1	gi|401503199|gb|KA124933.1|	79.25	347	71	1	53	399	146	491	2e-80	298
FX059820|FX059820.1	gi|401482831|gb|KA104565.1|	72.92	192	46	3	145	333	102	290	5e-22	104
FX059855|FX059855.1	gi|401472750|gb|KA094484.1|	76.83	82	19	0	219	300	383	302	2e-09	62.6
FX059872|FX059872.1	gi|401468704|gb|KA090438.1|	77.10	345	79	0	3	347	1724	1380	7e-71	266
FX059919|FX059919.1	gi|401490976|gb|KA112710.1|	78.67	75	15	1	1	75	1390	1317	5e-09	60.8
FX059980|FX059980.1	gi|401501700|gb|KA123434.1|	72.55	102	26	1	75	176	983	884	2e-07	55.4
FX059986|FX059986.1	gi|401468658|gb|KA090392.1|	73.04	345	91	2	2	345	611	954	1e-49	196
FX060046|FX060046.1	gi|401472602|gb|KA094336.1|	70.30	165	35	6	35	192	252	409	2e-09	62.6
FX060048|FX060048.1	gi|401484579|gb|KA106313.1|	72.45	98	24	1	359	453	101	198	1e-06	53.6
FX060114|FX060114.1	gi|401482321|gb|KA104055.1|	85.42	48	7	0	550	597	416	463	4e-07	55.4
FX060168|FX060168.1	gi|401491326|gb|KA113060.1|	75.96	104	25	0	6	109	490	593	2e-13	75.2
FX060170|FX060170.1	gi|401491580|gb|KA113314.1|	76.59	440	103	0	266	705	602	163	2e-89	329
FX060180|FX060180.1	gi|401468548|gb|KA090282.1|	77.82	257	54	1	91	347	143	396	2e-52	205
FX060203|FX060203.1	gi|401478440|gb|KA100174.1|	85.94	64	8	1	106	168	174	237	3e-12	71.6
FX060214|FX060214.1	gi|401505994|gb|KA127728.1|	75.79	95	21	2	66	159	366	273	5e-09	60.8
FX060292|FX060292.1	gi|401502001|gb|KA123735.1|	71.30	223	60	2	112	332	658	438	1e-23	109
FX060372|FX060372.1	gi|401468600|gb|KA090334.1|	84.48	58	9	0	38	95	328	271	4e-10	64.4
FX060429|FX060429.1	gi|401481581|gb|KA103315.1|	73.33	105	27	1	226	329	1439	1335	5e-09	60.8
FX060475|FX060475.1	gi|401501519|gb|KA123253.1|	66.30	273	88	3	6	276	509	779	3e-11	68.0
FX060525|FX060525.1	gi|401490056|gb|KA111790.1|	75.54	372	88	2	3	373	1314	945	1e-67	255
FX060530|FX060530.1	gi|401511858|gb|KA133592.1|	80.00	65	13	0	22	86	1008	944	2e-08	59.0
FX060605|FX060605.1	gi|401468559|gb|KA090293.1|	72.54	295	74	3	104	396	678	389	2e-38	159
FX060606|FX060606.1	gi|401468559|gb|KA090293.1|	73.15	149	37	1	1	149	571	426	1e-16	87.8
FX060607|FX060607.1	gi|401468559|gb|KA090293.1|	73.55	276	64	6	4	276	658	389	1e-35	150
FX060719|FX060719.1	gi|401470320|gb|KA092054.1|	78.15	151	29	2	7	155	375	227	5e-26	118
FX060828|FX060828.1	gi|401482261|gb|KA103995.1|	72.99	137	35	2	27	162	743	608	2e-12	73.4
FX060861|FX060861.1	gi|401489250|gb|KA110984.1|	77.83	212	47	0	3	214	315	526	5e-42	170
FX060899|FX060899.1	gi|401474291|gb|KA096025.1|	75.29	170	40	1	135	302	633	464	2e-25	114
FX060902|FX060902.1	gi|401491063|gb|KA112797.1|	66.17	334	100	8	21	347	1111	784	1e-11	69.8
FX060936|FX060936.1	gi|401490069|gb|KA111803.1|	73.92	510	129	4	1	510	842	1347	1e-82	306
FX060941|FX060941.1	gi|401499037|gb|KA120771.1|	88.64	44	5	0	177	220	651	608	6e-08	57.2
FX060980|FX060980.1	gi|401468234|gb|KA089968.1|	75.39	321	79	0	17	337	836	1156	7e-58	223
FX060984|FX060984.1	gi|401490262|gb|KA111996.1|	76.87	147	33	1	172	318	264	409	1e-23	109
FX061095|FX061095.1	gi|401490391|gb|KA112125.1|	68.66	217	67	1	3	219	645	430	2e-15	82.4
FX061100|FX061100.1	gi|401502471|gb|KA124205.1|	98.00	50	1	0	275	324	303	254	1e-16	86.0
FX061106|FX061106.1	gi|401469032|gb|KA090766.1|	77.78	117	24	2	241	356	353	468	4e-17	87.8
FX061113|FX061113.1	gi|401489624|gb|KA111358.1|	69.33	163	49	1	1	163	676	515	2e-10	66.2
FX061145|FX061145.1	gi|401468710|gb|KA090444.1|	72.49	269	68	4	66	331	23	288	2e-32	140
FX061152|FX061152.1	gi|401508601|gb|KA130335.1|	75.82	91	16	3	2	86	10	100	1e-07	57.2
FX061183|FX061183.1	gi|401473118|gb|KA094852.1|	67.46	507	137	10	150	645	1142	653	2e-35	150
FX061191|FX061191.1	gi|401481751|gb|KA103485.1|	69.00	400	102	15	2	383	477	872	3e-25	114
FX061214|FX061214.1	gi|401503381|gb|KA125115.1|	75.00	272	68	0	34	305	986	715	4e-46	185
FX061272|FX061272.1	gi|401478996|gb|KA100730.1|	75.61	82	19	1	97	177	262	343	2e-07	55.4
FX061274|FX061274.1	gi|401471760|gb|KA093494.1|	76.92	156	36	0	8	163	190	35	7e-27	120
FX061296|FX061296.1	gi|401507512|gb|KA129246.1|	77.22	79	18	0	3	81	587	509	2e-09	62.6
FX061319|FX061319.1	gi|401491611|gb|KA113345.1|	69.08	401	120	4	1	399	458	60	1e-35	150
FX061337|FX061337.1	gi|401505202|gb|KA126936.1|	83.33	48	8	0	115	162	616	663	7e-06	51.8
FX061348|FX061348.1	gi|401469186|gb|KA090920.1|	70.20	151	42	2	1	151	965	1112	7e-10	64.4
FX061350|FX061350.1	gi|401489148|gb|KA110882.1|	70.59	119	33	1	41	157	534	652	3e-07	55.4
FX061353|FX061353.1	gi|401506949|gb|KA128683.1|	98.65	74	0	1	1164	1236	413	486	6e-28	125
FX061368|FX061368.1	gi|401494851|gb|KA116585.1|	76.33	169	38	2	10	177	508	341	4e-26	118
FX061398|FX061398.1	gi|401505119|gb|KA126853.1|	78.07	114	25	0	55	168	459	346	1e-18	93.3
FX061410|FX061410.1	gi|401502092|gb|KA123826.1|	73.60	125	33	0	2	126	1003	1127	9e-14	77.0
FX061441|FX061441.1	gi|401511871|gb|KA133605.1|	73.64	129	25	3	29	151	315	440	2e-13	75.2
FX061444|FX061444.1	gi|401508808|gb|KA130542.1|	76.58	111	17	5	287	390	327	219	2e-11	69.8
FX061470|FX061470.1	gi|401494714|gb|KA116448.1|	72.64	106	29	0	166	271	288	393	1e-08	60.8
FX061530|FX061530.1	gi|401490690|gb|KA112424.1|	72.91	251	68	0	59	309	1971	1721	5e-35	147
FX061532|FX061532.1	gi|401491611|gb|KA113345.1|	71.43	203	47	8	113	310	609	413	2e-14	78.8
FX061552|FX061552.1	gi|401509590|gb|KA131324.1|	81.54	65	12	0	37	101	9	73	9e-10	64.4
FX061563|FX061563.1	gi|401475587|gb|KA097321.1|	83.95	162	25	1	1019	1180	745	585	5e-42	172
FX061576|FX061576.1	gi|401505418|gb|KA127152.1|	88.52	209	23	1	46	254	220	13	1e-70	266
FX061596|FX061596.1	gi|401472316|gb|KA094050.1|	86.59	82	11	0	1	82	585	666	7e-20	98.7
FX061604|FX061604.1	gi|401468084|gb|KA089818.1|	72.37	152	42	0	6	157	751	600	3e-16	86.0
FX061647|FX061647.1	gi|401491585|gb|KA113319.1|	79.52	210	42	1	130	338	245	454	8e-45	181
FX061651|FX061651.1	gi|401491455|gb|KA113189.1|	85.14	148	22	0	204	351	211	358	3e-41	168
FX061709|FX061709.1	gi|401490668|gb|KA112402.1|	77.11	83	19	0	28	110	1098	1016	1e-09	64.4
FX061750|FX061750.1	gi|401474527|gb|KA096261.1|	80.26	76	15	0	1	76	447	522	3e-11	69.8
FX061767|FX061767.1	gi|401501329|gb|KA123063.1|	76.45	310	73	0	298	607	1	310	2e-59	230
FX061828|FX061828.1	gi|401499324|gb|KA121058.1|	73.65	167	40	4	1	165	421	257	4e-17	89.7
FX061842|FX061842.1	gi|401491379|gb|KA113113.1|	80.00	85	17	0	1	85	1269	1353	2e-13	77.0
FX061851|FX061851.1	gi|401501875|gb|KA123609.1|	72.85	151	39	2	213	362	1225	1374	1e-14	80.6
FX061853|FX061853.1	gi|401501875|gb|KA123609.1|	84.62	52	8	0	147	198	813	864	2e-08	59.0
FX061856|FX061856.1	gi|401491415|gb|KA113149.1|	73.93	326	85	0	5	330	935	1260	7e-52	205
FX061892|FX061892.1	gi|401508320|gb|KA130054.1|	72.17	212	52	3	9	217	36	243	1e-23	109
FX061910|FX061910.1	gi|401488464|gb|KA110198.1|	69.26	244	74	1	3	245	215	458	4e-20	98.7
FX061917|FX061917.1	gi|401468206|gb|KA089940.1|	70.33	391	115	1	20	410	516	905	3e-44	179
FX061918|FX061918.1	gi|401487842|gb|KA109576.1|	71.62	148	42	0	4	151	197	344	3e-14	78.8
FX061922|FX061922.1	gi|401468300|gb|KA090034.1|	75.77	293	71	0	93	385	96	388	3e-53	208
FX061926|FX061926.1	gi|401494379|gb|KA116113.1|	78.20	399	87	0	1	399	406	8	9e-89	327
FX061957|FX061957.1	gi|401472558|gb|KA094292.1|	82.19	73	13	0	62	134	245	317	2e-12	73.4
FX061971|FX061971.1	gi|401471911|gb|KA093645.1|	84.17	120	19	0	1	120	626	745	5e-30	131
FX061973|FX061973.1	gi|401492714|gb|KA114448.1|	75.00	100	10	5	67	162	886	798	3e-08	59.0
FX061996|FX061996.1	gi|401494852|gb|KA116586.1|	79.73	74	15	0	296	369	294	367	3e-10	66.2
FX062063|FX062063.1	gi|401489978|gb|KA111712.1|	80.29	137	27	0	43	179	873	737	4e-28	125
FX062078|FX062078.1	gi|401482881|gb|KA104615.1|	86.64	449	50	4	3	449	633	193	4e-150	531
FX062083|FX062083.1	gi|401482881|gb|KA104615.1|	88.69	274	30	1	30	303	707	435	2e-96	351
FX062092|FX062092.1	gi|401501868|gb|KA123602.1|	87.80	41	5	0	3	43	222	182	8e-06	51.8
FX062107|FX062107.1	gi|401495977|gb|KA117711.1|	93.79	451	23	4	9	457	448	1	0.0	673
FX062219|FX062219.1	gi|401470733|gb|KA092467.1|	78.53	191	41	0	3	193	222	412	1e-38	159
FX062235|FX062235.1	gi|401481466|gb|KA103200.1|	84.78	46	7	0	9	54	174	129	4e-06	51.8
FX062257|FX062257.1	gi|401482811|gb|KA104545.1|	71.29	101	29	0	210	310	1247	1147	4e-06	51.8
FX062277|FX062277.1	gi|401477728|gb|KA099462.1|	92.54	858	48	5	18	861	14	869	0.0	1251
FX062303|FX062303.1	gi|401482582|gb|KA104316.1|	75.45	110	27	0	26	135	172	281	2e-13	77.0
FX062310|FX062310.1	gi|401489696|gb|KA111430.1|	75.71	177	43	0	205	381	1436	1260	2e-28	125
FX062334|FX062334.1	gi|401491593|gb|KA113327.1|	68.11	323	97	4	140	459	326	645	6e-22	105
FX062353|FX062353.1	gi|401497036|gb|KA118770.1|	69.42	242	61	7	3	238	675	909	1e-15	84.2
FX062402|FX062402.1	gi|401499622|gb|KA121356.1|	90.38	52	5	0	5	56	682	631	4e-12	71.6
FX062405|FX062405.1	gi|401502889|gb|KA124623.1|	77.78	72	16	0	1	72	872	801	2e-08	59.0
FX062416|FX062416.1	gi|401472422|gb|KA094156.1|	74.33	187	48	0	2	188	1047	861	2e-27	122
FX062424|FX062424.1	gi|401473092|gb|KA094826.1|	67.48	326	106	0	394	719	326	1	1e-23	111
FX062485|FX062485.1	gi|401497278|gb|KA119012.1|	83.33	78	12	1	136	212	109	32	3e-14	78.8
FX062499|FX062499.1	gi|401477670|gb|KA099404.1|	74.36	195	50	0	96	290	1118	924	5e-29	127
FX062522|FX062522.1	gi|401482359|gb|KA104093.1|	66.55	293	98	0	18	310	509	801	4e-17	87.8
FX062557|FX062557.1	gi|401470757|gb|KA092491.1|	68.59	156	49	0	1	156	549	704	5e-09	60.8
FX062583|FX062583.1	gi|401482716|gb|KA104450.1|	85.19	54	6	2	32	85	6	57	2e-07	55.4
FX062587|FX062587.1	gi|401502876|gb|KA124610.1|	75.73	103	23	2	15	116	1429	1328	2e-10	66.2
FX062656|FX062656.1	gi|401470716|gb|KA092450.1|	69.19	172	49	2	122	290	446	616	3e-10	66.2
FX062659|FX062659.1	gi|401511897|gb|KA133631.1|	75.09	273	66	2	7	278	1032	761	1e-44	179
FX062670|FX062670.1	gi|401468345|gb|KA090079.1|	84.43	122	18	1	1	122	965	1085	7e-30	131
FX062705|FX062705.1	gi|401493387|gb|KA115121.1|	66.93	251	78	3	48	297	405	159	2e-11	69.8
FX062721|FX062721.1	gi|401486296|gb|KA108030.1|	72.33	206	52	3	20	224	488	287	1e-22	105
FX062741|FX062741.1	gi|401491561|gb|KA113295.1|	74.25	334	85	1	2	335	672	340	3e-54	212
FX062742|FX062742.1	gi|401497606|gb|KA119340.1|	70.12	569	159	5	1	564	1193	631	4e-65	248
FX062769|FX062769.1	gi|401470250|gb|KA091984.1|	80.27	147	29	0	12	158	686	540	6e-31	134
FX062771|FX062771.1	gi|401478053|gb|KA099787.1|	72.80	125	28	2	2	123	130	251	2e-11	69.8
FX062772|FX062772.1	gi|401467920|gb|KA089654.1|	69.48	344	99	2	14	354	892	552	1e-33	143
FX062816|FX062816.1	gi|401505398|gb|KA127132.1|	76.92	78	18	0	1	78	169	246	1e-08	60.8
FX062820|FX062820.1	gi|401503036|gb|KA124770.1|	68.75	128	40	0	34	161	297	170	7e-06	51.8
FX062867|FX062867.1	gi|401504822|gb|KA126556.1|	80.81	172	32	1	100	270	29	200	6e-38	158
FX062887|FX062887.1	gi|401489235|gb|KA110969.1|	77.68	112	21	2	2	113	213	106	1e-15	84.2
FX062889|FX062889.1	gi|401494658|gb|KA116392.1|	75.33	150	37	0	159	308	875	726	4e-22	104
FX062890|FX062890.1	gi|401499037|gb|KA120771.1|	92.86	42	3	0	232	273	649	608	1e-09	62.6
FX062930|FX062930.1	gi|401472446|gb|KA094180.1|	82.65	98	14	3	1	97	1221	1316	3e-17	89.7
FX062987|FX062987.1	gi|401501953|gb|KA123687.1|	76.65	227	51	2	27	252	447	672	8e-40	163
FX062989|FX062989.1	gi|401467894|gb|KA089628.1|	73.43	207	55	0	1	207	514	720	4e-28	125
FX063003|FX063003.1	gi|401486687|gb|KA108421.1|	84.78	46	7	0	5	50	541	496	5e-06	51.8
FX063012|FX063012.1	gi|401475047|gb|KA096781.1|	72.90	107	25	3	50	156	516	414	2e-06	53.6
FX063030|FX063030.1	gi|401499037|gb|KA120771.1|	85.11	47	4	1	816	862	651	608	7e-06	51.8
FX063044|FX063044.1	gi|401503219|gb|KA124953.1|	66.57	347	102	7	199	541	234	570	1e-15	84.2
FX063054|FX063054.1	gi|401492253|gb|KA113987.1|	67.06	425	140	0	133	557	604	180	1e-31	136
FX063070|FX063070.1	gi|401471248|gb|KA092982.1|	71.08	204	59	0	3	206	283	486	3e-21	102
FX063074|FX063074.1	gi|401476944|gb|KA098678.1|	80.56	72	14	0	284	355	700	629	2e-11	69.8
FX063111|FX063111.1	gi|401479330|gb|KA101064.1|	69.91	319	69	9	4	306	493	186	6e-29	127
FX063114|FX063114.1	gi|401489744|gb|KA111478.1|	72.07	358	97	3	19	375	242	597	5e-46	185
FX063129|FX063129.1	gi|401472789|gb|KA094523.1|	76.34	279	66	0	2	280	502	780	6e-53	206
FX063135|FX063135.1	gi|401489903|gb|KA111637.1|	68.18	242	70	4	1	239	1044	1281	4e-14	78.8
FX063217|FX063217.1	gi|401503285|gb|KA125019.1|	71.67	293	80	3	2	292	467	758	1e-33	143
FX063241|FX063241.1	gi|401470450|gb|KA092184.1|	81.25	64	12	0	1	64	1132	1195	4e-09	62.6
FX063252|FX063252.1	gi|401489696|gb|KA111430.1|	72.60	584	160	0	24	607	731	1314	1e-90	333
FX063294|FX063294.1	gi|401502915|gb|KA124649.1|	72.67	300	76	3	7	303	637	341	2e-39	163
FX063315|FX063315.1	gi|401468015|gb|KA089749.1|	67.91	187	59	1	109	295	726	541	6e-10	64.4
FX063323|FX063323.1	gi|401491229|gb|KA112963.1|	75.63	119	26	1	1	116	479	597	2e-15	82.4
FX063360|FX063360.1	gi|401493508|gb|KA115242.1|	81.90	116	21	0	2	117	440	555	3e-25	114
FX063400|FX063400.1	gi|401472422|gb|KA094156.1|	73.69	593	151	2	2	592	480	1069	3e-99	361
FX063408|FX063408.1	gi|401503269|gb|KA125003.1|	80.38	209	41	0	142	350	243	451	3e-48	192
FX063412|FX063412.1	gi|401477794|gb|KA099528.1|	78.36	171	37	0	237	407	343	173	6e-33	141
FX063432|FX063432.1	gi|401472497|gb|KA094231.1|	75.00	88	22	0	55	142	119	206	8e-09	60.8
FX063444|FX063444.1	gi|401470832|gb|KA092566.1|	82.21	298	53	0	61	358	1177	1474	1e-80	298
FX063460|FX063460.1	gi|401468278|gb|KA090012.1|	70.07	294	78	8	94	382	428	716	5e-23	107
FX063466|FX063466.1	gi|401473428|gb|KA095162.1|	81.77	181	31	2	81	259	926	1106	7e-42	170
FX063473|FX063473.1	gi|401504308|gb|KA126042.1|	78.43	102	20	2	183	283	292	392	2e-14	78.8
FX063496|FX063496.1	gi|401499037|gb|KA120771.1|	86.05	43	6	0	1	43	650	608	5e-06	51.8
FX063544|FX063544.1	gi|401470041|gb|KA091775.1|	67.20	567	168	15	17	571	942	1502	3e-30	132
FX063545|FX063545.1	gi|401505418|gb|KA127152.1|	76.60	94	21	1	659	752	119	27	9e-11	68.0
FX063558|FX063558.1	gi|401479401|gb|KA101135.1|	73.68	133	35	0	48	180	181	49	2e-15	82.4
FX063581|FX063581.1	gi|401502047|gb|KA123781.1|	82.22	90	13	3	361	447	2111	2022	8e-15	80.6
FX063611|FX063611.1	gi|401503084|gb|KA124818.1|	67.98	253	79	2	101	352	81	332	5e-16	84.2
FX063614|FX063614.1	gi|401478652|gb|KA100386.1|	73.23	127	32	2	5	131	623	499	1e-11	69.8
FX063641|FX063641.1	gi|401467859|gb|KA089593.1|	75.38	325	78	2	8	331	1168	1491	8e-57	219
FX063642|FX063642.1	gi|401468933|gb|KA090667.1|	78.01	291	61	1	6	293	1039	1329	2e-61	235
FX063655|FX063655.1	gi|401490781|gb|KA112515.1|	70.95	482	132	6	7	482	736	257	1e-56	219
FX063671|FX063671.1	gi|401503042|gb|KA124776.1|	77.03	148	29	4	158	304	408	265	2e-20	100
FX063675|FX063675.1	gi|401501287|gb|KA123021.1|	68.05	266	85	0	5	270	300	565	2e-19	96.9
FX063699|FX063699.1	gi|401489688|gb|KA111422.1|	86.79	53	7	0	2	54	428	376	1e-09	64.4
FX063704|FX063704.1	gi|401490928|gb|KA112662.1|	83.08	65	11	0	268	332	1300	1236	1e-10	68.0
FX063709|FX063709.1	gi|401471554|gb|KA093288.1|	76.55	145	34	0	7	151	231	375	3e-23	109
FX063773|FX063773.1	gi|401470505|gb|KA092239.1|	68.50	346	98	9	1	341	312	651	2e-21	102
FX063776|FX063776.1	gi|401479163|gb|KA100897.1|	74.88	215	53	1	324	538	415	628	3e-33	141
FX063788|FX063788.1	gi|401502744|gb|KA124478.1|	72.02	218	53	5	11	224	221	8	4e-22	104
FX063801|FX063801.1	gi|401473065|gb|KA094799.1|	76.98	265	57	2	62	324	366	104	7e-50	197
FX063804|FX063804.1	gi|401472544|gb|KA094278.1|	80.67	119	23	0	78	196	1	119	3e-24	111
FX063829|FX063829.1	gi|401469070|gb|KA090804.1|	75.86	145	35	0	178	322	556	412	5e-22	104
FX063830|FX063830.1	gi|401487189|gb|KA108923.1|	95.89	73	3	0	493	565	417	489	4e-26	118
FX063833|FX063833.1	gi|401503946|gb|KA125680.1|	92.31	78	6	0	47	124	322	245	2e-25	114
FX063847|FX063847.1	gi|401486659|gb|KA108393.1|	78.85	104	21	1	193	296	179	281	2e-16	86.0
FX063858|FX063858.1	gi|401501557|gb|KA123291.1|	70.30	266	70	4	28	289	2251	1991	3e-25	114
FX063871|FX063871.1	gi|401499113|gb|KA120847.1|	75.00	172	39	2	15	184	255	424	1e-23	111
FX063880|FX063880.1	gi|401499037|gb|KA120771.1|	87.80	41	5	0	537	577	644	604	6e-06	51.8
FX063896|FX063896.1	gi|401489349|gb|KA111083.1|	77.43	350	77	2	1	350	81	428	3e-71	268
FX063899|FX063899.1	gi|401499406|gb|KA121140.1|	71.20	250	61	6	24	267	504	748	1e-23	109
FX063905|FX063905.1	gi|401494363|gb|KA116097.1|	73.98	369	94	2	59	426	729	362	2e-58	226
FX063912|FX063912.1	gi|401469512|gb|KA091246.1|	77.94	68	15	0	6	73	369	302	4e-07	55.4
FX063918|FX063918.1	gi|401509144|gb|KA130878.1|	77.00	213	46	1	105	314	487	275	7e-39	161
FX063929|FX063929.1	gi|401474919|gb|KA096653.1|	73.68	95	23	2	166	259	169	262	8e-06	51.8
FX063952|FX063952.1	gi|401481801|gb|KA103535.1|	77.95	381	84	0	50	430	657	277	1e-83	309
FX063969|FX063969.1	gi|401485990|gb|KA107724.1|	78.72	94	20	0	11	104	419	512	6e-15	80.6
FX063984|FX063984.1	gi|401487483|gb|KA109217.1|	79.83	119	21	1	1	116	38	156	1e-22	105
FX064001|FX064001.1	gi|401494583|gb|KA116317.1|	68.48	165	51	1	15	179	330	167	6e-09	60.8
FX064047|FX064047.1	gi|401474043|gb|KA095777.1|	79.65	172	35	0	156	327	452	281	1e-36	152
FX064067|FX064067.1	gi|401489628|gb|KA111362.1|	76.88	186	43	0	4	189	742	557	2e-33	141
FX064071|FX064071.1	gi|401469736|gb|KA091470.1|	73.51	336	89	0	1	336	361	696	5e-52	205
FX064097|FX064097.1	gi|401501375|gb|KA123109.1|	74.55	110	28	0	215	324	549	440	1e-12	73.4
FX064098|FX064098.1	gi|401505561|gb|KA127295.1|	82.76	58	9	1	6	63	240	184	9e-08	57.2
FX064099|FX064099.1	gi|401471242|gb|KA092976.1|	75.91	137	27	2	26	159	573	440	6e-19	95.1
FX064122|FX064122.1	gi|401501868|gb|KA123602.1|	84.96	113	17	0	1	113	292	180	4e-29	127
FX064123|FX064123.1	gi|401503381|gb|KA125115.1|	72.69	227	60	2	109	334	1256	1031	5e-28	123
FX064163|FX064163.1	gi|401502758|gb|KA124492.1|	68.60	449	123	4	170	615	220	653	4e-42	172
FX064296|FX064296.1	gi|401485801|gb|KA107535.1|	100.00	39	0	0	641	679	188	150	6e-12	71.6
FX064345|FX064345.1	gi|401469202|gb|KA090936.1|	68.08	307	96	2	6	311	661	966	4e-22	105
FX064525|FX064525.1	gi|401510127|gb|KA131861.1|	97.93	435	2	4	181	609	5	438	0.0	733
FX064598|FX064598.1	gi|401507761|gb|KA129495.1|	98.65	74	1	0	639	712	170	243	3e-29	129
FX064715|FX064715.1	gi|401467924|gb|KA089658.1|	71.98	257	68	2	11	265	1062	808	8e-31	134
FX064764|FX064764.1	gi|401511880|gb|KA133614.1|	71.75	177	48	2	127	302	874	699	1e-16	87.8
FX064792|FX064792.1	gi|401468270|gb|KA090004.1|	68.63	408	117	9	1	400	2301	1897	2e-29	129
FX064832|FX064832.1	gi|401509299|gb|KA131033.1|	78.69	61	13	0	318	378	326	266	3e-06	51.8
FX064843|FX064843.1	gi|401473300|gb|KA095034.1|	74.43	176	45	0	37	212	60	235	3e-25	114
FX064876|FX064876.1	gi|401503036|gb|KA124770.1|	70.27	296	82	2	222	517	459	170	1e-30	134
FX064888|FX064888.1	gi|401512070|gb|KA133804.1|	72.06	136	38	0	103	238	501	366	6e-13	75.2
FX064935|FX064935.1	gi|401499037|gb|KA120771.1|	86.67	45	3	1	362	406	651	610	2e-06	53.6
FX064990|FX064990.1	gi|401499083|gb|KA120817.1|	73.53	102	27	0	130	231	52	153	4e-10	64.4
FX065029|FX065029.1	gi|401469115|gb|KA090849.1|	71.00	200	58	0	6	205	376	575	2e-20	100
FX065095|FX065095.1	gi|401472693|gb|KA094427.1|	83.33	54	8	1	126	178	26	79	2e-06	53.6
FX065116|FX065116.1	gi|401471971|gb|KA093705.1|	83.33	54	7	1	657	708	145	92	5e-07	55.4
FX065154|FX065154.1	gi|401507189|gb|KA128923.1|	100.00	35	0	0	314	348	1043	1077	4e-10	64.4
FX065188|FX065188.1	gi|401472597|gb|KA094331.1|	80.00	125	25	0	1	125	348	472	2e-24	113
FX065191|FX065191.1	gi|401489153|gb|KA110887.1|	84.69	209	32	0	3	211	73	281	1e-60	233
FX065215|FX065215.1	gi|401508333|gb|KA130067.1|	75.90	166	39	1	9	174	42	206	3e-25	116
FX065347|FX065347.1	gi|401473330|gb|KA095064.1|	72.61	449	120	3	35	482	369	815	6e-64	244
FX065348|FX065348.1	gi|401482234|gb|KA103968.1|	70.62	177	52	0	3	179	1284	1108	1e-16	86.0
FX065350|FX065350.1	gi|401508722|gb|KA130456.1|	76.29	97	22	1	9	105	731	826	4e-11	68.0
FX065361|FX065361.1	gi|401468802|gb|KA090536.1|	77.09	227	52	0	7	233	1857	2083	9e-44	176
FX065363|FX065363.1	gi|401482321|gb|KA104055.1|	84.91	53	7	1	466	517	465	413	1e-07	57.2
FX065372|FX065372.1	gi|401502413|gb|KA124147.1|	78.81	302	64	0	223	524	253	554	9e-68	257
FX065518|FX065518.1	gi|401472545|gb|KA094279.1|	66.86	175	58	0	1	175	142	316	6e-07	55.4
FX065608|FX065608.1	gi|401489295|gb|KA111029.1|	70.80	572	164	3	2	572	283	852	6e-71	268
FX065609|FX065609.1	gi|401472672|gb|KA094406.1|	72.78	180	36	6	4	178	195	366	2e-17	89.7
FX065632|FX065632.1	gi|401502332|gb|KA124066.1|	76.71	146	34	0	11	156	53	198	8e-24	111
FX065662|FX065662.1	gi|401496310|gb|KA118044.1|	70.09	107	32	0	30	136	112	6	5e-06	51.8
FX065670|FX065670.1	gi|401481931|gb|KA103665.1|	76.84	177	33	4	47	218	52	225	1e-27	123
FX065740|FX065740.1	gi|401499085|gb|KA120819.1|	76.82	289	67	0	114	402	34	322	3e-56	219
FX065843|FX065843.1	gi|401507903|gb|KA129637.1|	91.49	47	4	0	273	319	290	244	3e-11	68.0
FX065891|FX065891.1	gi|401475864|gb|KA097598.1|	88.37	43	4	1	795	837	165	124	8e-06	51.8
FX065920|FX065920.1	gi|401470722|gb|KA092456.1|	74.62	264	67	0	1	264	264	1	4e-43	174
FX065939|FX065939.1	gi|401470115|gb|KA091849.1|	81.16	69	13	0	148	216	1035	967	1e-10	66.2
FX065945|FX065945.1	gi|401502093|gb|KA123827.1|	78.52	270	58	0	1	270	323	592	6e-59	226
FX066023|FX066023.1	gi|401476747|gb|KA098481.1|	69.30	417	116	5	10	420	730	320	2e-39	163
FX066043|FX066043.1	gi|401482321|gb|KA104055.1|	83.05	59	9	1	180	238	413	470	5e-08	59.0
FX066144|FX066144.1	gi|401482483|gb|KA104217.1|	72.97	111	30	0	178	288	126	236	2e-10	66.2
FX066155|FX066155.1	gi|401488751|gb|KA110485.1|	92.31	39	3	0	350	388	132	94	2e-07	57.2
FX066242|FX066242.1	gi|401474115|gb|KA095849.1|	77.38	84	19	0	6	89	305	222	2e-10	66.2
FX066282|FX066282.1	gi|401491683|gb|KA113417.1|	74.59	122	31	0	105	226	507	386	7e-15	80.6
FX066300|FX066300.1	gi|401473000|gb|KA094734.1|	77.46	173	39	0	13	185	176	4	2e-31	136
FX066319|FX066319.1	gi|401509458|gb|KA131192.1|	89.81	530	31	16	249	768	520	4	0.0	661
FX066320|FX066320.1	gi|401507926|gb|KA129660.1|	86.30	146	20	0	10	155	315	170	4e-43	174
FX066364|FX066364.1	gi|401500748|gb|KA122482.1|	76.33	207	49	0	184	390	161	367	1e-36	152
FX066378|FX066378.1	gi|401473019|gb|KA094753.1|	70.24	168	44	2	105	269	165	329	6e-13	75.2
FX066402|FX066402.1	gi|401473145|gb|KA094879.1|	80.00	85	17	0	1	85	345	261	1e-13	77.0
FX066478|FX066478.1	gi|401491708|gb|KA113442.1|	69.96	243	62	6	6	242	248	11	3e-18	93.3
FX066511|FX066511.1	gi|401469386|gb|KA091120.1|	82.88	222	38	0	11	232	341	562	7e-60	230
FX066667|FX066667.1	gi|401482133|gb|KA103867.1|	81.48	81	15	0	1	81	1244	1324	4e-14	78.8
FX066824|FX066824.1	gi|401472937|gb|KA094671.1|	86.21	58	8	0	445	502	58	1	2e-11	69.8
FX066825|FX066825.1	gi|401481672|gb|KA103406.1|	67.70	322	101	3	15	335	1644	1963	2e-21	102
FX066882|FX066882.1	gi|401479491|gb|KA101225.1|	88.89	63	7	0	1	63	491	429	9e-15	82.4
FX066904|FX066904.1	gi|401482321|gb|KA104055.1|	85.42	48	7	0	294	341	465	418	3e-07	55.4
FX066908|FX066908.1	gi|401487405|gb|KA109139.1|	73.85	130	34	0	13	142	340	469	2e-15	82.4
FX066934|FX066934.1	gi|401490040|gb|KA111774.1|	80.38	158	31	0	2	159	785	942	3e-34	145
FX066949|FX066949.1	gi|401499037|gb|KA120771.1|	86.36	44	6	0	287	330	608	651	8e-07	53.6
FX066961|FX066961.1	gi|401502865|gb|KA124599.1|	66.02	256	87	0	26	281	284	539	1e-11	69.8
FX066977|FX066977.1	gi|401469542|gb|KA091276.1|	72.45	196	54	0	1	196	362	557	4e-24	111
FX067021|FX067021.1	gi|401499037|gb|KA120771.1|	86.05	43	6	0	261	303	650	608	6e-06	51.8
FX067037|FX067037.1	gi|401490685|gb|KA112419.1|	69.63	135	33	3	445	575	296	166	2e-06	53.6
FX067095|FX067095.1	gi|401490938|gb|KA112672.1|	79.22	77	15	1	18	93	99	23	1e-09	64.4
FX067129|FX067129.1	gi|401468443|gb|KA090177.1|	68.45	393	123	1	50	442	761	370	1e-34	147
FX067243|FX067243.1	gi|401479402|gb|KA101136.1|	96.77	31	1	0	96	126	225	255	3e-06	51.8
FX067341|FX067341.1	gi|401491922|gb|KA113656.1|	74.32	222	51	4	9	227	240	458	5e-30	131
FX067359|FX067359.1	gi|401501322|gb|KA123056.1|	84.88	86	13	0	5	90	689	604	6e-20	96.9
FX067442|FX067442.1	gi|401497081|gb|KA118815.1|	74.79	242	55	1	81	322	246	11	1e-39	163
FX067444|FX067444.1	gi|401494381|gb|KA116115.1|	75.49	102	25	0	1	102	1124	1023	8e-12	71.6
FX067477|FX067477.1	gi|401478060|gb|KA099794.1|	70.83	192	51	2	3	193	563	750	3e-17	89.7
FX067496|FX067496.1	gi|401507545|gb|KA129279.1|	79.37	63	13	0	231	293	835	897	3e-07	55.4
FX067532|FX067532.1	gi|401481676|gb|KA103410.1|	66.03	312	104	2	1	311	1432	1122	3e-14	78.8
FX067583|FX067583.1	gi|401489211|gb|KA110945.1|	76.26	337	80	0	21	357	499	835	4e-65	248
FX067586|FX067586.1	gi|401490434|gb|KA112168.1|	70.41	267	79	0	104	370	254	520	2e-28	125
FX067654|FX067654.1	gi|401474750|gb|KA096484.1|	85.71	49	4	2	212	258	528	575	6e-06	51.8
FX067658|FX067658.1	gi|401477840|gb|KA099574.1|	87.69	65	8	0	1	65	10	74	3e-15	82.4
FX067719|FX067719.1	gi|401494877|gb|KA116611.1|	72.87	188	46	4	48	233	737	553	6e-20	96.9
FX067775|FX067775.1	gi|401469512|gb|KA091246.1|	69.74	608	168	10	1	600	1111	512	6e-62	237
FX067778|FX067778.1	gi|401501534|gb|KA123268.1|	78.67	483	97	2	2	481	498	19	9e-112	403
FX067801|FX067801.1	gi|401502117|gb|KA123851.1|	74.51	102	26	0	33	134	309	410	6e-11	68.0
FX067804|FX067804.1	gi|401493589|gb|KA115323.1|	73.74	179	45	2	180	356	59	237	1e-21	104
FX067889|FX067889.1	gi|401474919|gb|KA096653.1|	83.00	100	16	1	10	108	347	446	2e-20	100
FX067890|FX067890.1	gi|401502093|gb|KA123827.1|	70.79	356	104	0	248	603	5	360	6e-43	174
FX067960|FX067960.1	gi|401509042|gb|KA130776.1|	78.12	96	21	0	141	236	99	4	2e-14	78.8
FX067983|FX067983.1	gi|401494987|gb|KA116721.1|	75.29	85	21	0	1	85	228	312	2e-08	59.0
FX068018|FX068018.1	gi|401503297|gb|KA125031.1|	69.27	358	105	2	27	383	641	288	2e-34	145
FX068023|FX068023.1	gi|401510522|gb|KA132256.1|	76.62	201	47	0	88	288	141	341	1e-35	150
FX068104|FX068104.1	gi|401503276|gb|KA125010.1|	76.65	197	46	0	1	197	144	340	1e-35	149
FX068109|FX068109.1	gi|401481920|gb|KA103654.1|	78.46	195	42	0	1	195	441	247	1e-39	163
FX068122|FX068122.1	gi|401477712|gb|KA099446.1|	70.85	398	90	5	200	575	231	624	4e-49	196
FX068147|FX068147.1	gi|401500791|gb|KA122525.1|	82.05	78	13	1	194	270	614	537	3e-13	75.2
FX068175|FX068175.1	gi|401503488|gb|KA125222.1|	77.39	199	42	1	143	338	158	356	4e-37	154
FX068195|FX068195.1	gi|401468624|gb|KA090358.1|	72.41	116	31	1	5	119	1913	1798	2e-09	62.6
FX068234|FX068234.1	gi|401509930|gb|KA131664.1|	72.44	283	72	2	17	296	61	340	1e-37	156
FX068279|FX068279.1	gi|401485906|gb|KA107640.1|	72.73	154	42	0	58	211	447	294	2e-17	89.7
FX068293|FX068293.1	gi|401508625|gb|KA130359.1|	73.31	251	64	3	118	367	20	268	1e-32	140
FX068297|FX068297.1	gi|401471901|gb|KA093635.1|	73.06	271	67	5	64	332	388	122	1e-33	143
FX068306|FX068306.1	gi|401469219|gb|KA090953.1|	75.00	276	67	2	1	276	806	533	1e-44	179
FX068322|FX068322.1	gi|401499037|gb|KA120771.1|	86.36	44	3	1	401	444	650	610	6e-06	51.8
FX068353|FX068353.1	gi|401478872|gb|KA100606.1|	74.79	119	30	0	158	276	429	311	9e-15	80.6
FX068365|FX068365.1	gi|401488674|gb|KA110408.1|	73.89	157	23	2	228	366	1304	1148	7e-22	105
FX068372|FX068372.1	gi|401480706|gb|KA102440.1|	74.45	227	58	0	2	228	808	1034	1e-35	149
FX068424|FX068424.1	gi|401491591|gb|KA113325.1|	89.47	38	4	0	38	75	322	285	3e-06	51.8
FX068487|FX068487.1	gi|401503128|gb|KA124862.1|	74.40	207	53	0	1	207	240	446	9e-31	134
FX068598|FX068598.1	gi|401482877|gb|KA104611.1|	74.37	718	178	2	1	715	1672	958	1e-129	462
FX068608|FX068608.1	gi|401499037|gb|KA120771.1|	86.36	44	6	0	290	333	608	651	7e-07	53.6
FX068681|FX068681.1	gi|401490711|gb|KA112445.1|	84.62	52	5	2	464	515	348	300	4e-06	51.8
FX068688|FX068688.1	gi|401489337|gb|KA111071.1|	69.03	155	46	2	3	156	1597	1444	8e-08	57.2
FX068709|FX068709.1	gi|401505216|gb|KA126950.1|	76.76	185	43	0	192	376	437	253	1e-32	140
FX068734|FX068734.1	gi|401489550|gb|KA111284.1|	72.97	296	80	0	96	391	1819	1524	4e-43	174
FX068767|FX068767.1	gi|401482710|gb|KA104444.1|	82.35	85	15	0	102	186	417	333	2e-16	86.0
FX068797|FX068797.1	gi|401511494|gb|KA133228.1|	69.40	183	42	6	74	250	291	117	5e-10	64.4
FX068854|FX068854.1	gi|401507472|gb|KA129206.1|	73.33	285	73	3	80	362	521	238	2e-39	161
FX068900|FX068900.1	gi|401479124|gb|KA100858.1|	73.50	117	31	0	1	117	553	437	4e-12	71.6
FX068956|FX068956.1	gi|401473092|gb|KA094826.1|	66.93	514	160	8	310	818	509	1	1e-30	134
FX068976|FX068976.1	gi|401471500|gb|KA093234.1|	83.17	101	14	2	1	101	479	382	2e-20	100
FX068977|FX068977.1	gi|401471934|gb|KA093668.1|	74.17	240	59	1	4	240	642	881	1e-36	152
FX068991|FX068991.1	gi|401489232|gb|KA110966.1|	69.33	225	69	0	7	231	505	729	2e-19	95.1
FX069024|FX069024.1	gi|401490711|gb|KA112445.1|	88.89	45	2	2	299	343	341	300	8e-07	53.6
FX069035|FX069035.1	gi|401490555|gb|KA112289.1|	74.23	291	75	0	13	303	1430	1140	4e-47	187
FX069062|FX069062.1	gi|401509672|gb|KA131406.1|	74.15	205	52	1	3	207	377	174	2e-28	127
FX069075|FX069075.1	gi|401474902|gb|KA096636.1|	76.81	345	78	2	1	344	720	377	2e-67	255
FX069084|FX069084.1	gi|401492262|gb|KA113996.1|	72.73	231	63	0	202	432	362	132	1e-30	132
FX069125|FX069125.1	gi|401505913|gb|KA127647.1|	82.35	68	12	0	8	75	321	388	1e-11	69.8
FX069150|FX069150.1	gi|401491537|gb|KA113271.1|	75.14	177	44	0	34	210	750	574	5e-27	122
FX069164|FX069164.1	gi|401499037|gb|KA120771.1|	88.64	44	5	0	449	492	651	608	9e-08	57.2
FX069194|FX069194.1	gi|401468074|gb|KA089808.1|	74.55	220	56	0	48	267	122	341	3e-34	145
FX069231|FX069231.1	gi|401471760|gb|KA093494.1|	67.40	319	100	4	1	318	493	178	8e-19	93.3
FX069243|FX069243.1	gi|401481333|gb|KA103067.1|	74.23	194	50	0	10	203	194	1	2e-28	125
FX069261|FX069261.1	gi|401487495|gb|KA109229.1|	85.71	56	7	1	30	84	262	207	2e-09	62.6
FX069277|FX069277.1	gi|401489449|gb|KA111183.1|	78.05	164	36	0	28	191	111	274	6e-31	134
FX069289|FX069289.1	gi|401496616|gb|KA118350.1|	98.17	493	9	0	167	659	493	1	0.0	848
FX069304|FX069304.1	gi|401501734|gb|KA123468.1|	76.52	132	31	0	1	132	806	937	2e-20	98.7
FX069310|FX069310.1	gi|401491755|gb|KA113489.1|	75.42	297	69	2	1	295	384	90	5e-51	201
FX069365|FX069365.1	gi|401509799|gb|KA131533.1|	92.71	96	7	0	240	335	879	784	2e-33	141
FX069387|FX069387.1	gi|401479401|gb|KA101135.1|	69.43	314	90	3	40	350	365	55	4e-28	125
FX069410|FX069410.1	gi|401482483|gb|KA104217.1|	71.12	232	65	2	137	367	121	351	1e-23	109
FX069461|FX069461.1	gi|401467967|gb|KA089701.1|	79.31	58	12	0	4	61	2040	2097	3e-06	51.8
FX069492|FX069492.1	gi|401468420|gb|KA090154.1|	69.85	325	87	4	75	398	1057	743	1e-31	136
FX069493|FX069493.1	gi|401472435|gb|KA094169.1|	73.15	216	55	1	25	237	365	580	8e-29	127
FX069499|FX069499.1	gi|401468348|gb|KA090082.1|	72.20	223	56	5	3	222	523	304	3e-22	105
FX069534|FX069534.1	gi|401469878|gb|KA091612.1|	79.93	289	58	0	59	347	750	462	4e-69	260
FX069537|FX069537.1	gi|401474887|gb|KA096621.1|	66.97	330	103	5	9	336	940	615	4e-17	87.8
FX069597|FX069597.1	gi|401491519|gb|KA113253.1|	72.30	148	33	4	254	397	322	465	1e-11	71.6
FX069609|FX069609.1	gi|401491593|gb|KA113327.1|	71.21	330	89	4	14	340	326	652	1e-36	154
FX069639|FX069639.1	gi|401481875|gb|KA103609.1|	76.71	73	17	0	308	380	1066	994	3e-07	55.4
FX069642|FX069642.1	gi|401499037|gb|KA120771.1|	88.64	44	5	0	241	284	651	608	2e-07	57.2
FX069644|FX069644.1	gi|401499037|gb|KA120771.1|	91.89	37	3	0	625	661	644	608	3e-06	53.6
FX069648|FX069648.1	gi|401472439|gb|KA094173.1|	83.91	87	14	0	1	87	755	669	7e-19	95.1
FX069651|FX069651.1	gi|401499037|gb|KA120771.1|	88.64	44	5	0	286	329	651	608	1e-07	57.2
FX069652|FX069652.1	gi|401499037|gb|KA120771.1|	86.36	44	6	0	283	326	651	608	2e-06	53.6
FX069653|FX069653.1	gi|401499037|gb|KA120771.1|	86.36	44	6	0	182	225	651	608	8e-07	53.6
FX069654|FX069654.1	gi|401499037|gb|KA120771.1|	86.36	44	6	0	67	110	651	608	9e-07	53.6
FX069656|FX069656.1	gi|401499037|gb|KA120771.1|	88.64	44	5	0	230	273	651	608	9e-08	57.2
FX069659|FX069659.1	gi|401499037|gb|KA120771.1|	90.91	44	4	0	23	66	651	608	2e-09	62.6
FX069661|FX069661.1	gi|401499037|gb|KA120771.1|	93.18	44	3	0	170	213	651	608	4e-10	66.2
FX069664|FX069664.1	gi|401499037|gb|KA120771.1|	86.96	46	3	1	86	131	650	608	5e-07	55.4
FX069665|FX069665.1	gi|401499037|gb|KA120771.1|	88.64	44	5	0	428	471	651	608	1e-07	57.2
FX069666|FX069666.1	gi|401499037|gb|KA120771.1|	88.64	44	5	0	558	601	651	608	2e-07	57.2
FX069667|FX069667.1	gi|401499037|gb|KA120771.1|	88.37	43	5	0	629	671	650	608	5e-07	55.4
FX069669|FX069669.1	gi|401482321|gb|KA104055.1|	84.91	53	8	0	129	181	413	465	2e-08	60.8
FX069670|FX069670.1	gi|401499037|gb|KA120771.1|	88.64	44	5	0	55	98	651	608	1e-07	57.2
FX069671|FX069671.1	gi|401499037|gb|KA120771.1|	88.64	44	5	0	144	187	651	608	5e-08	57.2
FX069672|FX069672.1	gi|401499037|gb|KA120771.1|	88.64	44	5	0	305	348	651	608	9e-08	57.2
FX069673|FX069673.1	gi|401499037|gb|KA120771.1|	86.36	44	6	0	369	412	651	608	1e-06	53.6
FX069674|FX069674.1	gi|401499037|gb|KA120771.1|	88.64	44	5	0	740	783	651	608	3e-07	57.2
FX069676|FX069676.1	gi|401499037|gb|KA120771.1|	88.64	44	5	0	412	455	651	608	9e-08	57.2
FX069678|FX069678.1	gi|401499037|gb|KA120771.1|	88.64	44	5	0	46	89	651	608	8e-08	57.2
FX069679|FX069679.1	gi|401504776|gb|KA126510.1|	78.16	467	99	3	105	571	220	683	1e-102	372
FX069680|FX069680.1	gi|401499037|gb|KA120771.1|	86.36	44	6	0	321	364	651	608	9e-07	53.6
FX069681|FX069681.1	gi|401499037|gb|KA120771.1|	91.84	49	3	1	240	288	655	608	7e-11	68.0
FX069682|FX069682.1	gi|401499037|gb|KA120771.1|	88.64	44	5	0	204	247	651	608	7e-08	57.2
FX069683|FX069683.1	gi|401499037|gb|KA120771.1|	86.36	44	6	0	229	272	651	608	7e-07	53.6
FX069688|FX069688.1	gi|401499037|gb|KA120771.1|	88.64	44	5	0	147	190	651	608	2e-07	57.2
FX069716|FX069716.1	gi|401499037|gb|KA120771.1|	88.64	44	5	0	466	509	651	608	1e-07	57.2
FX069733|FX069733.1	gi|401494496|gb|KA116230.1|	96.65	627	21	0	1400	2026	1	627	0.0	1036
FX069746|FX069746.1	gi|401506799|gb|KA128533.1|	75.00	108	27	0	55	162	273	380	8e-13	73.4
FX069758|FX069758.1	gi|401476979|gb|KA098713.1|	73.13	201	48	4	23	221	1028	832	4e-23	107
FX069796|FX069796.1	gi|401502088|gb|KA123822.1|	80.09	221	44	0	33	253	481	701	2e-51	201
FX069797|FX069797.1	gi|401474741|gb|KA096475.1|	70.88	467	128	5	5	470	1275	816	6e-55	214
FX069799|FX069799.1	gi|401499037|gb|KA120771.1|	86.36	44	6	0	325	368	608	651	2e-06	53.6
FX069813|FX069813.1	gi|401481727|gb|KA103461.1|	71.03	214	62	0	198	411	696	909	5e-23	107
FX069827|FX069827.1	gi|401469433|gb|KA091167.1|	76.67	270	63	0	18	287	976	707	1e-51	203
FX069890|FX069890.1	gi|401497490|gb|KA119224.1|	69.83	358	99	7	1	355	34	385	9e-32	136
FX069891|FX069891.1	gi|401468480|gb|KA090214.1|	76.57	175	41	0	154	328	307	133	3e-30	131
FX069996|FX069996.1	gi|401472979|gb|KA094713.1|	74.43	348	89	0	183	530	405	58	1e-58	226
FX070083|FX070083.1	gi|401468342|gb|KA090076.1|	73.87	222	50	6	71	288	791	574	3e-26	120
FX070185|FX070185.1	gi|401501719|gb|KA123453.1|	76.24	101	18	3	1	98	1414	1317	2e-10	66.2
FX070191|FX070191.1	gi|401502326|gb|KA124060.1|	75.56	90	22	0	101	190	296	385	7e-10	64.4
FX070192|FX070192.1	gi|401501700|gb|KA123434.1|	71.70	106	27	1	125	230	982	880	6e-07	55.4
FX070244|FX070244.1	gi|401505157|gb|KA126891.1|	68.67	150	47	0	208	357	8	157	2e-08	59.0
FX070245|FX070245.1	gi|401505157|gb|KA126891.1|	70.67	150	44	0	109	258	8	157	1e-12	73.4
FX070253|FX070253.1	gi|401468439|gb|KA090173.1|	77.00	100	23	0	3	102	709	610	7e-14	77.0
FX070261|FX070261.1	gi|401470191|gb|KA091925.1|	76.49	319	75	0	1	319	334	16	3e-62	237
FX070283|FX070283.1	gi|401495547|gb|KA117281.1|	78.69	61	13	0	1	61	864	924	3e-06	51.8
FX070303|FX070303.1	gi|401473275|gb|KA095009.1|	80.56	72	14	0	356	427	254	325	1e-10	68.0
FX070336|FX070336.1	gi|401493382|gb|KA115116.1|	72.27	119	27	2	59	174	309	194	2e-09	62.6
FX070367|FX070367.1	gi|401501299|gb|KA123033.1|	74.16	449	115	1	3	451	174	621	3e-76	284
FX070377|FX070377.1	gi|401469667|gb|KA091401.1|	78.67	75	16	0	2	76	873	947	5e-10	64.4
FX070403|FX070403.1	gi|401472505|gb|KA094239.1|	81.86	204	37	0	2	205	822	1025	5e-51	201
FX070413|FX070413.1	gi|401468790|gb|KA090524.1|	80.00	75	15	0	1	75	1185	1111	7e-11	68.0
FX070445|FX070445.1	gi|401502466|gb|KA124200.1|	71.32	136	39	0	30	165	203	338	2e-11	69.8
FX070448|FX070448.1	gi|401471590|gb|KA093324.1|	64.50	600	195	7	9	596	982	389	1e-22	107
FX070465|FX070465.1	gi|401471006|gb|KA092740.1|	68.88	196	51	4	110	299	244	435	1e-11	69.8
FX070506|FX070506.1	gi|401510617|gb|KA132351.1|	73.39	218	55	3	2	218	1059	844	2e-27	122
FX070511|FX070511.1	gi|401486056|gb|KA107790.1|	72.90	155	42	0	3	157	621	775	5e-18	91.5
FX070551|FX070551.1	gi|401482321|gb|KA104055.1|	82.69	52	9	0	21	72	414	465	8e-07	53.6
FX070573|FX070573.1	gi|401482903|gb|KA104637.1|	78.69	291	59	1	81	371	184	471	5e-64	244
FX070584|FX070584.1	gi|401490440|gb|KA112174.1|	83.54	79	12	1	1	79	1348	1425	8e-15	80.6
FX070605|FX070605.1	gi|401489853|gb|KA111587.1|	76.53	98	23	0	276	373	2069	1972	2e-12	73.4
FX070616|FX070616.1	gi|401480235|gb|KA101969.1|	87.04	54	7	0	226	279	369	316	1e-10	66.2
FX070656|FX070656.1	gi|401499783|gb|KA121517.1|	77.13	188	43	0	18	205	190	3	2e-34	145
FX070666|FX070666.1	gi|401510481|gb|KA132215.1|	76.68	223	51	1	84	305	86	308	2e-40	165
FX070676|FX070676.1	gi|401502269|gb|KA124003.1|	82.98	94	15	1	446	539	827	919	4e-19	95.1
FX070701|FX070701.1	gi|401495513|gb|KA117247.1|	72.63	369	100	1	1	368	1023	655	6e-53	206
FX070828|FX070828.1	gi|401489458|gb|KA111192.1|	73.81	252	66	0	1	252	183	434	2e-38	158
FX070844|FX070844.1	gi|401478010|gb|KA099744.1|	100.00	28	0	0	346	373	495	522	5e-06	51.8
FX070866|FX070866.1	gi|401499037|gb|KA120771.1|	91.89	37	3	0	506	542	644	608	2e-06	53.6
FX070876|FX070876.1	gi|401473991|gb|KA095725.1|	74.07	189	49	0	1	189	778	590	5e-27	120
FX070943|FX070943.1	gi|401472390|gb|KA094124.1|	85.71	63	9	0	1	63	407	469	2e-12	73.4
FX070948|FX070948.1	gi|401509362|gb|KA131096.1|	86.36	88	12	0	317	404	48	135	3e-22	105
FX071040|FX071040.1	gi|401473837|gb|KA095571.1|	79.24	448	89	2	3	448	492	47	5e-106	383
FX071058|FX071058.1	gi|401487016|gb|KA108750.1|	78.68	197	42	0	208	404	251	55	1e-40	167
FX071071|FX071071.1	gi|401480269|gb|KA102003.1|	82.41	108	18	1	99	206	18	124	2e-22	105
FX071080|FX071080.1	gi|401497624|gb|KA119358.1|	91.43	35	3	0	513	547	286	320	6e-06	51.8
FX071086|FX071086.1	gi|401484578|gb|KA106312.1|	73.95	119	31	0	58	176	119	1	3e-13	75.2
FX071100|FX071100.1	gi|401489716|gb|KA111450.1|	74.73	91	17	3	1	88	1420	1507	7e-07	53.6
FX071101|FX071101.1	gi|401489716|gb|KA111450.1|	78.08	73	16	0	166	238	1251	1323	4e-09	60.8
FX071116|FX071116.1	gi|401499660|gb|KA121394.1|	75.71	140	34	0	18	157	190	51	5e-21	100
FX071120|FX071120.1	gi|401511937|gb|KA133671.1|	72.31	195	53	1	91	285	801	608	1e-22	105
FX071121|FX071121.1	gi|401471545|gb|KA093279.1|	80.87	183	35	0	51	233	271	453	1e-42	172
FX071173|FX071173.1	gi|401476823|gb|KA098557.1|	75.75	466	111	2	4	468	539	75	6e-88	324
FX071235|FX071235.1	gi|401492491|gb|KA114225.1|	100.00	29	0	0	326	354	1335	1363	2e-06	53.6
FX071251|FX071251.1	gi|401476417|gb|KA098151.1|	80.33	61	12	0	269	329	1189	1249	6e-08	57.2
FX071266|FX071266.1	gi|401481269|gb|KA103003.1|	75.78	289	69	1	1	289	725	438	9e-52	203
FX071280|FX071280.1	gi|401468083|gb|KA089817.1|	78.24	216	47	0	113	328	797	582	3e-44	178
FX071281|FX071281.1	gi|401468083|gb|KA089817.1|	77.10	131	30	0	42	172	712	582	2e-21	102
FX071301|FX071301.1	gi|401491021|gb|KA112755.1|	76.32	152	36	0	1	152	947	1098	9e-25	113
FX071339|FX071339.1	gi|401499037|gb|KA120771.1|	88.64	44	5	0	6	49	651	608	1e-07	57.2
FX071367|FX071367.1	gi|401509605|gb|KA131339.1|	72.40	221	61	0	165	385	242	22	6e-28	123
FX071400|FX071400.1	gi|401485801|gb|KA107535.1|	86.05	43	6	0	34	76	198	156	3e-06	51.8
FX071407|FX071407.1	gi|401471694|gb|KA093428.1|	90.48	42	2	1	152	191	511	552	2e-07	55.4
FX071422|FX071422.1	gi|401489448|gb|KA111182.1|	73.76	141	34	3	2	140	975	1114	6e-14	77.0
FX071465|FX071465.1	gi|401491024|gb|KA112758.1|	71.43	413	113	5	18	428	920	511	2e-49	196
FX071480|FX071480.1	gi|401474848|gb|KA096582.1|	77.94	136	30	0	66	201	322	457	4e-24	111
FX071498|FX071498.1	gi|401470630|gb|KA092364.1|	69.11	259	75	3	61	316	127	383	2e-20	98.7
FX071499|FX071499.1	gi|401478935|gb|KA100669.1|	71.79	117	33	0	1	117	199	83	2e-09	62.6
FX071541|FX071541.1	gi|401490861|gb|KA112595.1|	69.83	421	117	8	1	416	454	39	3e-39	161
FX071545|FX071545.1	gi|401502461|gb|KA124195.1|	75.62	201	45	4	179	377	58	256	1e-28	127
FX071550|FX071550.1	gi|401484977|gb|KA106711.1|	81.69	71	13	0	30	100	239	309	1e-11	69.8
FX071577|FX071577.1	gi|401468137|gb|KA089871.1|	75.40	126	31	0	169	294	61	186	6e-17	87.8
