# Supplementary material for: Transcriptomic analysis of a moderately growing subisolate Botryococcus braunii 779 (Chlorophyta) in response to nitrogen deprivation
Source: Biotechnol Biofuels. 2015 Aug 28;8:130. doi: 10.1186/s13068-015-0307-y (PMC4552190; doi:10.1186/s13068-015-0307-y)
Supplement: Additional file 6: — Tables S8–11. List of homologous ESTs between B. braunii Showa and other trains. [file 13068_2015_307_MOESM6_ESM.zip › AddFile6_TableS8_BOT22-Showa.txt]

Query_id	Subject_id	%_identity	alignment_length	mismatches	gap_openings	Q.start	Q.end	S.start	S.end	e-value	bit_score
FX085123|FX085123.1	gi|401481613|gb|KA103347.1|	86.96	92	12	0	1	92	926	835	8e-25	113
FX085124|FX085124.1	gi|401468754|gb|KA090488.1|	84.87	337	45	6	1	336	363	32	7e-98	356
FX085131|FX085131.1	gi|401489125|gb|KA110859.1|	88.08	344	40	1	12	355	1235	1577	9e-121	432
FX085133|FX085133.1	gi|401477049|gb|KA098783.1|	98.97	389	4	0	95	483	260	648	0.0	684
FX085139|FX085139.1	gi|401468852|gb|KA090586.1|	84.71	340	52	0	1	340	1096	1435	4e-105	379
FX085146|FX085146.1	gi|401490875|gb|KA112609.1|	88.70	301	34	0	1	301	147	447	2e-108	390
FX085156|FX085156.1	gi|401468641|gb|KA090375.1|	86.52	423	57	0	1	423	2598	2176	7e-143	506
FX085163|FX085163.1	gi|401481660|gb|KA103394.1|	85.71	392	56	0	1	392	1439	1048	1e-127	455
FX085165|FX085165.1	gi|401490567|gb|KA112301.1|	85.85	410	56	2	1	408	1149	1558	1e-132	471
FX085166|FX085166.1	gi|401490347|gb|KA112081.1|	87.68	138	17	0	8	145	1037	900	2e-42	172
FX085170|FX085170.1	gi|401490347|gb|KA112081.1|	91.08	572	50	1	3	574	1639	1069	0.0	798
FX085171|FX085171.1	gi|401482910|gb|KA104644.1|	85.85	325	46	0	1	325	741	417	4e-105	379
FX085174|FX085174.1	gi|401494491|gb|KA116225.1|	90.99	477	43	0	3	479	172	648	0.0	666
FX085175|FX085175.1	gi|401491862|gb|KA113596.1|	88.89	342	38	0	1	342	184	525	1e-124	446
FX085179|FX085179.1	gi|401471737|gb|KA093471.1|	90.00	70	7	0	45	114	3	72	4e-19	95.1
FX085185|FX085185.1	gi|401477783|gb|KA099517.1|	88.94	398	44	0	152	549	2	399	3e-147	520
FX085186|FX085186.1	gi|401470342|gb|KA092076.1|	84.65	456	67	3	2	456	664	1117	6e-140	497
FX085187|FX085187.1	gi|401468345|gb|KA090079.1|	85.87	283	39	1	3	285	885	1166	3e-89	327
FX085189|FX085189.1	gi|401501635|gb|KA123369.1|	87.22	133	17	0	1	133	133	1	6e-40	163
FX085195|FX085195.1	gi|401495481|gb|KA117215.1|	91.79	329	26	1	1	328	819	491	1e-131	468
FX085206|FX085206.1	gi|401491523|gb|KA113257.1|	88.46	104	12	0	9	112	1509	1612	6e-31	134
FX085224|FX085224.1	gi|401494360|gb|KA116094.1|	87.44	223	24	2	1	223	191	409	3e-72	271
FX085225|FX085225.1	gi|401484625|gb|KA106359.1|	82.34	419	74	0	96	514	1	419	6e-118	423
FX085229|FX085229.1	gi|401469343|gb|KA091077.1|	85.11	47	7	0	214	260	1070	1024	2e-06	53.6
FX085230|FX085230.1	gi|401512065|gb|KA133799.1|	87.06	309	40	0	1	309	392	84	1e-104	378
FX085231|FX085231.1	gi|401468326|gb|KA090060.1|	88.85	323	36	0	1	323	402	80	2e-117	421
FX085236|FX085236.1	gi|401486496|gb|KA108230.1|	89.81	108	9	2	1	107	848	954	2e-32	138
FX085237|FX085237.1	gi|401491911|gb|KA113645.1|	91.23	57	5	0	129	185	3	59	2e-14	80.6
FX085238|FX085238.1	gi|401474011|gb|KA095745.1|	83.33	216	35	1	1	216	357	143	5e-58	224
FX085242|FX085242.1	gi|401491613|gb|KA113347.1|	84.07	339	54	0	1	339	892	554	8e-102	369
FX085246|FX085246.1	gi|401469639|gb|KA091373.1|	82.94	211	36	0	2	212	211	1	8e-57	219
FX085248|FX085248.1	gi|401472299|gb|KA094033.1|	88.54	288	33	0	1	288	875	588	2e-102	370
FX085254|FX085254.1	gi|401469048|gb|KA090782.1|	86.18	246	34	0	1	246	432	677	2e-78	291
FX085257|FX085257.1	gi|401477810|gb|KA099544.1|	84.52	323	47	1	36	355	1022	700	1e-97	356
FX085273|FX085273.1	gi|401472744|gb|KA094478.1|	86.77	310	41	0	1	310	690	381	2e-103	374
FX085274|FX085274.1	gi|401468937|gb|KA090671.1|	84.57	311	48	0	13	323	1589	1279	8e-95	345
FX085281|FX085281.1	gi|401501765|gb|KA123499.1|	77.25	668	144	3	1	668	998	339	8e-145	513
FX085283|FX085283.1	gi|401502974|gb|KA124708.1|	83.33	234	39	0	1	234	953	720	1e-64	246
FX085290|FX085290.1	gi|401473612|gb|KA095346.1|	87.06	201	20	2	38	235	1108	911	2e-63	242
FX085291|FX085291.1	gi|401482242|gb|KA103976.1|	84.81	316	48	0	1	316	1326	1011	2e-97	354
FX085292|FX085292.1	gi|401494443|gb|KA116177.1|	86.28	430	55	1	1	430	155	580	9e-144	509
FX085302|FX085302.1	gi|401501420|gb|KA123154.1|	78.30	364	77	2	1	364	1069	1430	6e-79	293
FX085316|FX085316.1	gi|401474102|gb|KA095836.1|	85.02	287	43	0	1	287	463	749	3e-88	324
FX085320|FX085320.1	gi|401505586|gb|KA127320.1|	77.70	139	28	2	1	138	301	165	2e-22	105
FX085321|FX085321.1	gi|401476867|gb|KA098601.1|	80.60	201	37	2	8	207	211	12	1e-44	179
FX085322|FX085322.1	gi|401511894|gb|KA133628.1|	87.20	125	16	0	1	125	1974	2098	6e-37	154
FX085328|FX085328.1	gi|401474151|gb|KA095885.1|	87.84	329	40	0	8	336	520	192	2e-115	414
FX085329|FX085329.1	gi|401476336|gb|KA098070.1|	90.29	175	15	1	10	184	491	663	4e-62	237
FX085330|FX085330.1	gi|401468858|gb|KA090592.1|	75.00	656	138	13	6	642	208	856	3e-113	408
FX085336|FX085336.1	gi|401499430|gb|KA121164.1|	83.59	256	42	0	1	256	391	136	8e-73	273
FX085340|FX085340.1	gi|401491578|gb|KA113312.1|	80.09	432	79	5	1	425	96	527	7e-104	376
FX085341|FX085341.1	gi|401467967|gb|KA089701.1|	75.31	320	79	0	34	353	1766	2085	5e-57	221
FX085347|FX085347.1	gi|401471744|gb|KA093478.1|	81.97	183	33	0	1	183	839	657	6e-45	181
FX085348|FX085348.1	gi|401490277|gb|KA112011.1|	85.62	292	41	1	1	292	293	3	3e-91	334
FX085350|FX085350.1	gi|401472362|gb|KA094096.1|	72.19	169	47	0	3	171	503	335	2e-18	93.3
FX085351|FX085351.1	gi|401472362|gb|KA094096.1|	82.86	210	36	0	1	210	539	330	3e-56	217
FX085353|FX085353.1	gi|401485832|gb|KA107566.1|	89.95	189	19	0	1	189	189	1	2e-67	255
FX085360|FX085360.1	gi|401478274|gb|KA100008.1|	82.50	120	21	0	1	120	120	1	4e-27	122
FX085362|FX085362.1	gi|401472599|gb|KA094333.1|	79.17	144	30	0	2	145	675	532	2e-28	125
FX085368|FX085368.1	gi|401494349|gb|KA116083.1|	91.92	260	20	1	1	259	355	614	8e-102	370
FX085369|FX085369.1	gi|401468555|gb|KA090289.1|	87.97	158	19	0	1	158	795	638	1e-50	199
FX085372|FX085372.1	gi|401471706|gb|KA093440.1|	86.70	406	54	0	1	406	482	77	4e-138	489
FX085375|FX085375.1	gi|401486338|gb|KA108072.1|	89.07	366	38	1	1	366	36	399	5e-134	477
FX085376|FX085376.1	gi|401472811|gb|KA094545.1|	87.16	218	26	2	1	218	243	28	3e-69	260
FX085377|FX085377.1	gi|401504995|gb|KA126729.1|	87.71	358	43	1	76	433	3	359	2e-124	444
FX085378|FX085378.1	gi|401472670|gb|KA094404.1|	73.01	226	55	2	91	313	3	225	1e-29	129
FX085383|FX085383.1	gi|401468445|gb|KA090179.1|	78.19	188	39	2	4	191	585	770	5e-35	147
FX085385|FX085385.1	gi|401489330|gb|KA111064.1|	86.67	165	22	0	3	167	564	400	1e-50	199
FX085386|FX085386.1	gi|401479277|gb|KA101011.1|	84.43	244	38	0	1	244	493	250	9e-72	269
FX085387|FX085387.1	gi|401474681|gb|KA096415.1|	92.94	170	11	1	1	170	171	3	6e-66	250
FX085389|FX085389.1	gi|401491495|gb|KA113229.1|	80.92	1064	200	2	3	1066	1063	3	0.0	998
FX085391|FX085391.1	gi|401491495|gb|KA113229.1|	78.18	362	69	4	13	370	1642	1287	6e-78	289
FX085399|FX085399.1	gi|401480033|gb|KA101767.1|	86.26	262	36	0	1	262	473	734	4e-84	311
FX085400|FX085400.1	gi|401478232|gb|KA099966.1|	86.45	251	34	0	152	402	1	251	4e-81	300
FX085405|FX085405.1	gi|401472597|gb|KA094331.1|	87.12	295	38	0	1	295	176	470	3e-99	361
FX085407|FX085407.1	gi|401490088|gb|KA111822.1|	82.92	568	88	4	1	564	461	1023	2e-164	578
FX085408|FX085408.1	gi|401501963|gb|KA123697.1|	84.74	249	38	0	1	249	487	239	1e-74	279
FX085413|FX085413.1	gi|401473450|gb|KA095184.1|	87.50	280	35	0	1	280	513	792	2e-95	347
FX085415|FX085415.1	gi|401472407|gb|KA094141.1|	90.76	249	23	0	1	249	250	2	1e-94	345
FX085417|FX085417.1	gi|401492336|gb|KA114070.1|	90.00	190	15	3	1	190	457	272	5e-65	248
FX085420|FX085420.1	gi|401802779|gb|KA659922.1|	87.30	252	26	2	1	249	1089	1337	6e-83	307
FX085421|FX085421.1	gi|401802781|gb|KA659924.1|	87.74	473	57	1	1	473	565	1036	6e-168	589
FX085422|FX085422.1	gi|401802781|gb|KA659924.1|	85.48	372	54	0	1	372	1175	1546	2e-119	428
FX085423|FX085423.1	gi|401503292|gb|KA125026.1|	89.64	309	32	0	2	310	391	83	5e-115	414
FX085424|FX085424.1	gi|401467925|gb|KA089659.1|	85.84	233	33	0	13	245	835	603	1e-72	271
FX085427|FX085427.1	gi|401511936|gb|KA133670.1|	82.97	323	55	0	1	323	1117	1439	1e-91	334
FX085430|FX085430.1	gi|401506893|gb|KA128627.1|	80.93	194	37	0	3	196	530	337	1e-45	183
FX085433|FX085433.1	gi|401502517|gb|KA124251.1|	79.82	436	85	3	17	450	506	72	6e-105	379
FX085434|FX085434.1	gi|401504340|gb|KA126074.1|	85.36	280	39	2	1	280	648	371	9e-85	313
FX085435|FX085435.1	gi|401468221|gb|KA089955.1|	84.05	326	52	0	1	326	1157	832	2e-97	354
FX085439|FX085439.1	gi|401492456|gb|KA114190.1|	78.05	82	16	1	465	544	239	158	9e-10	64.4
FX085441|FX085441.1	gi|401470072|gb|KA091806.1|	83.45	290	48	0	3	292	290	1	2e-83	307
FX085443|FX085443.1	gi|401489682|gb|KA111416.1|	77.30	348	71	3	1	341	181	527	8e-71	266
FX085445|FX085445.1	gi|401489682|gb|KA111416.1|	80.54	185	23	3	1	181	353	528	7e-42	170
FX085446|FX085446.1	gi|401473861|gb|KA095595.1|	86.28	277	38	0	1	277	278	2	1e-89	329
FX085448|FX085448.1	gi|401503123|gb|KA124857.1|	90.57	212	20	0	1	212	255	466	1e-78	293
FX085451|FX085451.1	gi|401489521|gb|KA111255.1|	83.26	227	35	3	1	224	685	459	2e-59	228
FX085452|FX085452.1	gi|401485509|gb|KA107243.1|	85.88	170	24	0	1	170	613	782	1e-50	199
FX085453|FX085453.1	gi|401474826|gb|KA096560.1|	82.41	216	38	0	2	217	72	287	1e-56	219
FX085457|FX085457.1	gi|401503058|gb|KA124792.1|	82.85	379	62	3	3	380	23	399	1e-104	379
FX085465|FX085465.1	gi|401469841|gb|KA091575.1|	87.74	465	55	2	1	464	1294	831	1e-163	574
FX085466|FX085466.1	gi|401469841|gb|KA091575.1|	85.79	401	55	2	3	402	569	170	6e-129	459
FX085473|FX085473.1	gi|401506549|gb|KA128283.1|	84.62	338	51	1	136	472	5	342	9e-103	372
FX085475|FX085475.1	gi|401491851|gb|KA113585.1|	75.77	227	51	2	29	253	1308	1532	1e-37	156
FX085478|FX085478.1	gi|401475416|gb|KA097150.1|	85.25	244	35	1	40	283	5	247	1e-73	275
FX085481|FX085481.1	gi|401505351|gb|KA127085.1|	82.61	184	29	3	118	298	1435	1252	4e-44	178
FX085482|FX085482.1	gi|401501760|gb|KA123494.1|	87.80	295	36	0	365	659	1	295	6e-102	370
FX085483|FX085483.1	gi|401500651|gb|KA122385.1|	95.28	127	6	0	77	203	409	535	2e-51	203
FX085485|FX085485.1	gi|401494353|gb|KA116087.1|	92.64	258	17	1	7	264	463	718	5e-104	378
FX085487|FX085487.1	gi|401489044|gb|KA110778.1|	83.54	413	59	6	80	486	703	1112	1e-116	419
FX085488|FX085488.1	gi|401509280|gb|KA131014.1|	90.32	93	9	0	1	93	133	225	1e-28	127
FX085489|FX085489.1	gi|401499491|gb|KA121225.1|	83.44	604	100	0	144	747	689	86	0.0	639
FX085490|FX085490.1	gi|401509315|gb|KA131049.1|	86.98	192	25	0	1	192	216	25	1e-60	233
FX085491|FX085491.1	gi|401487269|gb|KA109003.1|	89.24	344	36	1	1	344	623	281	9e-126	450
FX085495|FX085495.1	gi|401500541|gb|KA122275.1|	91.47	129	11	0	1	129	752	624	1e-45	183
FX085502|FX085502.1	gi|401469104|gb|KA090838.1|	89.66	348	36	0	1	348	915	568	4e-131	466
FX085510|FX085510.1	gi|401501745|gb|KA123479.1|	86.69	248	33	0	4	251	627	380	2e-80	298
FX085511|FX085511.1	gi|401473764|gb|KA095498.1|	79.74	306	61	1	1	306	1156	1460	6e-72	269
FX085513|FX085513.1	gi|401502450|gb|KA124184.1|	86.21	203	27	1	1	203	850	1051	5e-62	237
FX085514|FX085514.1	gi|401502161|gb|KA123895.1|	87.22	227	29	0	78	304	346	572	1e-74	279
FX085516|FX085516.1	gi|401470555|gb|KA092289.1|	84.96	419	60	1	93	508	450	868	5e-132	470
FX085523|FX085523.1	gi|401474756|gb|KA096490.1|	89.57	460	48	0	1	460	473	14	2e-175	614
FX085532|FX085532.1	gi|401480121|gb|KA101855.1|	81.36	59	11	0	115	173	372	430	1e-07	57.2
FX085552|FX085552.1	gi|401469584|gb|KA091318.1|	93.61	595	38	0	1	595	1527	933	0.0	902
FX085553|FX085553.1	gi|401477693|gb|KA099427.1|	87.37	697	88	0	3	699	814	118	0.0	861
FX085555|FX085555.1	gi|401469584|gb|KA091318.1|	88.50	513	30	19	141	627	140	649	5e-171	600
FX085557|FX085557.1	gi|401477735|gb|KA099469.1|	84.67	411	63	0	83	493	721	311	3e-128	457
FX085559|FX085559.1	gi|401489564|gb|KA111298.1|	83.77	154	25	0	204	357	2378	2225	4e-40	165
FX085561|FX085561.1	gi|401492971|gb|KA114705.1|	78.81	472	98	2	33	503	23	493	7e-109	394
FX085563|FX085563.1	gi|401802777|gb|KA659920.1|	81.85	259	46	1	1	259	1010	1267	2e-66	251
FX085565|FX085565.1	gi|401509179|gb|KA130913.1|	81.79	291	52	1	60	350	4	293	9e-76	282
FX085567|FX085567.1	gi|401489673|gb|KA111407.1|	85.35	512	69	3	2	510	1100	592	2e-164	578
FX085570|FX085570.1	gi|401486046|gb|KA107780.1|	86.83	281	37	0	2	282	396	676	5e-93	340
FX085571|FX085571.1	gi|401486614|gb|KA108348.1|	81.63	294	52	2	1	292	498	205	3e-75	280
FX085573|FX085573.1	gi|401501217|gb|KA122951.1|	88.94	425	47	0	6	430	1778	1354	1e-157	554
FX085574|FX085574.1	gi|401501217|gb|KA122951.1|	82.62	282	40	1	46	318	523	242	2e-78	291
FX085576|FX085576.1	gi|401502841|gb|KA124575.1|	70.57	384	101	4	152	523	917	534	2e-43	176
FX085582|FX085582.1	gi|401482332|gb|KA104066.1|	89.13	92	9	1	64	154	4	95	2e-26	118
FX085584|FX085584.1	gi|401468894|gb|KA090628.1|	88.92	758	73	8	1	748	1932	2688	0.0	962
FX085591|FX085591.1	gi|401482000|gb|KA103734.1|	73.41	613	128	21	1	597	470	1063	4e-83	307
FX085593|FX085593.1	gi|401484778|gb|KA106512.1|	84.92	325	43	2	6	327	351	30	3e-99	361
FX085594|FX085594.1	gi|401494995|gb|KA116729.1|	86.18	246	34	0	1	246	482	727	5e-78	291
FX085596|FX085596.1	gi|401494370|gb|KA116104.1|	87.21	438	55	1	1	438	657	221	2e-151	535
FX085597|FX085597.1	gi|401497278|gb|KA119012.1|	90.43	418	39	1	14	430	442	25	3e-162	571
FX085599|FX085599.1	gi|401504815|gb|KA126549.1|	84.47	206	32	0	3	208	225	430	6e-59	228
FX085600|FX085600.1	gi|401494412|gb|KA116146.1|	87.19	242	30	1	1	242	451	691	9e-79	293
FX085603|FX085603.1	gi|401474195|gb|KA095929.1|	98.54	755	11	0	1	755	781	27	0.0	1312
FX085607|FX085607.1	gi|401506653|gb|KA128387.1|	93.07	462	30	2	139	599	462	2	0.0	682
FX085609|FX085609.1	gi|401474846|gb|KA096580.1|	90.76	314	17	11	1	302	85	398	1e-110	398
FX085612|FX085612.1	gi|401510921|gb|KA132655.1|	94.44	180	10	0	299	478	714	535	4e-75	280
FX085614|FX085614.1	gi|401488631|gb|KA110365.1|	86.47	266	26	9	17	275	513	251	3e-78	291
FX085615|FX085615.1	gi|401481951|gb|KA103685.1|	91.89	37	3	0	371	407	2152	2116	1e-06	53.6
FX085618|FX085618.1	gi|401510368|gb|KA132102.1|	94.95	99	5	0	3	101	127	29	2e-37	156
FX085620|FX085620.1	gi|401477870|gb|KA099604.1|	87.44	398	49	1	2	399	627	231	7e-138	489
FX085621|FX085621.1	gi|401487991|gb|KA109725.1|	88.94	461	50	1	28	487	8	468	2e-170	598
FX085625|FX085625.1	gi|401469259|gb|KA090993.1|	84.11	409	65	0	1	409	523	931	2e-124	444
FX085628|FX085628.1	gi|401481526|gb|KA103260.1|	85.37	294	43	0	1	294	888	595	1e-91	336
FX085630|FX085630.1	gi|401502441|gb|KA124175.1|	88.58	254	29	0	2	255	729	982	3e-89	327
FX085631|FX085631.1	gi|401489410|gb|KA111144.1|	89.56	316	32	1	1	316	1356	1042	2e-116	417
FX085632|FX085632.1	gi|401468098|gb|KA089832.1|	90.91	253	23	0	3	255	1916	1664	7e-97	352
FX085634|FX085634.1	gi|401469425|gb|KA091159.1|	86.57	469	57	2	1	469	768	306	3e-159	560
FX085636|FX085636.1	gi|401511889|gb|KA133623.1|	88.76	347	39	0	1	347	2176	1830	6e-126	450
FX085638|FX085638.1	gi|401491510|gb|KA113244.1|	88.39	155	17	1	22	176	491	338	2e-49	196
FX085639|FX085639.1	gi|401490440|gb|KA112174.1|	87.73	163	20	0	1	163	1271	1433	3e-52	205
FX085640|FX085640.1	gi|401473272|gb|KA095006.1|	87.38	206	26	0	5	210	496	701	1e-67	255
FX085642|FX085642.1	gi|401507168|gb|KA128902.1|	86.03	179	23	2	1	178	178	1	9e-52	203
FX085643|FX085643.1	gi|401489825|gb|KA111559.1|	89.07	375	39	1	1	375	643	1015	5e-138	489
FX085645|FX085645.1	gi|401471509|gb|KA093243.1|	89.33	150	16	0	1	150	150	1	2e-50	199
FX085646|FX085646.1	gi|401468973|gb|KA090707.1|	84.53	278	38	4	1	275	1177	1452	2e-79	295
FX085647|FX085647.1	gi|401468764|gb|KA090498.1|	85.98	321	45	0	1	321	1227	907	5e-104	376
FX085650|FX085650.1	gi|401478347|gb|KA100081.1|	88.74	302	32	2	2	302	114	414	9e-107	385
FX085655|FX085655.1	gi|401510057|gb|KA131791.1|	89.03	401	33	7	115	504	500	100	3e-142	504
FX085657|FX085657.1	gi|401501725|gb|KA123459.1|	73.78	225	52	3	1	223	126	345	2e-30	132
FX085662|FX085662.1	gi|401470471|gb|KA092205.1|	81.49	335	58	3	3	336	1289	958	2e-85	315
FX085663|FX085663.1	gi|401471932|gb|KA093666.1|	86.40	228	31	0	4	231	101	328	3e-72	271
FX085665|FX085665.1	gi|401507799|gb|KA129533.1|	87.46	311	39	0	61	371	603	293	1e-106	385
FX085666|FX085666.1	gi|401504886|gb|KA126620.1|	83.29	395	37	8	267	634	396	4	3e-112	405
FX085667|FX085667.1	gi|401472212|gb|KA093946.1|	85.62	299	42	1	70	368	981	684	1e-93	342
FX085668|FX085668.1	gi|401491467|gb|KA113201.1|	87.24	431	49	5	3	429	1091	663	7e-145	513
FX085669|FX085669.1	gi|401472274|gb|KA094008.1|	86.90	313	41	0	1	313	220	532	1e-104	379
FX085673|FX085673.1	gi|401491366|gb|KA113100.1|	79.29	396	82	0	1	396	502	107	2e-94	345
FX085676|FX085676.1	gi|401480338|gb|KA102072.1|	87.50	64	8	0	44	107	438	501	5e-15	80.6
FX085678|FX085678.1	gi|401477695|gb|KA099429.1|	88.03	451	53	1	1	451	71	520	2e-161	567
FX085679|FX085679.1	gi|401491769|gb|KA113503.1|	86.64	292	39	0	23	314	1	292	3e-96	351
FX085680|FX085680.1	gi|401472612|gb|KA094346.1|	88.41	552	64	0	1	552	43	594	0.0	708
FX085685|FX085685.1	gi|401504272|gb|KA126006.1|	84.62	234	34	2	269	501	523	291	7e-67	253
FX085686|FX085686.1	gi|401477678|gb|KA099412.1|	88.34	343	38	2	1	342	54	395	2e-120	432
FX085687|FX085687.1	gi|401494798|gb|KA116532.1|	82.14	168	30	0	166	333	480	313	3e-41	168
FX085688|FX085688.1	gi|401482089|gb|KA103823.1|	88.70	469	46	2	17	485	696	1157	1e-172	605
FX085689|FX085689.1	gi|401477744|gb|KA099478.1|	88.28	478	56	0	1	478	67	544	2e-174	610
FX085691|FX085691.1	gi|401494703|gb|KA116437.1|	83.45	290	46	2	1	289	198	486	1e-80	300
FX085692|FX085692.1	gi|401491605|gb|KA113339.1|	86.88	221	28	1	1	221	266	47	3e-70	264
FX085696|FX085696.1	gi|401511672|gb|KA133406.1|	87.28	338	42	1	2	339	41	377	8e-115	412
FX085697|FX085697.1	gi|401504900|gb|KA126634.1|	84.70	183	27	1	2	184	577	396	5e-51	201
FX085698|FX085698.1	gi|401491585|gb|KA113319.1|	82.87	321	55	0	39	359	133	453	2e-90	331
FX085699|FX085699.1	gi|401472231|gb|KA093965.1|	81.46	178	33	0	6	183	269	446	2e-42	172
FX085700|FX085700.1	gi|401484627|gb|KA106361.1|	88.14	253	30	0	1	253	125	377	2e-87	322
FX085703|FX085703.1	gi|401491348|gb|KA113082.1|	81.32	364	67	1	26	388	462	99	4e-95	347
FX085704|FX085704.1	gi|401491736|gb|KA113470.1|	85.91	291	38	1	9	296	357	67	3e-92	338
FX085705|FX085705.1	gi|401503279|gb|KA125013.1|	86.30	460	58	4	1	458	1075	619	7e-151	533
FX085707|FX085707.1	gi|401476768|gb|KA098502.1|	87.65	81	10	0	113	193	2	82	2e-21	102
FX085708|FX085708.1	gi|401504781|gb|KA126515.1|	86.96	161	21	0	1	161	35	195	3e-49	196
FX085710|FX085710.1	gi|401473527|gb|KA095261.1|	86.25	662	87	4	1	661	440	1098	0.0	769
FX085716|FX085716.1	gi|401491307|gb|KA113041.1|	86.65	382	50	1	23	404	35	415	8e-128	455
FX085718|FX085718.1	gi|401495028|gb|KA116762.1|	86.76	219	29	0	1	219	235	17	5e-70	264
FX085720|FX085720.1	gi|401497841|gb|KA119575.1|	73.86	241	56	5	57	294	275	39	3e-31	134
FX085721|FX085721.1	gi|401510040|gb|KA131774.1|	88.57	245	26	2	3	247	247	5	1e-83	309
FX085726|FX085726.1	gi|401494708|gb|KA116442.1|	87.29	354	39	2	21	371	814	464	1e-120	432
FX085730|FX085730.1	gi|401491642|gb|KA113376.1|	79.94	309	58	2	7	313	315	9	6e-73	273
FX085731|FX085731.1	gi|401501958|gb|KA123692.1|	80.81	99	18	1	228	326	2338	2435	2e-17	89.7
FX085736|FX085736.1	gi|401477727|gb|KA099461.1|	81.88	149	24	1	1	149	375	520	1e-34	145
FX085737|FX085737.1	gi|401477727|gb|KA099461.1|	85.27	319	47	0	5	323	44	362	3e-100	363
FX085740|FX085740.1	gi|401482958|gb|KA104692.1|	86.42	302	41	0	47	348	302	1	5e-99	360
FX085742|FX085742.1	gi|401472390|gb|KA094124.1|	87.34	316	40	0	1	316	154	469	2e-108	390
FX085743|FX085743.1	gi|401491775|gb|KA113509.1|	87.07	348	44	1	2	348	784	437	3e-117	421
FX085745|FX085745.1	gi|401502821|gb|KA124555.1|	81.03	390	66	6	1	383	616	228	6e-96	351
FX085747|FX085747.1	gi|401482549|gb|KA104283.1|	87.54	289	36	0	3	291	399	111	4e-99	360
FX085750|FX085750.1	gi|401482648|gb|KA104382.1|	90.03	381	38	0	3	383	442	62	3e-146	517
FX085751|FX085751.1	gi|401482653|gb|KA104387.1|	89.94	318	32	0	101	418	327	10	7e-120	430
FX085752|FX085752.1	gi|401491431|gb|KA113165.1|	82.18	303	50	4	47	348	62	361	1e-77	289
FX085753|FX085753.1	gi|401511724|gb|KA133458.1|	87.27	165	21	0	3	167	26	190	1e-51	203
FX085754|FX085754.1	gi|401509820|gb|KA131554.1|	81.06	396	48	19	70	438	607	212	1e-85	316
FX085757|FX085757.1	gi|401502440|gb|KA124174.1|	92.19	192	15	0	1	192	1189	998	2e-74	279
FX085762|FX085762.1	gi|401502829|gb|KA124563.1|	89.81	589	60	0	1	589	29	617	0.0	792
FX085765|FX085765.1	gi|401485703|gb|KA107437.1|	85.35	355	51	1	26	380	354	1	7e-112	403
FX085766|FX085766.1	gi|401493732|gb|KA115466.1|	86.87	419	53	1	1	419	241	657	1e-142	506
FX085768|FX085768.1	gi|401472513|gb|KA094247.1|	89.29	392	33	1	1	383	232	623	1e-147	522
FX085780|FX085780.1	gi|401504927|gb|KA126661.1|	79.23	260	54	0	13	272	163	422	7e-59	226
FX085784|FX085784.1	gi|401504589|gb|KA126323.1|	81.47	259	48	0	7	265	289	547	5e-66	251
FX085785|FX085785.1	gi|401469199|gb|KA090933.1|	80.43	138	23	2	128	261	1271	1134	3e-27	122
FX085786|FX085786.1	gi|401469449|gb|KA091183.1|	88.21	212	25	0	1	212	368	579	1e-71	269
FX085789|FX085789.1	gi|401503663|gb|KA125397.1|	88.08	151	18	0	1	151	244	394	2e-48	192
FX085793|FX085793.1	gi|401485028|gb|KA106762.1|	88.14	354	41	1	7	360	553	201	4e-125	446
FX085794|FX085794.1	gi|401490001|gb|KA111735.1|	85.85	205	29	0	3	207	664	460	1e-62	239
FX085795|FX085795.1	gi|401508125|gb|KA129859.1|	87.72	285	31	4	28	311	41	322	9e-94	342
FX085798|FX085798.1	gi|401479789|gb|KA101523.1|	82.44	205	35	1	2	206	526	729	2e-52	205
FX085799|FX085799.1	gi|401469091|gb|KA090825.1|	83.27	251	42	0	3	253	82	332	4e-70	264
FX085801|FX085801.1	gi|401489710|gb|KA111444.1|	77.93	512	113	0	92	603	1	512	5e-115	414
FX085803|FX085803.1	gi|401501897|gb|KA123631.1|	83.48	345	51	3	3	344	978	637	1e-98	358
FX085807|FX085807.1	gi|401504269|gb|KA126003.1|	86.85	251	33	0	2	252	1759	1509	3e-82	304
FX085809|FX085809.1	gi|401491370|gb|KA113104.1|	88.08	386	46	0	1	386	393	8	8e-138	489
FX085810|FX085810.1	gi|401490988|gb|KA112722.1|	83.98	462	67	7	3	463	1219	1674	1e-133	475
FX085811|FX085811.1	gi|401470174|gb|KA091908.1|	84.55	233	36	0	26	258	269	501	9e-69	259
FX085812|FX085812.1	gi|401472629|gb|KA094363.1|	84.05	301	46	2	86	386	1	299	4e-87	320
FX085813|FX085813.1	gi|401501342|gb|KA123076.1|	87.31	134	17	0	285	418	1	134	4e-40	165
FX085814|FX085814.1	gi|401472306|gb|KA094040.1|	75.72	243	59	0	36	278	658	416	1e-42	172
FX085817|FX085817.1	gi|401473940|gb|KA095674.1|	89.39	377	40	0	2	378	4	380	3e-141	500
FX085826|FX085826.1	gi|401472752|gb|KA094486.1|	80.15	267	53	0	1	267	297	31	2e-63	242
FX085827|FX085827.1	gi|401472752|gb|KA094486.1|	79.87	457	92	0	69	525	490	34	5e-114	410
FX085830|FX085830.1	gi|401507557|gb|KA129291.1|	87.88	264	31	1	96	358	264	1	2e-89	329
FX085836|FX085836.1	gi|401511888|gb|KA133622.1|	79.17	336	69	1	1	335	755	420	2e-77	288
FX085838|FX085838.1	gi|401505937|gb|KA127671.1|	82.44	279	49	0	2	280	289	567	1e-75	282
FX085840|FX085840.1	gi|401490868|gb|KA112602.1|	84.03	501	80	0	1	501	697	1197	2e-154	544
FX085841|FX085841.1	gi|401473114|gb|KA094848.1|	85.92	277	39	0	1	277	97	373	5e-88	324
FX085844|FX085844.1	gi|401478128|gb|KA099862.1|	84.99	593	87	1	5	595	296	888	0.0	666
FX085846|FX085846.1	gi|401471672|gb|KA093406.1|	74.86	183	46	0	1	183	939	1121	8e-28	123
FX085868|FX085868.1	gi|401473981|gb|KA095715.1|	84.44	135	20	1	1	135	718	851	1e-34	145
FX085885|FX085885.1	gi|401475008|gb|KA096742.1|	72.20	295	78	4	27	319	654	362	1e-35	149
FX085912|FX085912.1	gi|401502316|gb|KA124050.1|	85.94	192	27	0	2	193	347	156	2e-58	224
FX085914|FX085914.1	gi|401498489|gb|KA120223.1|	78.17	197	43	0	1	197	566	762	3e-39	161
FX085917|FX085917.1	gi|401471255|gb|KA092989.1|	76.00	225	51	1	1	222	517	293	3e-39	161
FX085925|FX085925.1	gi|401471568|gb|KA093302.1|	71.95	328	71	8	36	358	513	202	2e-38	159
FX085936|FX085936.1	gi|401508133|gb|KA129867.1|	86.08	352	49	0	67	418	2	353	2e-115	414
FX085951|FX085951.1	gi|401490712|gb|KA112446.1|	80.95	210	40	0	2	211	799	1008	1e-50	199
FX085961|FX085961.1	gi|401481600|gb|KA103334.1|	80.11	367	64	2	2	368	633	276	6e-91	333
FX085965|FX085965.1	gi|401503896|gb|KA125630.1|	83.12	308	33	3	1	306	112	402	8e-89	325
FX085985|FX085985.1	gi|401499037|gb|KA120771.1|	90.91	44	4	0	158	201	651	608	1e-09	62.6
FX085994|FX085994.1	gi|401468439|gb|KA090173.1|	80.73	109	21	0	211	319	276	168	2e-21	102
FX085995|FX085995.1	gi|401499037|gb|KA120771.1|	97.30	37	1	0	13	49	615	651	1e-09	62.6
FX085998|FX085998.1	gi|401494658|gb|KA116392.1|	82.61	69	12	0	337	405	728	660	3e-12	71.6
FX086026|FX086026.1	gi|401473923|gb|KA095657.1|	75.90	83	19	1	10	91	477	395	1e-07	57.2
FX086032|FX086032.1	gi|401503634|gb|KA125368.1|	79.66	59	12	0	128	186	724	666	8e-07	53.6
FX086040|FX086040.1	gi|401508188|gb|KA129922.1|	77.47	182	41	0	2	183	409	590	6e-34	143
FX086051|FX086051.1	gi|401478024|gb|KA099758.1|	67.90	243	66	2	143	379	282	46	2e-17	89.7
FX086052|FX086052.1	gi|401499037|gb|KA120771.1|	93.18	44	3	0	117	160	608	651	1e-10	66.2
FX086053|FX086053.1	gi|401499037|gb|KA120771.1|	93.33	45	3	0	329	373	608	652	4e-11	68.0
FX086057|FX086057.1	gi|401478024|gb|KA099758.1|	73.05	141	34	2	308	446	184	46	3e-14	78.8
FX086061|FX086061.1	gi|401499037|gb|KA120771.1|	94.44	36	2	0	335	370	608	643	1e-07	57.2
FX086062|FX086062.1	gi|401499037|gb|KA120771.1|	90.91	44	4	0	175	218	608	651	2e-09	62.6
FX086066|FX086066.1	gi|401499037|gb|KA120771.1|	93.18	44	3	0	476	519	608	651	2e-10	66.2
FX086072|FX086072.1	gi|401511393|gb|KA133127.1|	96.52	115	3	1	261	374	642	756	6e-47	187
FX086091|FX086091.1	gi|401499037|gb|KA120771.1|	95.12	41	1	1	492	531	648	608	2e-09	62.6
FX086102|FX086102.1	gi|401489333|gb|KA111067.1|	79.45	73	14	1	39	111	1091	1162	1e-08	60.8
FX086141|FX086141.1	gi|401501649|gb|KA123383.1|	75.92	191	41	3	227	415	371	184	2e-29	129
FX086145|FX086145.1	gi|401490823|gb|KA112557.1|	75.00	92	23	0	185	276	710	619	4e-09	62.6
FX086151|FX086151.1	gi|401473531|gb|KA095265.1|	87.84	74	9	0	136	209	404	331	1e-18	93.3
FX086177|FX086177.1	gi|401508833|gb|KA130567.1|	81.04	269	44	5	22	287	111	375	2e-62	239
FX086188|FX086188.1	gi|401472582|gb|KA094316.1|	80.52	534	101	2	46	576	1	534	2e-137	488
FX086214|FX086214.1	gi|401488263|gb|KA109997.1|	81.82	55	9	1	245	298	490	544	2e-06	51.8
FX086231|FX086231.1	gi|401468315|gb|KA090049.1|	76.57	286	50	5	101	385	1	270	7e-53	206
FX086278|FX086278.1	gi|401476444|gb|KA098178.1|	84.12	233	28	7	1	233	508	731	2e-60	232
FX086319|FX086319.1	gi|401473917|gb|KA095651.1|	80.77	78	12	3	26	100	1193	1270	1e-09	62.6
FX086326|FX086326.1	gi|401472713|gb|KA094447.1|	75.28	89	20	2	87	174	236	149	2e-07	55.4
FX086343|FX086343.1	gi|401490465|gb|KA112199.1|	83.19	119	20	0	19	137	1536	1654	2e-28	125
FX086347|FX086347.1	gi|401482061|gb|KA103795.1|	91.67	36	3	0	578	613	578	543	7e-06	51.8
FX086366|FX086366.1	gi|401482642|gb|KA104376.1|	76.26	139	25	6	240	374	259	393	2e-15	82.4
FX086371|FX086371.1	gi|401482643|gb|KA104377.1|	84.57	486	65	5	1	483	34	512	1e-148	526
FX086372|FX086372.1	gi|401476763|gb|KA098497.1|	90.77	65	6	0	84	148	1	65	3e-18	91.5
FX086427|FX086427.1	gi|401481831|gb|KA103565.1|	74.71	170	39	3	212	379	379	212	1e-21	104
FX086442|FX086442.1	gi|401488062|gb|KA109796.1|	85.48	62	6	3	315	374	1015	1075	6e-09	60.8
FX086457|FX086457.1	gi|401492203|gb|KA113937.1|	67.95	337	88	6	212	537	629	302	2e-24	113
FX086464|FX086464.1	gi|401499473|gb|KA121207.1|	81.30	123	23	0	11	133	441	563	2e-26	118
FX086467|FX086467.1	gi|401501717|gb|KA123451.1|	84.12	277	44	0	7	283	644	920	2e-81	302
FX086478|FX086478.1	gi|401480322|gb|KA102056.1|	85.71	70	7	3	37	105	491	424	3e-12	71.6
FX086491|FX086491.1	gi|401479190|gb|KA100924.1|	83.80	179	28	1	11	188	215	393	2e-47	188
FX086505|FX086505.1	gi|401470169|gb|KA091903.1|	85.20	196	28	1	1	196	482	288	8e-57	219
FX086597|FX086597.1	gi|401492067|gb|KA113801.1|	78.40	324	58	4	2	318	319	1	9e-70	262
FX086614|FX086614.1	gi|401493482|gb|KA115216.1|	76.60	94	21	1	1	94	421	329	3e-11	68.0
FX086616|FX086616.1	gi|401482353|gb|KA104087.1|	76.47	204	46	2	133	336	1506	1707	2e-34	145
FX086629|FX086629.1	gi|401501881|gb|KA123615.1|	76.69	369	84	2	1	368	744	377	2e-72	271
FX086672|FX086672.1	gi|401472287|gb|KA094021.1|	90.91	121	11	0	1	121	535	655	2e-41	168
FX086682|FX086682.1	gi|401481848|gb|KA103582.1|	79.25	106	18	3	54	156	192	296	2e-15	82.4
FX086684|FX086684.1	gi|401469329|gb|KA091063.1|	69.20	237	71	2	2	237	376	141	3e-18	91.5
FX086722|FX086722.1	gi|401508403|gb|KA130137.1|	73.10	171	46	0	1	171	387	217	2e-21	102
FX086738|FX086738.1	gi|401485413|gb|KA107147.1|	79.86	293	56	2	1	292	410	120	5e-68	257
FX086793|FX086793.1	gi|401507310|gb|KA129044.1|	82.89	187	32	0	1	187	368	554	3e-49	194
FX086799|FX086799.1	gi|401504033|gb|KA125767.1|	82.76	87	15	0	1	87	233	147	1e-17	89.7
FX086846|FX086846.1	gi|401495730|gb|KA117464.1|	78.42	190	38	3	124	312	428	241	5e-35	147
FX086849|FX086849.1	gi|401481548|gb|KA103282.1|	85.71	63	9	0	1	63	871	933	9e-13	73.4
FX086930|FX086930.1	gi|401505000|gb|KA126734.1|	94.44	36	2	0	203	238	172	207	2e-07	57.2
FX086943|FX086943.1	gi|401485137|gb|KA106871.1|	69.15	201	44	6	7	198	315	124	9e-13	73.4
FX086948|FX086948.1	gi|401492037|gb|KA113771.1|	86.57	67	6	2	56	122	612	675	3e-13	75.2
FX086951|FX086951.1	gi|401487964|gb|KA109698.1|	76.47	187	32	6	15	196	265	444	8e-28	123
FX086958|FX086958.1	gi|401499037|gb|KA120771.1|	92.31	39	3	0	189	227	609	647	8e-08	57.2
FX086966|FX086966.1	gi|401491229|gb|KA112963.1|	87.18	78	7	1	3	77	535	612	4e-19	95.1
FX086973|FX086973.1	gi|401470410|gb|KA092144.1|	78.53	163	35	0	156	318	16	178	1e-31	136
FX086974|FX086974.1	gi|401505441|gb|KA127175.1|	67.04	179	16	7	173	308	254	76	4e-10	64.4
FX086979|FX086979.1	gi|401468859|gb|KA090593.1|	86.72	128	17	0	1	128	373	246	4e-37	154
FX087005|FX087005.1	gi|401468066|gb|KA089800.1|	82.26	62	10	1	45	105	260	199	2e-08	59.0
FX087010|FX087010.1	gi|401472651|gb|KA094385.1|	83.58	335	54	1	1	335	160	493	1e-96	352
FX087024|FX087024.1	gi|401482473|gb|KA104207.1|	79.00	219	46	0	20	238	983	765	1e-47	188
FX087029|FX087029.1	gi|401496489|gb|KA118223.1|	88.33	60	7	0	1	60	338	397	9e-14	77.0
FX087036|FX087036.1	gi|401499290|gb|KA121024.1|	82.30	113	20	0	136	248	721	609	6e-25	114
FX087055|FX087055.1	gi|401489526|gb|KA111260.1|	88.00	125	14	1	1	125	1570	1693	8e-37	154
FX087075|FX087075.1	gi|401501674|gb|KA123408.1|	79.83	347	62	4	1	347	613	951	4e-81	300
FX087095|FX087095.1	gi|401497519|gb|KA119253.1|	68.59	191	59	1	104	293	353	543	4e-12	71.6
FX087098|FX087098.1	gi|401492509|gb|KA114243.1|	85.90	78	11	0	1	78	203	126	6e-18	91.5
FX087144|FX087144.1	gi|401499037|gb|KA120771.1|	94.59	37	2	0	45	81	644	608	2e-08	59.0
FX087156|FX087156.1	gi|401476541|gb|KA098275.1|	80.62	325	62	1	11	335	1054	731	3e-81	300
FX087162|FX087162.1	gi|401468327|gb|KA090061.1|	92.16	51	4	0	129	179	1693	1743	3e-13	75.2
FX087175|FX087175.1	gi|401470320|gb|KA092054.1|	84.33	134	20	1	2	135	285	153	5e-34	143
FX087184|FX087184.1	gi|401483027|gb|KA104761.1|	86.57	350	47	0	5	354	1748	1399	5e-117	419
FX087221|FX087221.1	gi|401509126|gb|KA130860.1|	83.51	97	16	0	1	97	361	457	6e-22	104
FX087230|FX087230.1	gi|401481549|gb|KA103283.1|	70.43	186	55	0	216	401	231	46	4e-17	87.8
FX087231|FX087231.1	gi|401490850|gb|KA112584.1|	73.08	468	114	6	564	1029	473	16	1e-68	260
FX087232|FX087232.1	gi|401490850|gb|KA112584.1|	75.49	461	109	4	158	617	473	16	6e-83	307
FX087233|FX087233.1	gi|401490850|gb|KA112584.1|	71.69	219	52	6	94	309	421	210	2e-20	98.7
FX087245|FX087245.1	gi|401472446|gb|KA094180.1|	69.85	262	58	12	1	257	350	595	2e-15	82.4
FX087264|FX087264.1	gi|401802781|gb|KA659924.1|	76.00	125	26	4	264	386	243	121	8e-14	77.0
FX087271|FX087271.1	gi|401470217|gb|KA091951.1|	80.00	130	25	1	3	132	808	680	2e-25	114
FX087291|FX087291.1	gi|401493508|gb|KA115242.1|	79.31	145	28	2	204	346	279	423	6e-27	120
FX087327|FX087327.1	gi|401469883|gb|KA091617.1|	83.41	223	37	0	1	223	673	895	1e-61	235
FX087331|FX087331.1	gi|401506659|gb|KA128393.1|	75.15	165	21	6	170	330	159	307	6e-22	104
FX087335|FX087335.1	gi|401470736|gb|KA092470.1|	81.52	92	14	2	7	95	845	936	4e-16	84.2
FX087347|FX087347.1	gi|401469178|gb|KA090912.1|	82.43	313	55	0	16	328	876	564	5e-86	316
FX087349|FX087349.1	gi|401488646|gb|KA110380.1|	87.50	56	7	0	27	82	429	484	1e-11	69.8
FX087365|FX087365.1	gi|401511970|gb|KA133704.1|	81.36	59	10	1	192	250	212	269	2e-06	53.6
FX087383|FX087383.1	gi|401482069|gb|KA103803.1|	72.92	96	22	2	234	329	226	135	3e-06	51.8
FX087405|FX087405.1	gi|401495770|gb|KA117504.1|	87.00	100	13	0	1	100	433	532	2e-27	122
FX087420|FX087420.1	gi|401470893|gb|KA092627.1|	83.77	154	25	0	44	197	1519	1366	1e-40	165
FX087431|FX087431.1	gi|401501631|gb|KA123365.1|	78.91	128	24	3	2	127	73	199	2e-20	98.7
FX087446|FX087446.1	gi|401468825|gb|KA090559.1|	85.32	218	32	0	1	218	724	941	5e-66	250
FX087538|FX087538.1	gi|401500739|gb|KA122473.1|	79.75	79	15	1	1	79	166	89	4e-11	68.0
FX087567|FX087567.1	gi|401476747|gb|KA098481.1|	67.57	333	83	14	1	312	382	54	2e-12	73.4
FX087585|FX087585.1	gi|401481598|gb|KA103332.1|	80.39	255	48	2	1	253	1525	1271	2e-59	228
FX087590|FX087590.1	gi|401490819|gb|KA112553.1|	77.88	104	19	2	2	105	521	620	2e-14	78.8
FX087592|FX087592.1	gi|401502865|gb|KA124599.1|	72.80	353	93	1	5	354	189	541	7e-52	203
FX087596|FX087596.1	gi|401492345|gb|KA114079.1|	70.00	240	65	6	6	241	273	37	1e-17	89.7
FX087597|FX087597.1	gi|401505836|gb|KA127570.1|	79.84	253	41	8	1	253	145	387	8e-51	199
FX087607|FX087607.1	gi|401482405|gb|KA104139.1|	86.90	145	19	0	1	145	601	745	1e-43	176
FX087619|FX087619.1	gi|401499037|gb|KA120771.1|	90.91	44	4	0	279	322	608	651	3e-09	62.6
FX087625|FX087625.1	gi|401491514|gb|KA113248.1|	81.93	83	15	0	240	322	159	77	1e-15	82.4
FX087628|FX087628.1	gi|401469022|gb|KA090756.1|	77.70	139	30	1	114	252	173	310	4e-23	107
FX087660|FX087660.1	gi|401468651|gb|KA090385.1|	73.72	156	38	3	136	289	584	430	2e-16	86.0
FX087668|FX087668.1	gi|401503307|gb|KA125041.1|	88.31	77	8	1	1	77	345	270	2e-19	95.1
FX087674|FX087674.1	gi|401474902|gb|KA096636.1|	81.96	194	31	3	66	257	528	337	6e-46	183
FX087704|FX087704.1	gi|401499557|gb|KA121291.1|	75.70	107	24	1	1	105	332	438	8e-13	73.4
FX087710|FX087710.1	gi|401481563|gb|KA103297.1|	81.73	104	19	0	2	105	1293	1190	2e-21	102
FX087761|FX087761.1	gi|401472422|gb|KA094156.1|	85.41	329	48	0	3	331	636	964	1e-104	378
FX087822|FX087822.1	gi|401472919|gb|KA094653.1|	82.56	195	29	3	3	196	613	423	5e-48	190
FX087832|FX087832.1	gi|401802830|gb|KA659973.1|	80.30	66	13	0	101	166	1009	944	6e-09	60.8
FX087833|FX087833.1	gi|401490730|gb|KA112464.1|	84.16	101	16	0	2	102	401	301	3e-24	111
FX087841|FX087841.1	gi|401489189|gb|KA110923.1|	83.81	105	15	1	5	109	679	577	5e-24	111
FX087868|FX087868.1	gi|401497173|gb|KA118907.1|	73.87	111	28	1	2	112	172	281	1e-10	66.2
FX087869|FX087869.1	gi|401485137|gb|KA106871.1|	77.34	128	25	1	181	308	464	341	6e-21	100
FX087887|FX087887.1	gi|401492123|gb|KA113857.1|	84.44	257	37	2	1	255	716	461	5e-74	277
FX087889|FX087889.1	gi|401499037|gb|KA120771.1|	89.13	46	4	1	90	134	654	609	7e-08	57.2
FX087896|FX087896.1	gi|401478540|gb|KA100274.1|	76.30	346	65	6	2	340	482	147	7e-64	242
FX087899|FX087899.1	gi|401479330|gb|KA101064.1|	88.31	77	9	0	3	79	260	184	4e-20	98.7
FX087910|FX087910.1	gi|401468137|gb|KA089871.1|	80.60	201	39	0	172	372	3	203	2e-46	187
FX087916|FX087916.1	gi|401470167|gb|KA091901.1|	81.89	243	42	2	2	244	583	823	4e-61	233
FX087918|FX087918.1	gi|401476069|gb|KA097803.1|	79.31	58	12	0	1	58	1417	1360	2e-06	51.8
FX087921|FX087921.1	gi|401473100|gb|KA094834.1|	85.71	84	12	0	241	324	154	71	2e-20	98.7
FX087937|FX087937.1	gi|401489375|gb|KA111109.1|	82.20	337	58	1	1	337	1684	1350	2e-91	334
FX087952|FX087952.1	gi|401469341|gb|KA091075.1|	77.99	159	30	4	219	375	970	815	8e-26	116
FX087977|FX087977.1	gi|401469337|gb|KA091071.1|	74.04	104	21	3	1	99	1081	979	4e-08	59.0
FX087991|FX087991.1	gi|401506989|gb|KA128723.1|	72.88	365	91	6	1	364	846	489	1e-48	192
FX087996|FX087996.1	gi|401482781|gb|KA104515.1|	84.51	142	22	0	43	184	444	303	3e-38	158
FX088005|FX088005.1	gi|401479817|gb|KA101551.1|	83.67	49	8	0	372	420	659	707	1e-06	53.6
FX088019|FX088019.1	gi|401475584|gb|KA097318.1|	84.13	126	20	0	1	126	158	33	2e-32	138
FX088021|FX088021.1	gi|401505851|gb|KA127585.1|	85.19	54	8	0	303	356	407	460	2e-09	62.6
FX088024|FX088024.1	gi|401496197|gb|KA117931.1|	72.39	163	37	5	66	227	597	442	7e-14	77.0
FX088048|FX088048.1	gi|401502541|gb|KA124275.1|	90.28	72	7	0	1	72	436	365	2e-20	98.7
FX088064|FX088064.1	gi|401508881|gb|KA130615.1|	86.96	46	6	0	1	46	219	174	1e-07	57.2
FX088067|FX088067.1	gi|401482863|gb|KA104597.1|	81.07	169	32	0	98	266	1415	1247	2e-39	161
FX088083|FX088083.1	gi|401468297|gb|KA090031.1|	74.30	179	44	2	179	356	516	693	2e-23	109
FX088103|FX088103.1	gi|401508170|gb|KA129904.1|	78.71	249	52	1	1	249	426	179	2e-53	208
FX088112|FX088112.1	gi|401507089|gb|KA128823.1|	82.98	94	16	0	320	413	550	457	3e-20	98.7
FX088119|FX088119.1	gi|401491523|gb|KA113257.1|	83.13	166	28	0	1	166	2101	2266	3e-43	174
FX088139|FX088139.1	gi|401468282|gb|KA090016.1|	78.51	228	46	3	1	226	338	112	7e-45	179
FX088140|FX088140.1	gi|401470129|gb|KA091863.1|	77.46	244	48	2	1	244	237	1	4e-48	190
FX088146|FX088146.1	gi|401490028|gb|KA111762.1|	76.30	211	48	2	1	210	648	439	1e-35	149
FX088148|FX088148.1	gi|401481784|gb|KA103518.1|	80.18	217	41	1	157	373	173	387	1e-49	196
FX088155|FX088155.1	gi|401489805|gb|KA111539.1|	77.70	139	31	0	2	140	415	277	4e-24	111
FX088161|FX088161.1	gi|401468747|gb|KA090481.1|	78.28	198	42	1	116	313	467	271	9e-39	159
FX088211|FX088211.1	gi|401494677|gb|KA116411.1|	83.86	415	67	0	1	415	686	272	4e-125	446
FX088215|FX088215.1	gi|401472294|gb|KA094028.1|	83.33	54	9	0	90	143	31	84	1e-07	57.2
FX088224|FX088224.1	gi|401494851|gb|KA116585.1|	87.35	253	32	0	60	312	582	330	9e-85	313
FX088286|FX088286.1	gi|401499081|gb|KA120815.1|	73.79	103	21	4	270	370	327	229	5e-06	51.8
FX088287|FX088287.1	gi|401505038|gb|KA126772.1|	84.35	230	33	1	2	231	86	312	2e-66	251
FX088300|FX088300.1	gi|401503488|gb|KA125222.1|	85.77	274	35	3	1	273	151	421	9e-84	309
FX088313|FX088313.1	gi|401482319|gb|KA104053.1|	92.68	41	2	1	1	41	156	117	5e-08	57.2
FX088314|FX088314.1	gi|401468579|gb|KA090313.1|	70.18	332	89	5	27	351	808	480	7e-33	140
FX088317|FX088317.1	gi|401495500|gb|KA117234.1|	80.17	232	40	6	1	226	22	253	4e-48	190
FX088340|FX088340.1	gi|401479271|gb|KA101005.1|	78.74	254	53	1	1	253	334	81	2e-54	212
FX088346|FX088346.1	gi|401473765|gb|KA095499.1|	84.23	317	48	2	1	317	902	588	5e-93	340
FX088353|FX088353.1	gi|401504776|gb|KA126510.1|	81.51	438	81	0	241	678	200	637	4e-118	425
FX088367|FX088367.1	gi|401479786|gb|KA101520.1|	85.92	71	7	2	101	169	506	437	7e-14	77.0
FX088384|FX088384.1	gi|401493720|gb|KA115454.1|	84.31	51	8	0	146	196	627	577	6e-08	57.2
FX088400|FX088400.1	gi|401480320|gb|KA102054.1|	81.46	151	28	0	3	153	618	768	6e-35	147
FX088423|FX088423.1	gi|401490086|gb|KA111820.1|	69.69	353	73	15	136	465	531	190	3e-26	118
FX088483|FX088483.1	gi|401482029|gb|KA103763.1|	75.23	109	26	1	244	352	1	108	3e-12	71.6
FX088499|FX088499.1	gi|401481672|gb|KA103406.1|	85.35	314	46	0	3	316	552	865	4e-99	360
FX088542|FX088542.1	gi|401493942|gb|KA115676.1|	86.67	285	38	0	6	290	640	356	3e-94	343
FX088559|FX088559.1	gi|401502420|gb|KA124154.1|	79.66	118	24	0	2	119	114	231	1e-22	105
FX088577|FX088577.1	gi|401481898|gb|KA103632.1|	81.69	295	54	0	1	295	1035	741	5e-78	289
FX088587|FX088587.1	gi|401490081|gb|KA111815.1|	79.28	111	23	0	1	111	1305	1195	6e-20	96.9
FX088589|FX088589.1	gi|401489113|gb|KA110847.1|	81.09	201	38	0	1	201	16	216	1e-48	192
FX088609|FX088609.1	gi|401473941|gb|KA095675.1|	74.54	326	56	12	1	306	495	177	2e-46	185
FX088695|FX088695.1	gi|401468723|gb|KA090457.1|	85.34	232	34	0	3	234	535	766	2e-70	266
FX088704|FX088704.1	gi|401468571|gb|KA090305.1|	84.33	351	55	0	1	351	2691	2341	1e-106	385
FX088716|FX088716.1	gi|401490616|gb|KA112350.1|	84.31	51	7	1	50	99	833	883	7e-07	53.6
FX088776|FX088776.1	gi|401471214|gb|KA092948.1|	82.70	289	48	1	6	294	1516	1230	4e-79	293
FX088777|FX088777.1	gi|401500963|gb|KA122697.1|	75.19	133	27	4	181	308	417	548	2e-14	78.8
FX088807|FX088807.1	gi|401509808|gb|KA131542.1|	83.48	224	20	8	1	213	226	9	6e-56	217
FX088815|FX088815.1	gi|401491033|gb|KA112767.1|	81.99	272	49	0	1	272	321	592	5e-72	269
FX088817|FX088817.1	gi|401472979|gb|KA094713.1|	83.14	255	43	0	2	256	312	58	8e-71	266
FX088827|FX088827.1	gi|401468933|gb|KA090667.1|	88.19	288	33	1	12	299	1043	1329	5e-100	363
FX088850|FX088850.1	gi|401488704|gb|KA110438.1|	85.42	48	5	1	326	373	332	287	1e-06	53.6
FX088874|FX088874.1	gi|401472781|gb|KA094515.1|	80.70	57	11	0	1	57	467	411	1e-06	53.6
FX088889|FX088889.1	gi|401471477|gb|KA093211.1|	83.03	330	51	3	3	331	654	329	2e-91	334
FX088924|FX088924.1	gi|401468754|gb|KA090488.1|	88.57	210	24	0	146	355	1400	1191	2e-72	271
FX088928|FX088928.1	gi|401479496|gb|KA101230.1|	82.54	63	11	0	1	63	376	438	7e-10	64.4
FX088937|FX088937.1	gi|401469363|gb|KA091097.1|	82.65	98	17	0	1	98	776	679	6e-21	100
FX088939|FX088939.1	gi|401468595|gb|KA090329.1|	73.66	186	45	2	92	273	2507	2692	3e-23	109
FX088954|FX088954.1	gi|401503987|gb|KA125721.1|	91.10	236	20	1	10	244	281	46	2e-89	327
FX088981|FX088981.1	gi|401469762|gb|KA091496.1|	89.72	253	26	0	1	253	717	969	3e-93	340
FX088987|FX088987.1	gi|401473396|gb|KA095130.1|	91.30	230	20	0	1	230	230	1	1e-88	325
FX088991|FX088991.1	gi|401482427|gb|KA104161.1|	86.67	45	6	0	308	352	2	46	2e-07	55.4
FX089002|FX089002.1	gi|401473645|gb|KA095379.1|	84.12	170	25	2	207	374	1582	1413	3e-44	178
FX089011|FX089011.1	gi|401491309|gb|KA113043.1|	78.85	227	43	5	180	402	284	59	1e-43	176
FX089037|FX089037.1	gi|401470932|gb|KA092666.1|	78.03	132	25	2	1	129	184	314	2e-21	102
FX089046|FX089046.1	gi|401491487|gb|KA113221.1|	72.19	320	68	17	1	310	175	483	2e-26	118
FX089051|FX089051.1	gi|401501747|gb|KA123481.1|	84.21	76	12	0	1	76	387	462	5e-16	84.2
FX089075|FX089075.1	gi|401502086|gb|KA123820.1|	95.56	45	0	2	2	46	566	524	1e-10	66.2
FX089101|FX089101.1	gi|401467913|gb|KA089647.1|	78.17	339	65	2	5	337	296	631	4e-74	277
FX089117|FX089117.1	gi|401481921|gb|KA103655.1|	78.38	74	14	1	2	75	1256	1185	3e-08	59.0
FX089128|FX089128.1	gi|401494519|gb|KA116253.1|	79.09	110	22	1	433	541	296	187	7e-18	91.5
FX089149|FX089149.1	gi|401477017|gb|KA098751.1|	90.53	169	16	0	1	169	192	24	4e-61	233
FX089196|FX089196.1	gi|401502687|gb|KA124421.1|	86.84	228	30	0	7	234	127	354	4e-74	277
FX089204|FX089204.1	gi|401492181|gb|KA113915.1|	77.18	149	34	0	21	169	510	362	1e-25	116
FX089221|FX089221.1	gi|401503285|gb|KA125019.1|	89.06	320	34	1	36	355	102	420	6e-116	416
FX089236|FX089236.1	gi|401496261|gb|KA117995.1|	74.18	244	62	1	134	376	482	239	1e-36	152
FX089242|FX089242.1	gi|401471578|gb|KA093312.1|	90.28	72	7	0	1	72	475	546	2e-20	98.7
FX089251|FX089251.1	gi|401472426|gb|KA094160.1|	70.66	593	135	20	42	616	1	572	9e-60	230
FX089253|FX089253.1	gi|401502750|gb|KA124484.1|	75.71	177	40	1	478	651	471	295	3e-28	125
FX089261|FX089261.1	gi|401468559|gb|KA090293.1|	72.95	207	56	0	102	308	601	395	2e-27	122
FX089262|FX089262.1	gi|401468600|gb|KA090334.1|	74.55	334	77	5	25	357	1476	1150	2e-52	205
FX089273|FX089273.1	gi|401469801|gb|KA091535.1|	72.64	106	20	3	382	482	1839	1940	6e-07	55.4
FX089284|FX089284.1	gi|401471537|gb|KA093271.1|	71.59	176	39	7	302	469	277	105	8e-12	71.6
FX089315|FX089315.1	gi|401472481|gb|KA094215.1|	84.97	366	48	6	53	413	874	511	8e-109	392
FX089342|FX089342.1	gi|401488032|gb|KA109766.1|	71.37	524	101	22	9	498	552	44	8e-55	214
FX089345|FX089345.1	gi|401486095|gb|KA107829.1|	82.69	52	9	0	169	220	267	216	8e-07	53.6
FX089353|FX089353.1	gi|401475088|gb|KA096822.1|	80.37	219	43	0	1	219	723	505	2e-51	201
FX089372|FX089372.1	gi|401482212|gb|KA103946.1|	84.24	184	28	1	1	184	901	1083	3e-50	197
FX089385|FX089385.1	gi|401479056|gb|KA100790.1|	77.48	262	56	3	1	262	800	542	1e-49	196
FX089411|FX089411.1	gi|401502006|gb|KA123740.1|	74.38	121	26	2	1	119	981	864	2e-13	75.2
FX089434|FX089434.1	gi|401481632|gb|KA103366.1|	72.04	540	141	6	16	549	1514	979	2e-73	275
FX089478|FX089478.1	gi|401509267|gb|KA131001.1|	79.79	94	13	4	583	675	226	138	7e-12	71.6
FX089483|FX089483.1	gi|401468034|gb|KA089768.1|	84.78	46	7	0	12	57	1423	1468	2e-06	51.8
FX089488|FX089488.1	gi|401478119|gb|KA099853.1|	92.73	55	4	0	110	164	262	208	1e-15	82.4
FX089491|FX089491.1	gi|401476835|gb|KA098569.1|	83.21	268	43	2	1	267	569	303	4e-73	273
FX089499|FX089499.1	gi|401484648|gb|KA106382.1|	77.17	219	32	3	6	224	398	598	1e-42	172
FX089501|FX089501.1	gi|401473005|gb|KA094739.1|	85.71	49	6	1	259	306	672	720	3e-06	53.6
FX089513|FX089513.1	gi|401502128|gb|KA123862.1|	75.83	120	28	1	158	277	179	61	2e-15	82.4
FX089529|FX089529.1	gi|401469367|gb|KA091101.1|	88.68	53	4	2	99	151	399	449	1e-09	62.6
FX089557|FX089557.1	gi|401468438|gb|KA090172.1|	76.35	203	34	7	2	191	1110	909	7e-30	131
FX089591|FX089591.1	gi|401476682|gb|KA098416.1|	74.29	105	18	3	10	110	303	204	3e-09	62.6
FX089599|FX089599.1	gi|401507939|gb|KA129673.1|	82.69	52	9	0	43	94	516	465	8e-07	53.6
FX089680|FX089680.1	gi|401489487|gb|KA111221.1|	82.48	137	24	0	1	137	859	723	6e-33	140
FX089685|FX089685.1	gi|401489313|gb|KA111047.1|	86.13	173	24	0	99	271	1	173	4e-52	205
FX089695|FX089695.1	gi|401482553|gb|KA104287.1|	87.50	48	4	2	901	947	562	516	2e-06	53.6
FX089722|FX089722.1	gi|401494495|gb|KA116229.1|	94.44	36	2	0	583	618	162	127	1e-07	57.2
FX089732|FX089732.1	gi|401489197|gb|KA110931.1|	82.54	63	11	0	1	63	851	913	4e-10	64.4
FX089830|FX089830.1	gi|401490033|gb|KA111767.1|	68.50	327	80	6	3	325	824	1131	8e-27	120
FX089843|FX089843.1	gi|401471135|gb|KA092869.1|	81.05	95	15	3	296	389	1333	1425	2e-14	80.6
FX089865|FX089865.1	gi|401481767|gb|KA103501.1|	69.02	184	49	7	595	774	788	967	8e-06	51.8
FX089878|FX089878.1	gi|401503244|gb|KA124978.1|	91.57	249	9	3	84	322	325	571	5e-97	352
FX089879|FX089879.1	gi|401495116|gb|KA116850.1|	86.27	51	6	1	372	421	353	303	2e-08	59.0
FX089935|FX089935.1	gi|401481443|gb|KA103177.1|	86.52	89	10	2	33	120	439	526	6e-21	100
FX089953|FX089953.1	gi|401501206|gb|KA122940.1|	73.36	229	50	8	50	276	481	262	2e-24	113
FX090020|FX090020.1	gi|401508942|gb|KA130676.1|	78.64	220	45	2	1	219	299	81	3e-44	178
FX090116|FX090116.1	gi|401490892|gb|KA112626.1|	88.89	99	11	0	3	101	352	254	1e-29	129
FX090158|FX090158.1	gi|401468186|gb|KA089920.1|	84.15	246	37	2	6	251	2	245	2e-69	260
FX090160|FX090160.1	gi|401472328|gb|KA094062.1|	79.67	246	50	0	1	246	818	573	1e-56	219
FX090185|FX090185.1	gi|401495692|gb|KA117426.1|	85.48	62	6	2	132	193	846	904	1e-10	66.2
FX090236|FX090236.1	gi|401504298|gb|KA126032.1|	78.79	66	14	0	306	371	414	349	8e-08	57.2
FX090252|FX090252.1	gi|401501787|gb|KA123521.1|	68.92	296	89	3	6	300	2111	1818	1e-23	109
FX090288|FX090288.1	gi|401490445|gb|KA112179.1|	80.00	90	17	1	5	94	366	454	2e-14	78.8
FX090342|FX090342.1	gi|401504298|gb|KA126032.1|	66.67	297	74	13	34	319	105	387	1e-06	53.6
FX090353|FX090353.1	gi|401491265|gb|KA112999.1|	87.06	255	33	0	42	296	1044	790	3e-84	311
FX090366|FX090366.1	gi|401482039|gb|KA103773.1|	78.62	290	52	5	363	649	836	554	1e-59	230
FX090372|FX090372.1	gi|401469961|gb|KA091695.1|	86.67	105	14	0	1	105	520	624	6e-29	127
FX090384|FX090384.1	gi|401508899|gb|KA130633.1|	79.80	99	19	1	2	100	365	268	3e-16	86.0
FX090388|FX090388.1	gi|401471727|gb|KA093461.1|	83.13	83	14	0	294	376	1940	2022	5e-17	87.8
FX090398|FX090398.1	gi|401468801|gb|KA090535.1|	87.76	49	4	2	127	174	1111	1064	4e-07	55.4
FX090410|FX090410.1	gi|401482442|gb|KA104176.1|	74.76	103	22	2	10	110	645	545	9e-10	64.4
FX090411|FX090411.1	gi|401482442|gb|KA104176.1|	73.27	101	27	0	20	120	645	545	7e-09	60.8
FX090427|FX090427.1	gi|401468691|gb|KA090425.1|	79.84	124	25	0	3	126	84	207	6e-24	111
FX090441|FX090441.1	gi|401494455|gb|KA116189.1|	80.25	81	14	1	102	182	348	426	7e-12	71.6
FX090456|FX090456.1	gi|401503567|gb|KA125301.1|	86.16	159	20	2	1	159	405	249	4e-45	181
FX090463|FX090463.1	gi|401501224|gb|KA122958.1|	80.50	323	61	2	3	323	1214	892	2e-78	291
FX090478|FX090478.1	gi|401494527|gb|KA116261.1|	86.57	67	9	0	3	69	790	724	1e-14	80.6
FX090488|FX090488.1	gi|401492782|gb|KA114516.1|	85.11	94	12	1	737	830	419	328	1e-21	104
FX090502|FX090502.1	gi|401494461|gb|KA116195.1|	87.40	127	16	0	1	127	132	258	5e-38	158
FX090506|FX090506.1	gi|401491593|gb|KA113327.1|	79.80	99	20	0	1	99	569	667	4e-17	89.7
FX090513|FX090513.1	gi|401493785|gb|KA115519.1|	85.00	60	6	2	322	378	1062	1121	2e-09	62.6
FX090518|FX090518.1	gi|401491537|gb|KA113271.1|	78.21	179	39	0	2	180	698	520	6e-35	147
FX090521|FX090521.1	gi|401509697|gb|KA131431.1|	86.59	82	11	0	3	84	19	100	4e-20	98.7
FX090532|FX090532.1	gi|401482908|gb|KA104642.1|	71.30	230	44	8	761	973	419	195	5e-21	102
FX090534|FX090534.1	gi|401477966|gb|KA099700.1|	86.54	52	7	0	8	59	1341	1290	2e-09	62.6
FX090542|FX090542.1	gi|401491671|gb|KA113405.1|	75.25	198	47	2	393	588	414	217	2e-29	129
FX090546|FX090546.1	gi|401503501|gb|KA125235.1|	76.51	149	35	0	48	196	149	1	9e-24	111
FX090588|FX090588.1	gi|401512023|gb|KA133757.1|	68.84	276	68	11	17	283	521	255	2e-13	77.0
FX090600|FX090600.1	gi|401491372|gb|KA113106.1|	81.69	71	12	1	9	78	356	286	2e-10	66.2
FX090603|FX090603.1	gi|401470851|gb|KA092585.1|	78.65	89	15	4	301	387	594	680	1e-08	60.8
FX090627|FX090627.1	gi|401488032|gb|KA109766.1|	71.99	307	58	13	58	344	303	5	1e-30	132
FX090634|FX090634.1	gi|401485105|gb|KA106839.1|	73.06	193	43	4	565	750	158	348	2e-21	104
FX090637|FX090637.1	gi|401502879|gb|KA124613.1|	82.03	217	36	3	1	217	715	502	3e-52	205
FX090658|FX090658.1	gi|401469444|gb|KA091178.1|	78.88	161	22	3	117	276	710	859	1e-30	134
FX090660|FX090660.1	gi|401488343|gb|KA110077.1|	78.37	356	61	5	11	350	219	574	4e-77	288
FX090664|FX090664.1	gi|401468168|gb|KA089902.1|	73.65	296	61	9	3	286	1388	1098	5e-38	158
FX090668|FX090668.1	gi|401468436|gb|KA090170.1|	76.47	85	20	0	119	203	830	914	8e-10	64.4
FX090671|FX090671.1	gi|401507933|gb|KA129667.1|	78.61	173	28	6	116	281	321	151	1e-28	127
FX090680|FX090680.1	gi|401501857|gb|KA123591.1|	84.66	163	22	1	1	160	1310	1472	8e-45	179
FX090691|FX090691.1	gi|401508942|gb|KA130676.1|	81.00	100	19	0	654	753	183	282	7e-19	95.1
FX090703|FX090703.1	gi|401481333|gb|KA103067.1|	86.50	311	42	0	77	387	311	1	1e-102	372
FX090713|FX090713.1	gi|401494416|gb|KA116150.1|	79.75	163	26	7	116	275	397	555	1e-26	120
FX090718|FX090718.1	gi|401474990|gb|KA096724.1|	86.00	50	7	0	695	744	435	386	4e-08	59.0
FX090731|FX090731.1	gi|401468476|gb|KA090210.1|	83.33	60	10	0	7	66	1142	1201	5e-10	64.4
FX090734|FX090734.1	gi|401489223|gb|KA110957.1|	87.56	209	26	0	1	209	705	497	7e-69	260
FX090746|FX090746.1	gi|401491755|gb|KA113489.1|	85.45	55	8	0	1	55	93	39	5e-10	64.4
FX090756|FX090756.1	gi|401479012|gb|KA100746.1|	87.80	82	10	0	1	82	157	76	9e-22	104
FX090758|FX090758.1	gi|401472239|gb|KA093973.1|	76.52	443	87	8	129	556	540	100	1e-83	309
FX090769|FX090769.1	gi|401481990|gb|KA103724.1|	79.35	155	24	4	188	339	1	150	2e-28	125
FX090788|FX090788.1	gi|401480432|gb|KA102166.1|	84.38	64	10	0	1203	1266	561	624	1e-11	71.6
FX090798|FX090798.1	gi|401477794|gb|KA099528.1|	85.59	354	50	1	1	354	519	167	2e-112	405
FX090807|FX090807.1	gi|401496071|gb|KA117805.1|	87.18	156	20	0	280	435	24	179	2e-48	192
FX090808|FX090808.1	gi|401504796|gb|KA126530.1|	71.27	268	66	5	1	258	48	314	5e-28	123
FX090813|FX090813.1	gi|401507671|gb|KA129405.1|	78.42	278	53	4	8	285	426	696	2e-56	219
FX090841|FX090841.1	gi|401508706|gb|KA130440.1|	66.74	448	113	11	316	737	469	32	1e-26	120
FX090854|FX090854.1	gi|401479121|gb|KA100855.1|	69.71	241	64	8	85	318	299	61	4e-14	78.8
FX090856|FX090856.1	gi|401499037|gb|KA120771.1|	95.35	43	1	1	513	554	615	657	2e-10	66.2
FX090863|FX090863.1	gi|401491470|gb|KA113204.1|	83.33	48	8	0	230	277	545	498	4e-06	51.8
FX090880|FX090880.1	gi|401470204|gb|KA091938.1|	72.10	405	91	15	7	401	485	93	5e-43	174
FX090883|FX090883.1	gi|401494767|gb|KA116501.1|	72.82	103	22	3	195	294	164	65	7e-06	51.8
FX090892|FX090892.1	gi|401506634|gb|KA128368.1|	78.17	197	43	0	69	265	15	211	3e-39	161
FX090894|FX090894.1	gi|401478266|gb|KA100000.1|	84.73	203	31	0	28	230	219	17	2e-58	226
FX090902|FX090902.1	gi|401489245|gb|KA110979.1|	85.45	55	7	1	234	287	512	458	1e-08	60.8
FX090921|FX090921.1	gi|401489504|gb|KA111238.1|	72.50	120	32	1	54	173	389	271	6e-10	64.4
FX090922|FX090922.1	gi|401489255|gb|KA110989.1|	70.35	199	43	7	218	407	1337	1528	1e-13	77.0
FX090927|FX090927.1	gi|401469617|gb|KA091351.1|	68.58	261	75	6	17	274	874	618	8e-15	80.6
FX090929|FX090929.1	gi|401507695|gb|KA129429.1|	75.70	107	25	1	333	438	325	431	1e-12	73.4
FX090930|FX090930.1	gi|401473203|gb|KA094937.1|	71.14	149	35	3	550	694	366	222	2e-11	69.8
FX090932|FX090932.1	gi|401503128|gb|KA124862.1|	81.64	256	47	0	2	257	199	454	1e-65	250
FX090936|FX090936.1	gi|401491687|gb|KA113421.1|	66.43	575	150	27	52	599	124	682	1e-15	84.2
FX090944|FX090944.1	gi|401482791|gb|KA104525.1|	72.27	220	53	6	1	215	411	627	3e-21	102
FX090960|FX090960.1	gi|401476678|gb|KA098412.1|	72.09	129	28	5	462	583	238	365	4e-07	55.4
FX090964|FX090964.1	gi|401494411|gb|KA116145.1|	87.39	111	13	1	11	121	183	292	5e-31	134
FX090971|FX090971.1	gi|401472524|gb|KA094258.1|	86.54	52	7	0	714	765	234	183	4e-09	62.6
FX090975|FX090975.1	gi|401495046|gb|KA116780.1|	68.99	287	89	0	110	396	1462	1176	1e-25	116
FX090979|FX090979.1	gi|401505296|gb|KA127030.1|	81.33	166	30	1	302	467	371	535	1e-37	156
FX090982|FX090982.1	gi|401473006|gb|KA094740.1|	76.67	150	32	3	5	152	457	605	5e-21	102
FX090992|FX090992.1	gi|401472446|gb|KA094180.1|	90.60	149	13	1	1	148	1183	1331	1e-51	203
FX091004|FX091004.1	gi|401802843|gb|KA659986.1|	87.00	100	13	0	1	100	1214	1313	6e-27	122
FX091021|FX091021.1	gi|401489429|gb|KA111163.1|	71.85	135	29	5	50	178	489	358	3e-08	59.0
FX091025|FX091025.1	gi|401496717|gb|KA118451.1|	80.53	113	20	2	60	170	516	628	5e-20	98.7
FX091030|FX091030.1	gi|401802843|gb|KA659986.1|	76.26	139	33	0	67	205	1172	1310	6e-21	102
FX091043|FX091043.1	gi|401468672|gb|KA090406.1|	78.85	104	15	3	329	431	437	340	3e-15	82.4
FX091068|FX091068.1	gi|401474601|gb|KA096335.1|	80.00	90	18	0	1	90	233	144	2e-15	82.4
FX091079|FX091079.1	gi|401490371|gb|KA112105.1|	77.45	204	45	1	232	435	212	414	6e-38	158
FX091088|FX091088.1	gi|401482284|gb|KA104018.1|	89.36	47	5	0	507	553	476	430	3e-09	62.6
FX091089|FX091089.1	gi|401499845|gb|KA121579.1|	85.19	54	8	0	1	54	60	7	4e-09	62.6
FX091099|FX091099.1	gi|401491561|gb|KA113295.1|	74.34	495	118	6	1	489	493	2	2e-81	302
FX091106|FX091106.1	gi|401501349|gb|KA123083.1|	76.03	121	25	2	112	232	1783	1899	3e-15	82.4
FX091123|FX091123.1	gi|401474990|gb|KA096724.1|	97.56	41	1	0	449	489	381	421	1e-11	69.8
FX091128|FX091128.1	gi|401491319|gb|KA113053.1|	85.25	61	7	1	1	61	613	671	7e-11	68.0
FX091135|FX091135.1	gi|401487316|gb|KA109050.1|	91.89	37	3	0	108	144	149	185	8e-07	53.6
FX091151|FX091151.1	gi|401489107|gb|KA110841.1|	82.95	129	22	0	1	129	292	164	6e-31	134
FX091153|FX091153.1	gi|401507969|gb|KA129703.1|	81.58	76	12	2	5	78	81	6	5e-11	68.0
FX091161|FX091161.1	gi|401499037|gb|KA120771.1|	90.00	50	5	0	324	373	657	608	1e-10	68.0
FX091162|FX091162.1	gi|401802781|gb|KA659924.1|	79.33	150	31	0	160	309	169	20	7e-30	131
FX091163|FX091163.1	gi|401468169|gb|KA089903.1|	86.21	116	13	2	1	116	509	621	4e-30	131
FX091164|FX091164.1	gi|401505676|gb|KA127410.1|	85.96	57	8	0	418	474	176	120	7e-11	68.0
FX091165|FX091165.1	gi|401499037|gb|KA120771.1|	88.64	44	5	0	269	312	651	608	1e-07	57.2
FX091167|FX091167.1	gi|401496109|gb|KA117843.1|	78.90	237	49	1	136	371	315	79	9e-51	199
FX091168|FX091168.1	gi|401486365|gb|KA108099.1|	86.17	253	33	1	6	256	181	433	5e-80	297
FX091170|FX091170.1	gi|401494465|gb|KA116199.1|	83.61	61	9	1	371	431	183	242	3e-09	62.6
FX091171|FX091171.1	gi|401503534|gb|KA125268.1|	67.74	248	80	0	3	250	337	584	4e-17	87.8
FX091177|FX091177.1	gi|401802781|gb|KA659924.1|	76.82	151	34	1	244	394	169	20	4e-24	111
FX091180|FX091180.1	gi|401468056|gb|KA089790.1|	74.83	449	107	1	35	477	598	150	1e-81	302
FX091181|FX091181.1	gi|401482935|gb|KA104669.1|	84.31	51	8	0	122	172	337	387	7e-08	57.2
FX091182|FX091182.1	gi|401802781|gb|KA659924.1|	85.56	90	13	0	341	430	109	20	9e-22	104
FX091183|FX091183.1	gi|401490711|gb|KA112445.1|	90.74	54	5	0	104	157	342	289	3e-13	75.2
FX091184|FX091184.1	gi|401496109|gb|KA117843.1|	81.31	198	37	0	30	227	262	65	4e-48	190
FX091186|FX091186.1	gi|401469649|gb|KA091383.1|	79.71	69	9	3	109	177	1596	1533	8e-07	53.6
FX091188|FX091188.1	gi|401499037|gb|KA120771.1|	96.00	50	1	1	65	114	657	609	2e-14	78.8
FX091190|FX091190.1	gi|401507695|gb|KA129429.1|	78.66	253	54	0	2336	2588	144	396	3e-54	214
FX091192|FX091192.1	gi|401494658|gb|KA116392.1|	83.53	85	14	0	1	85	614	698	4e-18	91.5
FX091193|FX091193.1	gi|401494658|gb|KA116392.1|	81.92	365	58	4	1	362	551	910	4e-96	351
FX091194|FX091194.1	gi|401470878|gb|KA092612.1|	83.93	56	8	1	88	142	262	317	8e-08	57.2
FX091195|FX091195.1	gi|401499037|gb|KA120771.1|	93.33	45	1	2	86	130	651	609	5e-09	60.8
FX091196|FX091196.1	gi|401494658|gb|KA116392.1|	79.95	419	81	2	57	473	481	898	3e-102	370
FX091197|FX091197.1	gi|401505676|gb|KA127410.1|	76.29	523	108	3	174	683	639	120	3e-106	385
FX091198|FX091198.1	gi|401490018|gb|KA111752.1|	81.25	80	12	2	402	481	1670	1594	5e-12	71.6
FX091199|FX091199.1	gi|401802781|gb|KA659924.1|	83.58	67	11	0	315	381	126	60	3e-12	71.6
FX091201|FX091201.1	gi|401490018|gb|KA111752.1|	79.37	63	11	1	715	775	1670	1608	2e-06	53.6
FX091202|FX091202.1	gi|401499037|gb|KA120771.1|	91.30	46	2	1	262	307	651	608	4e-09	62.6
FX091203|FX091203.1	gi|401802781|gb|KA659924.1|	86.49	111	15	0	86	196	130	20	9e-31	132
FX091204|FX091204.1	gi|401494465|gb|KA116199.1|	83.33	48	8	0	190	237	195	242	4e-06	51.8
FX091205|FX091205.1	gi|401499037|gb|KA120771.1|	88.89	45	5	0	127	171	652	608	2e-08	59.0
FX091253|FX091253.1	gi|401470604|gb|KA092338.1|	86.57	67	9	0	2	68	556	622	5e-15	80.6
FX091260|FX091260.1	gi|401802781|gb|KA659924.1|	71.31	251	60	6	446	687	261	14	2e-24	113
FX091265|FX091265.1	gi|401510337|gb|KA132071.1|	73.53	102	21	3	838	937	716	813	6e-07	55.4
FX091273|FX091273.1	gi|401478719|gb|KA100453.1|	85.29	170	21	3	6	173	444	611	4e-46	185
FX091277|FX091277.1	gi|401511880|gb|KA133614.1|	89.46	294	30	1	1	294	957	665	3e-107	387
FX091281|FX091281.1	gi|401489830|gb|KA111564.1|	88.46	52	6	0	27	78	147	198	4e-11	68.0
FX091282|FX091282.1	gi|401489830|gb|KA111564.1|	81.05	95	16	2	169	263	106	198	5e-16	84.2
FX091310|FX091310.1	gi|401511295|gb|KA133029.1|	73.72	156	37	3	90	243	247	94	6e-17	87.8
FX091333|FX091333.1	gi|401471588|gb|KA093322.1|	85.00	120	18	0	1	120	302	183	2e-31	136
FX091342|FX091342.1	gi|401468324|gb|KA090058.1|	77.31	216	38	6	23	234	1101	893	3e-36	152
FX091346|FX091346.1	gi|401503087|gb|KA124821.1|	72.66	128	26	3	362	481	651	525	8e-11	68.0
FX091367|FX091367.1	gi|401498070|gb|KA119804.1|	99.02	409	3	1	217	625	465	58	0.0	717
FX091387|FX091387.1	gi|401493033|gb|KA114767.1|	77.32	97	16	2	447	537	225	129	1e-12	73.4
FX091393|FX091393.1	gi|401477728|gb|KA099462.1|	98.87	793	8	1	1	793	78	869	0.0	1386
FX091394|FX091394.1	gi|401478616|gb|KA100350.1|	84.87	304	46	0	31	334	304	1	2e-93	342
FX091426|FX091426.1	gi|401495294|gb|KA117028.1|	81.36	59	11	0	332	390	77	135	1e-07	57.2
FX091433|FX091433.1	gi|401469690|gb|KA091424.1|	77.42	93	16	4	372	463	568	480	7e-09	60.8
FX091434|FX091434.1	gi|401481730|gb|KA103464.1|	90.91	44	4	0	1	44	532	489	5e-09	62.6
FX091437|FX091437.1	gi|401508601|gb|KA130335.1|	83.53	85	13	1	6	89	64	148	7e-17	87.8
FX091452|FX091452.1	gi|401470675|gb|KA092409.1|	78.79	66	14	0	1	66	440	505	6e-08	57.2
FX091456|FX091456.1	gi|401472629|gb|KA094363.1|	76.92	91	20	1	41	131	210	299	2e-10	66.2
FX091463|FX091463.1	gi|401472943|gb|KA094677.1|	81.86	215	35	2	132	343	1243	1030	1e-52	206
FX091474|FX091474.1	gi|401490062|gb|KA111796.1|	79.17	72	13	2	232	302	1533	1603	2e-07	55.4
FX091482|FX091482.1	gi|401469661|gb|KA091395.1|	77.56	156	30	4	175	328	345	497	5e-24	111
FX091489|FX091489.1	gi|401505676|gb|KA127410.1|	82.46	57	10	0	365	421	176	120	3e-08	59.0
FX091506|FX091506.1	gi|401479786|gb|KA101520.1|	76.79	112	14	5	93	202	538	437	8e-13	73.4
FX091507|FX091507.1	gi|401473118|gb|KA094852.1|	79.31	145	30	0	5	149	794	650	1e-28	127
FX091518|FX091518.1	gi|401802781|gb|KA659924.1|	72.63	190	46	4	272	460	336	152	1e-19	96.9
FX091521|FX091521.1	gi|401472557|gb|KA094291.1|	78.21	78	15	2	444	520	74	150	2e-07	57.2
FX091528|FX091528.1	gi|401472290|gb|KA094024.1|	69.81	361	102	5	69	427	1721	1366	7e-34	143
FX091550|FX091550.1	gi|401489283|gb|KA111017.1|	75.17	302	57	9	4	291	1421	1718	1e-45	183
FX091551|FX091551.1	gi|401489508|gb|KA111242.1|	84.82	191	29	0	1	191	1801	1611	3e-55	214
FX091592|FX091592.1	gi|401468710|gb|KA090444.1|	82.86	140	24	0	1	140	160	299	4e-34	145
FX091594|FX091594.1	gi|401476541|gb|KA098275.1|	70.22	356	105	1	9	364	1033	679	4e-39	163
FX091599|FX091599.1	gi|401485270|gb|KA107004.1|	69.78	182	50	3	209	387	125	304	4e-12	71.6
FX091600|FX091600.1	gi|401467935|gb|KA089669.1|	82.64	121	20	1	2	122	597	478	6e-27	120
FX091601|FX091601.1	gi|401502442|gb|KA124176.1|	77.23	483	108	2	1	482	521	1002	1e-101	369
FX091607|FX091607.1	gi|401490216|gb|KA111950.1|	74.55	110	24	3	166	271	544	435	2e-09	62.6
FX091614|FX091614.1	gi|401468689|gb|KA090423.1|	76.65	227	39	6	1	222	533	316	2e-37	156
FX091618|FX091618.1	gi|401481766|gb|KA103500.1|	86.24	109	15	0	115	223	1677	1569	3e-30	131
FX091619|FX091619.1	gi|401507650|gb|KA129384.1|	74.04	104	27	0	59	162	35	138	2e-10	66.2
FX091624|FX091624.1	gi|401504642|gb|KA126376.1|	89.13	46	5	0	1	46	377	422	5e-09	60.8
FX091654|FX091654.1	gi|401506326|gb|KA128060.1|	79.45	73	15	0	1	73	260	188	1e-09	64.4
FX091658|FX091658.1	gi|401472627|gb|KA094361.1|	86.63	202	25	1	1	202	445	644	4e-63	241
FX091671|FX091671.1	gi|401499037|gb|KA120771.1|	92.68	41	3	0	388	428	651	611	9e-09	60.8
FX091683|FX091683.1	gi|401491984|gb|KA113718.1|	87.37	95	10	1	181	275	460	368	4e-25	114
FX091697|FX091697.1	gi|401511941|gb|KA133675.1|	82.81	285	49	0	65	349	1	285	9e-79	293
FX091701|FX091701.1	gi|401468942|gb|KA090676.1|	84.78	46	7	0	44	89	31	76	3e-06	51.8
FX091729|FX091729.1	gi|401482442|gb|KA104176.1|	73.61	144	38	0	3	146	693	550	2e-17	89.7
FX091733|FX091733.1	gi|401802860|gb|KA660003.1|	87.18	78	9	1	646	722	784	707	2e-18	93.3
FX091749|FX091749.1	gi|401477707|gb|KA099441.1|	66.25	240	58	4	711	935	254	23	9e-12	71.6
FX091755|FX091755.1	gi|401470564|gb|KA092298.1|	87.10	62	8	0	531	592	120	59	1e-13	77.0
FX091781|FX091781.1	gi|401487632|gb|KA109366.1|	73.55	121	29	3	321	441	119	236	1e-09	64.4
FX091802|FX091802.1	gi|401491710|gb|KA113444.1|	75.96	287	53	5	1	282	706	431	1e-50	199
FX091808|FX091808.1	gi|401469340|gb|KA091074.1|	68.51	235	43	6	5	234	1196	1404	4e-18	91.5
FX091830|FX091830.1	gi|401477681|gb|KA099415.1|	85.56	277	40	0	36	312	1	277	5e-87	320
FX091845|FX091845.1	gi|401481593|gb|KA103327.1|	83.65	159	24	2	79	235	653	495	8e-40	163
FX091850|FX091850.1	gi|401481872|gb|KA103606.1|	77.01	87	17	3	192	276	325	240	7e-08	57.2
FX091854|FX091854.1	gi|401472316|gb|KA094050.1|	87.04	409	53	0	1	409	267	675	1e-140	499
FX091865|FX091865.1	gi|401471500|gb|KA093234.1|	87.76	98	12	0	1	98	474	377	5e-28	123
FX091877|FX091877.1	gi|401469353|gb|KA091087.1|	75.58	86	21	0	104	189	917	832	8e-09	60.8
FX091878|FX091878.1	gi|401503481|gb|KA125215.1|	81.48	54	10	0	550	603	1349	1402	2e-06	53.6
FX091900|FX091900.1	gi|401484977|gb|KA106711.1|	80.28	142	28	0	19	160	181	322	4e-30	131
FX091912|FX091912.1	gi|401504374|gb|KA126108.1|	74.03	154	26	7	568	715	189	44	4e-14	78.8
FX091913|FX091913.1	gi|401492209|gb|KA113943.1|	86.88	160	21	0	1	160	799	640	3e-49	194
FX091915|FX091915.1	gi|401469338|gb|KA091072.1|	74.32	183	36	4	366	540	439	618	7e-24	111
FX091916|FX091916.1	gi|401504884|gb|KA126618.1|	93.75	48	3	0	301	348	313	266	1e-12	73.4
FX091918|FX091918.1	gi|401469338|gb|KA091072.1|	73.14	175	39	3	160	328	439	611	2e-20	98.7
FX091925|FX091925.1	gi|401488062|gb|KA109796.1|	77.78	72	13	2	219	287	1007	1078	3e-06	51.8
FX091930|FX091930.1	gi|401499037|gb|KA120771.1|	86.36	44	3	1	65	105	651	608	5e-06	51.8
FX091932|FX091932.1	gi|401478637|gb|KA100371.1|	74.05	131	29	4	147	275	362	235	1e-11	69.8
FX091935|FX091935.1	gi|401479319|gb|KA101053.1|	85.98	271	38	0	13	283	113	383	1e-86	318
FX091937|FX091937.1	gi|401494290|gb|KA116024.1|	81.71	164	30	0	2	165	164	1	4e-39	161
FX091944|FX091944.1	gi|401501577|gb|KA123311.1|	79.05	210	44	0	1	210	1559	1768	6e-45	181
FX091958|FX091958.1	gi|401476742|gb|KA098476.1|	73.44	305	55	15	94	388	525	237	3e-33	141
FX091961|FX091961.1	gi|401501441|gb|KA123175.1|	71.72	244	52	13	8	244	805	572	3e-16	86.0
FX091965|FX091965.1	gi|401503188|gb|KA124922.1|	83.33	66	10	1	52	117	561	497	3e-10	66.2
FX091975|FX091975.1	gi|401501914|gb|KA123648.1|	85.11	47	7	0	532	578	692	646	2e-06	53.6
FX091978|FX091978.1	gi|401469826|gb|KA091560.1|	72.38	286	79	0	1	286	1658	1943	2e-38	159
FX091987|FX091987.1	gi|401496484|gb|KA118218.1|	79.04	167	35	0	8	174	197	31	7e-34	143
FX092020|FX092020.1	gi|401470407|gb|KA092141.1|	78.51	121	26	0	1	121	1103	983	2e-21	102
FX092021|FX092021.1	gi|401509144|gb|KA130878.1|	87.55	233	26	1	21	253	496	267	6e-77	288
FX092025|FX092025.1	gi|401473414|gb|KA095148.1|	77.84	176	36	2	3	178	1168	996	9e-32	136
FX092030|FX092030.1	gi|401500516|gb|KA122250.1|	78.46	195	30	5	1	186	192	1	1e-35	150
FX092033|FX092033.1	gi|401489548|gb|KA111282.1|	83.70	227	37	0	59	285	1701	1475	1e-63	242
FX092036|FX092036.1	gi|401501594|gb|KA123328.1|	81.30	230	43	0	2	231	1072	843	4e-57	221
FX092044|FX092044.1	gi|401469041|gb|KA090775.1|	84.92	358	50	2	3	360	669	1022	4e-110	398
FX092048|FX092048.1	gi|401494517|gb|KA116251.1|	79.30	343	67	4	14	353	582	923	7e-76	284
FX092053|FX092053.1	gi|401511919|gb|KA133653.1|	87.23	415	52	1	1	415	964	551	1e-142	506
FX092058|FX092058.1	gi|401480849|gb|KA102583.1|	89.41	255	27	0	2	256	255	1	1e-92	338
FX092071|FX092071.1	gi|401467846|gb|KA089580.1|	87.80	41	5	0	286	326	728	768	2e-06	51.8
FX092098|FX092098.1	gi|401504298|gb|KA126032.1|	72.84	162	41	2	99	259	342	501	8e-17	87.8
FX092100|FX092100.1	gi|401505223|gb|KA126957.1|	86.81	91	12	0	1	91	633	543	9e-24	111
FX092107|FX092107.1	gi|401479335|gb|KA101069.1|	75.23	428	104	2	1	427	265	691	4e-77	288
FX092123|FX092123.1	gi|401467897|gb|KA089631.1|	69.64	527	126	16	2	505	970	1485	3e-47	188
FX092125|FX092125.1	gi|401508171|gb|KA129905.1|	71.30	115	33	0	1	115	502	616	5e-08	59.0
FX092130|FX092130.1	gi|401496198|gb|KA117932.1|	81.47	259	46	1	1	259	272	16	2e-65	248
FX092136|FX092136.1	gi|401494381|gb|KA116115.1|	74.85	167	36	5	625	789	188	26	7e-19	95.1
FX092141|FX092141.1	gi|401468980|gb|KA090714.1|	69.30	114	16	2	334	429	1021	909	2e-07	57.2
FX092161|FX092161.1	gi|401495411|gb|KA117145.1|	73.50	200	37	4	465	663	69	253	5e-26	118
FX092162|FX092162.1	gi|401508640|gb|KA130374.1|	78.23	147	23	3	448	585	219	365	2e-25	116
FX092172|FX092172.1	gi|401468206|gb|KA089940.1|	83.07	313	53	0	1	313	655	967	2e-88	325
FX092187|FX092187.1	gi|401470126|gb|KA091860.1|	70.97	217	49	9	540	750	233	25	1e-14	80.6
FX092190|FX092190.1	gi|401802808|gb|KA659951.1|	79.29	169	32	2	4	170	1280	1447	6e-33	141
FX092193|FX092193.1	gi|401489478|gb|KA111212.1|	75.75	631	109	25	1	622	742	1337	1e-103	376
FX092197|FX092197.1	gi|401469279|gb|KA091013.1|	85.41	281	35	5	193	472	84	359	1e-82	306
FX092201|FX092201.1	gi|401489655|gb|KA111389.1|	83.85	260	42	0	1	260	660	919	7e-75	280
FX092202|FX092202.1	gi|401468371|gb|KA090105.1|	76.54	81	19	0	1	81	324	244	6e-09	60.8
FX092206|FX092206.1	gi|401511769|gb|KA133503.1|	80.13	156	31	0	1	156	1385	1230	2e-33	141
FX092210|FX092210.1	gi|401484852|gb|KA106586.1|	88.64	44	4	1	27	69	488	445	1e-06	53.6
FX092211|FX092211.1	gi|401482284|gb|KA104018.1|	83.02	53	8	1	41	93	486	435	3e-06	51.8
FX092245|FX092245.1	gi|401504369|gb|KA126103.1|	93.94	33	2	0	94	126	950	918	3e-06	51.8
FX092258|FX092258.1	gi|401472282|gb|KA094016.1|	74.56	114	25	2	55	164	553	666	1e-11	69.8
FX092260|FX092260.1	gi|401472282|gb|KA094016.1|	73.48	181	39	5	352	527	490	666	1e-19	96.9
FX092267|FX092267.1	gi|401472792|gb|KA094526.1|	88.24	102	12	0	35	136	1	102	6e-30	131
FX092282|FX092282.1	gi|401478130|gb|KA099864.1|	82.76	116	20	0	4	119	1047	1162	8e-27	120
FX092288|FX092288.1	gi|401469835|gb|KA091569.1|	68.65	319	73	9	30	325	1183	869	1e-23	109
FX092290|FX092290.1	gi|401473815|gb|KA095549.1|	88.33	60	7	0	1	60	623	564	1e-13	77.0
FX092296|FX092296.1	gi|401474987|gb|KA096721.1|	90.70	129	11	1	1	129	265	138	1e-43	176
FX092318|FX092318.1	gi|401492731|gb|KA114465.1|	72.79	305	80	3	6	309	1226	924	2e-40	165
FX092324|FX092324.1	gi|401473019|gb|KA094753.1|	81.21	282	50	1	32	313	59	337	2e-71	268
FX092341|FX092341.1	gi|401481929|gb|KA103663.1|	84.38	192	30	0	3	194	239	48	3e-54	212
FX092343|FX092343.1	gi|401469697|gb|KA091431.1|	85.47	234	31	3	82	312	37	270	9e-69	259
FX092350|FX092350.1	gi|401487079|gb|KA108813.1|	77.53	178	33	4	907	1079	297	122	4e-29	129
FX092370|FX092370.1	gi|401481998|gb|KA103732.1|	82.94	211	36	0	1	211	211	1	1e-56	219
FX092373|FX092373.1	gi|401495415|gb|KA117149.1|	78.64	103	22	0	216	318	146	44	3e-17	87.8
FX092375|FX092375.1	gi|401468894|gb|KA090628.1|	82.76	58	9	1	219	275	1592	1649	6e-08	57.2
FX092376|FX092376.1	gi|401480946|gb|KA102680.1|	80.22	91	16	1	1	89	400	310	6e-15	80.6
FX092390|FX092390.1	gi|401489884|gb|KA111618.1|	85.95	121	15	1	7	127	119	1	9e-33	140
FX092395|FX092395.1	gi|401469894|gb|KA091628.1|	70.68	307	65	8	22	311	690	392	3e-31	134
FX092400|FX092400.1	gi|401499113|gb|KA120847.1|	83.13	243	41	0	1	243	185	427	1e-66	253
FX092402|FX092402.1	gi|401493837|gb|KA115571.1|	77.64	161	35	1	280	440	382	223	2e-28	125
FX092408|FX092408.1	gi|401494483|gb|KA116217.1|	77.78	81	12	4	153	231	290	366	1e-06	53.6
FX092416|FX092416.1	gi|401492415|gb|KA114149.1|	87.64	89	11	0	1	89	549	637	9e-24	111
FX092463|FX092463.1	gi|401490884|gb|KA112618.1|	85.52	145	21	0	4	148	145	1	6e-41	167
FX092471|FX092471.1	gi|401490430|gb|KA112164.1|	82.26	62	10	1	165	226	1130	1070	3e-08	59.0
FX092475|FX092475.1	gi|401494457|gb|KA116191.1|	86.87	457	52	7	2	452	455	1	1e-149	529
FX092497|FX092497.1	gi|401489496|gb|KA111230.1|	82.84	169	29	0	1	169	814	646	8e-43	174
FX092503|FX092503.1	gi|401496109|gb|KA117843.1|	77.69	121	27	0	340	460	243	123	1e-19	96.9
FX092511|FX092511.1	gi|401491580|gb|KA113314.1|	84.65	443	67	1	16	457	601	159	6e-138	489
FX092523|FX092523.1	gi|401481776|gb|KA103510.1|	68.00	250	58	10	15	245	424	178	1e-10	66.2
FX092528|FX092528.1	gi|401491924|gb|KA113658.1|	73.50	117	29	2	194	309	10	125	9e-10	64.4
FX092541|FX092541.1	gi|401490553|gb|KA112287.1|	74.75	99	22	1	1	96	407	309	8e-10	64.4
FX092544|FX092544.1	gi|401502749|gb|KA124483.1|	79.80	495	88	4	1	489	20	508	9e-122	435
FX092553|FX092553.1	gi|401501185|gb|KA122919.1|	68.28	227	51	11	115	329	1210	993	2e-07	55.4
FX092563|FX092563.1	gi|401478519|gb|KA100253.1|	81.78	214	39	0	1	214	214	1	5e-54	210
FX092572|FX092572.1	gi|401494532|gb|KA116266.1|	68.65	689	136	31	86	738	645	1	9e-51	201
FX092580|FX092580.1	gi|401482099|gb|KA103833.1|	75.13	390	91	4	1	387	507	893	6e-67	253
FX092581|FX092581.1	gi|401499037|gb|KA120771.1|	95.56	45	2	0	480	524	611	655	1e-12	73.4
FX092584|FX092584.1	gi|401502446|gb|KA124180.1|	73.89	157	39	2	4	159	921	1076	3e-18	91.5
FX092600|FX092600.1	gi|401493209|gb|KA114943.1|	80.00	315	61	2	1	313	693	379	9e-75	279
FX092609|FX092609.1	gi|401474872|gb|KA096606.1|	78.57	196	42	0	7	202	234	429	2e-40	165
FX092613|FX092613.1	gi|401487239|gb|KA108973.1|	77.99	309	62	2	5	310	352	657	2e-65	248
FX092621|FX092621.1	gi|401471604|gb|KA093338.1|	85.00	140	20	1	3	142	1118	980	6e-37	154
FX092624|FX092624.1	gi|401504857|gb|KA126591.1|	85.45	55	8	0	11	65	509	563	1e-09	64.4
FX092630|FX092630.1	gi|401477742|gb|KA099476.1|	81.37	102	11	3	339	436	772	675	2e-18	93.3
FX092631|FX092631.1	gi|401467909|gb|KA089643.1|	79.78	356	71	1	1	356	350	704	4e-85	315
FX092637|FX092637.1	gi|401502863|gb|KA124597.1|	77.18	298	62	1	17	314	1258	967	3e-60	232
FX092639|FX092639.1	gi|401469822|gb|KA091556.1|	82.97	182	31	0	2	183	843	662	1e-47	188
FX092642|FX092642.1	gi|401472892|gb|KA094626.1|	76.83	82	11	4	713	791	742	818	7e-06	51.8
FX092644|FX092644.1	gi|401479672|gb|KA101406.1|	86.79	53	5	2	120	171	581	530	2e-07	57.2
FX092650|FX092650.1	gi|401470563|gb|KA092297.1|	76.69	133	30	1	1	133	673	542	9e-20	96.9
FX092670|FX092670.1	gi|401499037|gb|KA120771.1|	95.35	43	1	1	361	402	609	651	2e-10	66.2
FX092679|FX092679.1	gi|401482701|gb|KA104435.1|	82.80	93	13	1	1	90	66	158	3e-19	95.1
FX092695|FX092695.1	gi|401501572|gb|KA123306.1|	88.37	43	3	1	22	64	22	62	9e-07	53.6
FX092698|FX092698.1	gi|401468166|gb|KA089900.1|	84.71	85	11	2	60	142	3083	3167	7e-17	87.8
FX092720|FX092720.1	gi|401494658|gb|KA116392.1|	84.21	114	16	2	518	629	728	615	4e-26	118
FX092759|FX092759.1	gi|401491345|gb|KA113079.1|	68.54	445	95	20	106	534	676	261	4e-27	122
FX092844|FX092844.1	gi|401802781|gb|KA659924.1|	72.01	318	81	6	21	334	345	32	1e-36	152
FX092848|FX092848.1	gi|401475797|gb|KA097531.1|	74.91	542	86	23	1	499	715	181	2e-82	306
FX092866|FX092866.1	gi|401504960|gb|KA126694.1|	82.61	92	16	0	11	102	215	124	6e-19	95.1
FX092872|FX092872.1	gi|401495313|gb|KA117047.1|	89.23	65	5	2	56	119	266	329	2e-14	78.8
FX092875|FX092875.1	gi|401479232|gb|KA100966.1|	78.89	90	16	2	1	88	241	329	6e-12	71.6
FX092914|FX092914.1	gi|401478131|gb|KA099865.1|	71.33	143	28	5	465	595	42	183	3e-09	62.6
FX092919|FX092919.1	gi|401494852|gb|KA116586.1|	90.54	74	7	0	1	74	295	368	6e-21	102
FX092972|FX092972.1	gi|401502876|gb|KA124610.1|	86.97	284	33	3	1	283	1559	1279	6e-92	336
FX093014|FX093014.1	gi|401508041|gb|KA129775.1|	96.16	599	11	10	828	1416	601	5	0.0	942
FX093024|FX093024.1	gi|401481760|gb|KA103494.1|	87.80	41	5	0	283	323	92	52	3e-06	51.8
FX093063|FX093063.1	gi|401499037|gb|KA120771.1|	96.88	32	1	0	256	287	609	640	1e-06	53.6
FX093108|FX093108.1	gi|401502071|gb|KA123805.1|	73.53	102	22	3	204	303	1561	1659	2e-06	53.6
FX093134|FX093134.1	gi|401489814|gb|KA111548.1|	85.82	134	19	0	1	134	603	470	1e-37	156
FX093188|FX093188.1	gi|401481544|gb|KA103278.1|	85.61	132	19	0	3	134	1164	1295	2e-36	152
FX093296|FX093296.1	gi|401473445|gb|KA095179.1|	80.95	63	12	0	421	483	212	150	1e-08	60.8
FX093322|FX093322.1	gi|401505676|gb|KA127410.1|	80.00	110	21	1	51	160	228	120	1e-19	96.9
FX093323|FX093323.1	gi|401472271|gb|KA094005.1|	78.87	71	13	2	62	130	1359	1429	7e-07	53.6
FX093333|FX093333.1	gi|401471930|gb|KA093664.1|	78.81	269	55	2	1	269	1374	1108	5e-57	221
FX093340|FX093340.1	gi|401494496|gb|KA116230.1|	98.37	613	9	1	1892	2503	1	613	0.0	1058
FX093341|FX093341.1	gi|401494496|gb|KA116230.1|	98.99	199	1	1	3	200	154	352	5e-95	347
FX093342|FX093342.1	gi|401482881|gb|KA104615.1|	93.42	806	43	4	373	1177	799	3	0.0	1205
FX093348|FX093348.1	gi|401496766|gb|KA118500.1|	96.99	133	4	0	174	306	595	463	6e-58	223
FX093353|FX093353.1	gi|401802784|gb|KA659927.1|	95.24	42	2	0	1	42	1979	2020	9e-11	68.0
FX093400|FX093400.1	gi|401508731|gb|KA130465.1|	79.56	137	23	4	2	134	185	320	9e-23	107
FX093420|FX093420.1	gi|401499037|gb|KA120771.1|	92.68	41	3	0	231	271	649	609	6e-09	60.8
FX093455|FX093455.1	gi|401502413|gb|KA124147.1|	81.98	222	40	0	1	222	335	556	6e-57	221
FX093467|FX093467.1	gi|401505516|gb|KA127250.1|	76.19	147	26	2	59	199	544	401	4e-23	107
FX093497|FX093497.1	gi|401499037|gb|KA120771.1|	90.70	43	4	0	113	155	651	609	8e-09	60.8
FX093499|FX093499.1	gi|401482353|gb|KA104087.1|	79.00	219	43	3	342	559	1491	1707	7e-44	178
FX093501|FX093501.1	gi|401481828|gb|KA103562.1|	80.45	220	37	2	1	215	427	645	7e-51	199
FX093524|FX093524.1	gi|401472425|gb|KA094159.1|	75.00	184	43	3	1	184	831	1011	7e-25	114
FX093533|FX093533.1	gi|401469028|gb|KA090762.1|	88.89	90	10	0	1	90	782	871	5e-26	118
FX093535|FX093535.1	gi|401476734|gb|KA098468.1|	78.74	127	25	1	110	234	485	359	2e-22	105
FX093559|FX093559.1	gi|401510133|gb|KA131867.1|	69.95	203	55	5	376	574	266	66	5e-13	75.2
FX093575|FX093575.1	gi|401502181|gb|KA123915.1|	88.97	136	14	1	1	136	1312	1178	6e-43	174
FX093586|FX093586.1	gi|401499037|gb|KA120771.1|	95.00	40	2	0	1023	1062	612	651	1e-09	64.4
FX093596|FX093596.1	gi|401474947|gb|KA096681.1|	80.00	170	32	1	1	170	169	2	5e-36	150
FX093599|FX093599.1	gi|401503309|gb|KA125043.1|	79.81	104	19	2	181	283	208	106	3e-16	86.0
FX093646|FX093646.1	gi|401488283|gb|KA110017.1|	74.77	111	22	3	81	185	161	271	4e-10	66.2
FX093668|FX093668.1	gi|401473482|gb|KA095216.1|	91.25	80	7	0	1	80	375	296	2e-24	113
FX093693|FX093693.1	gi|401496109|gb|KA117843.1|	67.93	237	55	5	100	334	310	93	2e-15	82.4
FX093701|FX093701.1	gi|401499037|gb|KA120771.1|	92.68	41	3	0	52	92	609	649	6e-09	60.8
FX093716|FX093716.1	gi|401472994|gb|KA094728.1|	85.71	70	10	0	23	92	637	568	1e-15	82.4
FX093781|FX093781.1	gi|401472829|gb|KA094563.1|	68.69	428	120	4	1	427	556	142	3e-39	163
FX093786|FX093786.1	gi|401507511|gb|KA129245.1|	83.16	196	28	5	260	452	38	231	9e-47	187
FX093797|FX093797.1	gi|401468037|gb|KA089771.1|	82.47	194	34	0	1	194	884	691	8e-50	197
FX093816|FX093816.1	gi|401472671|gb|KA094405.1|	67.15	347	89	12	3	337	343	676	1e-14	80.6
FX093824|FX093824.1	gi|401504932|gb|KA126666.1|	77.37	190	32	5	287	468	144	330	3e-31	136
FX093835|FX093835.1	gi|401505202|gb|KA126936.1|	89.19	370	40	0	13	382	295	664	2e-137	488
FX093836|FX093836.1	gi|401493488|gb|KA115222.1|	76.99	326	46	6	44	368	1	298	7e-66	250
FX093842|FX093842.1	gi|401499037|gb|KA120771.1|	92.11	38	3	0	664	701	609	646	5e-07	55.4
FX093846|FX093846.1	gi|401489279|gb|KA111013.1|	80.37	107	20	1	1	107	793	688	5e-19	95.1
FX093851|FX093851.1	gi|401504334|gb|KA126068.1|	85.42	96	13	1	1	96	290	384	7e-23	107
FX093854|FX093854.1	gi|401467816|gb|KA089550.1|	70.05	364	75	17	330	681	537	878	1e-26	120
FX093869|FX093869.1	gi|401490590|gb|KA112324.1|	78.67	75	16	0	6	80	1797	1871	8e-10	64.4
FX093915|FX093915.1	gi|401471291|gb|KA093025.1|	69.65	257	63	2	134	390	345	586	2e-25	116
FX093943|FX093943.1	gi|401473934|gb|KA095668.1|	82.43	148	26	0	3	150	498	645	1e-35	150
FX093962|FX093962.1	gi|401503134|gb|KA124868.1|	74.29	494	102	13	128	609	576	1056	2e-75	282
FX093966|FX093966.1	gi|401482048|gb|KA103782.1|	64.07	501	174	5	519	1016	74	571	2e-13	77.0
FX093971|FX093971.1	gi|401475418|gb|KA097152.1|	79.82	114	23	0	282	395	489	376	4e-21	102
FX094003|FX094003.1	gi|401482456|gb|KA104190.1|	80.65	62	12	0	269	330	197	136	2e-08	59.0
FX094052|FX094052.1	gi|401502471|gb|KA124205.1|	81.46	151	25	3	111	261	1090	943	1e-31	136
FX094056|FX094056.1	gi|401499085|gb|KA120819.1|	83.12	320	54	0	61	380	1	320	5e-91	334
FX094114|FX094114.1	gi|401502834|gb|KA124568.1|	86.54	52	4	2	578	626	254	203	2e-07	57.2
FX094177|FX094177.1	gi|401467920|gb|KA089654.1|	88.21	212	25	0	1	212	756	545	1e-71	269
FX094180|FX094180.1	gi|401490156|gb|KA111890.1|	71.11	135	36	3	63	196	89	221	8e-08	57.2
FX094197|FX094197.1	gi|401494409|gb|KA116143.1|	70.54	353	81	11	5	345	32	373	2e-32	140
FX094221|FX094221.1	gi|401485679|gb|KA107413.1|	76.81	276	41	8	133	394	415	149	1e-48	194
FX094273|FX094273.1	gi|401510427|gb|KA132161.1|	76.77	155	22	10	262	403	169	16	3e-16	86.0
FX094312|FX094312.1	gi|401492918|gb|KA114652.1|	74.06	212	55	0	48	259	603	392	3e-31	134
FX094331|FX094331.1	gi|401468010|gb|KA089744.1|	73.42	158	37	3	2	157	1024	870	3e-17	87.8
FX094350|FX094350.1	gi|401481719|gb|KA103453.1|	85.96	292	41	0	1	292	632	341	2e-93	342
FX094358|FX094358.1	gi|401510005|gb|KA131739.1|	77.78	279	56	5	1	276	164	439	1e-52	206
FX094371|FX094371.1	gi|401503460|gb|KA125194.1|	80.60	335	56	1	158	492	1	326	2e-85	315
FX094382|FX094382.1	gi|401501428|gb|KA123162.1|	65.81	544	182	2	135	676	626	1167	6e-32	138
FX094385|FX094385.1	gi|401500111|gb|KA121845.1|	78.44	371	77	1	3	370	372	2	6e-83	307
FX094407|FX094407.1	gi|401502435|gb|KA124169.1|	76.84	285	60	2	1	279	373	657	4e-55	214
FX094433|FX094433.1	gi|401481658|gb|KA103392.1|	80.75	161	30	1	306	465	656	496	1e-34	147
FX094466|FX094466.1	gi|401470490|gb|KA092224.1|	83.18	321	47	4	2	320	93	408	7e-89	325
FX094483|FX094483.1	gi|401473332|gb|KA095066.1|	85.31	245	36	0	2	246	353	597	5e-75	280
FX094491|FX094491.1	gi|401471482|gb|KA093216.1|	84.91	159	21	1	1	156	792	950	8e-44	178
FX094537|FX094537.1	gi|401472925|gb|KA094659.1|	84.62	182	27	1	1	181	529	348	1e-50	199
FX094538|FX094538.1	gi|401512024|gb|KA133758.1|	75.49	102	21	3	31	128	177	278	4e-09	62.6
FX094571|FX094571.1	gi|401486607|gb|KA108341.1|	73.65	148	30	5	313	451	234	381	2e-13	77.0
FX094592|FX094592.1	gi|401494634|gb|KA116368.1|	76.53	294	61	4	151	440	386	675	2e-53	208
FX094626|FX094626.1	gi|401499037|gb|KA120771.1|	92.50	40	3	0	219	258	609	648	4e-08	59.0
FX094643|FX094643.1	gi|401502982|gb|KA124716.1|	64.51	479	109	21	294	750	250	689	4e-08	59.0
FX094644|FX094644.1	gi|401469434|gb|KA091168.1|	82.26	124	22	0	133	256	1309	1186	3e-28	125
FX094680|FX094680.1	gi|401474859|gb|KA096593.1|	84.00	75	12	0	1	75	655	581	2e-15	82.4
FX094695|FX094695.1	gi|401505676|gb|KA127410.1|	71.28	94	17	1	11	94	212	119	1e-06	53.6
FX094706|FX094706.1	gi|401508942|gb|KA130676.1|	80.88	68	13	0	143	210	215	282	5e-10	64.4
FX094812|FX094812.1	gi|401504870|gb|KA126604.1|	74.04	104	25	1	479	580	261	158	1e-09	64.4
FX094907|FX094907.1	gi|401482068|gb|KA103802.1|	90.91	66	6	0	490	555	551	486	2e-18	93.3
FX094921|FX094921.1	gi|401485137|gb|KA106871.1|	72.26	155	34	4	239	387	473	322	8e-14	77.0
FX094943|FX094943.1	gi|401489349|gb|KA111083.1|	78.67	225	40	3	1	225	219	435	1e-45	183
FX094958|FX094958.1	gi|401495060|gb|KA116794.1|	89.84	128	13	0	2	129	129	2	3e-42	172
FX094978|FX094978.1	gi|401511930|gb|KA133664.1|	72.00	125	30	4	104	226	2006	2127	4e-07	55.4
FX094981|FX094981.1	gi|401472544|gb|KA094278.1|	84.54	97	14	1	2	98	34	129	9e-22	104
FX094993|FX094993.1	gi|401487079|gb|KA108813.1|	84.09	88	13	1	29	116	126	212	2e-18	93.3
FX094995|FX094995.1	gi|401487016|gb|KA108750.1|	88.58	254	22	2	183	429	261	8	2e-88	325
FX095123|FX095123.1	gi|401470648|gb|KA092382.1|	68.77	285	79	4	31	312	974	697	2e-21	104
FX095147|FX095147.1	gi|401491252|gb|KA112986.1|	73.68	95	18	3	96	183	1052	958	4e-06	51.8
FX095148|FX095148.1	gi|401491252|gb|KA112986.1|	73.68	95	18	3	759	846	1052	958	7e-06	51.8
FX095166|FX095166.1	gi|401491832|gb|KA113566.1|	92.31	52	4	0	654	705	476	527	2e-13	77.0
FX095194|FX095194.1	gi|401495573|gb|KA117307.1|	94.29	35	1	1	250	284	347	314	6e-06	51.8
FX095208|FX095208.1	gi|401488032|gb|KA109766.1|	76.52	132	22	8	213	337	351	480	3e-12	71.6
FX095215|FX095215.1	gi|401488918|gb|KA110652.1|	71.88	96	27	0	15	110	195	290	3e-06	51.8
FX095225|FX095225.1	gi|401503298|gb|KA125032.1|	75.28	271	38	5	1	267	473	228	8e-48	190
FX095238|FX095238.1	gi|401508605|gb|KA130339.1|	83.96	106	17	0	1	106	259	154	4e-25	114
FX095243|FX095243.1	gi|401501186|gb|KA122920.1|	87.88	99	11	1	1	99	797	700	3e-27	122
FX095257|FX095257.1	gi|401497927|gb|KA119661.1|	70.36	253	40	11	340	563	267	21	1e-20	100
FX095313|FX095313.1	gi|401509665|gb|KA131399.1|	77.63	228	45	2	1	225	296	72	4e-44	178
FX095384|FX095384.1	gi|401503999|gb|KA125733.1|	67.75	521	112	25	37	528	4	497	1e-26	120
FX095395|FX095395.1	gi|401473092|gb|KA094826.1|	78.67	361	76	1	1	360	366	6	9e-81	300
FX095412|FX095412.1	gi|401468920|gb|KA090654.1|	75.23	109	27	0	97	205	327	219	7e-13	75.2
FX095427|FX095427.1	gi|401505000|gb|KA126734.1|	100.00	36	0	0	206	241	172	207	1e-10	66.2
FX095439|FX095439.1	gi|401468199|gb|KA089933.1|	86.61	112	15	0	1	112	774	885	3e-31	134
FX095442|FX095442.1	gi|401494378|gb|KA116112.1|	82.30	113	20	0	1	113	304	416	7e-25	114
FX095443|FX095443.1	gi|401475952|gb|KA097686.1|	75.86	145	25	6	174	311	664	805	1e-16	86.0
FX095465|FX095465.1	gi|401510155|gb|KA131889.1|	75.29	174	35	5	14	180	105	277	2e-22	105
FX095466|FX095466.1	gi|401510155|gb|KA131889.1|	72.68	205	42	7	235	438	105	296	5e-20	98.7
FX095467|FX095467.1	gi|401510155|gb|KA131889.1|	72.92	192	36	6	15	202	105	284	9e-21	100
FX095468|FX095468.1	gi|401510155|gb|KA131889.1|	72.29	166	38	4	32	196	105	263	2e-15	82.4
FX095470|FX095470.1	gi|401482988|gb|KA104722.1|	76.60	94	18	2	120	211	674	765	2e-10	66.2
FX095487|FX095487.1	gi|401802781|gb|KA659924.1|	80.90	89	17	0	62	150	108	20	4e-16	84.2
FX095489|FX095489.1	gi|401468144|gb|KA089878.1|	86.27	51	6	1	622	672	226	177	1e-07	57.2
FX095523|FX095523.1	gi|401499251|gb|KA120985.1|	85.26	190	26	2	41	230	74	261	7e-54	210
FX095530|FX095530.1	gi|401502737|gb|KA124471.1|	78.26	69	10	2	349	412	164	96	2e-06	53.6
FX095547|FX095547.1	gi|401476845|gb|KA098579.1|	80.26	152	19	3	6	157	183	43	2e-31	136
FX095570|FX095570.1	gi|401499328|gb|KA121062.1|	77.83	230	48	2	1	230	227	1	7e-45	179
FX095581|FX095581.1	gi|401472435|gb|KA094169.1|	82.24	152	26	1	21	172	449	599	4e-35	149
FX095603|FX095603.1	gi|401468628|gb|KA090362.1|	82.24	304	54	0	1	304	697	394	1e-82	306
FX095614|FX095614.1	gi|401489552|gb|KA111286.1|	81.94	155	23	4	1	152	2901	3053	1e-32	140
FX095688|FX095688.1	gi|401502773|gb|KA124507.1|	79.73	148	30	0	1	148	434	581	3e-30	132
FX095709|FX095709.1	gi|401494919|gb|KA116653.1|	90.00	110	11	0	242	351	397	288	1e-35	149
FX095712|FX095712.1	gi|401490384|gb|KA112118.1|	76.47	204	39	7	229	425	5	206	2e-29	129
FX095724|FX095724.1	gi|401468571|gb|KA090305.1|	80.41	388	76	0	3	390	2382	1995	2e-98	358
FX095736|FX095736.1	gi|401501496|gb|KA123230.1|	74.75	99	23	2	3	100	166	263	3e-08	59.0
FX095743|FX095743.1	gi|401488268|gb|KA110002.1|	90.09	222	21	1	1	222	307	87	2e-80	298
FX095747|FX095747.1	gi|401477712|gb|KA099446.1|	84.38	160	25	0	1	160	462	621	2e-43	176
FX095765|FX095765.1	gi|401469842|gb|KA091576.1|	69.66	267	55	11	26	269	494	757	5e-18	91.5
FX095766|FX095766.1	gi|401802840|gb|KA659983.1|	76.55	371	85	2	11	380	207	576	6e-72	269
FX095795|FX095795.1	gi|401477823|gb|KA099557.1|	83.33	144	22	2	106	248	2	144	1e-34	145
FX095804|FX095804.1	gi|401473991|gb|KA095725.1|	84.47	206	32	0	100	305	793	588	3e-59	228
FX095823|FX095823.1	gi|401501061|gb|KA122795.1|	69.23	169	50	2	183	350	10	177	1e-09	64.4
FX095824|FX095824.1	gi|401501061|gb|KA122795.1|	67.43	307	88	8	487	786	10	311	6e-14	78.8
FX095842|FX095842.1	gi|401501719|gb|KA123453.1|	86.50	200	27	0	1	200	1515	1316	1e-62	239
FX095855|FX095855.1	gi|401484903|gb|KA106637.1|	82.14	112	16	3	374	482	186	296	3e-21	102
FX095859|FX095859.1	gi|401508823|gb|KA130557.1|	82.93	334	56	1	3	336	326	658	1e-93	342
FX095863|FX095863.1	gi|401481662|gb|KA103396.1|	92.68	41	2	1	132	172	687	648	1e-07	57.2
FX095871|FX095871.1	gi|401493065|gb|KA114799.1|	70.22	534	143	14	32	552	889	1419	5e-50	197
FX095929|FX095929.1	gi|401490368|gb|KA112102.1|	83.54	164	27	0	2	165	328	491	6e-43	174
FX095940|FX095940.1	gi|401491446|gb|KA113180.1|	80.97	247	34	7	2	237	314	558	3e-55	214
FX095962|FX095962.1	gi|401509055|gb|KA130789.1|	78.46	130	24	3	502	627	353	482	6e-20	98.7
FX095967|FX095967.1	gi|401503913|gb|KA125647.1|	86.27	51	7	0	420	470	176	126	8e-09	60.8
FX095973|FX095973.1	gi|401491683|gb|KA113417.1|	81.14	175	33	0	1	175	486	312	8e-41	167
FX095975|FX095975.1	gi|401469878|gb|KA091612.1|	87.75	302	37	0	1	302	740	439	2e-104	378
FX095979|FX095979.1	gi|401475506|gb|KA097240.1|	82.35	51	9	0	2	52	16	66	4e-06	51.8
FX096000|FX096000.1	gi|401485359|gb|KA107093.1|	84.96	133	14	4	1	132	383	510	2e-32	138
FX096005|FX096005.1	gi|401492348|gb|KA114082.1|	73.75	240	50	6	134	365	468	234	4e-31	134
FX096074|FX096074.1	gi|401507644|gb|KA129378.1|	84.62	52	8	0	225	276	173	122	2e-08	59.0
FX096091|FX096091.1	gi|401474775|gb|KA096509.1|	94.44	36	2	0	1	36	398	433	2e-07	57.2
FX096100|FX096100.1	gi|401502891|gb|KA124625.1|	85.19	54	7	1	247	300	704	756	4e-08	59.0
FX096124|FX096124.1	gi|401491660|gb|KA113394.1|	85.00	140	20	1	47	186	495	633	4e-37	154
FX096137|FX096137.1	gi|401472937|gb|KA094671.1|	91.95	87	7	0	120	206	1	87	2e-28	125
FX096150|FX096150.1	gi|401511925|gb|KA133659.1|	78.82	85	14	1	226	310	26	106	3e-12	71.6
FX096170|FX096170.1	gi|401502859|gb|KA124593.1|	77.33	675	121	14	6	658	1343	2007	5e-139	493
FX096229|FX096229.1	gi|401505418|gb|KA127152.1|	95.22	209	9	1	511	719	220	13	2e-89	329
FX096253|FX096253.1	gi|401469211|gb|KA090945.1|	90.48	42	4	0	6	47	1337	1378	3e-08	59.0
FX096261|FX096261.1	gi|401482335|gb|KA104069.1|	85.93	391	55	0	3	393	187	577	3e-128	457
FX096267|FX096267.1	gi|401488756|gb|KA110490.1|	86.21	87	12	0	6	92	426	512	5e-22	104
FX096271|FX096271.1	gi|401471837|gb|KA093571.1|	72.99	311	65	8	96	396	631	330	1e-39	163
FX096297|FX096297.1	gi|401499037|gb|KA120771.1|	97.67	43	1	0	217	259	651	609	9e-13	73.4
FX096312|FX096312.1	gi|401509458|gb|KA131192.1|	92.06	529	20	15	2	520	520	4	0.0	717
FX096368|FX096368.1	gi|401494785|gb|KA116519.1|	75.00	120	24	3	1	114	445	564	7e-13	73.4
FX096394|FX096394.1	gi|401491807|gb|KA113541.1|	67.33	251	78	3	88	335	1066	817	2e-12	73.4
FX096412|FX096412.1	gi|401489386|gb|KA111120.1|	83.95	430	68	1	3	432	836	408	4e-129	461
FX096431|FX096431.1	gi|401501784|gb|KA123518.1|	84.00	350	56	0	1	350	1467	1118	8e-105	379
FX096454|FX096454.1	gi|401472343|gb|KA094077.1|	84.25	146	20	2	1	146	193	335	7e-37	154
FX096466|FX096466.1	gi|401472370|gb|KA094104.1|	76.92	78	18	0	271	348	1058	1135	1e-08	60.8
FX096471|FX096471.1	gi|401489980|gb|KA111714.1|	79.72	217	43	1	2	218	1826	2041	8e-48	190
FX096506|FX096506.1	gi|401490678|gb|KA112412.1|	82.56	258	43	2	2	258	264	8	2e-67	255
FX096512|FX096512.1	gi|401469292|gb|KA091026.1|	77.08	96	20	2	470	563	1543	1638	8e-11	68.0
FX096514|FX096514.1	gi|401489391|gb|KA111125.1|	79.08	196	41	0	3	198	225	30	2e-41	168
FX096558|FX096558.1	gi|401501202|gb|KA122936.1|	74.48	192	33	10	14	192	883	695	6e-19	95.1
FX096567|FX096567.1	gi|401507695|gb|KA129429.1|	72.16	194	40	5	162	343	217	408	7e-20	96.9
FX096572|FX096572.1	gi|401482080|gb|KA103814.1|	85.24	332	43	4	5	336	349	24	2e-100	365
FX096590|FX096590.1	gi|401499037|gb|KA120771.1|	92.86	42	3	0	286	327	650	609	2e-09	62.6
FX096603|FX096603.1	gi|401511415|gb|KA133149.1|	89.13	92	7	1	538	629	183	95	1e-26	120
FX096626|FX096626.1	gi|401494574|gb|KA116308.1|	77.71	166	27	8	244	404	837	677	2e-22	105
FX096627|FX096627.1	gi|401482163|gb|KA103897.1|	73.89	180	21	2	662	815	1612	1433	1e-28	127
FX096631|FX096631.1	gi|401499037|gb|KA120771.1|	96.88	32	1	0	399	430	606	637	1e-06	53.6
FX096632|FX096632.1	gi|401500275|gb|KA122009.1|	91.67	108	4	2	268	370	310	203	4e-36	150
FX096662|FX096662.1	gi|401802781|gb|KA659924.1|	80.65	62	11	1	9	69	91	30	3e-07	55.4
FX096692|FX096692.1	gi|401485559|gb|KA107293.1|	87.50	104	11	2	17	120	214	315	2e-27	122
FX096709|FX096709.1	gi|401489948|gb|KA111682.1|	86.71	158	20	1	2	159	212	368	1e-46	187
FX096715|FX096715.1	gi|401501524|gb|KA123258.1|	77.11	367	82	2	2	366	342	708	8e-74	277
FX096718|FX096718.1	gi|401476748|gb|KA098482.1|	75.31	162	33	4	263	418	40	200	2e-20	100
FX096719|FX096719.1	gi|401497771|gb|KA119505.1|	85.53	76	11	0	12	87	1436	1511	7e-17	87.8
FX096724|FX096724.1	gi|401489660|gb|KA111394.1|	89.58	48	3	2	125	171	1401	1447	8e-08	57.2
FX096734|FX096734.1	gi|401495394|gb|KA117128.1|	70.92	141	35	3	608	747	896	761	4e-09	62.6
FX096759|FX096759.1	gi|401507459|gb|KA129193.1|	72.95	122	28	4	276	396	122	239	2e-08	59.0
FX096772|FX096772.1	gi|401485845|gb|KA107579.1|	81.00	221	36	1	2	216	975	755	1e-53	210
FX096781|FX096781.1	gi|401504298|gb|KA126032.1|	69.26	283	65	15	123	397	6	274	4e-12	71.6
FX096790|FX096790.1	gi|401487763|gb|KA109497.1|	83.08	65	10	1	263	327	811	748	5e-10	64.4
FX096819|FX096819.1	gi|401468704|gb|KA090438.1|	83.28	293	49	0	1	293	1575	1283	1e-82	307
FX096892|FX096892.1	gi|401489852|gb|KA111586.1|	79.55	88	16	1	43	128	1939	1852	4e-13	75.2
FX096895|FX096895.1	gi|401487093|gb|KA108827.1|	88.16	76	6	3	143	217	1074	1001	2e-16	86.0
FX096902|FX096902.1	gi|401470720|gb|KA092454.1|	73.74	198	52	0	1	198	59	256	9e-28	123
FX096916|FX096916.1	gi|401468815|gb|KA090549.1|	80.04	471	93	1	7	476	243	713	8e-118	423
FX096940|FX096940.1	gi|401476701|gb|KA098435.1|	83.78	74	12	0	169	242	303	230	2e-14	80.6
FX096942|FX096942.1	gi|401472500|gb|KA094234.1|	71.79	117	28	3	707	818	368	484	2e-06	53.6
FX097041|FX097041.1	gi|401494658|gb|KA116392.1|	74.51	255	62	3	57	310	797	545	1e-37	156
FX097056|FX097056.1	gi|401495977|gb|KA117711.1|	88.05	477	32	8	13	464	873	397	2e-168	590
FX097062|FX097062.1	gi|401503083|gb|KA124817.1|	97.73	44	1	0	1	44	1224	1181	2e-13	75.2
FX097076|FX097076.1	gi|401507077|gb|KA128811.1|	79.08	196	26	3	1	181	738	933	1e-41	168
FX097080|FX097080.1	gi|401489110|gb|KA110844.1|	79.92	254	51	0	1	254	796	1049	2e-59	228
FX097164|FX097164.1	gi|401491589|gb|KA113323.1|	72.31	325	56	10	1	303	413	101	9e-41	167
FX097177|FX097177.1	gi|401503371|gb|KA125105.1|	78.70	493	104	1	2	494	751	260	1e-114	412
FX097189|FX097189.1	gi|401491455|gb|KA113189.1|	88.29	350	40	1	3	352	14	362	7e-124	443
FX097204|FX097204.1	gi|401469275|gb|KA091009.1|	84.80	125	19	0	61	185	345	469	9e-33	140
FX097227|FX097227.1	gi|401468799|gb|KA090533.1|	82.82	227	39	0	1	227	568	342	6e-61	233
FX097240|FX097240.1	gi|401493234|gb|KA114968.1|	69.43	265	58	11	12	257	668	408	6e-16	84.2
FX097244|FX097244.1	gi|401503360|gb|KA125094.1|	82.52	326	45	1	89	414	979	666	3e-92	338
FX097266|FX097266.1	gi|401469580|gb|KA091314.1|	81.48	54	10	0	1	54	615	562	8e-07	53.6
FX097276|FX097276.1	gi|401469367|gb|KA091101.1|	93.88	49	2	1	42	90	447	400	3e-12	71.6
FX097277|FX097277.1	gi|401480623|gb|KA102357.1|	80.99	242	46	0	3	244	230	471	5e-60	230
FX097285|FX097285.1	gi|401483044|gb|KA104778.1|	82.54	63	8	2	403	464	329	269	3e-08	59.0
FX097306|FX097306.1	gi|401473214|gb|KA094948.1|	84.78	92	14	0	1	92	745	836	7e-22	104
FX097312|FX097312.1	gi|401490430|gb|KA112164.1|	80.65	124	22	2	3	125	548	670	1e-23	109
FX097318|FX097318.1	gi|401493038|gb|KA114772.1|	81.25	64	10	2	74	136	728	790	3e-07	55.4
FX097330|FX097330.1	gi|401501776|gb|KA123510.1|	82.05	156	26	2	152	307	431	584	2e-35	149
FX097333|FX097333.1	gi|401474043|gb|KA095777.1|	94.87	78	4	0	3	80	210	133	1e-27	123
FX097350|FX097350.1	gi|401503785|gb|KA125519.1|	86.05	172	23	1	1	171	1103	1274	9e-51	199
FX097378|FX097378.1	gi|401472212|gb|KA093946.1|	88.37	86	10	0	1	86	728	643	3e-24	111
FX097388|FX097388.1	gi|401489628|gb|KA111362.1|	81.42	253	47	0	2	254	776	524	5e-64	244
FX097395|FX097395.1	gi|401509930|gb|KA131664.1|	83.64	324	46	2	15	332	35	357	5e-94	343
FX097410|FX097410.1	gi|401503285|gb|KA125019.1|	89.19	296	32	0	1	296	459	754	2e-108	390
FX097424|FX097424.1	gi|401501696|gb|KA123430.1|	81.85	248	42	3	89	334	662	416	9e-61	233
FX097430|FX097430.1	gi|401495052|gb|KA116786.1|	80.45	220	43	0	3	222	667	448	2e-51	203
FX097434|FX097434.1	gi|401469826|gb|KA091560.1|	71.15	253	56	9	352	594	529	774	3e-21	102
FX097448|FX097448.1	gi|401467871|gb|KA089605.1|	82.08	173	31	0	1	173	185	13	1e-42	172
FX097456|FX097456.1	gi|401489419|gb|KA111153.1|	83.33	72	12	0	270	341	209	280	1e-13	77.0
FX097459|FX097459.1	gi|401469506|gb|KA091240.1|	85.44	309	45	0	2	310	702	394	1e-97	354
FX097463|FX097463.1	gi|401472980|gb|KA094714.1|	70.63	395	83	13	39	412	1133	751	4e-39	161
FX097483|FX097483.1	gi|401486222|gb|KA107956.1|	83.71	264	33	7	65	318	774	511	4e-69	260
FX097486|FX097486.1	gi|401491415|gb|KA113149.1|	83.75	240	38	1	7	246	1037	1275	2e-66	253
FX097502|FX097502.1	gi|401469894|gb|KA091628.1|	71.15	208	49	4	255	452	1138	932	1e-19	96.9
FX097506|FX097506.1	gi|401470567|gb|KA092301.1|	77.22	79	15	1	1	79	1894	1969	5e-09	60.8
FX097507|FX097507.1	gi|401497589|gb|KA119323.1|	83.79	327	43	6	1	325	492	174	3e-90	333
FX097510|FX097510.1	gi|401476014|gb|KA097748.1|	70.37	189	47	6	266	448	427	242	2e-11	69.8
FX097513|FX097513.1	gi|401490966|gb|KA112700.1|	85.65	223	32	0	3	225	97	319	1e-68	259
FX097549|FX097549.1	gi|401492877|gb|KA114611.1|	83.00	100	17	0	6	105	430	529	5e-22	104
FX097554|FX097554.1	gi|401469568|gb|KA091302.1|	82.19	73	12	1	1	72	1090	1018	9e-12	69.8
FX097567|FX097567.1	gi|401491264|gb|KA112998.1|	81.55	309	57	0	42	350	80	388	3e-81	300
FX097597|FX097597.1	gi|401489211|gb|KA110945.1|	87.50	192	24	0	27	218	643	834	1e-62	239
FX097598|FX097598.1	gi|401489211|gb|KA110945.1|	88.39	422	49	0	1	422	413	834	3e-153	540
FX097602|FX097602.1	gi|401475868|gb|KA097602.1|	77.61	67	13	1	158	222	124	58	3e-06	51.8
FX097620|FX097620.1	gi|401505021|gb|KA126755.1|	91.30	92	7	1	1	92	386	476	4e-29	127
FX097627|FX097627.1	gi|401493798|gb|KA115532.1|	93.44	61	4	0	100	160	1	61	2e-18	93.3
FX097661|FX097661.1	gi|401504771|gb|KA126505.1|	84.47	425	46	8	5	412	1349	1770	2e-126	452
FX097677|FX097677.1	gi|401495294|gb|KA117028.1|	78.70	108	23	0	213	320	44	151	3e-18	91.5
FX097681|FX097681.1	gi|401490286|gb|KA112020.1|	86.09	230	32	0	2	231	113	342	2e-72	271
FX097696|FX097696.1	gi|401477706|gb|KA099440.1|	71.62	303	72	6	29	321	1	299	2e-34	145
FX097708|FX097708.1	gi|401501176|gb|KA122910.1|	81.25	96	15	3	377	470	1635	1729	4e-15	82.4
FX097718|FX097718.1	gi|401508291|gb|KA130025.1|	75.95	79	16	2	91	166	470	548	3e-06	51.8
FX097743|FX097743.1	gi|401497360|gb|KA119094.1|	64.67	368	115	6	4	363	515	155	1e-09	64.4
FX097780|FX097780.1	gi|401509341|gb|KA131075.1|	86.67	60	8	0	36	95	254	313	8e-13	73.4
FX097797|FX097797.1	gi|401499037|gb|KA120771.1|	90.91	44	4	0	183	226	651	608	2e-09	62.6
FX097801|FX097801.1	gi|401496932|gb|KA118666.1|	85.71	77	7	2	156	228	973	1049	6e-16	84.2
FX097803|FX097803.1	gi|401486306|gb|KA108040.1|	85.47	117	16	1	1	117	186	71	9e-30	131
FX097860|FX097860.1	gi|401489157|gb|KA110891.1|	79.07	129	23	2	1	128	226	101	3e-22	105
FX097861|FX097861.1	gi|401500189|gb|KA121923.1|	86.67	45	5	1	136	179	843	887	4e-06	51.8
FX097896|FX097896.1	gi|401486365|gb|KA108099.1|	73.44	241	41	7	161	396	163	385	9e-32	136
FX097918|FX097918.1	gi|401467966|gb|KA089700.1|	81.48	108	20	0	1	108	108	1	3e-22	105
FX097938|FX097938.1	gi|401473119|gb|KA094853.1|	75.69	255	62	0	1	255	280	26	2e-45	181
FX097950|FX097950.1	gi|401470716|gb|KA092450.1|	82.17	359	63	1	9	367	340	697	5e-98	356
FX097962|FX097962.1	gi|401480614|gb|KA102348.1|	77.63	76	15	2	76	150	299	225	9e-07	53.6
FX097988|FX097988.1	gi|401470829|gb|KA092563.1|	84.62	104	10	1	1	104	513	416	1e-25	116
FX097989|FX097989.1	gi|401491446|gb|KA113180.1|	74.19	124	24	3	64	182	641	761	1e-12	73.4
FX098004|FX098004.1	gi|401489476|gb|KA111210.1|	80.88	68	12	1	276	342	723	790	5e-09	60.8
FX098006|FX098006.1	gi|401511933|gb|KA133667.1|	78.81	269	50	4	11	275	479	214	3e-56	217
FX098032|FX098032.1	gi|401492037|gb|KA113771.1|	97.22	36	1	0	262	297	659	624	1e-08	60.8
FX098135|FX098135.1	gi|401476537|gb|KA098271.1|	83.04	224	35	3	149	372	4	224	8e-58	223
FX098142|FX098142.1	gi|401477043|gb|KA098777.1|	72.01	418	93	6	3	399	698	284	3e-57	221
FX098183|FX098183.1	gi|401495821|gb|KA117555.1|	80.90	89	17	0	287	375	1354	1266	5e-16	84.2
FX098188|FX098188.1	gi|401477707|gb|KA099441.1|	75.82	91	19	3	21	109	1	90	3e-07	55.4
FX098202|FX098202.1	gi|401506139|gb|KA127873.1|	84.54	97	15	0	328	424	17	113	5e-23	107
FX098214|FX098214.1	gi|401470109|gb|KA091843.1|	80.65	248	48	0	1	248	207	454	1e-60	232
FX098217|FX098217.1	gi|401511778|gb|KA133512.1|	78.57	140	24	3	102	239	1397	1532	1e-23	109
FX098275|FX098275.1	gi|401505731|gb|KA127465.1|	76.00	125	24	4	23	142	511	388	3e-14	78.8
FX098294|FX098294.1	gi|401469089|gb|KA090823.1|	77.98	327	72	0	1	327	936	610	7e-71	266
FX098296|FX098296.1	gi|401500275|gb|KA122009.1|	93.28	119	7	1	434	552	320	203	2e-43	176
FX098298|FX098298.1	gi|401467876|gb|KA089610.1|	83.87	155	18	3	41	188	704	550	1e-38	159
FX098372|FX098372.1	gi|401494403|gb|KA116137.1|	87.92	298	34	1	60	357	541	246	2e-102	372
FX098382|FX098382.1	gi|401508152|gb|KA129886.1|	69.59	148	23	6	189	325	511	375	6e-08	57.2
FX098385|FX098385.1	gi|401492957|gb|KA114691.1|	87.76	49	6	0	1	49	101	149	3e-09	62.6
FX098390|FX098390.1	gi|401481516|gb|KA103250.1|	73.98	369	88	6	6	370	422	58	6e-55	214
FX098399|FX098399.1	gi|401473819|gb|KA095553.1|	79.82	109	21	1	2	110	795	688	2e-19	95.1
FX098406|FX098406.1	gi|401472307|gb|KA094041.1|	73.26	273	60	7	221	488	601	337	9e-34	143
FX098407|FX098407.1	gi|401485046|gb|KA106780.1|	88.75	80	9	0	1	80	642	721	7e-22	104
FX098418|FX098418.1	gi|401502837|gb|KA124571.1|	86.67	150	19	1	6	155	265	117	3e-44	178
FX098428|FX098428.1	gi|401479121|gb|KA100855.1|	72.34	141	38	1	406	545	209	349	4e-13	75.2
FX098430|FX098430.1	gi|401509686|gb|KA131420.1|	73.38	154	20	4	986	1123	324	176	1e-18	95.1
FX098441|FX098441.1	gi|401468936|gb|KA090670.1|	79.74	385	75	2	2	386	632	251	7e-92	336
FX098446|FX098446.1	gi|401494359|gb|KA116093.1|	77.14	140	26	5	261	396	145	8	1e-17	91.5
FX098463|FX098463.1	gi|401490284|gb|KA112018.1|	84.21	133	15	3	1	129	391	521	3e-32	138
FX098479|FX098479.1	gi|401468942|gb|KA090676.1|	90.24	41	3	1	192	231	21	61	1e-06	53.6
FX098506|FX098506.1	gi|401487557|gb|KA109291.1|	69.78	225	44	9	172	381	321	106	7e-15	80.6
FX098536|FX098536.1	gi|401469743|gb|KA091477.1|	82.55	447	66	6	1	438	534	977	7e-123	439
FX098537|FX098537.1	gi|401491492|gb|KA113226.1|	84.26	324	39	10	2	318	174	492	3e-87	320
FX098558|FX098558.1	gi|401491507|gb|KA113241.1|	78.12	96	16	3	605	696	390	296	2e-11	69.8
FX098584|FX098584.1	gi|401491740|gb|KA113474.1|	74.36	78	10	2	148	219	540	467	2e-06	51.8
FX098593|FX098593.1	gi|401490596|gb|KA112330.1|	87.80	41	5	0	32	72	1068	1108	6e-06	51.8
FX098594|FX098594.1	gi|401481159|gb|KA102893.1|	76.61	248	53	3	4	250	287	530	3e-44	178
FX098645|FX098645.1	gi|401489123|gb|KA110857.1|	89.05	283	30	1	1	283	743	1024	3e-101	367
FX098649|FX098649.1	gi|401493488|gb|KA115222.1|	94.64	56	3	0	254	309	309	254	4e-17	87.8
FX098659|FX098659.1	gi|401468010|gb|KA089744.1|	72.29	332	83	2	86	417	328	6	9e-46	183
FX098682|FX098682.1	gi|401504298|gb|KA126032.1|	68.99	158	47	1	518	673	341	498	3e-09	62.6
FX098688|FX098688.1	gi|401505143|gb|KA126877.1|	82.79	244	36	4	1	244	624	861	2e-62	239
FX098694|FX098694.1	gi|401494496|gb|KA116230.1|	91.67	36	3	0	6	41	592	627	3e-06	51.8
FX098733|FX098733.1	gi|401501178|gb|KA122912.1|	74.71	87	15	3	207	286	544	458	4e-06	51.8
FX098738|FX098738.1	gi|401475587|gb|KA097321.1|	88.83	188	18	1	209	396	761	577	2e-63	242
FX098743|FX098743.1	gi|401503276|gb|KA125010.1|	85.99	307	43	0	3	309	54	360	1e-98	360
FX098748|FX098748.1	gi|401482903|gb|KA104637.1|	87.30	244	31	0	1	244	237	480	7e-81	300
FX098817|FX098817.1	gi|401503131|gb|KA124865.1|	83.62	116	19	0	1	116	390	505	8e-28	123
FX098889|FX098889.1	gi|401505661|gb|KA127395.1|	77.12	118	25	2	234	351	129	244	5e-16	84.2
FX098907|FX098907.1	gi|401501784|gb|KA123518.1|	80.26	304	58	2	1	303	13	315	1e-72	271
FX098911|FX098911.1	gi|401470371|gb|KA092105.1|	83.33	120	20	0	1	120	1060	1179	6e-29	127
FX098914|FX098914.1	gi|401482455|gb|KA104189.1|	69.49	177	38	2	117	293	45	205	2e-15	82.4
FX098920|FX098920.1	gi|401474756|gb|KA096490.1|	91.94	62	4	1	142	202	963	902	2e-16	86.0
FX098927|FX098927.1	gi|401501241|gb|KA122975.1|	85.71	63	9	0	1	63	1191	1253	9e-13	73.4
FX098934|FX098934.1	gi|401511429|gb|KA133163.1|	68.89	405	101	7	249	632	432	32	7e-37	154
FX098945|FX098945.1	gi|401472558|gb|KA094292.1|	88.11	143	17	0	1	143	185	327	5e-45	181
FX098949|FX098949.1	gi|401493453|gb|KA115187.1|	80.00	190	27	3	48	230	142	327	2e-41	168
FX098981|FX098981.1	gi|401495404|gb|KA117138.1|	83.72	86	13	1	196	280	226	311	1e-17	89.7
FX098984|FX098984.1	gi|401507291|gb|KA129025.1|	77.88	104	20	2	47	149	784	885	4e-14	78.8
FX099004|FX099004.1	gi|401468408|gb|KA090142.1|	76.47	102	19	4	25	122	656	756	2e-09	62.6
FX099013|FX099013.1	gi|401482353|gb|KA104087.1|	77.36	212	39	4	102	308	1501	1708	8e-38	156
FX099030|FX099030.1	gi|401489282|gb|KA111016.1|	78.57	70	13	1	263	332	242	175	6e-08	57.2
FX099036|FX099036.1	gi|401511880|gb|KA133614.1|	90.37	135	13	0	240	374	665	799	2e-46	185
FX099062|FX099062.1	gi|401511897|gb|KA133631.1|	81.51	146	27	0	3	148	882	737	3e-33	141
FX099067|FX099067.1	gi|401482069|gb|KA103803.1|	70.12	164	37	2	163	326	185	34	9e-14	77.0
FX099088|FX099088.1	gi|401499037|gb|KA120771.1|	87.80	41	5	0	47	87	609	649	3e-06	51.8
FX099208|FX099208.1	gi|401473194|gb|KA094928.1|	70.32	155	38	4	1	147	202	356	2e-09	62.6
FX099215|FX099215.1	gi|401494488|gb|KA116222.1|	72.79	849	210	19	1	839	45	882	1e-117	423
FX099277|FX099277.1	gi|401499037|gb|KA120771.1|	93.18	44	3	0	29	72	651	608	1e-10	66.2
FX099280|FX099280.1	gi|401490931|gb|KA112665.1|	75.14	185	31	4	12	181	212	396	3e-27	122
FX099281|FX099281.1	gi|401490931|gb|KA112665.1|	74.46	184	32	3	77	245	212	395	1e-26	120
FX099282|FX099282.1	gi|401490931|gb|KA112665.1|	73.91	184	33	3	9	177	212	395	1e-25	116
FX099289|FX099289.1	gi|401476794|gb|KA098528.1|	87.37	95	11	1	3	97	94	1	4e-25	114
FX099297|FX099297.1	gi|401472693|gb|KA094427.1|	91.76	85	4	1	141	225	23	104	6e-27	120
FX099303|FX099303.1	gi|401468617|gb|KA090351.1|	79.79	386	65	5	33	410	192	572	2e-91	334
FX099321|FX099321.1	gi|401490976|gb|KA112710.1|	88.57	70	8	0	3	72	1336	1267	5e-18	91.5
FX099332|FX099332.1	gi|401467848|gb|KA089582.1|	89.08	293	31	1	6	298	1212	1503	2e-105	381
FX099341|FX099341.1	gi|401490515|gb|KA112249.1|	79.22	361	75	0	6	366	438	78	6e-85	313
FX099342|FX099342.1	gi|401469379|gb|KA091113.1|	79.38	514	104	2	2	514	642	130	6e-124	443
FX099345|FX099345.1	gi|401469425|gb|KA091159.1|	88.46	104	12	0	1	104	355	252	3e-31	134
FX099351|FX099351.1	gi|401469338|gb|KA091072.1|	75.22	113	17	4	105	209	439	548	1e-11	69.8
FX099360|FX099360.1	gi|401492383|gb|KA114117.1|	72.56	164	37	5	18	173	548	385	2e-14	78.8
FX099361|FX099361.1	gi|401504893|gb|KA126627.1|	77.25	189	34	6	45	228	74	258	2e-29	129
FX099364|FX099364.1	gi|401471586|gb|KA093320.1|	80.85	141	26	1	6	146	492	353	2e-29	129
FX099371|FX099371.1	gi|401473444|gb|KA095178.1|	75.12	201	38	7	78	269	489	292	9e-26	116
FX099372|FX099372.1	gi|401482134|gb|KA103868.1|	73.87	111	29	0	327	437	454	344	2e-11	69.8
FX099387|FX099387.1	gi|401474382|gb|KA096116.1|	82.14	112	17	2	49	160	1179	1287	3e-22	105
FX099388|FX099388.1	gi|401469558|gb|KA091292.1|	78.32	392	75	1	160	551	1746	1365	1e-89	329
FX099396|FX099396.1	gi|401502353|gb|KA124087.1|	83.15	89	15	0	265	353	1012	924	9e-19	93.3
FX099402|FX099402.1	gi|401509198|gb|KA130932.1|	77.58	223	50	0	1	223	103	325	3e-44	178
FX099403|FX099403.1	gi|401489272|gb|KA111006.1|	83.61	61	9	1	300	359	1469	1529	2e-09	62.6
FX099445|FX099445.1	gi|401482212|gb|KA103946.1|	79.25	318	53	3	1	315	205	512	1e-73	275
FX099447|FX099447.1	gi|401481753|gb|KA103487.1|	77.08	96	22	0	168	263	1446	1541	2e-13	75.2
FX099494|FX099494.1	gi|401505119|gb|KA126853.1|	75.73	309	75	0	109	417	621	313	1e-56	219
FX099539|FX099539.1	gi|401507484|gb|KA129218.1|	78.79	99	16	5	144	240	207	302	2e-10	66.2
FX099546|FX099546.1	gi|401468342|gb|KA090076.1|	79.41	102	19	2	121	222	309	210	2e-15	82.4
FX099553|FX099553.1	gi|401501260|gb|KA122994.1|	90.77	65	6	0	1	65	494	430	3e-18	91.5
FX099556|FX099556.1	gi|401488674|gb|KA110408.1|	79.62	157	20	1	218	362	1304	1148	5e-34	145
FX099562|FX099562.1	gi|401502996|gb|KA124730.1|	68.14	226	58	7	143	363	1389	1173	4e-10	64.4
FX099671|FX099671.1	gi|401508680|gb|KA130414.1|	85.33	184	27	0	4	187	333	150	9e-54	210
FX099675|FX099675.1	gi|401489307|gb|KA111041.1|	83.33	288	48	0	1	288	1711	1424	6e-82	304
FX099686|FX099686.1	gi|401477670|gb|KA099404.1|	81.79	302	45	4	12	305	1175	876	5e-77	288
FX099715|FX099715.1	gi|401470979|gb|KA092713.1|	80.46	87	17	0	1	87	1111	1197	6e-15	80.6
FX099733|FX099733.1	gi|401498422|gb|KA120156.1|	73.91	161	42	0	264	424	77	237	2e-21	102
FX099767|FX099767.1	gi|401469833|gb|KA091567.1|	81.53	314	53	5	6	316	188	499	2e-77	288
FX099780|FX099780.1	gi|401489308|gb|KA111042.1|	75.20	375	72	3	1	375	1203	1556	1e-69	262
FX099807|FX099807.1	gi|401473640|gb|KA095374.1|	73.83	107	23	2	206	307	1071	965	3e-09	62.6
FX099819|FX099819.1	gi|401469973|gb|KA091707.1|	75.74	136	33	0	19	154	872	1007	7e-20	96.9
FX099850|FX099850.1	gi|401511883|gb|KA133617.1|	66.95	475	105	14	45	470	739	1210	3e-30	132
FX099854|FX099854.1	gi|401488186|gb|KA109920.1|	81.08	74	13	1	543	616	178	106	6e-11	68.0
FX099884|FX099884.1	gi|401490532|gb|KA112266.1|	82.18	101	16	2	10	108	488	588	3e-19	95.1
FX099903|FX099903.1	gi|401511295|gb|KA133029.1|	67.74	217	67	2	199	414	308	94	2e-11	69.8
FX099930|FX099930.1	gi|401481778|gb|KA103512.1|	77.69	121	27	0	2	122	1342	1222	7e-20	96.9
FX099943|FX099943.1	gi|401473012|gb|KA094746.1|	76.39	377	86	1	172	545	1	377	7e-74	277
FX099955|FX099955.1	gi|401482776|gb|KA104510.1|	80.00	110	18	3	216	323	919	1026	1e-17	89.7
FX099963|FX099963.1	gi|401501221|gb|KA122955.1|	84.24	203	32	0	4	206	719	517	1e-57	223
FX099974|FX099974.1	gi|401488005|gb|KA109739.1|	76.38	127	22	7	400	521	260	137	2e-11	69.8
FX099983|FX099983.1	gi|401509220|gb|KA130954.1|	86.84	76	8	2	1	74	341	266	1e-16	86.0
FX100006|FX100006.1	gi|401475172|gb|KA096906.1|	80.54	478	89	2	2	478	173	647	3e-122	437
FX100008|FX100008.1	gi|401490555|gb|KA112289.1|	80.97	536	102	0	1	536	1352	817	2e-143	508
FX100045|FX100045.1	gi|401511758|gb|KA133492.1|	74.29	140	31	3	139	274	503	365	3e-15	82.4
FX100072|FX100072.1	gi|401499875|gb|KA121609.1|	77.53	89	19	1	1	89	483	396	3e-11	68.0
FX100092|FX100092.1	gi|401477740|gb|KA099474.1|	66.74	457	135	9	1	454	54	496	4e-25	114
FX100096|FX100096.1	gi|401469341|gb|KA091075.1|	66.62	665	141	26	31	636	686	44	7e-37	154
FX100114|FX100114.1	gi|401491059|gb|KA112793.1|	73.30	191	42	7	11	196	1087	1273	4e-18	91.5
FX100116|FX100116.1	gi|401470320|gb|KA092054.1|	76.32	114	27	0	26	139	270	157	5e-16	84.2
FX100121|FX100121.1	gi|401502107|gb|KA123841.1|	77.86	131	29	0	1	131	264	134	1e-22	105
FX100189|FX100189.1	gi|401505037|gb|KA126771.1|	88.14	59	7	0	2	60	308	250	3e-13	75.2
FX100195|FX100195.1	gi|401491526|gb|KA113260.1|	86.15	296	41	0	34	329	797	502	9e-96	349
FX100248|FX100248.1	gi|401491975|gb|KA113709.1|	86.27	51	6	1	324	374	50	1	7e-08	57.2
FX100251|FX100251.1	gi|401469655|gb|KA091389.1|	88.10	42	5	0	1	42	716	757	1e-06	53.6
FX100292|FX100292.1	gi|401472525|gb|KA094259.1|	86.46	96	12	1	297	391	563	658	4e-24	111
FX100297|FX100297.1	gi|401481672|gb|KA103406.1|	83.67	343	56	0	1	343	906	1248	3e-101	367
FX100321|FX100321.1	gi|401470684|gb|KA092418.1|	79.81	426	82	3	1	423	82	506	3e-102	370
FX100341|FX100341.1	gi|401499153|gb|KA120887.1|	69.23	143	37	3	33	175	113	248	2e-06	53.6
FX100355|FX100355.1	gi|401471336|gb|KA093070.1|	69.18	451	130	7	20	461	201	651	2e-39	163
FX100363|FX100363.1	gi|401491326|gb|KA113060.1|	82.35	272	48	0	1	272	322	593	1e-73	275
FX100374|FX100374.1	gi|401478496|gb|KA100230.1|	82.71	133	8	11	478	596	388	519	1e-20	100
FX100384|FX100384.1	gi|401481391|gb|KA103125.1|	81.12	143	27	0	13	155	157	15	1e-31	136
FX100400|FX100400.1	gi|401508362|gb|KA130096.1|	77.65	85	16	2	175	258	415	333	3e-09	62.6
FX100414|FX100414.1	gi|401470240|gb|KA091974.1|	83.09	349	51	5	4	351	768	427	7e-96	349
FX100424|FX100424.1	gi|401500430|gb|KA122164.1|	74.27	206	53	0	162	367	475	680	1e-30	132
FX100434|FX100434.1	gi|401482062|gb|KA103796.1|	70.51	451	110	13	28	471	121	555	2e-43	176
FX100455|FX100455.1	gi|401490184|gb|KA111918.1|	81.55	103	18	1	103	204	592	694	9e-20	96.9
FX100459|FX100459.1	gi|401508942|gb|KA130676.1|	75.23	109	22	4	29	134	175	281	2e-09	62.6
FX100462|FX100462.1	gi|401473190|gb|KA094924.1|	73.91	92	17	3	238	322	584	493	3e-06	51.8
FX100482|FX100482.1	gi|401494978|gb|KA116712.1|	85.54	83	12	0	144	226	98	16	7e-20	96.9
FX100488|FX100488.1	gi|401493508|gb|KA115242.1|	79.85	268	53	1	1	267	440	707	3e-62	237
FX100495|FX100495.1	gi|401511986|gb|KA133720.1|	80.00	150	30	0	83	232	790	641	9e-32	136
FX100499|FX100499.1	gi|401499037|gb|KA120771.1|	97.62	42	0	1	176	216	610	651	4e-11	68.0
FX100500|FX100500.1	gi|401501858|gb|KA123592.1|	85.25	61	6	2	3	63	304	247	9e-10	64.4
FX100504|FX100504.1	gi|401478736|gb|KA100470.1|	78.29	129	23	3	211	337	565	440	2e-20	98.7
FX100550|FX100550.1	gi|401501965|gb|KA123699.1|	82.72	324	55	1	45	367	1	324	7e-90	329
FX100577|FX100577.1	gi|401489630|gb|KA111364.1|	76.71	73	11	1	24	90	476	404	7e-08	57.2
FX100616|FX100616.1	gi|401485237|gb|KA106971.1|	82.64	121	21	0	343	463	587	467	8e-28	123
FX100629|FX100629.1	gi|401491626|gb|KA113360.1|	82.96	135	23	0	3	137	532	666	1e-32	140
FX100630|FX100630.1	gi|401501441|gb|KA123175.1|	73.21	112	26	2	33	141	1232	1122	2e-09	62.6
FX100631|FX100631.1	gi|401490476|gb|KA112210.1|	79.81	104	21	0	270	373	548	651	1e-18	93.3
FX100633|FX100633.1	gi|401503244|gb|KA124978.1|	94.69	226	12	0	88	313	4	229	2e-97	354
FX100636|FX100636.1	gi|401494803|gb|KA116537.1|	72.50	120	31	2	4	122	229	347	5e-09	60.8
FX100674|FX100674.1	gi|401499037|gb|KA120771.1|	90.70	43	3	1	4	46	656	615	6e-08	57.2
FX100701|FX100701.1	gi|401492960|gb|KA114694.1|	84.69	98	15	0	219	316	388	291	1e-23	109
FX100728|FX100728.1	gi|401468448|gb|KA090182.1|	76.92	312	68	4	2	313	711	1018	2e-58	224
FX100730|FX100730.1	gi|401483087|gb|KA104821.1|	76.56	337	61	3	57	393	128	446	1e-67	255
FX100747|FX100747.1	gi|401467853|gb|KA089587.1|	84.14	145	23	0	1	145	102	246	2e-38	158
FX100761|FX100761.1	gi|401494658|gb|KA116392.1|	78.82	255	50	3	219	471	833	581	8e-53	206
FX100766|FX100766.1	gi|401482811|gb|KA104545.1|	84.48	116	18	0	159	274	1225	1110	3e-29	129
FX100773|FX100773.1	gi|401499037|gb|KA120771.1|	88.64	44	4	1	244	287	651	609	1e-06	53.6
FX100788|FX100788.1	gi|401502771|gb|KA124505.1|	72.26	292	61	9	330	612	736	456	1e-32	140
FX100795|FX100795.1	gi|401499037|gb|KA120771.1|	93.18	44	2	1	170	212	652	609	3e-09	62.6
FX100798|FX100798.1	gi|401511926|gb|KA133660.1|	72.21	349	77	11	13	350	543	882	2e-39	161
FX100804|FX100804.1	gi|401494755|gb|KA116489.1|	81.82	77	13	1	13	89	387	312	9e-13	73.4
FX100807|FX100807.1	gi|401469826|gb|KA091560.1|	75.85	323	66	2	1	311	1227	1549	4e-61	233
FX100850|FX100850.1	gi|401472238|gb|KA093972.1|	80.68	88	14	2	334	418	90	3	2e-13	77.0
FX100859|FX100859.1	gi|401468109|gb|KA089843.1|	87.14	70	9	0	197	266	559	490	2e-16	86.0
FX100866|FX100866.1	gi|401489334|gb|KA111068.1|	86.32	190	21	4	48	236	3360	3545	2e-54	212
