# Supplementary material for: Transcriptomic analysis of a moderately growing subisolate Botryococcus braunii 779 (Chlorophyta) in response to nitrogen deprivation
Source: Biotechnol Biofuels. 2015 Aug 28;8:130. doi: 10.1186/s13068-015-0307-y (PMC4552190; doi:10.1186/s13068-015-0307-y)
Supplement: Additional file 6: — Tables S8–11. List of homologous ESTs between B. braunii Showa and other trains. [file 13068_2015_307_MOESM6_ESM.zip › AddFile6_TableS9_BOT70-Showa.txt]

Query_id	Subject_id	%_identity	alignment_length	mismatches	gap_openings	Q.start	Q.end	S.start	S.end	e-value	bit_score
0_Contig1	gi|401468845|gb|KA090579.1|	83.15	932	153	4	155	1084	1090	161	0.0	958
1_Contig1	gi|401478612|gb|KA100346.1|	83.85	452	73	0	583	1034	547	998	6e-137	488
1_Contig2	gi|401499491|gb|KA121225.1|	83.11	604	102	0	223	826	689	86	5e-180	630
1_Contig5	gi|401485370|gb|KA107104.1|	92.42	554	42	0	162	715	554	1	0.0	810
1_Contig6	gi|401487053|gb|KA108787.1|	88.45	528	50	6	145	661	5	532	0.0	661
1_EVN01A01NGRL0007_G02	gi|401510318|gb|KA132052.1|	92.18	307	24	0	175	481	48	354	7e-125	446
1_EVN01A01NGRL0016_O12	gi|401484957|gb|KA106691.1|	86.52	89	12	0	17	105	60	148	4e-23	107
1_EVN01A01NGRL0020_N22	gi|401485370|gb|KA107104.1|	81.73	416	45	15	106	490	494	79	3e-102	370
10_Contig1	gi|401482648|gb|KA104382.1|	89.02	437	48	0	46	482	498	62	7e-163	572
100_Contig1	gi|401509767|gb|KA131501.1|	84.32	523	67	8	142	651	1	521	3e-156	551
101_Contig1	gi|401494370|gb|KA116104.1|	86.58	447	60	0	63	509	671	225	6e-152	536
101_EVN01A01NGRL0003_N11	gi|401494370|gb|KA116104.1|	89.40	151	16	0	189	339	375	225	4e-51	201
101_EVN01A01NGRL0004_F15	gi|401494370|gb|KA116104.1|	84.33	268	42	0	37	304	671	404	3e-79	295
102_Contig1	gi|401491984|gb|KA113718.1|	76.40	178	36	6	198	373	2273	2446	6e-24	111
103_Contig2	gi|401472290|gb|KA094024.1|	70.92	447	124	2	148	591	1701	1258	7e-56	217
104_Contig1	gi|401502779|gb|KA124513.1|	89.05	703	77	0	52	754	900	198	0.0	921
105_Contig1	gi|401477745|gb|KA099479.1|	83.57	493	81	0	211	703	5	497	4e-148	524
106_Contig1	gi|401491995|gb|KA113729.1|	80.52	231	45	0	396	626	1262	1032	7e-55	214
107_Contig1	gi|401494560|gb|KA116294.1|	90.40	573	55	0	167	739	36	608	0.0	785
108_Contig1	gi|401502829|gb|KA124563.1|	88.94	615	66	2	13	626	4	617	0.0	796
108_EVN01A01NGRL0028_P11	gi|401502829|gb|KA124563.1|	87.04	432	53	3	163	593	4	433	4e-146	517
109_Contig1	gi|401484666|gb|KA106400.1|	89.80	784	79	1	65	848	1	783	0.0	1050
11_Contig1	gi|401501988|gb|KA123722.1|	82.97	317	54	0	413	729	2613	2297	1e-89	329
110_Contig1	gi|401491755|gb|KA113489.1|	81.18	542	102	0	132	673	583	42	2e-146	518
111_Contig1	gi|401473065|gb|KA094799.1|	83.64	440	72	0	365	804	489	50	1e-131	470
112_Contig1	gi|401508722|gb|KA130456.1|	78.33	300	52	3	155	454	540	826	2e-64	246
113_Contig1	gi|401494506|gb|KA116240.1|	88.42	717	83	0	39	755	719	3	0.0	919
113_EVN01A01NGRL0018_O23	gi|401494506|gb|KA116240.1|	87.41	294	37	0	58	351	659	366	6e-100	363
114_Contig1	gi|401472744|gb|KA094478.1|	83.63	336	54	1	356	690	1058	723	3e-97	354
115_Contig1	gi|401512065|gb|KA133799.1|	84.55	628	88	1	90	717	922	304	0.0	699
116_Contig2	gi|401472672|gb|KA094406.1|	86.61	381	44	3	40	417	1	377	6e-126	450
117_Contig1	gi|401494518|gb|KA116252.1|	89.34	441	47	0	22	462	441	1	6e-166	583
118_Contig1	gi|401491775|gb|KA113509.1|	87.18	468	60	0	71	538	904	437	2e-163	574
119_Contig1	gi|401509133|gb|KA130867.1|	77.72	413	78	3	153	552	170	581	1e-89	329
12_Contig1	gi|401494399|gb|KA116133.1|	89.92	635	64	0	28	662	24	658	0.0	857
12_EVN01A01NGRL0003_J06	gi|401494399|gb|KA116133.1|	80.56	391	41	21	56	423	112	490	4e-81	300
12_EVN01A01NGRL0026_E07	gi|401494399|gb|KA116133.1|	87.96	324	38	1	721	1044	336	658	1e-112	407
120_Contig1	gi|401502773|gb|KA124507.1|	77.80	536	105	4	56	582	50	580	2e-118	425
121_Contig1	gi|401494852|gb|KA116586.1|	77.93	367	78	2	34	398	3	368	4e-78	291
123_Contig1	gi|401502733|gb|KA124467.1|	90.69	655	61	0	57	711	44	698	0.0	906
124_Contig1	gi|401477670|gb|KA099404.1|	80.97	331	56	3	23	348	1219	891	2e-82	306
125_Contig1	gi|401493732|gb|KA115466.1|	88.25	647	76	0	45	691	1	647	0.0	825
126_Contig1	gi|401503702|gb|KA125436.1|	82.09	335	58	2	308	642	330	662	5e-89	327
127_Contig1	gi|401504771|gb|KA126505.1|	87.85	601	57	4	3	587	1172	1772	0.0	751
128_Contig1	gi|401501963|gb|KA123697.1|	84.44	572	85	4	169	736	1005	434	7e-176	616
129_Contig1	gi|401504806|gb|KA126540.1|	75.12	631	149	3	35	658	14	643	3e-118	425
13_Contig1	gi|401484805|gb|KA106539.1|	90.38	291	27	1	37	327	11	300	1e-109	396
130_Contig1	gi|401491580|gb|KA113314.1|	85.39	445	65	0	269	713	601	157	7e-144	509
131_Contig1	gi|401474741|gb|KA096475.1|	81.61	560	102	1	59	617	1366	807	1e-153	542
132_Contig1	gi|401504272|gb|KA126006.1|	85.78	225	30	2	335	558	523	300	3e-67	255
133_Contig1	gi|401501342|gb|KA123076.1|	85.82	134	19	0	479	612	1	134	2e-37	156
134_Contig1	gi|401481563|gb|KA103297.1|	83.04	619	104	1	151	769	1806	1189	0.0	639
134_Contig2	gi|401481563|gb|KA103297.1|	76.25	619	96	2	105	673	1806	1189	3e-138	491
134_EVN01A01NGRL0013_L16	gi|401481563|gb|KA103297.1|	85.59	354	51	0	279	632	1568	1215	2e-113	408
135_Contig1	gi|401472308|gb|KA094042.1|	82.30	339	57	1	277	615	3	338	8e-93	340
136_Contig1	gi|401494639|gb|KA116373.1|	89.56	364	38	0	80	443	55	418	9e-137	486
137_Contig1	gi|401502838|gb|KA124572.1|	81.21	495	78	8	148	637	485	1	2e-126	452
137_Contig2	gi|401509978|gb|KA131712.1|	93.98	598	10	14	1054	1626	599	3	0.0	877
138_Contig1	gi|401494560|gb|KA116294.1|	92.37	603	45	1	2	603	604	1206	0.0	877
139_Contig1	gi|401467817|gb|KA089551.1|	89.90	812	81	1	52	863	1207	397	0.0	1092
14_Contig1	gi|401477727|gb|KA099461.1|	84.32	491	71	2	42	532	35	519	2e-151	535
14_EVN01A01NGRL0031_D23	gi|401477727|gb|KA099461.1|	84.10	497	73	2	106	602	29	519	5e-152	536
140_Contig1	gi|401491478|gb|KA113212.1|	79.86	561	111	2	86	645	55	614	2e-139	495
141_Contig1	gi|401473526|gb|KA095260.1|	84.40	455	71	0	118	572	455	1	4e-141	500
142_Contig1	gi|401471291|gb|KA093025.1|	72.65	245	63	2	307	551	359	599	6e-31	134
143_Contig1	gi|401495038|gb|KA116772.1|	86.27	233	29	1	168	400	230	1	2e-73	275
144_Contig1	gi|401802776|gb|KA659919.1|	86.05	129	18	0	2	130	1379	1507	3e-36	152
145_Contig1	gi|401470630|gb|KA092364.1|	83.06	360	61	0	131	490	127	486	4e-103	374
146_Contig1	gi|401494447|gb|KA116181.1|	89.46	626	66	0	23	648	626	1	0.0	832
146_Contig2	gi|401509025|gb|KA130759.1|	86.32	446	53	8	28	465	66	511	6e-141	500
147_Contig1	gi|401802843|gb|KA659986.1|	82.47	639	112	0	119	757	152	790	0.0	648
148_EVN01A01NGRL0002_G08	gi|401468015|gb|KA089749.1|	81.77	554	99	2	118	670	1892	1340	5e-152	536
148_EVN01A01NGRL0016_D02	gi|401468015|gb|KA089749.1|	81.64	414	74	2	185	597	1892	1480	3e-110	398
149_EVN01A01NGRL0009_G09	gi|401477705|gb|KA099439.1|	66.44	292	91	5	234	522	449	162	2e-11	69.8
15_Contig1	gi|401468723|gb|KA090457.1|	82.10	581	104	0	190	770	181	761	9e-165	580
150_Contig1	gi|401477856|gb|KA099590.1|	86.17	412	57	0	64	475	1	412	9e-137	486
151_Contig1	gi|401491452|gb|KA113186.1|	90.78	412	38	0	125	536	412	1	7e-163	572
152_Contig1	gi|401472311|gb|KA094045.1|	77.42	527	103	5	40	566	649	139	7e-113	407
152_EVN01A01NGRL0029_H03	gi|401472311|gb|KA094045.1|	78.72	329	70	0	28	356	649	321	2e-74	279
153_Contig1	gi|401491319|gb|KA113053.1|	88.36	670	76	2	31	698	19	688	0.0	850
155_Contig1	gi|401494703|gb|KA116437.1|	86.75	483	63	1	12	493	4	486	6e-165	580
156_Contig1	gi|401472526|gb|KA094260.1|	82.81	541	93	0	323	863	753	213	1e-157	556
157_Contig1	gi|401502077|gb|KA123811.1|	84.10	371	59	0	359	729	1381	1011	2e-112	405
158_Contig1	gi|401472393|gb|KA094127.1|	84.07	565	88	2	62	625	84	647	5e-173	607
16_Contig1	gi|401504748|gb|KA126482.1|	84.65	202	31	0	1	202	758	959	6e-58	224
160_Contig1	gi|401503232|gb|KA124966.1|	82.62	650	109	2	12	660	3	649	0.0	657
161_Contig1	gi|401473129|gb|KA094863.1|	79.93	284	47	4	30	308	15	293	1e-64	246
162_Contig1	gi|401472579|gb|KA094313.1|	85.51	690	94	2	195	881	1841	1155	0.0	791
162_Contig2	gi|401479271|gb|KA101005.1|	79.30	488	100	1	190	676	568	81	3e-117	421
162_EVN01A01NGRL0002_K13	gi|401491348|gb|KA113082.1|	82.69	364	63	0	170	533	462	99	1e-102	372
163_Contig1	gi|401478863|gb|KA100597.1|	71.49	449	118	5	251	693	636	192	2e-56	219
164_Contig1	gi|401491370|gb|KA113104.1|	85.92	426	60	0	216	641	433	8	1e-140	499
165_Contig1	gi|401499471|gb|KA121205.1|	79.90	194	39	0	495	688	30	223	7e-43	174
166_Contig1	gi|401495805|gb|KA117539.1|	84.46	341	53	0	169	509	3	343	1e-103	376
166_EVN01A01NGRL0029_D19	gi|401495805|gb|KA117539.1|	83.11	148	24	1	140	286	3	150	5e-36	150
17_Contig1	gi|401482653|gb|KA104387.1|	89.25	307	33	0	184	490	325	19	2e-112	405
170_Contig1	gi|401485906|gb|KA107640.1|	84.69	209	31	1	109	317	454	247	1e-59	230
172_Contig1	gi|401508736|gb|KA130470.1|	74.79	234	56	1	316	549	237	7	6e-37	154
173_Contig1	gi|401500807|gb|KA122541.1|	84.40	282	41	1	72	350	315	34	1e-83	309
174_Contig1	gi|401478158|gb|KA099892.1|	81.60	375	65	2	4	374	519	145	1e-98	360
175_Contig1	gi|401504334|gb|KA126068.1|	82.83	198	34	0	203	400	188	385	4e-52	205
175_EVN01A01NGRL0018_F05	gi|401504334|gb|KA126068.1|	82.83	198	34	0	248	445	188	385	4e-52	205
176_Contig1	gi|401494390|gb|KA116124.1|	87.18	702	72	4	48	749	2	685	0.0	859
177_Contig1	gi|401471531|gb|KA093265.1|	88.68	477	50	3	8	480	680	204	5e-173	607
178_Contig1	gi|401472390|gb|KA094124.1|	88.38	456	50	2	31	484	15	469	3e-164	578
178_EVN01A01NGRL0020_N15	gi|401472390|gb|KA094124.1|	84.66	476	50	3	33	506	15	469	5e-152	536
179_Contig1	gi|401497435|gb|KA119169.1|	80.57	350	54	2	257	592	687	338	2e-89	329
179_EVN01A01NGRL0025_P16	gi|401497435|gb|KA119169.1|	80.95	126	24	0	311	436	674	549	9e-27	120
18_Contig2	gi|401482643|gb|KA104377.1|	88.34	403	46	1	70	471	34	436	2e-144	511
18_EVN01A01NGRL0009_N04	gi|401482643|gb|KA104377.1|	89.27	205	21	1	45	248	34	238	4e-71	268
180_Contig1	gi|401802776|gb|KA659919.1|	81.49	713	123	1	30	742	5	708	0.0	695
181_Contig1	gi|401471531|gb|KA093265.1|	91.05	503	45	0	206	708	1271	769	0.0	704
182_Contig1	gi|401478588|gb|KA100322.1|	88.99	227	24	1	316	542	4	229	1e-78	293
182_EVN01A01NGRL0029_G09	gi|401506503|gb|KA128237.1|	90.00	90	9	0	296	385	276	365	2e-27	122
183_Contig1	gi|401802819|gb|KA659962.1|	83.55	468	77	0	5	472	1784	2251	7e-140	497
184_Contig1	gi|401471733|gb|KA093467.1|	79.74	612	124	0	97	708	61	672	2e-154	545
185_Contig1	gi|401491708|gb|KA113442.1|	85.60	243	35	0	143	385	245	3	7e-75	280
186_Contig1	gi|401472927|gb|KA094661.1|	86.04	1010	136	2	30	1034	1248	239	0.0	1182
187_Contig1	gi|401472275|gb|KA094009.1|	78.22	404	88	0	202	605	674	271	1e-90	333
189_Contig1	gi|401496511|gb|KA118245.1|	78.60	229	49	0	69	297	229	1	3e-48	192
19_Contig1	gi|401494995|gb|KA116729.1|	88.86	727	81	0	66	792	1	727	0.0	946
190_Contig1	gi|401502780|gb|KA124514.1|	64.21	651	199	14	113	749	310	940	3e-18	93.3
191_Contig1	gi|401503123|gb|KA124857.1|	89.56	450	46	1	13	462	14	462	7e-170	596
191_EVN01A01NGRL0020_J06	gi|401503123|gb|KA124857.1|	70.38	395	37	26	3	353	62	420	7e-33	140
192_Contig1	gi|401472478|gb|KA094212.1|	72.37	333	92	0	251	583	85	417	1e-46	187
193_Contig1	gi|401494816|gb|KA116550.1|	85.32	436	64	0	190	625	436	1	1e-140	499
193_EVN01A01NGRL0020_B18	gi|401494816|gb|KA116550.1|	86.03	136	17	1	639	774	134	1	6e-38	158
195_Contig1	gi|401509693|gb|KA131427.1|	83.40	482	66	13	16	486	5	483	9e-130	462
196_Contig1	gi|401506212|gb|KA127946.1|	81.80	533	87	2	105	628	541	10	4e-148	524
197_Contig1	gi|401468074|gb|KA089808.1|	88.11	244	29	0	72	315	103	346	1e-83	309
198_Contig1	gi|401501784|gb|KA123518.1|	83.77	419	68	0	271	689	1540	1122	6e-126	450
199_Contig1	gi|401491605|gb|KA113339.1|	85.65	425	61	0	37	461	473	49	2e-138	491
199_EVN01A01NGRL0030_B21	gi|401491605|gb|KA113339.1|	79.78	460	58	4	37	496	473	49	2e-118	425
2_Contig1	gi|401502865|gb|KA124599.1|	74.58	421	107	0	153	573	109	529	2e-73	277
20_Contig1	gi|401475085|gb|KA096819.1|	83.74	289	40	7	395	680	711	427	4e-77	288
200_Contig1	gi|401472612|gb|KA094346.1|	90.92	573	51	1	18	589	24	596	0.0	796
201_Contig1	gi|401481575|gb|KA103309.1|	74.29	630	152	5	41	663	2011	1385	1e-108	392
202_Contig1	gi|401499616|gb|KA121350.1|	76.73	434	96	2	213	646	554	126	5e-88	324
203_Contig1	gi|401497795|gb|KA119529.1|	75.85	468	109	2	175	641	42	506	1e-89	329
204_Contig1	gi|401490874|gb|KA112608.1|	86.99	692	87	2	22	711	975	285	0.0	836
205_Contig1	gi|401470684|gb|KA092418.1|	80.93	472	89	1	238	708	59	530	9e-124	443
206_Contig1	gi|401473666|gb|KA095400.1|	84.30	293	43	1	107	399	66	355	8e-87	320
207_Contig1	gi|401468137|gb|KA089871.1|	83.41	217	36	0	376	592	1	217	1e-59	230
208_Contig1	gi|401802838|gb|KA659981.1|	85.35	1147	165	1	130	1273	110	1256	0.0	1310
209_Contig1	gi|401501349|gb|KA123083.1|	90.48	704	67	0	4	707	703	1406	0.0	969
21_Contig1	gi|401477744|gb|KA099478.1|	88.98	508	56	0	27	534	37	544	0.0	664
210_Contig1	gi|401491649|gb|KA113383.1|	88.62	703	79	1	27	729	1667	966	0.0	904
211_Contig1	gi|401479496|gb|KA101230.1|	75.16	318	75	2	148	461	122	439	3e-54	212
212_Contig1	gi|401500142|gb|KA121876.1|	87.30	488	57	3	404	886	618	131	1e-168	592
213_Contig1	gi|401472412|gb|KA094146.1|	82.78	418	67	3	68	484	73	486	3e-117	421
214_Contig1	gi|401476679|gb|KA098413.1|	70.21	188	56	0	222	409	356	169	1e-16	87.8
214_EVN01A01NGRL0022_D22	gi|401476679|gb|KA098413.1|	69.68	188	57	0	203	390	356	169	3e-15	82.4
214_EVN01A01NGRL0023_O16	gi|401476679|gb|KA098413.1|	69.68	188	57	0	169	356	356	169	3e-15	82.4
215_Contig1	gi|401503219|gb|KA124953.1|	72.06	340	89	2	298	634	219	555	5e-45	181
216_Contig1	gi|401512070|gb|KA133804.1|	70.85	446	117	7	30	472	762	327	2e-50	199
217_Contig1	gi|401494371|gb|KA116105.1|	87.99	433	52	0	25	457	433	1	3e-155	547
218_Contig1	gi|401481903|gb|KA103637.1|	80.21	288	42	2	294	572	262	543	4e-71	268
219_Contig1	gi|401489452|gb|KA111186.1|	86.54	416	53	1	255	670	34	446	4e-140	497
22_Contig1	gi|401495060|gb|KA116794.1|	82.23	377	67	0	71	447	378	2	4e-104	378
220_Contig1	gi|401502854|gb|KA124588.1|	87.76	670	73	5	14	683	10	670	0.0	825
221_Contig1	gi|401802810|gb|KA659953.1|	83.66	673	107	1	8	680	922	1591	0.0	717
222_Contig1	gi|401478960|gb|KA100694.1|	79.97	579	106	8	157	728	26	601	5e-140	497
224_Contig1	gi|401507440|gb|KA129174.1|	80.81	521	99	1	201	721	144	663	9e-137	486
225_Contig1	gi|401501416|gb|KA123150.1|	82.89	491	82	2	58	547	5	494	3e-141	500
226_Contig1	gi|401500396|gb|KA122130.1|	86.74	475	55	6	66	534	717	245	1e-156	553
227_Contig1	gi|401482242|gb|KA103976.1|	84.60	383	59	0	328	710	1425	1043	2e-118	425
228_Contig1	gi|401472439|gb|KA094173.1|	81.24	613	107	4	116	724	1495	887	6e-164	576
229_Contig1	gi|401491281|gb|KA113015.1|	78.35	328	61	5	228	550	211	533	2e-68	259
23_Contig2	gi|401485713|gb|KA107447.1|	83.93	112	18	0	378	489	3	114	5e-27	122
230_Contig1	gi|401473527|gb|KA095261.1|	85.32	647	95	0	124	770	3	649	0.0	738
232_Contig1	gi|401498897|gb|KA120631.1|	86.21	290	40	0	50	339	1	290	7e-94	343
233_Contig1	gi|401495028|gb|KA116762.1|	85.71	399	57	0	64	462	417	19	8e-130	462
234_Contig1	gi|401482958|gb|KA104692.1|	85.19	324	48	0	61	384	324	1	2e-101	369
234_EVN01A01NGRL0006_P09	gi|401482958|gb|KA104692.1|	85.19	324	48	0	60	383	324	1	2e-101	369
236_Contig1	gi|401802840|gb|KA659983.1|	78.83	652	132	4	99	747	209	857	1e-153	542
237_Contig1	gi|401468235|gb|KA089969.1|	79.26	569	115	2	178	746	427	992	7e-138	489
239_Contig1	gi|401487016|gb|KA108750.1|	87.01	254	26	2	218	464	261	8	5e-83	307
24_Contig2	gi|401482640|gb|KA104374.1|	98.69	458	6	0	376	833	480	23	0.0	800
24_EVN01A01NGRL0024_I03	gi|401482640|gb|KA104374.1|	100.00	252	0	0	5	256	274	23	1e-127	455
240_Contig1	gi|401503199|gb|KA124933.1|	89.56	450	46	1	92	541	60	508	7e-170	596
240_EVN01A01NGRL0009_P23	gi|401503199|gb|KA124933.1|	81.46	410	41	22	43	420	102	508	9e-90	329
240_EVN01A01NGRL0020_F05	gi|401503199|gb|KA124933.1|	90.38	104	10	0	88	191	60	163	1e-33	143
241_Contig1	gi|401504096|gb|KA125830.1|	74.20	438	99	8	126	551	450	15	7e-68	257
242_Contig1	gi|401502754|gb|KA124488.1|	81.52	514	94	1	538	1050	875	362	4e-139	495
243_Contig1	gi|401468770|gb|KA090504.1|	81.00	400	76	0	295	694	1879	1480	9e-105	379
244_Contig1	gi|401489211|gb|KA110945.1|	82.22	630	110	2	72	700	43	671	1e-178	625
245_Contig1	gi|401489212|gb|KA110946.1|	85.19	675	98	2	53	727	2069	1397	0.0	760
246_Contig1	gi|401802843|gb|KA659986.1|	80.57	453	85	3	3	453	870	1321	5e-114	410
247_Contig1	gi|401510707|gb|KA132441.1|	97.71	611	9	4	1255	1861	5	614	0.0	1025
248_Contig1	gi|401468889|gb|KA090623.1|	89.49	314	33	0	378	691	2	315	3e-116	417
249_Contig1	gi|401473569|gb|KA095303.1|	79.35	489	97	2	79	567	508	24	5e-120	430
25_Contig1	gi|401502440|gb|KA124174.1|	91.30	207	18	0	19	225	1204	998	1e-78	293
25_EVN01A01NGRL0009_N05	gi|401502440|gb|KA124174.1|	77.84	185	16	15	32	191	1182	998	8e-22	104
250_Contig1	gi|401488082|gb|KA109816.1|	71.43	154	40	2	233	384	112	263	4e-13	75.2
251_Contig1	gi|401482089|gb|KA103823.1|	89.87	464	45	2	42	505	680	1141	2e-176	618
252_Contig1	gi|401471046|gb|KA092780.1|	83.04	513	85	2	209	719	199	711	1e-148	526
253_Contig1	gi|401491753|gb|KA113487.1|	86.34	183	25	0	81	263	138	320	6e-56	217
254_EVN01A01NGRL0009_F16	gi|401490945|gb|KA112679.1|	78.22	450	94	2	171	618	1802	1355	2e-100	365
255_Contig1	gi|401472388|gb|KA094122.1|	84.68	581	89	0	85	665	1151	571	0.0	646
256_Contig1	gi|401474542|gb|KA096276.1|	77.43	443	92	5	273	708	1	442	2e-90	333
257_Contig1	gi|401485359|gb|KA107093.1|	79.37	349	64	6	244	590	168	510	2e-76	286
258_Contig1	gi|401491628|gb|KA113362.1|	85.56	457	65	1	229	685	1113	658	3e-148	524
259_Contig1	gi|401468996|gb|KA090730.1|	76.11	314	73	2	304	616	1277	965	5e-57	221
26_Contig1	gi|401491455|gb|KA113189.1|	90.23	348	34	0	68	415	3	350	2e-133	475
26_EVN01A01NGRL0004_D13	gi|401491455|gb|KA113189.1|	79.83	233	34	11	80	301	120	350	4e-42	170
261_Contig1	gi|401491229|gb|KA112963.1|	88.98	608	66	1	21	627	5	612	0.0	791
262_Contig1	gi|401489587|gb|KA111321.1|	85.77	808	113	2	71	876	808	1	0.0	931
263_Contig1	gi|401503052|gb|KA124786.1|	85.36	601	83	3	44	643	676	80	0.0	679
265_Contig1	gi|401472487|gb|KA094221.1|	80.95	231	44	0	512	742	1228	998	2e-56	219
266_Contig1	gi|401478179|gb|KA099913.1|	72.31	455	119	4	181	629	151	604	6e-63	241
268_Contig1	gi|401468624|gb|KA090358.1|	81.94	371	67	0	1	371	2145	1775	5e-101	367
269_Contig1	gi|401470281|gb|KA092015.1|	76.90	368	84	1	238	604	2251	1884	2e-74	279
269_EVN01A01NGRL0030_A12	gi|401470281|gb|KA092015.1|	75.94	187	44	1	256	441	2251	2065	6e-30	131
27_Contig1	gi|401489564|gb|KA111298.1|	81.58	152	28	0	260	411	2373	2222	3e-35	149
270_Contig1	gi|401491372|gb|KA113106.1|	79.02	305	60	2	404	708	1312	1012	7e-68	257
271_Contig1	gi|401476832|gb|KA098566.1|	85.84	353	49	1	83	434	353	1	2e-113	408
272_EVN01A01NGRL0004_O01	gi|401482965|gb|KA104699.1|	66.67	276	59	9	200	451	123	389	2e-12	73.4
273_Contig1	gi|401485523|gb|KA107257.1|	83.46	659	98	3	108	756	663	6	0.0	693
274_Contig1	gi|401504900|gb|KA126634.1|	86.84	395	52	0	75	469	787	393	1e-134	479
275_Contig1	gi|401483052|gb|KA104786.1|	80.82	511	90	6	98	604	1171	665	3e-129	461
276_Contig1	gi|401472283|gb|KA094017.1|	78.90	564	106	4	132	685	888	328	1e-133	475
279_Contig1	gi|401491254|gb|KA112988.1|	84.39	506	79	0	431	936	1	506	7e-158	556
28_Contig1	gi|401509930|gb|KA131664.1|	89.82	285	29	0	85	369	61	345	7e-106	383
280_Contig1	gi|401472733|gb|KA094467.1|	79.59	588	112	3	102	688	83	663	6e-145	513
281_Contig1	gi|401506623|gb|KA128357.1|	88.89	63	3	4	604	664	1183	1243	7e-11	68.0
282_EVN01A01NGRL0005_B21	gi|401802813|gb|KA659956.1|	84.07	182	26	1	473	654	17	195	2e-49	196
282_EVN01A01NGRL0025_O10	gi|401802813|gb|KA659956.1|	83.93	224	33	1	391	614	17	237	5e-63	241
283_Contig1	gi|401494609|gb|KA116343.1|	88.08	386	46	0	49	434	56	441	7e-138	489
284_Contig1	gi|401802844|gb|KA659987.1|	85.89	638	90	0	93	730	86	723	0.0	746
285_Contig1	gi|401479124|gb|KA100858.1|	84.62	390	60	0	230	619	824	435	4e-121	434
285_EVN01A01NGRL0022_H06	gi|401479124|gb|KA100858.1|	75.38	390	49	1	228	570	824	435	1e-83	309
286_Contig1	gi|401489796|gb|KA111530.1|	86.33	373	51	0	316	688	2068	1696	9e-124	443
287_Contig1	gi|401494381|gb|KA116115.1|	83.76	708	111	2	30	737	1672	969	0.0	753
289_Contig1	gi|401471778|gb|KA093512.1|	85.51	345	47	2	92	433	717	373	5e-108	390
290_Contig1	gi|401471860|gb|KA093594.1|	72.96	429	112	2	104	532	850	426	1e-64	246
290_Contig2	gi|401471860|gb|KA093594.1|	77.40	177	40	0	225	401	602	426	1e-32	140
290_EVN01A01NGRL0007_I11	gi|401471860|gb|KA093594.1|	79.31	87	18	0	239	325	512	426	1e-13	77.0
291_Contig1	gi|401472957|gb|KA094691.1|	82.70	393	68	0	96	488	129	521	7e-112	403
292_Contig1	gi|401507512|gb|KA129246.1|	86.76	204	27	0	443	646	710	507	1e-64	246
293_Contig1	gi|401472579|gb|KA094313.1|	88.89	90	8	2	2	89	666	577	7e-24	111
294_Contig1	gi|401492415|gb|KA114149.1|	82.03	612	109	1	11	622	26	636	1e-172	605
294_EVN01A01NGRL0006_K03	gi|401492415|gb|KA114149.1|	84.21	171	23	4	178	345	438	607	1e-42	172
295_Contig1	gi|401490555|gb|KA112289.1|	84.60	643	86	11	102	733	2143	1503	0.0	675
297_Contig1	gi|401488674|gb|KA110408.1|	81.53	157	17	1	249	393	1304	1148	2e-38	159
298_Contig1	gi|401494718|gb|KA116452.1|	85.41	802	109	3	27	820	19	820	0.0	913
299_Contig1	gi|401505046|gb|KA126780.1|	70.99	293	74	3	209	500	231	513	4e-33	141
3_Contig1	gi|401475338|gb|KA097072.1|	77.57	709	151	8	5	708	2	707	2e-151	535
30_Contig1	gi|401494424|gb|KA116158.1|	84.44	450	70	0	58	507	1	450	7e-140	497
300_Contig1	gi|401471111|gb|KA092845.1|	77.50	551	113	3	111	657	75	618	2e-120	432
302_Contig1	gi|401509635|gb|KA131369.1|	78.55	359	69	2	237	593	331	683	3e-80	298
303_Contig1	gi|401489814|gb|KA111548.1|	80.00	445	83	4	209	649	912	470	2e-107	389
303_EVN01A01NGRL0029_I15	gi|401489814|gb|KA111548.1|	78.86	317	63	2	204	517	912	597	4e-70	264
304_Contig1	gi|401471255|gb|KA092989.1|	81.64	561	99	2	116	675	1354	797	1e-153	542
305_Contig1	gi|401504771|gb|KA126505.1|	90.85	623	54	3	21	642	5	625	0.0	856
306_Contig1	gi|401473593|gb|KA095327.1|	85.77	499	70	1	84	582	498	1	1e-163	576
307_Contig1	gi|401494430|gb|KA116164.1|	88.80	527	59	0	154	680	4	530	0.0	684
308_Contig1	gi|401491396|gb|KA113130.1|	87.15	428	54	1	37	463	863	436	9e-147	520
309_Contig1	gi|401494403|gb|KA116137.1|	86.55	290	37	1	123	412	537	250	2e-94	345
31_Contig1	gi|401477735|gb|KA099469.1|	86.12	425	57	2	143	566	721	298	6e-139	493
310_Contig1	gi|401492123|gb|KA113857.1|	80.63	573	108	3	109	681	1128	559	1e-147	522
311_Contig1	gi|401501459|gb|KA123193.1|	76.36	423	100	0	260	682	1496	1074	1e-84	313
312_Contig1	gi|401491611|gb|KA113345.1|	79.31	638	132	0	113	750	690	53	6e-158	556
313_Contig1	gi|401481784|gb|KA103518.1|	83.25	197	32	1	258	453	173	369	1e-51	203
313_Contig2	gi|401481784|gb|KA103518.1|	82.46	228	39	1	206	432	142	369	4e-59	228
314_Contig1	gi|401502876|gb|KA124610.1|	84.60	422	63	2	26	446	1699	1279	5e-129	461
315_Contig1	gi|401494431|gb|KA116165.1|	87.32	623	78	1	40	662	3	624	0.0	764
315_EVN01A01NGRL0005_O06	gi|401494431|gb|KA116165.1|	85.86	396	55	1	13	408	3	397	1e-128	459
316_Contig1	gi|401494530|gb|KA116264.1|	79.44	647	113	4	31	676	693	66	3e-161	567
317_Contig1	gi|401489671|gb|KA111405.1|	83.56	657	101	2	40	696	1344	695	0.0	695
318_Contig1	gi|401477712|gb|KA099446.1|	77.75	809	148	14	88	883	59	848	3e-175	614
319_Contig1	gi|401502478|gb|KA124212.1|	84.04	426	68	0	109	534	82	507	1e-129	462
32_Contig3	gi|401504815|gb|KA126549.1|	78.21	413	85	4	81	490	30	440	2e-88	325
32_EVN01A01NGRL0006_C16	gi|401504815|gb|KA126549.1|	74.42	215	47	6	157	370	30	237	2e-27	122
320_Contig1	gi|401470384|gb|KA092118.1|	73.08	104	27	1	220	322	1849	1746	4e-08	59.0
322_Contig1	gi|401491593|gb|KA113327.1|	77.86	515	112	2	150	663	151	664	2e-113	408
323_Contig1	gi|401489347|gb|KA111081.1|	80.27	446	87	1	138	583	10	454	2e-112	405
324_Contig1	gi|401494708|gb|KA116442.1|	86.78	348	40	2	72	416	814	470	3e-116	417
325_Contig1	gi|401468050|gb|KA089784.1|	81.61	707	124	6	223	925	19	723	0.0	668
326_Contig1	gi|401477810|gb|KA099544.1|	86.08	316	44	0	108	423	1013	698	1e-102	372
327_Contig1	gi|401472663|gb|KA094397.1|	76.51	281	66	0	157	437	455	175	1e-53	210
328_Contig1	gi|401469108|gb|KA090842.1|	82.32	164	27	2	220	382	1	163	5e-38	158
329_Contig1	gi|401501764|gb|KA123498.1|	88.65	502	57	0	55	556	822	321	0.0	648
33_Contig1	gi|401468980|gb|KA090714.1|	75.59	127	11	3	567	675	1021	897	7e-19	95.1
330_Contig1	gi|401499369|gb|KA121103.1|	74.74	384	97	0	199	582	10	393	2e-67	255
331_Contig1	gi|401486413|gb|KA108147.1|	82.15	465	81	1	214	676	5	469	1e-129	462
332_Contig1	gi|401486054|gb|KA107788.1|	88.85	547	61	0	171	717	3	549	0.0	711
334_Contig1	gi|401470034|gb|KA091768.1|	71.03	290	75	1	46	326	19	308	2e-35	149
334_Contig2	gi|401470034|gb|KA091768.1|	74.94	439	101	1	47	476	19	457	6e-81	300
334_EVN01A01NGRL0015_P12	gi|401470034|gb|KA091768.1|	73.40	391	95	1	43	424	19	409	5e-63	241
336_Contig1	gi|401474043|gb|KA095777.1|	81.72	454	83	0	41	494	586	133	2e-124	444
337_Contig1	gi|401481276|gb|KA103010.1|	76.67	300	62	4	102	394	1	299	3e-55	215
339_Contig1	gi|401501204|gb|KA122938.1|	77.67	609	135	1	92	699	897	289	1e-135	482
34_Contig1	gi|401494349|gb|KA116083.1|	91.68	613	50	1	396	1007	1	613	0.0	872
340_Contig1	gi|401511880|gb|KA133614.1|	88.52	331	36	1	55	383	998	668	8e-118	423
340_EVN01A01NGRL0026_I10	gi|401511880|gb|KA133614.1|	90.58	276	26	0	171	446	943	668	2e-105	381
341_Contig1	gi|401469841|gb|KA091575.1|	85.91	653	92	0	71	723	1564	912	0.0	764
342_Contig1	gi|401476931|gb|KA098665.1|	77.99	368	74	2	205	566	217	583	8e-80	297
342_EVN01A01NGRL0006_M05	gi|401476931|gb|KA098665.1|	75.78	223	49	4	236	458	217	434	6e-35	147
343_Contig1	gi|401511984|gb|KA133718.1|	86.44	509	61	2	127	627	149	657	1e-172	605
343_EVN01A01NGRL0014_P20	gi|401511984|gb|KA133718.1|	81.79	302	41	6	95	395	200	488	3e-76	284
344_Contig1	gi|401511941|gb|KA133675.1|	85.02	661	94	4	86	743	1266	608	0.0	733
345_Contig1	gi|401469273|gb|KA091007.1|	80.28	497	98	0	402	898	3	499	2e-127	455
346_Contig1	gi|401504781|gb|KA126515.1|	87.91	182	22	0	13	194	14	195	9e-60	230
347_Contig1	gi|401511890|gb|KA133624.1|	82.78	424	73	0	191	614	147	570	1e-121	435
347_EVN01A01NGRL0007_A05	gi|401511890|gb|KA133624.1|	84.19	234	37	0	314	547	147	380	2e-67	255
348_Contig1	gi|401511749|gb|KA133483.1|	86.84	570	74	1	89	658	96	664	0.0	686
349_Contig1	gi|401473517|gb|KA095251.1|	77.05	501	111	2	120	618	115	613	8e-105	379
35_Contig1	gi|401494412|gb|KA116146.1|	87.88	685	82	1	31	715	4	687	0.0	857
350_Contig1	gi|401494421|gb|KA116155.1|	88.44	346	40	0	33	378	1017	672	3e-124	444
351_Contig1	gi|401503266|gb|KA125000.1|	85.95	541	73	1	110	647	58	598	0.0	632
352_Contig1	gi|401472289|gb|KA094023.1|	82.16	611	108	1	10	619	1455	845	3e-173	607
353_Contig1	gi|401473592|gb|KA095326.1|	81.83	633	113	2	75	706	55	686	7e-176	616
354_Contig1	gi|401472850|gb|KA094584.1|	76.49	553	128	2	125	676	108	659	3e-112	405
354_EVN01A01NGRL0009_P02	gi|401472850|gb|KA094584.1|	76.05	167	40	0	287	453	255	421	2e-27	122
355_Contig1	gi|401504759|gb|KA126493.1|	80.63	599	108	4	32	624	42	638	3e-155	547
358_Contig1	gi|401493769|gb|KA115503.1|	77.20	386	88	0	175	560	388	3	6e-81	300
359_Contig1	gi|401472643|gb|KA094377.1|	78.06	433	90	3	10	439	431	1	6e-94	343
36_Contig1	gi|401474673|gb|KA096407.1|	88.47	295	30	2	9	302	35	326	4e-103	374
360_Contig1	gi|401502803|gb|KA124537.1|	76.32	608	142	2	16	622	862	256	4e-123	441
361_Contig1	gi|401802808|gb|KA659951.1|	85.83	720	99	1	66	782	39	758	0.0	838
362_Contig1	gi|401491467|gb|KA113201.1|	89.37	442	47	0	173	614	1154	713	2e-166	585
363_EVN01A01NGRL0007_M21	gi|401501716|gb|KA123450.1|	82.32	311	55	0	199	509	208	518	8e-85	313
364_Contig1	gi|401473503|gb|KA095237.1|	88.62	501	57	0	118	618	501	1	0.0	646
365_Contig1	gi|401506105|gb|KA127839.1|	78.44	524	101	9	348	867	225	740	1e-112	407
366_Contig1	gi|401499113|gb|KA120847.1|	80.10	387	77	0	45	431	41	427	4e-96	351
367_Contig1	gi|401472835|gb|KA094569.1|	75.76	561	133	3	139	697	144	703	2e-107	389
368_Contig1	gi|401490090|gb|KA111824.1|	81.80	412	75	0	304	715	208	619	6e-113	407
369_Contig1	gi|401489157|gb|KA110891.1|	77.63	465	91	5	11	469	558	101	8e-99	360
37_Contig1	gi|401485076|gb|KA106810.1|	78.91	422	85	2	85	504	420	1	3e-97	354
370_Contig1	gi|401467822|gb|KA089556.1|	88.82	340	37	1	104	442	744	405	1e-122	439
371_Contig1	gi|401802819|gb|KA659962.1|	85.61	681	88	2	8	688	6	676	0.0	798
372_Contig1	gi|401494822|gb|KA116556.1|	73.91	184	31	7	482	653	302	124	1e-20	100
373_Contig1	gi|401501477|gb|KA123211.1|	89.07	375	41	0	277	651	1607	1233	2e-138	491
374_Contig1	gi|401467898|gb|KA089632.1|	69.76	506	138	5	189	688	77	573	8e-55	214
375_Contig1	gi|401482516|gb|KA104250.1|	79.11	541	111	2	177	716	8	547	1e-128	459
376_Contig1	gi|401469168|gb|KA090902.1|	81.34	477	87	2	214	689	178	653	9e-130	462
378_Contig1	gi|401469337|gb|KA091071.1|	81.23	666	122	3	53	716	1885	1221	4e-179	627
379_Contig1	gi|401491496|gb|KA113230.1|	82.60	500	86	1	101	599	87	586	9e-143	506
38_Contig1	gi|401482549|gb|KA104283.1|	85.81	472	67	0	56	527	592	121	8e-156	549
381_Contig1	gi|401484804|gb|KA106538.1|	82.94	428	73	0	199	626	1	428	1e-123	443
383_Contig1	gi|401469259|gb|KA090993.1|	86.11	540	73	2	134	672	111	649	1e-179	628
384_Contig1	gi|401491415|gb|KA113149.1|	76.93	646	141	6	94	735	88	729	5e-133	473
385_Contig1	gi|401499153|gb|KA120887.1|	74.34	113	23	2	121	233	117	223	2e-11	69.8
386_Contig1	gi|401481526|gb|KA103260.1|	86.05	552	75	2	138	687	1402	851	0.0	641
387_Contig1	gi|401468421|gb|KA090155.1|	75.77	260	63	0	414	673	3085	2826	4e-46	185
388_Contig1	gi|401802831|gb|KA659974.1|	82.07	608	108	1	82	688	410	1017	1e-171	601
389_Contig1	gi|401499491|gb|KA121225.1|	84.92	431	65	0	329	759	704	274	3e-136	484
390_Contig1	gi|401482232|gb|KA103966.1|	86.36	396	54	0	73	468	67	462	2e-132	471
391_Contig1	gi|401474960|gb|KA096694.1|	85.79	605	86	0	13	617	605	1	0.0	704
392_Contig1	gi|401477732|gb|KA099466.1|	88.49	643	69	2	27	669	17	654	0.0	821
394_Contig1	gi|401502795|gb|KA124529.1|	83.40	259	38	2	1	259	23	276	2e-71	269
395_Contig1	gi|401503131|gb|KA124865.1|	87.33	505	64	0	101	605	1	505	5e-178	623
398_Contig1	gi|401473330|gb|KA095064.1|	81.43	490	89	2	237	726	239	726	8e-131	466
399_Contig1	gi|401504060|gb|KA125794.1|	77.72	386	83	1	104	486	528	143	5e-83	307
4_Contig1	gi|401474104|gb|KA095838.1|	90.24	451	44	0	284	734	1	451	1e-175	616
40_Contig1	gi|401494491|gb|KA116225.1|	85.82	818	85	9	69	869	1	804	0.0	940
400_Contig1	gi|401501910|gb|KA123644.1|	70.27	518	136	10	231	734	2040	1527	6e-57	221
401_Contig1	gi|401498070|gb|KA119804.1|	98.35	424	6	1	85	508	465	43	0.0	729
401_Contig2	gi|401498070|gb|KA119804.1|	99.41	169	1	0	777	945	465	297	9e-81	300
401_Contig3	gi|401498070|gb|KA119804.1|	99.68	315	1	0	288	602	465	151	3e-160	563
402_EVN01A01NGRL0009_M01	gi|401469561|gb|KA091295.1|	78.33	120	22	2	376	495	914	799	4e-19	95.1
402_EVN01A01NGRL0030_G10	gi|401469561|gb|KA091295.1|	79.95	439	80	6	185	623	914	484	1e-103	376
404_Contig1	gi|401468098|gb|KA089832.1|	84.68	607	93	0	123	729	2536	1930	0.0	675
405_Contig1	gi|401472274|gb|KA094008.1|	86.15	520	71	1	8	526	13	532	3e-174	610
408_Contig1	gi|401503987|gb|KA125721.1|	81.79	626	88	19	154	756	662	40	7e-157	553
409_Contig1	gi|401491628|gb|KA113362.1|	87.36	364	40	2	6	366	361	1	8e-125	446
41_Contig1	gi|401491265|gb|KA112999.1|	82.01	278	47	1	161	438	1064	790	3e-73	275
411_Contig1	gi|401487269|gb|KA109003.1|	86.84	266	35	0	3	268	567	302	3e-87	322
412_Contig1	gi|401503292|gb|KA125026.1|	86.90	504	65	1	620	1122	587	84	2e-173	609
414_Contig1	gi|401478060|gb|KA099794.1|	76.25	400	95	0	88	487	351	750	1e-78	293
415_EVN01A01NGRL0010_J19	gi|401479016|gb|KA100750.1|	81.74	115	20	1	534	648	528	415	2e-23	109
415_EVN01A01NGRL0023_G02	gi|401479016|gb|KA100750.1|	84.05	163	25	1	495	656	528	366	6e-43	174
416_Contig1	gi|401507375|gb|KA129109.1|	86.05	86	11	1	484	569	636	720	4e-20	98.7
417_Contig1	gi|401473859|gb|KA095593.1|	80.28	426	80	4	110	533	424	1	1e-103	376
419_Contig1	gi|401481879|gb|KA103613.1|	85.28	360	53	0	376	735	313	672	5e-114	410
42_Contig1	gi|401499353|gb|KA121087.1|	79.20	452	88	1	105	556	5	450	2e-108	392
420_Contig1	gi|401486049|gb|KA107783.1|	73.21	321	84	2	113	431	525	205	3e-46	185
421_Contig1	gi|401476768|gb|KA098502.1|	91.03	78	7	0	180	257	6	83	2e-23	109
422_Contig1	gi|401491246|gb|KA112980.1|	79.21	428	83	1	57	478	1231	804	1e-102	372
423_Contig1	gi|401503486|gb|KA125220.1|	90.17	478	47	0	243	720	244	721	0.0	650
424_Contig1	gi|401472231|gb|KA093965.1|	76.47	391	92	0	59	449	56	446	4e-78	291
425_Contig1	gi|401502086|gb|KA123820.1|	78.51	619	126	4	271	888	1731	1119	1e-142	506
427_Contig1	gi|401493508|gb|KA115242.1|	78.37	601	123	6	121	716	70	668	4e-134	477
428_Contig1	gi|401490884|gb|KA112618.1|	81.19	707	129	2	39	745	1020	318	0.0	670
43_Contig1	gi|401504776|gb|KA126510.1|	80.59	438	85	0	255	692	196	633	9e-113	407
430_Contig1	gi|401473485|gb|KA095219.1|	86.06	251	35	0	213	463	182	432	3e-79	295
431_Contig1	gi|401473096|gb|KA094830.1|	85.16	128	19	0	677	804	368	241	4e-34	145
432_Contig1	gi|401481998|gb|KA103732.1|	80.65	672	130	0	74	745	1227	556	4e-179	627
434_Contig1	gi|401474775|gb|KA096509.1|	83.33	342	57	0	168	509	89	430	8e-99	360
435_Contig1	gi|401468095|gb|KA089829.1|	76.81	345	80	0	194	538	1	345	1e-69	262
436_Contig1	gi|401489565|gb|KA111299.1|	86.59	701	93	1	26	725	15	715	0.0	838
437_Contig1	gi|401473753|gb|KA095487.1|	82.03	395	66	4	84	475	393	1	9e-105	379
438_Contig1	gi|401501747|gb|KA123481.1|	80.71	451	87	0	172	622	12	462	4e-117	421
439_Contig1	gi|401480866|gb|KA102600.1|	85.95	242	33	1	272	513	555	315	6e-75	280
44_Contig1	gi|401481871|gb|KA103605.1|	83.02	689	114	3	59	744	136	824	0.0	704
440_Contig1	gi|401491984|gb|KA113718.1|	86.73	339	45	0	6	344	1438	1776	2e-113	408
441_Contig1	gi|401472506|gb|KA094240.1|	78.72	329	69	1	207	534	27	355	3e-73	275
442_Contig1	gi|401491205|gb|KA112939.1|	79.67	610	124	0	59	668	610	1	1e-153	542
443_Contig1	gi|401489235|gb|KA110969.1|	83.88	614	99	0	72	685	777	164	0.0	661
445_Contig1	gi|401490976|gb|KA112710.1|	77.53	178	40	0	328	505	2011	1834	3e-33	141
446_Contig1	gi|401477755|gb|KA099489.1|	85.99	664	90	1	42	705	36	696	0.0	776
447_Contig1	gi|401474666|gb|KA096400.1|	85.11	309	46	0	103	411	1	309	4e-96	351
448_Contig1	gi|401487126|gb|KA108860.1|	81.90	464	70	10	73	527	69	527	7e-119	426
449_Contig1	gi|401479143|gb|KA100877.1|	82.56	86	12	1	621	706	1	83	3e-16	86.0
45_Contig1	gi|401482791|gb|KA104525.1|	85.09	114	17	0	315	428	1	114	3e-29	129
450_Contig1	gi|401494548|gb|KA116282.1|	80.59	572	90	7	51	604	28	596	1e-146	518
451_Contig1	gi|401490170|gb|KA111904.1|	78.92	204	43	0	200	403	207	410	6e-43	174
452_Contig1	gi|401504282|gb|KA126016.1|	86.84	456	60	0	42	497	954	499	9e-157	553
453_Contig1	gi|401511771|gb|KA133505.1|	78.01	382	84	0	213	594	1882	1501	3e-84	311
454_Contig1	gi|401471693|gb|KA093427.1|	77.66	470	104	1	201	669	1817	1348	4e-102	370
455_Contig1	gi|401502846|gb|KA124580.1|	82.41	523	92	0	29	551	523	1	7e-150	529
456_Contig1	gi|401473094|gb|KA094828.1|	86.31	241	32	1	52	291	42	282	2e-75	282
457_Contig1	gi|401510245|gb|KA131979.1|	85.66	265	38	0	170	434	277	13	8e-83	307
457_Contig2	gi|401491860|gb|KA113594.1|	89.17	360	39	0	369	728	477	118	5e-133	473
458_Contig1	gi|401479163|gb|KA100897.1|	83.72	258	42	0	390	647	398	655	8e-74	277
459_Contig1	gi|401474735|gb|KA096469.1|	79.44	535	110	0	83	617	535	1	6e-132	470
46_Contig1	gi|401472650|gb|KA094384.1|	82.25	738	131	0	57	794	18	755	0.0	740
462_EVN01A01NGRL0015_D06	gi|401511799|gb|KA133533.1|	81.54	493	89	2	181	672	712	221	2e-132	471
462_EVN01A01NGRL0017_H09	gi|401511799|gb|KA133533.1|	82.47	308	52	2	314	620	621	315	1e-82	306
463_Contig1	gi|401485479|gb|KA107213.1|	68.40	250	67	5	80	326	82	322	7e-16	84.2
464_Contig1	gi|401501399|gb|KA123133.1|	83.27	514	80	3	172	679	2	515	2e-150	531
465_Contig1	gi|401472871|gb|KA094605.1|	85.56	561	81	0	305	865	561	1	0.0	646
466_Contig1	gi|401474005|gb|KA095739.1|	73.66	186	42	3	294	476	393	574	6e-23	107
466_EVN01A01NGRL0019_H21	gi|401474005|gb|KA095739.1|	81.82	121	19	3	449	568	491	609	2e-23	109
467_Contig1	gi|401491736|gb|KA113470.1|	89.00	291	32	0	53	343	357	67	3e-105	381
468_EVN01A01NGRL0020_M17	gi|401502843|gb|KA124577.1|	83.66	465	66	1	155	609	477	13	4e-141	500
469_EVN01A01NGRL0015_P06	gi|401472291|gb|KA094025.1|	72.73	132	33	1	425	553	844	713	5e-13	75.2
47_Contig1	gi|401504763|gb|KA126497.1|	76.40	445	99	1	118	556	3	447	4e-90	331
47_Contig2	gi|401504763|gb|KA126497.1|	77.12	459	99	1	108	560	3	461	1e-97	356
470_Contig1	gi|401480897|gb|KA102631.1|	85.23	623	88	4	51	671	67	687	0.0	695
471_Contig1	gi|401504559|gb|KA126293.1|	77.38	619	130	5	89	702	18	631	2e-132	471
472_Contig1	gi|401490476|gb|KA112210.1|	76.85	216	44	4	434	643	1521	1306	2e-36	152
472_EVN01A01NGRL0031_K03	gi|401490476|gb|KA112210.1|	78.11	201	38	4	499	693	1521	1321	2e-36	152
474_Contig1	gi|401501872|gb|KA123606.1|	78.39	310	66	1	381	689	846	537	9e-67	253
475_Contig1	gi|401490844|gb|KA112578.1|	87.27	652	83	0	44	695	791	140	0.0	801
476_Contig1	gi|401468089|gb|KA089823.1|	74.92	658	151	4	36	682	1105	451	4e-122	437
477_Contig1	gi|401503534|gb|KA125268.1|	72.35	217	42	8	426	640	6	206	3e-21	102
478_Contig1	gi|401493852|gb|KA115586.1|	84.09	220	35	0	193	412	220	1	2e-62	239
479_Contig1	gi|401491329|gb|KA113063.1|	84.45	373	57	1	219	590	66	438	2e-113	408
48_Contig1	gi|401470421|gb|KA092155.1|	89.50	524	54	1	1	524	1258	736	0.0	695
481_Contig1	gi|401505153|gb|KA126887.1|	85.83	247	32	2	426	670	1	246	2e-75	282
482_EVN01A01NGRL0017_A10	gi|401472647|gb|KA094381.1|	84.00	150	22	2	3	150	140	289	1e-37	156
482_EVN01A01NGRL0020_O06	gi|401472647|gb|KA094381.1|	78.84	241	50	1	162	401	24	264	4e-51	201
483_Contig1	gi|401471898|gb|KA093632.1|	75.51	147	36	0	510	656	523	669	9e-22	104
485_Contig1	gi|401468326|gb|KA090060.1|	83.45	592	98	0	104	695	900	309	4e-179	627
486_Contig1	gi|401503233|gb|KA124967.1|	85.62	292	42	0	7	298	292	1	3e-92	338
49_Contig1	gi|401491391|gb|KA113125.1|	87.21	641	80	2	101	740	10	649	0.0	780
49_Contig2	gi|401491391|gb|KA113125.1|	94.59	148	8	0	1	148	715	862	4e-60	232
49_EVN01A01NGRL0018_I17	gi|401491391|gb|KA113125.1|	84.71	170	24	2	58	226	10	178	1e-45	183
493_Contig1	gi|401475355|gb|KA097089.1|	75.78	384	89	4	353	732	482	99	2e-68	259
496_Contig1	gi|401492322|gb|KA114056.1|	82.23	394	59	5	70	458	679	292	7e-106	383
496_Contig2	gi|401492322|gb|KA114056.1|	86.07	323	45	0	89	411	686	364	9e-105	379
497_Contig1	gi|401491967|gb|KA113701.1|	73.10	368	80	7	232	594	354	1	1e-51	203
498_Contig1	gi|401494381|gb|KA116115.1|	81.08	111	19	2	580	689	188	79	5e-20	98.7
5_Contig1	gi|401510566|gb|KA132300.1|	89.32	384	38	3	1	382	482	100	7e-140	497
5_Contig2	gi|401485908|gb|KA107642.1|	98.71	541	6	1	51	590	5	545	0.0	940
5_Contig3	gi|401509144|gb|KA130878.1|	86.03	229	29	1	145	373	488	263	5e-71	268
5_EVN01A01NGRL0013_H05	gi|401509144|gb|KA130878.1|	78.08	219	26	8	103	317	463	263	3e-40	165
5_EVN01A01NGRL0028_L12	gi|401509144|gb|KA130878.1|	81.90	221	27	7	1	217	488	277	2e-50	199
50_Contig1	gi|401502873|gb|KA124607.1|	73.32	446	107	8	69	510	438	1	2e-63	242
500_Contig1	gi|401490223|gb|KA111957.1|	78.81	590	111	4	110	686	1776	1188	2e-139	495
501_Contig1	gi|401468409|gb|KA090143.1|	66.20	284	87	5	55	337	588	863	4e-10	66.2
502_EVN01A01NGRL0019_B16	gi|401503679|gb|KA125413.1|	93.02	43	3	0	418	460	1340	1298	8e-10	64.4
502_EVN01A01NGRL0031_P17	gi|401503679|gb|KA125413.1|	85.71	126	17	1	335	459	1042	917	7e-34	143
503_Contig1	gi|401490511|gb|KA112245.1|	75.53	609	131	7	33	628	21	624	1e-114	412
504_EVN01A01NGRL0019_E24	gi|401499660|gb|KA121394.1|	79.80	505	90	1	178	670	622	118	1e-128	459
506_Contig1	gi|401469290|gb|KA091024.1|	83.18	446	71	2	42	484	952	508	4e-129	461
507_Contig1	gi|401481356|gb|KA103090.1|	84.45	553	85	1	3	554	53	605	3e-173	607
508_Contig1	gi|401474291|gb|KA096025.1|	85.68	377	54	0	300	676	674	298	4e-122	437
509_Contig1	gi|401470258|gb|KA091992.1|	80.00	415	83	0	78	492	4	418	3e-103	374
51_EVN01A01NGRL0001_E24	gi|401489610|gb|KA111344.1|	84.87	390	48	7	5	391	5	386	9e-116	416
51_EVN01A01NGRL0030_H14	gi|401489610|gb|KA111344.1|	83.79	401	49	8	4	396	5	397	2e-113	408
510_Contig1	gi|401489739|gb|KA111473.1|	81.53	639	118	0	75	713	59	697	2e-177	621
511_Contig1	gi|401473934|gb|KA095668.1|	84.75	564	84	2	140	702	107	669	5e-178	623
512_Contig1	gi|401482802|gb|KA104536.1|	83.22	608	102	0	93	700	1289	682	0.0	637
513_Contig1	gi|401470348|gb|KA092082.1|	79.10	469	98	0	263	731	156	624	2e-112	405
514_EVN01A01NGRL0020_E02	gi|401473567|gb|KA095301.1|	86.47	133	18	0	520	652	37	169	1e-38	159
514_EVN01A01NGRL0031_P11	gi|401509458|gb|KA131192.1|	97.06	306	8	1	1	306	308	4	3e-143	508
515_EVN01A01NGRL0020_N20	gi|401489657|gb|KA111391.1|	78.37	490	102	4	212	700	1068	582	1e-108	392
517_Contig1	gi|401502733|gb|KA124467.1|	85.73	785	108	3	1	784	835	1616	0.0	901
518_Contig1	gi|401472768|gb|KA094502.1|	85.57	582	84	0	101	682	106	687	0.0	672
519_Contig1	gi|401471578|gb|KA093312.1|	82.50	480	84	0	229	708	65	544	2e-137	488
52_Contig1	gi|401503520|gb|KA125254.1|	81.53	406	75	0	111	516	84	489	7e-109	394
52_EVN01A01NGRL0024_F19	gi|401503520|gb|KA125254.1|	80.61	361	70	0	94	454	84	444	9e-92	336
52_EVN01A01NGRL0029_A08	gi|401503520|gb|KA125254.1|	81.75	274	46	3	93	363	107	379	1e-68	259
522_Contig1	gi|401802809|gb|KA659952.1|	86.09	647	87	3	3	649	1745	2388	0.0	751
523_Contig1	gi|401490702|gb|KA112436.1|	73.51	687	162	7	62	736	814	136	7e-113	407
525_Contig1	gi|401503561|gb|KA125295.1|	75.25	707	147	4	30	712	27	729	6e-139	493
527_Contig1	gi|401495513|gb|KA117247.1|	81.94	465	80	3	236	696	1243	779	6e-126	450
528_Contig1	gi|401473021|gb|KA094755.1|	74.43	395	86	1	150	544	129	508	2e-70	266
529_EVN01A01NGRL0027_E23	gi|401511850|gb|KA133584.1|	84.42	565	88	0	151	715	987	423	5e-178	623
53_Contig1	gi|401495977|gb|KA117711.1|	90.29	875	25	7	46	862	873	1	0.0	1218
53_Contig2	gi|401482000|gb|KA103734.1|	81.64	1002	163	12	22	1013	1	991	0.0	942
53_EVN01A01NGRL0002_J09	gi|401495977|gb|KA117711.1|	93.54	263	15	2	17	277	873	611	3e-108	390
53_EVN01A01NGRL0012_P24	gi|401495977|gb|KA117711.1|	93.54	263	15	2	23	283	873	611	5e-108	390
532_Contig1	gi|401490158|gb|KA111892.1|	84.43	212	33	0	454	665	396	607	8e-61	233
533_Contig1	gi|401501093|gb|KA122827.1|	87.30	63	8	0	310	372	524	462	4e-14	78.8
534_Contig1	gi|401472979|gb|KA094713.1|	85.52	366	53	0	383	748	423	58	5e-117	421
535_Contig1	gi|401477761|gb|KA099495.1|	80.59	304	54	3	1	302	65	365	9e-73	273
536_Contig1	gi|401468614|gb|KA090348.1|	86.12	353	49	0	325	677	346	698	1e-115	416
537_Contig1	gi|401473159|gb|KA094893.1|	81.25	224	42	0	143	366	144	367	2e-55	215
538_Contig1	gi|401490430|gb|KA112164.1|	79.11	474	93	4	231	700	135	606	1e-109	396
539_Contig1	gi|401468545|gb|KA090279.1|	86.43	339	46	0	258	596	933	595	2e-112	405
54_Contig1	gi|401504920|gb|KA126654.1|	83.64	483	78	1	93	574	30	512	2e-144	511
540_Contig1	gi|401494585|gb|KA116319.1|	81.98	405	64	6	7	404	82	484	7e-106	383
541_Contig1	gi|401471509|gb|KA093243.1|	86.34	849	114	1	100	948	847	1	0.0	1007
542_Contig1	gi|401473771|gb|KA095505.1|	72.40	384	91	6	49	423	76	453	7e-51	201
543_Contig1	gi|401495170|gb|KA116904.1|	79.74	153	31	0	1	153	251	403	2e-31	136
544_Contig1	gi|401491495|gb|KA113229.1|	67.79	534	161	5	172	702	2517	1992	2e-43	176
545_Contig1	gi|401501740|gb|KA123474.1|	74.22	446	101	4	216	651	217	658	6e-75	280
547_Contig1	gi|401491519|gb|KA113253.1|	77.17	368	79	2	98	465	112	474	5e-75	280
548_EVN01A01NGRL0024_L23	gi|401481824|gb|KA103558.1|	73.04	115	31	0	290	404	671	785	6e-11	68.0
548_EVN01A01NGRL0026_C07	gi|401481824|gb|KA103558.1|	73.04	115	31	0	234	348	671	785	7e-11	68.0
549_Contig1	gi|401488174|gb|KA109908.1|	95.71	70	3	0	3	72	74	5	3e-24	113
55_Contig1	gi|401488046|gb|KA109780.1|	88.91	451	40	7	43	485	5	453	4e-160	565
550_Contig1	gi|401494360|gb|KA116094.1|	83.51	388	52	5	71	453	29	409	9e-111	399
551_Contig1	gi|401502363|gb|KA124097.1|	77.37	137	31	0	187	323	22	158	1e-22	107
552_EVN01A01NGRL0031_G23	gi|401490359|gb|KA112093.1|	74.51	102	17	4	495	591	350	253	1e-07	57.2
554_Contig1	gi|401491706|gb|KA113440.1|	85.57	596	86	0	132	727	64	659	0.0	688
555_EVN01A01NGRL0027_I01	gi|401475083|gb|KA096817.1|	83.90	118	18	1	1	118	403	287	9e-28	123
556_Contig1	gi|401482339|gb|KA104073.1|	87.28	173	22	0	185	357	870	698	8e-55	214
557_Contig1	gi|401482507|gb|KA104241.1|	86.39	360	48	1	266	625	114	472	2e-118	425
558_Contig1	gi|401471662|gb|KA093396.1|	84.81	507	77	0	173	679	738	232	3e-161	567
559_Contig1	gi|401492129|gb|KA113863.1|	81.90	580	102	2	3	579	237	816	5e-161	567
56_Contig1	gi|401478131|gb|KA099865.1|	77.08	96	20	2	437	531	99	193	6e-11	68.0
560_Contig1	gi|401482894|gb|KA104628.1|	80.30	538	101	5	41	577	887	354	1e-133	475
561_Contig1	gi|401496029|gb|KA117763.1|	82.91	433	64	9	5	430	570	141	1e-116	419
57_Contig1	gi|401510522|gb|KA132256.1|	82.42	495	60	20	44	512	4	497	1e-121	435
58_Contig1	gi|401492971|gb|KA114705.1|	78.39	472	100	2	158	628	23	493	3e-106	385
59_Contig1	gi|401485703|gb|KA107437.1|	85.88	354	50	0	57	410	354	1	4e-115	414
59_Contig2	gi|401485703|gb|KA107437.1|	85.88	354	50	0	39	392	354	1	4e-115	414
59_EVN01A01NGRL0031_I03	gi|401485703|gb|KA107437.1|	91.16	147	12	1	88	233	147	1	7e-52	203
6_EVN01A01NGRL0001_A10	gi|401494494|gb|KA116228.1|	80.79	151	29	0	458	608	301	451	4e-33	141
60_Contig1	gi|401503058|gb|KA124792.1|	81.40	371	68	1	202	572	1	370	4e-97	354
62_Contig1	gi|401473414|gb|KA095148.1|	76.71	292	64	3	8	296	1335	1045	1e-53	210
64_Contig1	gi|401494363|gb|KA116097.1|	87.78	442	54	0	88	529	799	358	3e-157	554
64_EVN01A01NGRL0014_P08	gi|401494363|gb|KA116097.1|	87.05	193	25	0	1	193	728	536	1e-61	235
65_Contig1	gi|401502836|gb|KA124570.1|	89.07	549	59	1	46	593	18	566	0.0	717
67_Contig1	gi|401482106|gb|KA103840.1|	86.27	408	56	0	280	687	782	375	3e-136	484
68_Contig1	gi|401497278|gb|KA119012.1|	91.99	437	33	2	57	491	461	25	5e-178	623
68_EVN01A01NGRL0012_P05	gi|401497278|gb|KA119012.1|	79.55	484	38	20	25	506	449	25	4e-109	394
69_Contig1	gi|401503279|gb|KA125013.1|	87.68	479	56	2	39	517	1094	619	8e-169	592
71_Contig1	gi|401472670|gb|KA094404.1|	72.60	365	94	2	67	428	3	364	4e-52	205
72_Contig1	gi|401494383|gb|KA116117.1|	78.75	687	145	1	43	728	460	1146	2e-164	578
73_Contig1	gi|401472287|gb|KA094021.1|	83.66	563	89	1	111	673	110	669	5e-171	600
74_Contig1	gi|401487991|gb|KA109725.1|	87.27	534	62	4	90	620	7	537	0.0	645
74_EVN01A01NGRL0008_O20	gi|401487991|gb|KA109725.1|	90.55	254	23	1	39	292	7	259	6e-95	347
75_Contig1	gi|401491338|gb|KA113072.1|	87.15	576	70	2	138	713	572	1	0.0	700
77_Contig1	gi|401477693|gb|KA099427.1|	88.00	750	90	0	77	826	869	120	0.0	948
77_EVN01A01NGRL0028_O21	gi|401477693|gb|KA099427.1|	79.80	614	70	21	35	645	869	307	4e-146	517
78_Contig1	gi|401491366|gb|KA113100.1|	81.20	649	122	0	31	679	759	111	2e-177	621
8_Contig1	gi|401511969|gb|KA133703.1|	86.77	529	66	2	35	560	14	541	0.0	634
80_Contig1	gi|401476809|gb|KA098543.1|	86.94	291	37	1	115	405	635	346	4e-96	351
81_Contig1	gi|401477794|gb|KA099528.1|	83.85	353	55	2	124	475	518	167	1e-102	372
81_EVN01A01NGRL0018_B17	gi|401477794|gb|KA099528.1|	83.57	347	55	2	81	426	518	173	2e-99	361
82_Contig1	gi|401502821|gb|KA124555.1|	78.91	640	108	15	48	667	782	150	2e-141	502
83_Contig1	gi|401472513|gb|KA094247.1|	88.44	623	63	1	27	640	1	623	0.0	803
83_EVN01A01NGRL0022_F12	gi|401472513|gb|KA094247.1|	88.29	427	48	1	21	447	1	425	1e-153	542
85_Contig1	gi|401473823|gb|KA095557.1|	70.71	338	78	7	264	583	49	383	1e-35	150
86_Contig1	gi|401502861|gb|KA124595.1|	88.05	251	30	0	479	729	1	251	3e-86	318
87_Contig1	gi|401484778|gb|KA106512.1|	84.12	340	46	3	77	413	364	30	8e-100	363
88_Contig1	gi|401470421|gb|KA092155.1|	82.35	742	125	4	50	787	1941	1202	0.0	737
89_Contig1	gi|401494652|gb|KA116386.1|	87.50	496	56	1	63	558	1	490	7e-176	616
9_Contig1	gi|401802779|gb|KA659922.1|	89.13	1315	140	2	56	1370	26	1337	0.0	1721
9_EVN01A01NGRL0020_M01	gi|401802779|gb|KA659922.1|	87.83	304	32	4	138	436	237	540	1e-101	369
90_Contig1	gi|401489152|gb|KA110886.1|	88.02	651	78	0	44	694	49	699	0.0	823
91_Contig1	gi|401504825|gb|KA126559.1|	88.42	380	44	0	363	742	1	380	3e-137	488
92_Contig1	gi|401468617|gb|KA090351.1|	82.74	446	77	0	113	558	25	470	4e-128	457
92_EVN01A01NGRL0026_P15	gi|401468617|gb|KA090351.1|	86.75	234	29	1	386	617	237	470	7e-75	280
93_Contig1	gi|401491585|gb|KA113319.1|	83.23	322	50	2	162	480	133	453	1e-90	333
94_Contig1	gi|401502507|gb|KA124241.1|	80.83	699	123	5	260	957	692	4	0.0	645
95_Contig1	gi|401491575|gb|KA113309.1|	85.43	151	22	0	5	155	656	806	7e-43	174
96_Contig1	gi|401489521|gb|KA111255.1|	82.59	379	64	2	76	452	843	465	8e-105	379
97_Contig1	gi|401475488|gb|KA097222.1|	80.97	289	51	2	142	428	397	111	4e-71	268
98_Contig1	gi|401494378|gb|KA116112.1|	86.38	367	50	0	79	445	32	398	4e-122	437
98_EVN01A01NGRL0007_K04	gi|401494378|gb|KA116112.1|	84.66	365	46	6	53	414	41	398	2e-107	389
99_Contig1	gi|401494382|gb|KA116116.1|	87.56	884	110	0	32	915	9	892	0.0	1099
99_EVN01A01NGRL0026_L19	gi|401486525|gb|KA108259.1|	89.52	248	24	1	212	457	1	248	4e-89	327
EVN01A01NGRL0001_A13	gi|401473861|gb|KA095595.1|	84.76	420	63	1	85	503	434	15	8e-131	466
EVN01A01NGRL0001_C09	gi|401499486|gb|KA121220.1|	85.58	652	91	3	49	697	1042	391	0.0	742
EVN01A01NGRL0001_C16	gi|401467975|gb|KA089709.1|	82.91	275	47	0	398	672	1	275	5e-76	284
EVN01A01NGRL0001_C17	gi|401489890|gb|KA111624.1|	67.78	329	86	6	5	314	328	1	6e-23	107
EVN01A01NGRL0001_D13	gi|401473941|gb|KA095675.1|	75.91	577	127	7	99	666	1001	428	4e-109	394
EVN01A01NGRL0001_E09	gi|401490658|gb|KA112392.1|	82.14	364	63	2	238	601	759	398	2e-98	358
EVN01A01NGRL0001_F22	gi|401474121|gb|KA095855.1|	83.56	298	49	0	376	673	552	255	8e-86	316
EVN01A01NGRL0001_G03	gi|401502788|gb|KA124522.1|	76.97	356	74	6	322	677	1	348	9e-67	253
EVN01A01NGRL0001_H03	gi|401480049|gb|KA101783.1|	84.85	198	26	3	476	673	5	198	3e-54	212
EVN01A01NGRL0001_H17	gi|401469275|gb|KA091009.1|	80.88	251	48	0	463	713	1	251	7e-62	237
EVN01A01NGRL0001_I22	gi|401802779|gb|KA659922.1|	79.43	316	56	7	1	316	124	430	4e-67	253
EVN01A01NGRL0001_I23	gi|401468337|gb|KA090071.1|	86.71	647	82	3	50	695	411	1054	0.0	769
EVN01A01NGRL0001_J20	gi|401470174|gb|KA091908.1|	73.12	506	130	5	60	563	25	526	2e-75	282
EVN01A01NGRL0001_L13	gi|401468582|gb|KA090316.1|	83.07	626	103	3	83	706	15	639	0.0	641
EVN01A01NGRL0001_M16	gi|401481531|gb|KA103265.1|	76.15	260	48	12	291	545	64	314	2e-35	149
EVN01A01NGRL0001_N19	gi|401482840|gb|KA104574.1|	80.95	677	127	2	38	714	20	694	0.0	634
EVN01A01NGRL0001_O11	gi|401506324|gb|KA128058.1|	76.47	425	86	3	115	527	63	485	3e-85	315
EVN01A01NGRL0001_P18	gi|401476846|gb|KA098580.1|	79.92	239	48	0	62	300	311	73	1e-55	215
EVN01A01NGRL0001_P19	gi|401468208|gb|KA089942.1|	86.68	368	48	1	1	367	1454	1821	1e-122	439
EVN01A01NGRL0002_A01	gi|401485085|gb|KA106819.1|	87.84	477	58	0	93	569	630	154	4e-171	600
EVN01A01NGRL0002_A04	gi|401473164|gb|KA094898.1|	79.55	132	27	0	64	195	1	132	1e-25	116
EVN01A01NGRL0002_A18	gi|401480812|gb|KA102546.1|	71.68	346	77	9	132	468	496	163	3e-39	161
EVN01A01NGRL0002_C12	gi|401490393|gb|KA112127.1|	78.93	636	130	2	72	705	948	315	1e-152	538
EVN01A01NGRL0002_C19	gi|401467887|gb|KA089621.1|	85.29	374	43	2	108	472	1	371	2e-119	428
EVN01A01NGRL0002_E02	gi|401493065|gb|KA114799.1|	71.46	452	103	19	25	459	1047	1489	2e-42	172
EVN01A01NGRL0002_G06	gi|401477695|gb|KA099429.1|	82.85	583	70	1	38	590	34	616	5e-178	623
EVN01A01NGRL0002_G16	gi|401467938|gb|KA089672.1|	80.92	587	112	0	85	671	87	673	2e-157	554
EVN01A01NGRL0002_H07	gi|401490280|gb|KA112014.1|	73.41	267	69	2	378	644	624	360	6e-37	154
EVN01A01NGRL0002_I04	gi|401493255|gb|KA114989.1|	82.86	70	8	3	1	67	103	35	3e-09	62.6
EVN01A01NGRL0002_I17	gi|401499731|gb|KA121465.1|	75.19	270	58	8	417	680	418	152	5e-38	158
EVN01A01NGRL0002_K04	gi|401497091|gb|KA118825.1|	82.54	63	11	0	391	453	360	298	6e-10	64.4
EVN01A01NGRL0002_L03	gi|401468857|gb|KA090591.1|	88.70	177	19	1	6	182	598	773	1e-58	226
EVN01A01NGRL0002_N15	gi|401471045|gb|KA092779.1|	86.13	512	69	2	102	611	847	336	5e-170	596
EVN01A01NGRL0002_N20	gi|401503103|gb|KA124837.1|	80.14	292	52	6	315	606	1305	1020	4e-64	244
EVN01A01NGRL0002_O07	gi|401488528|gb|KA110262.1|	75.66	226	40	7	438	663	626	416	1e-33	143
EVN01A01NGRL0002_O14	gi|401499471|gb|KA121205.1|	76.71	73	17	0	90	162	1061	1133	4e-07	55.4
EVN01A01NGRL0003_A09	gi|401480422|gb|KA102156.1|	70.50	383	96	13	67	439	447	72	5e-32	138
EVN01A01NGRL0003_D09	gi|401507211|gb|KA128945.1|	77.39	398	74	7	230	615	53	446	7e-80	297
EVN01A01NGRL0003_D21	gi|401489696|gb|KA111430.1|	87.91	488	59	0	5	492	949	1436	2e-175	614
EVN01A01NGRL0003_D24	gi|401480518|gb|KA102252.1|	76.73	245	43	2	106	346	481	715	3e-47	188
EVN01A01NGRL0003_E23	gi|401481440|gb|KA103174.1|	75.60	414	100	1	281	693	12	425	1e-77	289
EVN01A01NGRL0003_F24	gi|401470081|gb|KA091815.1|	78.67	497	96	8	186	678	111	601	1e-108	392
EVN01A01NGRL0003_G19	gi|401494937|gb|KA116671.1|	83.45	139	23	0	397	535	142	4	8e-35	147
EVN01A01NGRL0003_G22	gi|401501168|gb|KA122902.1|	76.02	196	47	0	436	631	481	676	1e-33	143
EVN01A01NGRL0003_H03	gi|401467909|gb|KA089643.1|	81.84	479	86	1	274	752	21	498	7e-132	470
EVN01A01NGRL0003_H11	gi|401503790|gb|KA125524.1|	90.91	396	36	0	319	714	6	401	7e-157	553
EVN01A01NGRL0003_I02	gi|401468529|gb|KA090263.1|	79.82	109	16	3	227	329	264	372	2e-17	89.7
EVN01A01NGRL0003_I06	gi|401473508|gb|KA095242.1|	89.05	475	51	1	133	607	971	498	5e-177	619
EVN01A01NGRL0003_I17	gi|401490563|gb|KA112297.1|	79.69	64	13	0	106	169	201	138	1e-07	57.2
EVN01A01NGRL0003_J23	gi|401488417|gb|KA110151.1|	85.38	130	18	1	660	789	6	134	4e-34	145
EVN01A01NGRL0003_K18	gi|401802831|gb|KA659974.1|	74.68	79	20	0	3	81	1555	1633	2e-06	53.6
EVN01A01NGRL0003_M13	gi|401484977|gb|KA106711.1|	78.10	137	30	0	138	274	179	315	2e-24	113
EVN01A01NGRL0003_M24	gi|401494922|gb|KA116656.1|	89.86	483	49	0	82	564	484	2	0.0	650
EVN01A01NGRL0003_O04	gi|401481731|gb|KA103465.1|	83.96	667	103	4	13	676	41	706	0.0	706
EVN01A01NGRL0003_P06	gi|401489673|gb|KA111407.1|	85.86	580	78	2	42	619	1169	592	0.0	672
EVN01A01NGRL0003_P09	gi|401511758|gb|KA133492.1|	71.66	187	45	5	362	542	571	387	8e-16	84.2
EVN01A01NGRL0003_P10	gi|401504061|gb|KA125795.1|	85.99	421	55	2	108	524	847	427	2e-137	488
EVN01A01NGRL0003_P12	gi|401491096|gb|KA112830.1|	80.88	340	64	1	7	345	724	385	1e-85	316
EVN01A01NGRL0003_P13	gi|401491897|gb|KA113631.1|	72.88	118	31	1	444	561	1067	951	2e-10	66.2
EVN01A01NGRL0003_P20	gi|401503260|gb|KA124994.1|	78.95	228	45	2	376	603	732	508	8e-48	190
EVN01A01NGRL0004_A11	gi|401485094|gb|KA106828.1|	79.83	352	66	4	115	463	98	447	2e-81	302
EVN01A01NGRL0004_A13	gi|401500581|gb|KA122315.1|	84.26	108	16	1	449	556	483	377	4e-25	114
EVN01A01NGRL0004_A20	gi|401802841|gb|KA659984.1|	82.82	262	45	0	1	262	999	1260	3e-72	271
EVN01A01NGRL0004_C08	gi|401494350|gb|KA116084.1|	84.19	253	39	1	283	535	3	254	7e-73	273
EVN01A01NGRL0004_C23	gi|401488333|gb|KA110067.1|	74.57	291	71	3	1	290	558	270	3e-45	181
EVN01A01NGRL0004_D03	gi|401501186|gb|KA122920.1|	88.31	539	63	0	156	694	1925	1387	0.0	690
EVN01A01NGRL0004_E13	gi|401489277|gb|KA111011.1|	76.24	526	114	10	9	530	721	1239	3e-96	351
EVN01A01NGRL0004_G13	gi|401472241|gb|KA093975.1|	79.45	326	66	1	129	453	597	272	1e-75	282
EVN01A01NGRL0004_G21	gi|401486472|gb|KA108206.1|	74.59	244	52	3	92	326	370	128	2e-37	156
EVN01A01NGRL0004_H01	gi|401469833|gb|KA091567.1|	82.10	324	57	1	249	572	194	516	7e-87	320
EVN01A01NGRL0004_H14	gi|401479743|gb|KA101477.1|	76.13	222	51	2	127	347	466	246	3e-37	154
EVN01A01NGRL0004_I15	gi|401499773|gb|KA121507.1|	66.05	483	111	18	71	535	448	1	4e-20	98.7
EVN01A01NGRL0004_I18	gi|401499875|gb|KA121609.1|	74.92	307	77	0	252	558	1023	717	9e-53	206
EVN01A01NGRL0004_J11	gi|401489371|gb|KA111105.1|	82.17	129	23	0	583	711	187	315	3e-29	129
EVN01A01NGRL0004_J20	gi|401469768|gb|KA091502.1|	78.59	327	68	2	1	327	569	893	3e-71	268
EVN01A01NGRL0004_L06	gi|401501649|gb|KA123383.1|	75.00	196	49	0	381	576	1308	1113	2e-30	132
EVN01A01NGRL0004_M14	gi|401507115|gb|KA128849.1|	87.83	304	35	2	238	541	6	307	3e-103	374
EVN01A01NGRL0004_N09	gi|401471248|gb|KA092982.1|	85.97	449	62	1	238	685	40	488	1e-147	522
EVN01A01NGRL0004_N11	gi|401473045|gb|KA094779.1|	84.38	256	40	0	1	256	336	591	2e-75	282
EVN01A01NGRL0004_O08	gi|401494915|gb|KA116649.1|	80.59	438	83	2	198	634	29	465	8e-111	399
EVN01A01NGRL0004_O18	gi|401501599|gb|KA123333.1|	81.05	459	84	2	61	519	5	460	5e-120	430
EVN01A01NGRL0004_O19	gi|401501258|gb|KA122992.1|	85.28	530	78	0	89	618	79	608	1e-172	605
EVN01A01NGRL0005_B18	gi|401472316|gb|KA094050.1|	86.02	651	89	2	5	655	27	675	0.0	756
EVN01A01NGRL0005_C20	gi|401483025|gb|KA104759.1|	81.55	103	18	1	91	193	474	373	7e-20	96.9
EVN01A01NGRL0005_D11	gi|401501605|gb|KA123339.1|	89.41	642	68	0	3	644	1722	1081	0.0	852
EVN01A01NGRL0005_D13	gi|401472955|gb|KA094689.1|	82.48	411	55	2	236	632	696	289	7e-118	423
EVN01A01NGRL0005_D17	gi|401487216|gb|KA108950.1|	79.80	401	76	4	291	688	657	259	2e-94	345
EVN01A01NGRL0005_D18	gi|401489203|gb|KA110937.1|	76.94	594	126	8	71	656	2544	1954	2e-119	428
EVN01A01NGRL0005_E13	gi|401507984|gb|KA129718.1|	81.97	233	35	5	414	641	389	619	2e-55	215
EVN01A01NGRL0005_E14	gi|401482256|gb|KA103990.1|	82.03	345	59	1	187	531	1340	999	2e-93	342
EVN01A01NGRL0005_G05	gi|401503723|gb|KA125457.1|	78.28	548	119	0	21	568	879	332	2e-126	452
EVN01A01NGRL0005_G10	gi|401467937|gb|KA089671.1|	75.17	443	96	9	224	659	1653	1218	3e-73	275
EVN01A01NGRL0005_G13	gi|401468689|gb|KA090423.1|	87.41	270	34	0	416	685	902	633	3e-91	334
EVN01A01NGRL0005_G17	gi|401501868|gb|KA123602.1|	86.22	646	85	3	25	668	1647	1004	0.0	755
EVN01A01NGRL0005_H16	gi|401503865|gb|KA125599.1|	86.51	393	52	1	297	689	3	394	8e-131	466
EVN01A01NGRL0005_I01	gi|401489301|gb|KA111035.1|	75.97	616	125	9	38	639	1040	434	2e-118	425
EVN01A01NGRL0005_I02	gi|401492130|gb|KA113864.1|	81.08	465	80	7	118	576	944	482	3e-116	417
EVN01A01NGRL0005_J06	gi|401511519|gb|KA133253.1|	71.98	464	116	6	237	694	68	523	7e-62	237
EVN01A01NGRL0005_J12	gi|401472781|gb|KA094515.1|	79.02	386	79	2	253	636	1276	891	5e-88	324
EVN01A01NGRL0005_K20	gi|401479548|gb|KA101282.1|	86.24	298	41	0	322	619	295	592	1e-96	352
EVN01A01NGRL0005_L08	gi|401482267|gb|KA104001.1|	87.55	482	60	0	207	688	28	509	5e-171	600
EVN01A01NGRL0005_M13	gi|401493910|gb|KA115644.1|	82.92	439	75	0	1	439	472	34	1e-127	455
EVN01A01NGRL0005_M22	gi|401510057|gb|KA131791.1|	89.78	401	30	7	217	606	500	100	5e-146	517
EVN01A01NGRL0005_O09	gi|401468998|gb|KA090732.1|	82.04	362	65	0	6	367	650	1011	9e-99	360
EVN01A01NGRL0005_O23	gi|401470342|gb|KA092076.1|	82.28	649	105	1	11	649	413	1061	0.0	657
EVN01A01NGRL0005_P19	gi|401490685|gb|KA112419.1|	85.62	146	21	0	549	694	308	163	3e-41	168
EVN01A01NGRL0006_A12	gi|401475434|gb|KA097168.1|	77.97	631	111	8	32	639	3	628	3e-141	500
EVN01A01NGRL0006_B02	gi|401487302|gb|KA109036.1|	83.81	352	52	5	7	356	395	47	8e-99	360
EVN01A01NGRL0006_C13	gi|401484778|gb|KA106512.1|	80.00	135	24	1	375	506	173	39	1e-26	120
EVN01A01NGRL0006_C20	gi|401490829|gb|KA112563.1|	79.33	479	98	1	255	733	1051	574	1e-115	416
EVN01A01NGRL0006_E11	gi|401499058|gb|KA120792.1|	84.46	399	58	4	106	503	445	50	7e-119	426
EVN01A01NGRL0006_G01	gi|401502149|gb|KA123883.1|	73.75	301	72	3	51	347	2048	1751	8e-45	179
EVN01A01NGRL0006_G07	gi|401472282|gb|KA094016.1|	71.33	150	34	5	132	273	493	641	2e-09	62.6
EVN01A01NGRL0006_G21	gi|401481564|gb|KA103298.1|	84.42	231	36	0	95	325	1645	1415	1e-67	255
EVN01A01NGRL0006_H17	gi|401491415|gb|KA113149.1|	85.91	433	61	0	8	440	814	1246	9e-143	506
EVN01A01NGRL0006_H23	gi|401470060|gb|KA091794.1|	82.90	427	73	0	233	659	260	686	3e-123	441
EVN01A01NGRL0006_I22	gi|401490330|gb|KA112064.1|	75.00	348	83	4	328	673	333	678	5e-57	221
EVN01A01NGRL0006_J13	gi|401472299|gb|KA094033.1|	88.34	343	40	0	170	512	925	583	1e-122	439
EVN01A01NGRL0006_J24	gi|401802896|gb|KA660039.1|	87.28	621	73	4	118	733	71	690	0.0	751
EVN01A01NGRL0006_K24	gi|401504785|gb|KA126519.1|	72.67	450	74	17	60	498	62	473	3e-58	224
EVN01A01NGRL0006_L06	gi|401487623|gb|KA109357.1|	77.55	147	32	1	3	148	203	349	2e-24	113
EVN01A01NGRL0006_L08	gi|401802781|gb|KA659924.1|	82.61	138	24	0	1	138	157	20	3e-33	141
EVN01A01NGRL0006_M07	gi|401502438|gb|KA124172.1|	79.68	502	97	3	137	637	895	398	4e-122	437
EVN01A01NGRL0006_M24	gi|401802851|gb|KA659994.1|	77.40	407	88	3	22	428	142	544	2e-84	311
EVN01A01NGRL0006_N21	gi|401482893|gb|KA104627.1|	72.39	489	114	9	168	647	1876	1400	3e-66	251
EVN01A01NGRL0006_O05	gi|401468534|gb|KA090268.1|	79.71	345	67	1	12	356	642	983	8e-83	306
EVN01A01NGRL0006_O14	gi|401478353|gb|KA100087.1|	84.51	284	43	1	395	678	369	87	4e-84	311
EVN01A01NGRL0006_P10	gi|401468332|gb|KA090066.1|	82.88	520	86	2	68	587	53	569	2e-150	531
EVN01A01NGRL0007_A02	gi|401469565|gb|KA091299.1|	86.16	159	22	0	520	678	1369	1211	3e-47	188
EVN01A01NGRL0007_A13	gi|401469667|gb|KA091401.1|	78.92	574	117	4	23	594	37	608	1e-133	475
EVN01A01NGRL0007_D22	gi|401470129|gb|KA091863.1|	84.81	362	53	2	278	638	1122	762	3e-110	398
EVN01A01NGRL0007_D23	gi|401503212|gb|KA124946.1|	80.88	251	48	0	140	390	746	496	6e-62	237
EVN01A01NGRL0007_F09	gi|401501776|gb|KA123510.1|	83.71	356	58	0	209	564	4	359	2e-105	381
EVN01A01NGRL0007_I03	gi|401489901|gb|KA111635.1|	88.20	534	63	0	69	602	85	618	0.0	679
EVN01A01NGRL0007_J15	gi|401478128|gb|KA099862.1|	87.36	530	56	10	11	533	7	532	4e-177	619
EVN01A01NGRL0007_K17	gi|401476842|gb|KA098576.1|	81.32	439	82	0	5	443	789	351	8e-118	423
EVN01A01NGRL0007_L01	gi|401502771|gb|KA124505.1|	86.90	397	52	0	1	397	1474	1078	7e-136	482
EVN01A01NGRL0007_L04	gi|401489547|gb|KA111281.1|	74.16	654	150	10	82	726	127	770	5e-108	390
EVN01A01NGRL0007_L09	gi|401470158|gb|KA091892.1|	84.60	682	104	1	27	708	1657	977	0.0	755
EVN01A01NGRL0007_O01	gi|401493102|gb|KA114836.1|	82.76	406	55	11	83	483	1011	616	7e-106	383
EVN01A01NGRL0007_P23	gi|401478812|gb|KA100546.1|	83.22	447	68	4	164	607	176	618	3e-128	457
EVN01A01NGRL0008_A01	gi|401486274|gb|KA108008.1|	78.39	398	80	6	120	513	410	15	1e-83	309
EVN01A01NGRL0008_C06	gi|401484587|gb|KA106321.1|	79.96	469	88	3	141	609	960	498	4e-115	414
EVN01A01NGRL0008_D03	gi|401471500|gb|KA093234.1|	86.89	671	87	1	3	673	1304	635	0.0	810
EVN01A01NGRL0008_E16	gi|401488485|gb|KA110219.1|	76.64	244	57	0	3	246	646	889	9e-46	183
EVN01A01NGRL0008_E22	gi|401473440|gb|KA095174.1|	82.84	169	29	0	383	551	307	139	5e-43	174
EVN01A01NGRL0008_J22	gi|401508749|gb|KA130483.1|	83.92	398	59	5	314	709	521	127	2e-114	412
EVN01A01NGRL0008_K17	gi|401492253|gb|KA113987.1|	83.40	265	44	0	168	432	679	415	4e-75	280
EVN01A01NGRL0008_L08	gi|401492246|gb|KA113980.1|	79.08	349	73	0	127	475	349	1	6e-81	300
EVN01A01NGRL0008_L23	gi|401470541|gb|KA092275.1|	75.82	364	77	3	228	589	421	775	6e-68	257
EVN01A01NGRL0008_M21	gi|401474797|gb|KA096531.1|	80.70	57	11	0	602	658	713	657	1e-06	53.6
EVN01A01NGRL0008_N22	gi|401481897|gb|KA103631.1|	76.84	190	42	1	531	720	1178	991	1e-33	143
EVN01A01NGRL0008_O21	gi|401481946|gb|KA103680.1|	88.03	142	15	2	449	588	1369	1228	2e-42	172
EVN01A01NGRL0008_P02	gi|401468473|gb|KA090207.1|	80.95	525	87	13	82	596	66	587	6e-126	450
EVN01A01NGRL0009_A16	gi|401503921|gb|KA125655.1|	83.23	167	26	2	484	648	589	423	3e-41	168
EVN01A01NGRL0009_B06	gi|401468063|gb|KA089797.1|	84.62	247	32	2	178	418	1771	1525	2e-72	271
EVN01A01NGRL0009_B10	gi|401506477|gb|KA128211.1|	75.00	544	111	6	78	597	123	665	7e-100	363
EVN01A01NGRL0009_B11	gi|401477706|gb|KA099440.1|	71.67	300	79	2	73	366	1	300	4e-37	154
EVN01A01NGRL0009_B21	gi|401504382|gb|KA126116.1|	75.85	352	78	5	312	659	218	566	2e-61	235
EVN01A01NGRL0009_E06	gi|401489156|gb|KA110890.1|	83.57	347	57	0	406	752	2911	2565	2e-101	369
EVN01A01NGRL0009_E07	gi|401492702|gb|KA114436.1|	76.62	278	61	2	120	395	108	383	1e-51	203
EVN01A01NGRL0009_E12	gi|401511231|gb|KA132965.1|	68.21	173	51	2	255	425	290	460	4e-08	59.0
EVN01A01NGRL0009_F04	gi|401500381|gb|KA122115.1|	76.15	436	99	3	41	474	67	499	9e-84	309
EVN01A01NGRL0009_F14	gi|401468415|gb|KA090149.1|	86.02	329	46	0	334	662	2176	1848	6e-107	387
EVN01A01NGRL0009_F21	gi|401473524|gb|KA095258.1|	83.90	205	33	0	4	208	291	495	5e-57	221
EVN01A01NGRL0009_G13	gi|401486318|gb|KA108052.1|	81.77	384	62	6	294	673	255	634	3e-98	358
EVN01A01NGRL0009_H01	gi|401475650|gb|KA097384.1|	82.07	145	25	1	526	670	257	400	4e-33	141
EVN01A01NGRL0009_H05	gi|401502892|gb|KA124626.1|	82.62	420	59	4	78	485	489	72	7e-118	423
EVN01A01NGRL0009_J01	gi|401510330|gb|KA132064.1|	78.41	88	16	2	7	91	98	185	5e-11	68.0
EVN01A01NGRL0009_J19	gi|401502149|gb|KA123883.1|	83.01	206	35	0	1	206	920	715	8e-55	214
EVN01A01NGRL0009_J21	gi|401469601|gb|KA091335.1|	80.07	612	121	1	75	686	74	684	2e-156	551
EVN01A01NGRL0009_K16	gi|401503800|gb|KA125534.1|	77.37	486	104	2	29	514	54	533	3e-104	378
EVN01A01NGRL0009_L09	gi|401501567|gb|KA123301.1|	78.89	687	127	4	73	743	1408	724	4e-166	583
EVN01A01NGRL0009_L17	gi|401502203|gb|KA123937.1|	84.12	403	64	0	263	665	1203	801	1e-122	439
EVN01A01NGRL0009_N12	gi|401469192|gb|KA090926.1|	82.71	399	69	0	277	675	1377	979	5e-114	410
EVN01A01NGRL0009_N16	gi|401482908|gb|KA104642.1|	73.28	116	29	2	321	434	883	768	2e-09	62.6
EVN01A01NGRL0009_N24	gi|401470624|gb|KA092358.1|	75.46	648	134	13	49	695	1525	902	1e-115	416
EVN01A01NGRL0009_O22	gi|401469243|gb|KA090977.1|	85.38	383	56	0	339	721	1	383	1e-122	439
EVN01A01NGRL0009_P04	gi|401802821|gb|KA659964.1|	80.17	590	114	1	60	646	48	637	2e-151	535
EVN01A01NGRL0009_P22	gi|401501505|gb|KA123239.1|	77.04	196	42	2	1	194	1057	1251	3e-34	145
EVN01A01NGRL0010_A04	gi|401488082|gb|KA109816.1|	78.51	121	26	0	264	384	138	258	3e-21	102
EVN01A01NGRL0010_B05	gi|401471704|gb|KA093438.1|	84.43	122	19	0	523	644	67	188	5e-31	134
EVN01A01NGRL0010_C21	gi|401501444|gb|KA123178.1|	81.28	470	87	1	176	645	1207	739	2e-125	448
EVN01A01NGRL0010_D15	gi|401480587|gb|KA102321.1|	75.70	358	71	8	44	392	62	412	3e-60	232
EVN01A01NGRL0010_E17	gi|401490726|gb|KA112460.1|	82.92	439	67	8	258	688	1212	774	2e-118	425
EVN01A01NGRL0010_F23	gi|401494528|gb|KA116262.1|	81.88	149	22	5	61	207	302	157	2e-29	129
EVN01A01NGRL0010_H24	gi|401469390|gb|KA091124.1|	77.01	361	80	2	264	624	1244	887	3e-72	271
EVN01A01NGRL0010_J24	gi|401469077|gb|KA090811.1|	84.30	395	61	1	110	504	2090	1697	5e-120	430
EVN01A01NGRL0010_K06	gi|401481585|gb|KA103319.1|	91.16	328	29	0	13	340	1252	1579	3e-129	461
EVN01A01NGRL0010_K14	gi|401492727|gb|KA114461.1|	82.24	304	30	8	290	576	20	316	3e-78	291
EVN01A01NGRL0010_K15	gi|401481754|gb|KA103488.1|	79.50	561	114	1	52	612	670	1229	6e-138	489
EVN01A01NGRL0010_L05	gi|401502788|gb|KA124522.1|	81.92	177	32	0	3	179	481	657	2e-43	176
EVN01A01NGRL0010_L08	gi|401489637|gb|KA111371.1|	79.26	646	129	3	85	727	351	994	7e-157	553
EVN01A01NGRL0010_M16	gi|401470064|gb|KA091798.1|	83.33	384	63	1	288	670	232	615	3e-111	401
EVN01A01NGRL0010_M24	gi|401474010|gb|KA095744.1|	81.31	428	74	2	91	515	86	510	2e-113	408
EVN01A01NGRL0010_N17	gi|401472238|gb|KA093972.1|	81.48	81	11	3	279	356	82	3	2e-11	69.8
EVN01A01NGRL0010_O01	gi|401505120|gb|KA126854.1|	81.31	198	36	1	248	445	1	197	7e-47	187
EVN01A01NGRL0010_O20	gi|401473064|gb|KA094798.1|	79.40	233	48	0	53	285	1249	1017	4e-52	205
EVN01A01NGRL0010_P10	gi|401471743|gb|KA093477.1|	82.31	616	106	3	103	716	1267	653	3e-174	610
EVN01A01NGRL0010_P24	gi|401476246|gb|KA097980.1|	79.06	554	98	9	43	593	630	92	2e-126	452
EVN01A01NGRL0011_A16	gi|401501182|gb|KA122916.1|	74.42	430	99	7	206	630	117	540	2e-68	259
EVN01A01NGRL0011_B01	gi|401470425|gb|KA092159.1|	73.58	318	63	3	163	462	186	500	3e-51	201
EVN01A01NGRL0011_B03	gi|401502780|gb|KA124514.1|	67.65	371	87	10	200	560	415	762	2e-24	113
EVN01A01NGRL0011_C15	gi|401477942|gb|KA099676.1|	74.46	368	94	0	13	380	31	398	5e-63	241
EVN01A01NGRL0011_E06	gi|401472230|gb|KA093964.1|	78.60	285	53	5	4	284	392	112	4e-58	224
EVN01A01NGRL0011_E20	gi|401509808|gb|KA131542.1|	85.27	292	26	9	5	286	293	9	4e-83	307
EVN01A01NGRL0011_E23	gi|401482603|gb|KA104337.1|	81.54	260	44	4	60	316	1320	1062	2e-62	239
EVN01A01NGRL0011_F02	gi|401506042|gb|KA127776.1|	85.57	305	41	3	375	678	340	38	2e-93	342
EVN01A01NGRL0011_G15	gi|401491826|gb|KA113560.1|	87.98	524	63	0	69	592	524	1	0.0	661
EVN01A01NGRL0011_H03	gi|401472649|gb|KA094383.1|	83.17	208	35	0	176	383	609	402	6e-56	217
EVN01A01NGRL0011_H04	gi|401468399|gb|KA090133.1|	70.22	356	100	1	147	496	1740	1385	3e-40	165
EVN01A01NGRL0011_H05	gi|401502169|gb|KA123903.1|	88.71	381	43	0	4	384	1299	1679	5e-139	493
EVN01A01NGRL0011_I16	gi|401493399|gb|KA115133.1|	73.66	467	120	3	83	546	60	526	8e-74	277
EVN01A01NGRL0011_I19	gi|401507472|gb|KA129206.1|	81.12	233	40	4	437	667	521	291	3e-53	208
EVN01A01NGRL0011_J01	gi|401491905|gb|KA113639.1|	83.28	335	55	1	5	339	594	927	1e-95	349
EVN01A01NGRL0011_J04	gi|401467862|gb|KA089596.1|	78.85	104	22	0	1	104	874	771	2e-17	89.7
EVN01A01NGRL0011_J07	gi|401496175|gb|KA117909.1|	82.98	235	33	7	442	670	13	246	2e-56	219
EVN01A01NGRL0011_J16	gi|401480356|gb|KA102090.1|	80.26	390	76	1	262	651	540	152	1e-96	352
EVN01A01NGRL0011_K01	gi|401499529|gb|KA121263.1|	83.33	60	9	1	4	62	504	563	3e-09	62.6
EVN01A01NGRL0011_K12	gi|401482051|gb|KA103785.1|	85.68	370	53	0	298	667	342	711	2e-119	428
EVN01A01NGRL0011_K13	gi|401503296|gb|KA125030.1|	81.25	64	10	2	168	230	41	103	2e-07	55.4
EVN01A01NGRL0011_L02	gi|401485845|gb|KA107579.1|	80.43	460	77	4	190	646	1347	898	3e-116	417
EVN01A01NGRL0011_M24	gi|401485126|gb|KA106860.1|	85.71	448	63	1	100	547	449	3	4e-146	517
EVN01A01NGRL0011_N04	gi|401492175|gb|KA113909.1|	91.85	319	26	0	71	389	319	1	9e-129	459
EVN01A01NGRL0011_N13	gi|401472407|gb|KA094141.1|	85.95	612	85	1	7	618	632	22	0.0	713
EVN01A01NGRL0011_O15	gi|401501766|gb|KA123500.1|	78.03	396	81	5	90	482	122	514	1e-82	306
EVN01A01NGRL0012_B05	gi|401468288|gb|KA090022.1|	81.59	478	83	5	205	677	26	503	2e-125	448
EVN01A01NGRL0012_C11	gi|401493269|gb|KA115003.1|	78.26	437	94	1	127	563	515	80	8e-98	356
EVN01A01NGRL0012_E07	gi|401474777|gb|KA096511.1|	78.39	384	79	4	308	689	859	478	6e-82	304
EVN01A01NGRL0012_G09	gi|401470405|gb|KA092139.1|	82.80	558	93	1	105	659	54	611	7e-163	572
EVN01A01NGRL0012_G11	gi|401473174|gb|KA094908.1|	90.24	205	20	0	4	208	230	434	6e-75	280
EVN01A01NGRL0012_H14	gi|401501378|gb|KA123112.1|	79.25	294	60	1	378	670	388	681	3e-66	251
EVN01A01NGRL0012_K12	gi|401489799|gb|KA111533.1|	78.34	314	68	0	16	329	1683	1996	5e-69	260
EVN01A01NGRL0012_L14	gi|401467828|gb|KA089562.1|	70.94	530	143	6	150	676	128	649	4e-64	244
EVN01A01NGRL0012_N05	gi|401470997|gb|KA092731.1|	87.11	481	60	2	198	678	247	725	1e-165	581
EVN01A01NGRL0012_N07	gi|401469375|gb|KA091109.1|	73.45	226	46	7	329	549	1477	1261	4e-26	118
EVN01A01NGRL0012_N23	gi|401467986|gb|KA089720.1|	83.50	394	62	3	165	556	1201	809	5e-113	407
EVN01A01NGRL0012_O02	gi|401476974|gb|KA098708.1|	77.54	521	114	2	204	721	544	24	7e-113	407
EVN01A01NGRL0012_O15	gi|401471837|gb|KA093571.1|	83.58	335	49	2	138	469	1261	930	1e-96	352
EVN01A01NGRL0013_A07	gi|401469686|gb|KA091420.1|	87.19	484	62	0	139	622	93	576	2e-169	594
EVN01A01NGRL0013_B19	gi|401490371|gb|KA112105.1|	84.39	519	79	2	97	614	1090	573	3e-160	563
EVN01A01NGRL0013_C01	gi|401474296|gb|KA096030.1|	86.67	45	5	1	18	61	579	623	5e-06	51.8
EVN01A01NGRL0013_D21	gi|401473829|gb|KA095563.1|	80.54	560	102	5	74	633	836	284	1e-141	502
EVN01A01NGRL0013_E02	gi|401472377|gb|KA094111.1|	87.50	80	8	2	6	85	257	334	9e-19	93.3
EVN01A01NGRL0013_E18	gi|401501339|gb|KA123073.1|	83.88	459	68	6	1	454	777	1234	3e-133	473
EVN01A01NGRL0013_F01	gi|401474664|gb|KA096398.1|	83.69	521	81	2	37	557	517	1	2e-156	551
EVN01A01NGRL0013_F17	gi|401474936|gb|KA096670.1|	76.27	316	73	2	66	381	22	335	4e-58	224
EVN01A01NGRL0013_G11	gi|401493684|gb|KA115418.1|	77.95	517	102	10	168	678	116	626	2e-106	385
EVN01A01NGRL0013_G20	gi|401475833|gb|KA097567.1|	78.12	329	68	2	88	416	100	424	4e-70	264
EVN01A01NGRL0013_H11	gi|401472955|gb|KA094689.1|	85.15	202	28	1	15	214	262	61	1e-58	226
EVN01A01NGRL0013_I11	gi|401512015|gb|KA133749.1|	81.01	437	74	8	206	642	268	695	6e-107	387
EVN01A01NGRL0013_I15	gi|401482772|gb|KA104506.1|	68.92	148	40	2	340	481	492	345	1e-07	57.2
EVN01A01NGRL0013_J09	gi|401486411|gb|KA108145.1|	75.50	151	22	3	145	293	1004	867	2e-22	105
EVN01A01NGRL0013_K12	gi|401475357|gb|KA097091.1|	79.41	374	72	4	282	654	248	617	3e-85	315
EVN01A01NGRL0013_K23	gi|401498070|gb|KA119804.1|	85.28	197	16	5	201	388	465	273	4e-55	214
EVN01A01NGRL0013_L06	gi|401487418|gb|KA109152.1|	84.84	310	46	1	247	556	7	315	5e-94	343
EVN01A01NGRL0013_L08	gi|401490001|gb|KA111735.1|	88.33	480	53	3	11	488	938	460	4e-172	603
EVN01A01NGRL0013_M03	gi|401471882|gb|KA093616.1|	81.48	135	24	1	2	135	430	296	8e-29	127
EVN01A01NGRL0013_M11	gi|401494450|gb|KA116184.1|	82.80	471	73	6	70	537	468	3	6e-131	466
EVN01A01NGRL0013_M23	gi|401468669|gb|KA090403.1|	85.99	614	85	1	88	701	1830	1218	0.0	717
EVN01A01NGRL0013_O05	gi|401469721|gb|KA091455.1|	75.26	392	91	3	129	515	572	182	2e-69	262
EVN01A01NGRL0013_O06	gi|401476758|gb|KA098492.1|	85.30	415	54	3	67	478	63	473	5e-131	466
EVN01A01NGRL0013_P20	gi|401470384|gb|KA092118.1|	73.31	251	65	2	13	262	1187	938	9e-34	143
EVN01A01NGRL0013_P22	gi|401486365|gb|KA108099.1|	79.71	138	22	4	512	643	309	172	6e-24	111
EVN01A01NGRL0014_A02	gi|401489189|gb|KA110923.1|	79.80	406	80	2	67	471	982	578	1e-97	356
EVN01A01NGRL0014_B06	gi|401477840|gb|KA099574.1|	85.03	147	22	0	537	683	3	149	1e-40	167
EVN01A01NGRL0014_B07	gi|401489610|gb|KA111344.1|	92.31	195	10	1	280	469	392	586	5e-76	284
EVN01A01NGRL0014_B10	gi|401468332|gb|KA090066.1|	85.19	189	28	0	20	208	850	1038	2e-55	215
EVN01A01NGRL0014_D04	gi|401502103|gb|KA123837.1|	83.23	632	102	4	8	635	1682	1051	0.0	648
EVN01A01NGRL0014_D18	gi|401502989|gb|KA124723.1|	84.21	76	10	2	252	325	346	271	1e-13	77.0
EVN01A01NGRL0014_E01	gi|401490476|gb|KA112210.1|	79.00	100	16	3	411	508	539	635	1e-13	77.0
EVN01A01NGRL0014_E06	gi|401469246|gb|KA090980.1|	86.22	225	31	0	1	225	327	551	1e-70	266
EVN01A01NGRL0014_E15	gi|401503381|gb|KA125115.1|	80.65	336	65	0	276	611	1209	874	9e-85	313
EVN01A01NGRL0014_G14	gi|401470581|gb|KA092315.1|	82.27	598	93	2	60	645	1061	1657	4e-172	603
EVN01A01NGRL0014_I20	gi|401499151|gb|KA120885.1|	80.50	282	52	3	68	348	408	129	5e-66	250
EVN01A01NGRL0014_J04	gi|401473820|gb|KA095554.1|	87.10	535	67	2	11	543	542	8	0.0	646
EVN01A01NGRL0014_J09	gi|401474108|gb|KA095842.1|	73.04	204	55	0	77	280	392	595	1e-26	120
EVN01A01NGRL0014_K12	gi|401477752|gb|KA099486.1|	81.33	75	13	1	562	636	298	225	2e-11	69.8
EVN01A01NGRL0014_M12	gi|401481436|gb|KA103170.1|	82.35	476	77	7	159	631	503	32	1e-127	455
EVN01A01NGRL0014_M19	gi|401500129|gb|KA121863.1|	79.87	308	59	3	81	385	123	430	1e-70	266
EVN01A01NGRL0014_M21	gi|401468216|gb|KA089950.1|	91.24	605	52	1	28	632	1771	1168	0.0	848
EVN01A01NGRL0014_N07	gi|401468188|gb|KA089922.1|	72.38	210	49	7	400	602	332	539	4e-19	95.1
EVN01A01NGRL0014_N22	gi|401471672|gb|KA093406.1|	86.79	53	7	0	191	243	115	167	8e-10	64.4
EVN01A01NGRL0014_P11	gi|401479301|gb|KA101035.1|	71.78	326	58	12	223	547	361	69	1e-37	156
EVN01A01NGRL0015_A02	gi|401474102|gb|KA095836.1|	82.08	491	85	1	54	544	213	700	2e-137	488
EVN01A01NGRL0015_A03	gi|401473936|gb|KA095670.1|	76.46	463	98	4	10	471	1	453	6e-92	336
EVN01A01NGRL0015_A14	gi|401472908|gb|KA094642.1|	81.08	111	21	0	499	609	5	115	3e-22	105
EVN01A01NGRL0015_C17	gi|401510365|gb|KA132099.1|	72.02	218	55	2	8	225	5	216	4e-25	114
EVN01A01NGRL0015_D24	gi|401471206|gb|KA092940.1|	83.86	471	70	6	1	465	1113	643	6e-137	486
EVN01A01NGRL0015_F11	gi|401474919|gb|KA096653.1|	73.40	203	51	1	494	693	3	205	4e-27	122
EVN01A01NGRL0015_F15	gi|401469032|gb|KA090766.1|	90.00	180	18	0	1	180	46	225	4e-64	244
EVN01A01NGRL0015_G17	gi|401477728|gb|KA099462.1|	96.22	608	8	2	88	681	14	620	0.0	998
EVN01A01NGRL0015_G19	gi|401472849|gb|KA094583.1|	84.13	126	20	0	208	333	3	128	6e-33	140
EVN01A01NGRL0015_I17	gi|401469762|gb|KA091496.1|	81.84	490	89	0	72	561	484	973	9e-136	482
EVN01A01NGRL0015_I19	gi|401482731|gb|KA104465.1|	83.30	545	89	2	3	545	545	1	3e-161	567
EVN01A01NGRL0015_K13	gi|401503884|gb|KA125618.1|	82.69	260	41	4	313	571	883	627	2e-66	251
EVN01A01NGRL0015_K14	gi|401482109|gb|KA103843.1|	87.05	749	85	3	5	742	1015	268	0.0	911
EVN01A01NGRL0015_L03	gi|401470035|gb|KA091769.1|	82.76	261	43	2	322	581	1304	1045	5e-69	260
EVN01A01NGRL0015_M04	gi|401490228|gb|KA111962.1|	81.25	336	56	3	332	660	1963	1628	3e-85	315
EVN01A01NGRL0015_M12	gi|401488781|gb|KA110515.1|	80.73	327	59	4	251	573	269	595	3e-78	291
EVN01A01NGRL0015_M16	gi|401470246|gb|KA091980.1|	75.82	244	59	0	143	386	220	463	4e-43	174
EVN01A01NGRL0015_N10	gi|401491021|gb|KA112755.1|	84.21	532	84	0	151	682	131	662	1e-165	581
EVN01A01NGRL0015_O17	gi|401478895|gb|KA100629.1|	84.26	108	17	0	1	108	548	441	4e-26	118
EVN01A01NGRL0015_O24	gi|401492385|gb|KA114119.1|	84.27	267	42	0	401	667	896	630	1e-78	293
EVN01A01NGRL0015_P22	gi|401511863|gb|KA133597.1|	80.89	293	42	7	77	358	911	622	1e-68	259
EVN01A01NGRL0016_A01	gi|401470004|gb|KA091738.1|	77.39	314	71	0	4	317	1773	1460	1e-64	246
EVN01A01NGRL0016_B07	gi|401490399|gb|KA112133.1|	72.68	377	78	9	19	370	778	402	9e-51	199
EVN01A01NGRL0016_B16	gi|401476758|gb|KA098492.1|	77.78	171	38	0	225	395	116	286	3e-32	138
EVN01A01NGRL0016_C01	gi|401502060|gb|KA123794.1|	70.39	304	86	2	357	658	1725	1424	5e-32	138
EVN01A01NGRL0016_C08	gi|401505347|gb|KA127081.1|	84.46	193	28	2	240	431	826	635	7e-53	206
EVN01A01NGRL0016_C20	gi|401493748|gb|KA115482.1|	71.27	369	94	5	119	484	1012	653	1e-43	176
EVN01A01NGRL0016_C23	gi|401802891|gb|KA660034.1|	80.24	496	97	1	1	495	470	965	4e-126	450
EVN01A01NGRL0016_E08	gi|401500621|gb|KA122355.1|	77.72	184	39	2	477	659	474	292	1e-32	140
EVN01A01NGRL0016_E09	gi|401504075|gb|KA125809.1|	75.54	556	112	10	43	578	567	16	5e-101	367
EVN01A01NGRL0016_E24	gi|401479237|gb|KA100971.1|	78.06	506	81	22	91	571	39	539	2e-93	342
EVN01A01NGRL0016_F03	gi|401470187|gb|KA091921.1|	78.17	197	42	1	327	523	160	355	5e-38	158
EVN01A01NGRL0016_F24	gi|401482684|gb|KA104418.1|	79.55	445	90	1	1	444	445	1	1e-107	389
EVN01A01NGRL0016_G11	gi|401476701|gb|KA098435.1|	76.14	88	19	2	270	357	307	222	1e-07	57.2
EVN01A01NGRL0016_G13	gi|401499282|gb|KA121016.1|	76.62	154	36	0	196	349	154	1	1e-25	116
EVN01A01NGRL0016_G18	gi|401501628|gb|KA123362.1|	74.89	227	51	6	249	469	94	320	1e-30	132
EVN01A01NGRL0016_H07	gi|401469829|gb|KA091563.1|	79.21	457	95	0	147	603	870	414	1e-109	396
EVN01A01NGRL0016_H09	gi|401472589|gb|KA094323.1|	85.99	257	36	0	133	389	493	237	2e-81	302
EVN01A01NGRL0016_I01	gi|401477720|gb|KA099454.1|	86.27	233	32	0	119	351	1	233	8e-74	277
EVN01A01NGRL0016_I06	gi|401486928|gb|KA108662.1|	80.13	151	30	0	330	480	373	523	5e-32	138
EVN01A01NGRL0016_K02	gi|401468676|gb|KA090410.1|	70.62	565	114	11	22	574	205	729	1e-71	269
EVN01A01NGRL0016_M11	gi|401492513|gb|KA114247.1|	80.15	660	126	5	69	728	65	719	1e-165	581
EVN01A01NGRL0016_M15	gi|401509735|gb|KA131469.1|	88.89	99	11	0	1	99	314	216	2e-29	129
EVN01A01NGRL0016_N07	gi|401469506|gb|KA091240.1|	78.54	396	75	5	242	630	881	489	2e-86	318
EVN01A01NGRL0016_O16	gi|401472365|gb|KA094099.1|	77.24	312	71	0	336	647	10	321	4e-64	244
EVN01A01NGRL0016_P03	gi|401480264|gb|KA101998.1|	87.43	167	19	2	290	455	601	436	1e-50	199
EVN01A01NGRL0016_P10	gi|401480684|gb|KA102418.1|	71.43	168	48	0	39	206	187	354	3e-17	87.8
EVN01A01NGRL0017_A03	gi|401499427|gb|KA121161.1|	85.60	500	71	1	183	682	501	3	2e-163	574
EVN01A01NGRL0017_A04	gi|401503533|gb|KA125267.1|	83.65	367	60	0	156	522	373	7	1e-108	392
EVN01A01NGRL0017_D08	gi|401502912|gb|KA124646.1|	84.14	372	57	2	166	536	1	371	3e-110	398
EVN01A01NGRL0017_D18	gi|401469573|gb|KA091307.1|	80.35	402	77	2	1	400	464	63	1e-99	361
EVN01A01NGRL0017_E18	gi|401502294|gb|KA124028.1|	83.82	173	28	0	440	612	406	234	9e-47	187
EVN01A01NGRL0017_F07	gi|401489836|gb|KA111570.1|	68.78	205	44	5	1	201	1172	1360	8e-14	77.0
EVN01A01NGRL0017_G23	gi|401474770|gb|KA096504.1|	85.19	162	17	6	265	424	855	699	1e-39	163
EVN01A01NGRL0017_H06	gi|401501221|gb|KA122955.1|	81.45	539	98	1	181	717	1500	962	1e-146	518
EVN01A01NGRL0017_I08	gi|401467935|gb|KA089669.1|	78.55	359	75	2	1	359	1427	1071	1e-78	293
EVN01A01NGRL0017_I14	gi|401494488|gb|KA116222.1|	71.49	484	115	12	157	628	2	474	2e-56	219
EVN01A01NGRL0017_I16	gi|401490976|gb|KA112710.1|	83.54	164	26	1	487	649	2011	1848	8e-42	170
EVN01A01NGRL0017_J10	gi|401493716|gb|KA115450.1|	73.72	156	38	1	385	537	1079	924	5e-19	95.1
EVN01A01NGRL0017_L05	gi|401494519|gb|KA116253.1|	76.55	226	38	9	451	671	409	194	4e-33	141
EVN01A01NGRL0017_L11	gi|401511371|gb|KA133105.1|	74.61	516	99	16	98	590	59	565	8e-80	297
EVN01A01NGRL0017_L13	gi|401468260|gb|KA089994.1|	77.63	76	8	1	534	600	1005	930	8e-10	64.4
EVN01A01NGRL0017_M09	gi|401490562|gb|KA112296.1|	82.78	482	83	0	178	659	199	680	1e-139	495
EVN01A01NGRL0017_M10	gi|401491914|gb|KA113648.1|	83.71	221	35	1	459	679	435	216	8e-61	233
EVN01A01NGRL0017_M24	gi|401468443|gb|KA090177.1|	78.73	503	76	1	57	528	863	361	2e-125	448
EVN01A01NGRL0017_N10	gi|401481598|gb|KA103332.1|	81.92	531	86	1	123	643	1	531	7e-150	529
EVN01A01NGRL0017_N14	gi|401510272|gb|KA132006.1|	81.85	248	43	2	227	472	409	162	6e-62	237
EVN01A01NGRL0017_N23	gi|401476133|gb|KA097867.1|	86.28	328	45	0	125	452	170	497	2e-107	389
EVN01A01NGRL0017_N24	gi|401502774|gb|KA124508.1|	84.14	536	79	5	125	660	1377	848	3e-161	567
EVN01A01NGRL0017_O18	gi|401490558|gb|KA112292.1|	77.87	122	20	7	1	122	1560	1446	8e-13	73.4
EVN01A01NGRL0018_A08	gi|401480617|gb|KA102351.1|	80.72	83	12	3	26	108	342	264	2e-11	69.8
EVN01A01NGRL0018_B06	gi|401470950|gb|KA092684.1|	67.16	204	63	3	62	265	608	807	1e-07	57.2
EVN01A01NGRL0018_C08	gi|401481898|gb|KA103632.1|	80.32	188	37	0	262	449	1385	1198	2e-42	172
EVN01A01NGRL0018_D11	gi|401468346|gb|KA090080.1|	85.63	647	91	2	1	647	291	935	0.0	740
EVN01A01NGRL0018_D22	gi|401467975|gb|KA089709.1|	79.83	119	24	0	12	130	1715	1597	8e-23	107
EVN01A01NGRL0018_E23	gi|401491911|gb|KA113645.1|	92.98	57	4	0	465	521	1	57	2e-16	86.0
EVN01A01NGRL0018_G03	gi|401485734|gb|KA107468.1|	73.23	198	53	0	461	658	424	621	1e-26	120
EVN01A01NGRL0018_H02	gi|401507177|gb|KA128911.1|	72.79	136	29	3	293	420	385	250	1e-12	73.4
EVN01A01NGRL0018_J16	gi|401511950|gb|KA133684.1|	81.05	95	17	1	386	480	308	401	5e-17	87.8
EVN01A01NGRL0018_K14	gi|401476684|gb|KA098418.1|	83.55	541	83	4	98	636	614	78	3e-160	563
EVN01A01NGRL0018_L15	gi|401491372|gb|KA113106.1|	69.38	320	74	8	4	301	599	282	4e-27	122
EVN01A01NGRL0018_M05	gi|401490357|gb|KA112091.1|	79.13	206	40	1	396	598	346	551	5e-44	178
EVN01A01NGRL0018_O03	gi|401468464|gb|KA090198.1|	86.72	128	17	0	1	128	1346	1473	4e-37	154
EVN01A01NGRL0018_O21	gi|401469509|gb|KA091243.1|	85.19	81	12	0	231	311	81	161	2e-18	93.3
EVN01A01NGRL0018_P04	gi|401503122|gb|KA124856.1|	81.38	419	76	2	247	665	4	420	3e-110	398
EVN01A01NGRL0019_C16	gi|401471639|gb|KA093373.1|	83.50	297	45	2	88	381	766	471	1e-83	309
EVN01A01NGRL0019_C20	gi|401468016|gb|KA089750.1|	74.71	87	21	1	40	125	1274	1188	4e-07	55.4
EVN01A01NGRL0019_D06	gi|401490676|gb|KA112410.1|	81.09	439	83	0	90	528	61	499	3e-116	417
EVN01A01NGRL0019_E18	gi|401492150|gb|KA113884.1|	87.50	264	33	0	91	354	1	264	4e-89	327
EVN01A01NGRL0019_F20	gi|401475036|gb|KA096770.1|	80.68	176	30	4	444	616	5	179	7e-36	150
EVN01A01NGRL0019_G19	gi|401471536|gb|KA093270.1|	71.54	267	52	6	249	497	20	280	4e-31	134
EVN01A01NGRL0019_H18	gi|401499370|gb|KA121104.1|	84.41	372	48	8	34	400	367	1	6e-106	383
EVN01A01NGRL0019_I07	gi|401492023|gb|KA113757.1|	82.54	378	56	4	224	595	128	501	9e-104	376
EVN01A01NGRL0019_J09	gi|401489713|gb|KA111447.1|	80.45	491	96	0	119	609	94	584	4e-127	453
EVN01A01NGRL0019_J13	gi|401469398|gb|KA091132.1|	80.68	621	88	3	70	689	2002	1413	2e-169	594
EVN01A01NGRL0019_J22	gi|401510900|gb|KA132634.1|	87.50	64	8	0	81	144	90	153	1e-14	80.6
EVN01A01NGRL0019_K19	gi|401487065|gb|KA108799.1|	82.26	186	32	1	386	571	354	170	1e-45	183
EVN01A01NGRL0019_M13	gi|401468285|gb|KA090019.1|	82.79	552	95	0	7	558	430	981	3e-161	567
EVN01A01NGRL0019_N12	gi|401469284|gb|KA091018.1|	76.50	434	99	1	134	564	2	435	2e-87	322
EVN01A01NGRL0019_N13	gi|401500776|gb|KA122510.1|	75.35	353	76	7	169	521	88	429	3e-58	224
EVN01A01NGRL0019_O18	gi|401501319|gb|KA123053.1|	76.92	559	123	1	130	688	553	1	2e-119	428
EVN01A01NGRL0019_P06	gi|401504056|gb|KA125790.1|	69.00	200	18	5	48	247	189	34	3e-20	98.7
EVN01A01NGRL0019_P14	gi|401501268|gb|KA123002.1|	86.99	123	16	0	8	130	1263	1385	8e-36	150
EVN01A01NGRL0020_B14	gi|401478135|gb|KA099869.1|	77.21	136	26	4	12	145	52	184	2e-18	93.3
EVN01A01NGRL0020_B21	gi|401492509|gb|KA114243.1|	77.29	317	53	15	114	429	471	173	5e-50	197
EVN01A01NGRL0020_C21	gi|401501987|gb|KA123721.1|	76.59	440	103	0	54	493	1281	842	1e-89	329
EVN01A01NGRL0020_D18	gi|401502972|gb|KA124706.1|	81.76	329	45	6	72	385	329	1	1e-83	309
EVN01A01NGRL0020_D19	gi|401471214|gb|KA092948.1|	81.27	267	50	0	9	275	1516	1250	8e-68	257
EVN01A01NGRL0020_E08	gi|401490804|gb|KA112538.1|	80.17	242	41	6	362	597	513	273	2e-50	199
EVN01A01NGRL0020_E23	gi|401493229|gb|KA114963.1|	88.10	42	3	1	415	454	452	411	4e-06	51.8
EVN01A01NGRL0020_G01	gi|401485963|gb|KA107697.1|	81.67	311	57	0	108	418	688	378	5e-82	304
EVN01A01NGRL0020_G21	gi|401494461|gb|KA116195.1|	90.40	198	19	0	65	262	56	253	3e-72	271
EVN01A01NGRL0020_H11	gi|401493393|gb|KA115127.1|	74.18	581	110	10	153	704	5	574	7e-100	363
EVN01A01NGRL0020_H13	gi|401501656|gb|KA123390.1|	77.22	518	108	1	16	523	884	367	5e-113	407
EVN01A01NGRL0020_I19	gi|401472340|gb|KA094074.1|	78.36	587	118	5	96	677	1171	589	2e-132	471
EVN01A01NGRL0020_K01	gi|401492726|gb|KA114460.1|	86.39	463	63	0	137	599	49	511	2e-156	551
EVN01A01NGRL0020_K06	gi|401487172|gb|KA108906.1|	77.82	487	84	12	166	632	701	219	7e-99	360
EVN01A01NGRL0020_L11	gi|401468790|gb|KA090524.1|	87.77	376	46	0	344	719	2006	1631	2e-132	471
EVN01A01NGRL0020_L22	gi|401501854|gb|KA123588.1|	85.51	345	50	0	343	687	1198	854	3e-110	398
EVN01A01NGRL0020_N19	gi|401490563|gb|KA112297.1|	72.97	407	79	13	226	604	870	467	3e-53	208
EVN01A01NGRL0020_P23	gi|401478519|gb|KA100253.1|	79.70	399	79	1	120	516	405	7	1e-96	352
EVN01A01NGRL0021_A19	gi|401488983|gb|KA110717.1|	79.15	259	54	0	286	544	259	1	4e-58	224
EVN01A01NGRL0021_A24	gi|401501803|gb|KA123537.1|	80.46	481	91	2	136	614	1152	673	3e-122	437
EVN01A01NGRL0021_B11	gi|401474225|gb|KA095959.1|	82.27	203	36	0	63	265	73	275	2e-52	205
EVN01A01NGRL0021_B18	gi|401502257|gb|KA123991.1|	82.37	329	54	3	336	662	345	671	2e-87	322
EVN01A01NGRL0021_C06	gi|401469894|gb|KA091628.1|	75.14	173	34	3	200	363	969	797	2e-24	113
EVN01A01NGRL0021_C14	gi|401509195|gb|KA130929.1|	66.88	314	94	6	249	557	450	142	1e-14	80.6
EVN01A01NGRL0021_D09	gi|401490028|gb|KA111762.1|	72.24	389	98	6	14	393	826	439	4e-50	197
EVN01A01NGRL0021_D11	gi|401504328|gb|KA126062.1|	77.06	545	123	2	63	606	272	815	1e-114	412
EVN01A01NGRL0021_E17	gi|401495220|gb|KA116954.1|	87.76	49	6	0	83	131	849	897	3e-09	62.6
EVN01A01NGRL0021_F16	gi|401472641|gb|KA094375.1|	81.57	483	84	5	1	482	39	517	2e-126	452
EVN01A01NGRL0021_F21	gi|401489423|gb|KA111157.1|	86.62	628	81	3	39	664	921	295	0.0	744
EVN01A01NGRL0021_G04	gi|401501317|gb|KA123051.1|	84.81	553	81	3	131	682	78	628	1e-173	609
EVN01A01NGRL0021_H04	gi|401469963|gb|KA091697.1|	82.35	221	39	0	2	222	302	522	1e-57	223
EVN01A01NGRL0021_I17	gi|401501512|gb|KA123246.1|	82.21	298	50	3	325	622	13	307	4e-77	288
EVN01A01NGRL0021_I22	gi|401505157|gb|KA126891.1|	81.77	192	35	0	293	484	2	193	3e-47	188
EVN01A01NGRL0021_J02	gi|401502848|gb|KA124582.1|	77.14	433	84	2	214	646	57	474	7e-93	340
EVN01A01NGRL0021_K06	gi|401505572|gb|KA127306.1|	80.58	278	22	5	408	656	709	435	5e-70	264
EVN01A01NGRL0021_K07	gi|401485129|gb|KA106863.1|	75.97	129	27	4	585	711	7	133	4e-14	78.8
EVN01A01NGRL0021_K15	gi|401490423|gb|KA112157.1|	79.34	242	50	0	261	502	529	770	2e-54	212
EVN01A01NGRL0021_M05	gi|401470301|gb|KA092035.1|	84.93	292	36	1	327	618	649	366	4e-90	331
EVN01A01NGRL0021_O03	gi|401473381|gb|KA095115.1|	74.59	362	89	3	98	458	464	105	3e-59	228
EVN01A01NGRL0022_A05	gi|401496717|gb|KA118451.1|	79.00	100	18	3	9	105	529	628	3e-13	75.2
EVN01A01NGRL0022_A11	gi|401467894|gb|KA089628.1|	83.69	331	54	0	299	629	324	654	3e-97	354
EVN01A01NGRL0022_A12	gi|401477971|gb|KA099705.1|	85.27	414	47	9	51	454	562	153	2e-124	444
EVN01A01NGRL0022_B02	gi|401494714|gb|KA116448.1|	79.40	335	67	1	39	373	84	416	3e-78	291
EVN01A01NGRL0022_B05	gi|401499445|gb|KA121179.1|	88.75	160	18	0	510	669	423	264	3e-53	208
EVN01A01NGRL0022_B24	gi|401501743|gb|KA123477.1|	75.70	498	118	2	139	633	1074	577	5e-95	347
EVN01A01NGRL0022_C03	gi|401502515|gb|KA124249.1|	71.43	490	114	17	52	538	166	632	4e-51	201
EVN01A01NGRL0022_C15	gi|401476763|gb|KA098497.1|	87.50	56	7	0	86	141	1	56	2e-11	69.8
EVN01A01NGRL0022_C19	gi|401490052|gb|KA111786.1|	83.84	328	52	1	274	600	1868	1541	1e-95	349
EVN01A01NGRL0022_C21	gi|401473643|gb|KA095377.1|	78.46	195	37	5	37	226	224	418	1e-34	145
EVN01A01NGRL0022_D07	gi|401491076|gb|KA112810.1|	84.58	201	25	4	251	449	132	328	2e-54	212
EVN01A01NGRL0022_E24	gi|401468825|gb|KA090559.1|	84.21	361	57	0	4	364	580	940	4e-109	394
EVN01A01NGRL0022_F09	gi|401501186|gb|KA122920.1|	80.00	60	12	0	443	502	90	31	4e-07	55.4
EVN01A01NGRL0022_H22	gi|401506569|gb|KA128303.1|	86.36	88	10	2	320	407	86	1	3e-20	98.7
EVN01A01NGRL0022_J04	gi|401502949|gb|KA124683.1|	73.27	419	80	18	82	468	132	550	1e-50	199
EVN01A01NGRL0022_J16	gi|401496598|gb|KA118332.1|	78.38	296	58	5	5	296	458	165	3e-59	228
EVN01A01NGRL0022_J19	gi|401499839|gb|KA121573.1|	80.23	172	31	3	556	726	8	177	3e-35	149
EVN01A01NGRL0022_K15	gi|401467999|gb|KA089733.1|	88.95	389	39	2	1	388	1012	1397	7e-142	502
EVN01A01NGRL0022_L12	gi|401482014|gb|KA103748.1|	83.46	266	44	0	2	267	409	674	2e-75	282
EVN01A01NGRL0022_L16	gi|401484721|gb|KA106455.1|	84.91	371	56	0	217	587	2	372	3e-116	417
EVN01A01NGRL0022_M23	gi|401493942|gb|KA115676.1|	86.29	321	39	5	340	660	930	615	6e-100	363
EVN01A01NGRL0022_O12	gi|401501772|gb|KA123506.1|	83.23	662	98	6	3	654	1987	1329	0.0	679
EVN01A01NGRL0022_O19	gi|401501874|gb|KA123608.1|	82.96	399	68	0	249	647	710	312	4e-115	414
EVN01A01NGRL0022_P04	gi|401480029|gb|KA101763.1|	77.89	285	36	18	357	637	404	143	6e-43	174
EVN01A01NGRL0022_P07	gi|401496862|gb|KA118596.1|	76.71	292	51	12	213	497	1	282	4e-45	181
EVN01A01NGRL0023_A03	gi|401487899|gb|KA109633.1|	83.58	134	21	1	9	141	275	142	1e-32	140
EVN01A01NGRL0023_A05	gi|401503864|gb|KA125598.1|	82.08	240	41	2	416	655	69	306	3e-60	232
EVN01A01NGRL0023_A08	gi|401478719|gb|KA100453.1|	86.79	212	28	0	461	672	2	213	7e-68	257
EVN01A01NGRL0023_A12	gi|401472977|gb|KA094711.1|	84.80	296	45	0	2	297	159	454	4e-90	331
EVN01A01NGRL0023_B04	gi|401482141|gb|KA103875.1|	78.29	129	21	5	459	581	1269	1396	6e-18	91.5
EVN01A01NGRL0023_C11	gi|401490456|gb|KA112190.1|	80.36	56	11	0	490	545	1733	1678	6e-06	51.8
EVN01A01NGRL0023_C19	gi|401490471|gb|KA112205.1|	87.99	283	34	0	4	286	440	722	3e-98	358
EVN01A01NGRL0023_F04	gi|401490555|gb|KA112289.1|	81.25	624	111	3	1	621	1362	742	2e-168	590
EVN01A01NGRL0023_G13	gi|401469543|gb|KA091277.1|	84.11	598	95	0	64	661	67	664	0.0	650
EVN01A01NGRL0023_G18	gi|401474441|gb|KA096175.1|	68.70	345	89	8	1	335	561	896	1e-25	116
EVN01A01NGRL0023_H03	gi|401503139|gb|KA124873.1|	83.71	356	54	3	311	666	789	438	4e-102	370
EVN01A01NGRL0023_H06	gi|401510804|gb|KA132538.1|	77.45	501	96	10	27	520	59	549	2e-100	365
EVN01A01NGRL0023_H13	gi|401490023|gb|KA111757.1|	79.49	434	73	7	3	421	1430	998	2e-100	365
EVN01A01NGRL0023_I17	gi|401475375|gb|KA097109.1|	77.27	154	30	4	166	317	975	825	8e-23	107
EVN01A01NGRL0023_K05	gi|401497612|gb|KA119346.1|	79.34	121	25	0	527	647	1	121	3e-22	105
EVN01A01NGRL0023_L01	gi|401469321|gb|KA091055.1|	76.64	642	140	7	46	681	1829	1192	1e-128	459
EVN01A01NGRL0023_L10	gi|401468669|gb|KA090403.1|	88.20	483	57	0	3	485	820	338	2e-175	614
EVN01A01NGRL0023_M09	gi|401469157|gb|KA090891.1|	78.35	605	124	6	80	681	1830	1230	3e-135	480
EVN01A01NGRL0023_M17	gi|401471604|gb|KA093338.1|	82.53	372	54	7	342	713	1342	982	1e-97	356
EVN01A01NGRL0023_N18	gi|401492106|gb|KA113840.1|	76.27	472	97	4	163	625	291	756	2e-93	342
EVN01A01NGRL0023_O11	gi|401480219|gb|KA101953.1|	81.34	477	83	6	189	663	44	516	4e-122	437
EVN01A01NGRL0023_O15	gi|401473738|gb|KA095472.1|	81.39	591	98	5	84	672	73	653	2e-158	558
EVN01A01NGRL0023_P07	gi|401501378|gb|KA123112.1|	81.82	132	24	0	6	137	767	898	6e-30	131
EVN01A01NGRL0023_P12	gi|401488285|gb|KA110019.1|	74.78	345	78	4	175	514	364	24	5e-57	221
EVN01A01NGRL0024_A05	gi|401502093|gb|KA123827.1|	88.52	122	14	0	404	525	4	125	4e-38	158
EVN01A01NGRL0024_E10	gi|401486341|gb|KA108075.1|	85.80	169	21	1	338	503	569	401	2e-49	196
EVN01A01NGRL0024_E21	gi|401469104|gb|KA090838.1|	85.62	299	43	0	7	305	859	561	2e-94	345
EVN01A01NGRL0024_G06	gi|401501197|gb|KA122931.1|	74.28	381	87	7	142	518	26	399	1e-58	226
EVN01A01NGRL0024_H12	gi|401495313|gb|KA117047.1|	84.00	50	8	0	425	474	272	321	4e-07	55.4
EVN01A01NGRL0024_I22	gi|401476917|gb|KA098651.1|	83.25	388	65	0	6	393	229	616	4e-113	407
EVN01A01NGRL0024_L01	gi|401501210|gb|KA122944.1|	80.74	514	89	6	97	606	1213	706	8e-130	462
EVN01A01NGRL0024_L17	gi|401504932|gb|KA126666.1|	81.42	183	29	2	259	437	147	328	2e-42	172
EVN01A01NGRL0024_L21	gi|401481742|gb|KA103476.1|	79.36	562	103	7	7	565	626	75	2e-132	471
EVN01A01NGRL0024_P07	gi|401489410|gb|KA111144.1|	88.00	475	57	0	195	669	1665	1191	5e-171	600
EVN01A01NGRL0025_A14	gi|401478515|gb|KA100249.1|	82.88	292	48	2	144	435	111	400	3e-79	295
EVN01A01NGRL0025_B07	gi|401475204|gb|KA096938.1|	83.55	468	72	5	40	503	57	523	9e-135	479
EVN01A01NGRL0025_C09	gi|401474730|gb|KA096464.1|	91.30	184	16	0	4	187	572	755	5e-69	260
EVN01A01NGRL0025_C16	gi|401511897|gb|KA133631.1|	85.56	374	54	0	275	648	1116	743	1e-120	432
EVN01A01NGRL0025_E11	gi|401511535|gb|KA133269.1|	88.46	52	4	2	165	216	48	97	1e-08	60.8
EVN01A01NGRL0025_F21	gi|401470673|gb|KA092407.1|	77.84	167	27	1	403	559	1007	841	1e-32	140
EVN01A01NGRL0025_G03	gi|401492055|gb|KA113789.1|	82.71	480	82	1	121	600	512	34	2e-137	488
EVN01A01NGRL0025_G23	gi|401501316|gb|KA123050.1|	88.15	616	73	0	11	626	1963	1348	0.0	782
EVN01A01NGRL0025_H06	gi|401490595|gb|KA112329.1|	80.78	333	49	13	352	672	1256	927	4e-71	268
EVN01A01NGRL0025_K18	gi|401494904|gb|KA116638.1|	80.40	301	50	1	285	576	1	301	6e-75	280
EVN01A01NGRL0025_L02	gi|401490885|gb|KA112619.1|	83.61	238	37	2	366	601	1560	1323	1e-64	246
EVN01A01NGRL0025_L09	gi|401471310|gb|KA093044.1|	84.13	63	10	0	1	63	786	724	2e-11	69.8
EVN01A01NGRL0025_L16	gi|401474873|gb|KA096607.1|	77.25	523	118	1	102	623	80	602	2e-112	405
EVN01A01NGRL0025_M07	gi|401511860|gb|KA133594.1|	82.21	506	90	0	5	510	654	149	2e-143	508
EVN01A01NGRL0025_N05	gi|401510221|gb|KA131955.1|	77.43	514	106	10	149	656	223	732	4e-102	370
EVN01A01NGRL0025_O03	gi|401502959|gb|KA124693.1|	85.51	490	71	0	165	654	69	558	1e-160	565
EVN01A01NGRL0025_O11	gi|401501343|gb|KA123077.1|	76.30	654	137	4	16	654	1070	1720	1e-134	479
EVN01A01NGRL0025_P04	gi|401802784|gb|KA659927.1|	88.83	582	64	1	72	652	527	1108	0.0	753
EVN01A01NGRL0025_P06	gi|401482381|gb|KA104115.1|	87.98	416	48	2	52	467	643	230	1e-146	518
EVN01A01NGRL0025_P15	gi|401494366|gb|KA116100.1|	74.11	112	23	3	134	240	691	581	9e-10	64.4
EVN01A01NGRL0026_A18	gi|401499220|gb|KA120954.1|	78.14	494	96	9	93	585	551	69	4e-103	374
EVN01A01NGRL0026_A19	gi|401472296|gb|KA094030.1|	81.88	447	69	5	42	482	974	534	5e-120	430
EVN01A01NGRL0026_B01	gi|401501718|gb|KA123452.1|	77.52	298	57	2	1	298	290	3	2e-61	235
EVN01A01NGRL0026_C14	gi|401501210|gb|KA122944.1|	82.01	139	18	2	95	227	506	369	2e-31	136
EVN01A01NGRL0026_D20	gi|401502495|gb|KA124229.1|	83.17	101	12	4	435	532	150	248	1e-18	93.3
EVN01A01NGRL0026_E08	gi|401501153|gb|KA122887.1|	81.17	685	119	2	55	729	5	689	0.0	654
EVN01A01NGRL0026_G18	gi|401469238|gb|KA090972.1|	82.63	213	37	0	311	523	1	213	6e-56	217
EVN01A01NGRL0026_H05	gi|401491575|gb|KA113309.1|	83.03	436	57	12	3	426	216	646	7e-116	416
EVN01A01NGRL0026_H13	gi|401489315|gb|KA111049.1|	82.17	544	92	3	78	616	855	312	2e-151	535
EVN01A01NGRL0026_H20	gi|401489272|gb|KA111006.1|	76.18	361	61	19	276	613	433	791	4e-51	201
EVN01A01NGRL0026_I09	gi|401492274|gb|KA114008.1|	86.94	360	46	1	212	571	571	213	1e-121	435
EVN01A01NGRL0026_I14	gi|401467950|gb|KA089684.1|	84.45	611	94	1	50	660	1223	614	0.0	670
EVN01A01NGRL0026_I23	gi|401473417|gb|KA095151.1|	91.89	37	3	0	60	96	191	155	7e-07	53.6
EVN01A01NGRL0026_J13	gi|401489446|gb|KA111180.1|	77.70	287	59	4	426	708	1314	1029	2e-55	215
EVN01A01NGRL0026_J23	gi|401471435|gb|KA093169.1|	82.02	595	92	7	113	697	920	331	7e-163	572
EVN01A01NGRL0026_K01	gi|401470245|gb|KA091979.1|	85.25	644	93	2	37	680	111	752	0.0	726
EVN01A01NGRL0026_K02	gi|401471305|gb|KA093039.1|	86.06	287	37	3	196	479	270	556	5e-89	327
EVN01A01NGRL0026_K09	gi|401506687|gb|KA128421.1|	79.81	213	43	0	389	601	460	248	8e-48	190
EVN01A01NGRL0026_M04	gi|401493949|gb|KA115683.1|	88.42	311	32	4	350	657	1124	815	2e-106	385
EVN01A01NGRL0026_O04	gi|401470984|gb|KA092718.1|	75.32	77	19	0	266	342	1337	1413	1e-06	53.6
EVN01A01NGRL0026_P09	gi|401489960|gb|KA111694.1|	75.58	647	152	4	44	685	29	674	9e-124	443
EVN01A01NGRL0027_B05	gi|401491291|gb|KA113025.1|	81.58	266	47	1	70	335	92	355	6e-68	257
EVN01A01NGRL0027_C01	gi|401482505|gb|KA104239.1|	72.33	430	100	10	5	425	882	463	5e-55	214
EVN01A01NGRL0027_D02	gi|401468704|gb|KA090438.1|	87.05	533	69	0	76	608	2185	1653	0.0	650
EVN01A01NGRL0027_D11	gi|401469878|gb|KA091612.1|	87.74	318	39	0	50	367	756	439	3e-110	398
EVN01A01NGRL0027_D21	gi|401482997|gb|KA104731.1|	81.34	402	74	1	128	528	82	483	6e-106	383
EVN01A01NGRL0027_E20	gi|401508572|gb|KA130306.1|	83.19	595	90	9	110	698	854	264	3e-168	590
EVN01A01NGRL0027_F10	gi|401470636|gb|KA092370.1|	84.57	538	83	0	77	614	62	599	6e-170	596
EVN01A01NGRL0027_F21	gi|401475797|gb|KA097531.1|	75.33	531	73	21	1	475	709	181	1e-88	325
EVN01A01NGRL0027_H09	gi|401499310|gb|KA121044.1|	79.44	248	51	0	147	394	210	457	6e-56	217
EVN01A01NGRL0027_H15	gi|401501250|gb|KA122984.1|	82.86	461	77	1	136	596	96	554	4e-133	473
EVN01A01NGRL0027_H23	gi|401501759|gb|KA123493.1|	89.77	264	27	0	353	616	4	267	3e-97	354
EVN01A01NGRL0027_I21	gi|401499473|gb|KA121207.1|	80.20	399	73	1	193	585	169	567	2e-100	365
EVN01A01NGRL0027_J07	gi|401489323|gb|KA111057.1|	82.08	636	106	3	2	637	1765	1138	4e-179	627
EVN01A01NGRL0027_J08	gi|401478766|gb|KA100500.1|	70.45	220	62	1	339	555	3	222	3e-21	102
EVN01A01NGRL0027_K12	gi|401496332|gb|KA118066.1|	81.94	155	27	1	374	528	268	421	6e-36	150
EVN01A01NGRL0027_K18	gi|401469337|gb|KA091071.1|	74.53	161	41	0	1	161	1139	979	1e-22	105
EVN01A01NGRL0027_L13	gi|401490295|gb|KA112029.1|	72.02	168	42	4	317	483	1184	1021	3e-14	78.8
EVN01A01NGRL0027_L23	gi|401501457|gb|KA123191.1|	81.05	591	112	0	62	652	6	596	1e-159	562
EVN01A01NGRL0027_M21	gi|401489212|gb|KA110946.1|	85.00	180	26	1	3	182	1356	1178	2e-50	199
EVN01A01NGRL0028_A20	gi|401491379|gb|KA113113.1|	84.05	671	82	14	77	746	73	719	0.0	688
EVN01A01NGRL0028_A23	gi|401489619|gb|KA111353.1|	83.18	321	49	2	237	553	868	549	3e-90	331
EVN01A01NGRL0028_B02	gi|401469398|gb|KA091132.1|	88.70	115	13	0	1	115	1104	990	2e-35	149
EVN01A01NGRL0028_B20	gi|401482580|gb|KA104314.1|	81.20	133	25	0	193	325	441	573	8e-29	127
EVN01A01NGRL0028_C20	gi|401487502|gb|KA109236.1|	89.58	48	5	0	34	81	204	157	7e-10	64.4
EVN01A01NGRL0028_D08	gi|401471197|gb|KA092931.1|	75.15	169	38	1	420	588	434	270	5e-25	114
EVN01A01NGRL0028_D20	gi|401502187|gb|KA123921.1|	76.42	106	21	4	380	483	1213	1110	9e-10	64.4
EVN01A01NGRL0028_F01	gi|401479879|gb|KA101613.1|	80.05	386	70	6	123	505	193	574	1e-89	329
EVN01A01NGRL0028_G07	gi|401502046|gb|KA123780.1|	81.96	327	50	8	256	577	104	426	7e-80	297
EVN01A01NGRL0028_I14	gi|401501946|gb|KA123680.1|	84.90	682	101	2	1	682	1012	333	0.0	758
EVN01A01NGRL0028_K04	gi|401500119|gb|KA121853.1|	66.91	269	67	11	27	283	585	327	4e-07	55.4
EVN01A01NGRL0028_K09	gi|401496685|gb|KA118419.1|	84.68	124	18	1	521	644	7	129	5e-31	134
EVN01A01NGRL0028_L23	gi|401508344|gb|KA130078.1|	75.62	160	36	3	377	535	802	645	3e-21	102
EVN01A01NGRL0028_O16	gi|401488496|gb|KA110230.1|	82.28	158	25	3	532	688	394	239	3e-35	149
EVN01A01NGRL0028_O23	gi|401489263|gb|KA110997.1|	68.83	247	70	4	481	724	3	245	8e-17	87.8
EVN01A01NGRL0028_P13	gi|401494756|gb|KA116490.1|	81.37	161	30	0	8	168	332	492	2e-37	156
EVN01A01NGRL0029_A05	gi|401499717|gb|KA121451.1|	96.43	56	2	0	64	119	645	700	1e-18	93.3
EVN01A01NGRL0029_B03	gi|401471055|gb|KA092789.1|	86.44	236	29	2	1	233	272	37	2e-73	275
EVN01A01NGRL0029_C09	gi|401489655|gb|KA111389.1|	76.26	438	77	13	29	463	345	758	7e-79	293
EVN01A01NGRL0029_E07	gi|401487302|gb|KA109036.1|	80.00	180	33	3	521	698	957	779	2e-36	152
EVN01A01NGRL0029_F01	gi|401470250|gb|KA091984.1|	80.41	245	47	1	176	420	1093	850	1e-57	223
EVN01A01NGRL0029_K09	gi|401511822|gb|KA133556.1|	80.28	218	35	3	1	218	1124	915	2e-49	196
EVN01A01NGRL0029_K16	gi|401491248|gb|KA112982.1|	77.78	306	55	4	270	562	298	603	2e-62	239
EVN01A01NGRL0029_K18	gi|401511978|gb|KA133712.1|	86.59	343	46	0	270	612	1	343	1e-114	412
EVN01A01NGRL0029_L11	gi|401486249|gb|KA107983.1|	69.43	435	108	12	6	435	568	154	4e-37	154
EVN01A01NGRL0029_L19	gi|401492551|gb|KA114285.1|	76.45	242	57	0	31	272	7	248	1e-44	179
EVN01A01NGRL0029_M23	gi|401499985|gb|KA121719.1|	80.69	347	67	0	40	386	188	534	6e-88	324
EVN01A01NGRL0029_O06	gi|401488219|gb|KA109953.1|	81.08	74	10	2	287	360	78	9	3e-10	66.2
EVN01A01NGRL0029_P02	gi|401478978|gb|KA100712.1|	84.42	77	12	0	554	630	301	377	3e-16	86.0
EVN01A01NGRL0030_A01	gi|401497490|gb|KA119224.1|	85.94	320	42	3	321	638	5	323	6e-100	363
EVN01A01NGRL0030_A04	gi|401492400|gb|KA114134.1|	86.78	295	39	0	1	295	472	178	8e-98	356
EVN01A01NGRL0030_A10	gi|401468857|gb|KA090591.1|	85.81	451	60	3	153	601	117	565	1e-145	515
EVN01A01NGRL0030_A16	gi|401474919|gb|KA096653.1|	83.02	106	18	0	473	578	4	109	6e-24	111
EVN01A01NGRL0030_A17	gi|401491379|gb|KA113113.1|	92.99	214	15	0	11	224	1141	1354	3e-86	318
EVN01A01NGRL0030_A22	gi|401495573|gb|KA117307.1|	92.59	54	4	0	1	54	296	349	8e-15	80.6
EVN01A01NGRL0030_B24	gi|401474268|gb|KA096002.1|	74.18	364	84	10	57	413	573	213	5e-50	197
EVN01A01NGRL0030_D09	gi|401473527|gb|KA095261.1|	85.39	479	68	2	3	480	621	1098	1e-153	542
EVN01A01NGRL0030_D17	gi|401504197|gb|KA125931.1|	78.59	327	60	8	117	440	432	751	4e-65	248
EVN01A01NGRL0030_F03	gi|401470441|gb|KA092175.1|	84.89	139	21	0	405	543	1578	1440	1e-37	156
EVN01A01NGRL0030_F13	gi|401468891|gb|KA090625.1|	87.90	281	33	1	2	281	355	75	4e-96	351
EVN01A01NGRL0030_F17	gi|401491001|gb|KA112735.1|	74.47	517	132	0	30	546	2005	1489	3e-92	338
EVN01A01NGRL0030_G20	gi|401502856|gb|KA124590.1|	83.37	403	65	2	163	564	1180	779	3e-116	417
EVN01A01NGRL0030_H15	gi|401470340|gb|KA092074.1|	77.54	423	88	7	228	644	232	653	1e-83	309
EVN01A01NGRL0030_H16	gi|401502810|gb|KA124544.1|	70.80	524	144	8	64	579	1120	598	3e-59	228
EVN01A01NGRL0030_H24	gi|401491735|gb|KA113469.1|	79.03	391	82	0	2	392	454	64	8e-92	336
EVN01A01NGRL0030_I24	gi|401502538|gb|KA124272.1|	73.85	501	111	13	204	696	988	500	9e-73	273
EVN01A01NGRL0030_J04	gi|401511295|gb|KA133029.1|	78.22	450	88	8	275	716	509	62	7e-94	343
EVN01A01NGRL0030_J12	gi|401502857|gb|KA124591.1|	75.41	484	111	4	3	482	1035	1514	1e-88	325
EVN01A01NGRL0030_J21	gi|401490482|gb|KA112216.1|	89.90	594	60	0	1	594	437	1030	0.0	801
EVN01A01NGRL0030_L04	gi|401501010|gb|KA122744.1|	79.08	411	80	5	258	666	6	412	9e-92	336
EVN01A01NGRL0030_N01	gi|401499169|gb|KA120903.1|	86.42	243	33	0	7	249	162	404	1e-77	289
EVN01A01NGRL0030_O03	gi|401491690|gb|KA113424.1|	78.38	259	38	5	139	385	4	256	5e-54	210
EVN01A01NGRL0030_O06	gi|401491660|gb|KA113394.1|	84.57	376	54	2	1	373	262	636	1e-114	412
EVN01A01NGRL0030_P10	gi|401468342|gb|KA090076.1|	80.66	362	69	1	117	478	881	521	3e-91	334
EVN01A01NGRL0030_P18	gi|401490159|gb|KA111893.1|	80.68	497	87	6	127	619	1717	1226	2e-124	444
EVN01A01NGRL0031_A05	gi|401491937|gb|KA113671.1|	83.16	190	32	0	430	619	491	302	1e-50	199
EVN01A01NGRL0031_A10	gi|401501686|gb|KA123420.1|	81.82	319	55	1	289	607	1	316	9e-85	313
EVN01A01NGRL0031_A11	gi|401492573|gb|KA114307.1|	83.93	280	44	1	299	577	16	295	2e-80	298
EVN01A01NGRL0031_A20	gi|401471730|gb|KA093464.1|	78.97	390	75	6	96	478	1337	948	7e-85	313
EVN01A01NGRL0031_D18	gi|401468580|gb|KA090314.1|	86.40	581	78	1	97	677	754	175	0.0	688
EVN01A01NGRL0031_E04	gi|401477740|gb|KA099474.1|	69.15	603	156	11	46	633	44	631	1e-58	226
EVN01A01NGRL0031_E24	gi|401496982|gb|KA118716.1|	80.68	264	51	0	370	633	5	268	1e-64	246
EVN01A01NGRL0031_F21	gi|401468015|gb|KA089749.1|	83.09	479	81	0	3	481	881	403	1e-140	499
EVN01A01NGRL0031_I15	gi|401471322|gb|KA093056.1|	81.92	531	92	3	86	612	13	543	1e-145	515
EVN01A01NGRL0031_J03	gi|401478101|gb|KA099835.1|	83.42	579	96	0	107	685	1	579	8e-175	612
EVN01A01NGRL0031_J09	gi|401508275|gb|KA130009.1|	82.20	427	74	2	255	680	87	512	3e-117	421
EVN01A01NGRL0031_J12	gi|401501835|gb|KA123569.1|	94.74	57	3	0	632	688	1854	1798	2e-17	89.7
EVN01A01NGRL0031_K08	gi|401478763|gb|KA100497.1|	81.71	82	15	0	468	549	499	418	1e-14	80.6
EVN01A01NGRL0031_L12	gi|401490197|gb|KA111931.1|	80.04	496	85	9	218	702	907	415	3e-117	421
EVN01A01NGRL0031_L14	gi|401476678|gb|KA098412.1|	76.14	88	20	1	146	232	31	118	8e-09	60.8
EVN01A01NGRL0031_L19	gi|401503298|gb|KA125032.1|	71.67	593	94	16	120	640	801	211	5e-83	307
EVN01A01NGRL0031_N04	gi|401470628|gb|KA092362.1|	79.25	106	22	0	300	405	10	115	2e-18	93.3
EVN01A01NGRL0031_N24	gi|401485285|gb|KA107019.1|	86.05	258	35	1	1	258	589	333	6e-81	300
EVN01A01NGRL0031_O03	gi|401482440|gb|KA104174.1|	80.30	132	24	2	147	276	145	14	5e-25	114
