# Supplementary material for: Transcriptomic analysis of a moderately growing subisolate Botryococcus braunii 779 (Chlorophyta) in response to nitrogen deprivation
Source: Biotechnol Biofuels. 2015 Aug 28;8:130. doi: 10.1186/s13068-015-0307-y (PMC4552190; doi:10.1186/s13068-015-0307-y)
Supplement: Additional file 7: — Table S12. List of the differentially transcribed ESTs. [file 13068_2015_307_MOESM7_ESM.xlsx]

## Sheet: Sheet1
Additional file 7: Table S12
List of differentially expressed ESTs upon ND in B. braunii 779
Note: The display is identical to Table S1
EST_ID	BH_ID	e-value	bit_score	FPKM_+N_r1	FPKM_+N_r2	FPKM_-N_r1	FPKM_-N_r2	logFC	p-value	ecNum	definition	pathway	goName	gotermType	goAcc	kogid	kogdefline	kogClass
c74002_g2_i8	Coc_C169_1|65150	2e-25	107	9.03	3.39	22.58	19.66	1.74028	0.0454708							KOG2294	Transcription factor of the Forkhead/HNF3 family	Transcription
c81945_g1_i1	Coc_C169_1|57634	3e-21	91.7	1.26	0.52	6.88	4	2.50754	0.0336825				beta-carotene 15,15'-monooxygenase activity|	molecular_function|	GO:0003834|	KOG1285	Beta, beta-carotene 15,15'-dioxygenase and related enzymes	Secondary metabolites biosynthesis, transport and catabolism
c84301_g1_i1	Coc_C169_1|48359	7e-28	113	7.8	0.88	32.48	13.91	2.29684	0.023558				structural constituent of ribosome | intracellular | ribosome | translation | RNA binding | large ribosomal subunit | transferase activity|	molecular_function | cellular_component | cellular_component | biological_process | molecular_function | cellular_component | molecular_function|	GO:0003735 | GO:0005622 | GO:0005840 | GO:0006412 | GO:0003723 | GO:0015934 | GO:0016740|	KOG0438	Mitochondrial/chloroplast ribosomal protein L2	Translation, ribosomal structure and biogenesis
c42948_g1_i2	Coc_C169_1|9065	3e-13	66.2	4.3	6.98	43.73	190.65	4.53864	3.69875e-05				two-component response regulator activity | two-component signal transduction system (phosphorelay) | regulation of transcription, DNA-dependent|	molecular_function | biological_process | biological_process|	GO:0000156 | GO:0000160 | GO:0006355|	KOG1601	GATA-4/5/6 transcription factors	Transcription
c73104_g2_i1	Coc_C169_1|62560	7e-11	60.5	15.22	11.93	41.23	46.45	1.70487	0.0364718							KOG1437	Fasciclin and related adhesion glycoproteins	Cell wall/membrane/envelope biogenesis |Extracellular structures
c81305_g1_i1	Coc_C169_1|27377	1e-08	54.3	2.67	1.65	21.14	129.24	5.27216	3.11424e-05				terpenoid biosynthetic process | cellular metabolic process | 4-hydroxy-3-methylbut-2-en-1-yl diphosphate synthase activity|	biological_process | biological_process | molecular_function|	GO:0016114 | GO:0044237 | GO:0046429|
c69884_g1_i3	Coc_C169_1|21174	0	667	4.96	3.39	10.86	21.66	2.04002	0.019936	1.10.2.2	Ubiquinol--cytochrome c reductase.	Oxidative phosphorylation	electron transport | membrane | oxidoreductase activity | ubiquinol-cytochrome-c reductase activity|	biological_process | cellular_component | molecular_function | molecular_function|	GO:0006118 | GO:0016020 | GO:0016491 | GO:0008121|	KOG4663	Cytochrome b	Energy production and conversion
c72730_g1_i4	Coc_C169_1|66023	5e-39	139	10.09	4.34	1.21	1.75	-2.2983	0.0281368				protein amino acid dephosphorylation | protein tyrosine/serine/threonine phosphatase activity | dephosphorylation | phosphoric monoester hydrolase activity|	biological_process | molecular_function | biological_process | molecular_function|	GO:0006470 | GO:0008138 | GO:0016311 | GO:0016791|	KOG1716	Dual specificity phosphatase	Defense mechanisms
c62520_g1_i1	Coc_C169_1|60947	5e-37	132	3.14	4.62	19.33	13.17	2.0103	0.0180082				transcription factor activity | nucleus | regulation of transcription, DNA-dependent|	molecular_function | cellular_component | biological_process|	GO:0003700 | GO:0005634 | GO:0006355|	KOG1561	CCAAT-binding factor, subunit B (HAP2)	Transcription
c72757_g1_i1	Coc_C169_1|17756	0	684	570.86	50.01	33.98	22.13	-3.54124	0.00147228	4.1.3.1	Isocitrate lyase.	Glyoxylate and dicarboxylate metabolism	catalytic activity | metabolic process | isocitrate lyase activity | carboxylic acid metabolic process|	molecular_function | biological_process | molecular_function | biological_process|	GO:0003824 | GO:0008152 | GO:0004451 | GO:0019752|	KOG1260	Isocitrate lyase	Energy production and conversion
c71311_g4_i1	Coc_C169_1|68334	2e-10	62.4	6.91	3.13	15.58	24.68	2.05073	0.0227047
c71257_g1_i4	ChlNC64A_1|136401	3e-58	189	3.85	7.78	30.92	16.45	1.93635	0.0199233				response to stress|	biological_process|	GO:0006950|
c58051_g1_i1	Coc_C169_1|45154	6e-27	108	1.34	1.42	5.81	6.3	2.08143	0.0497314
c68876_g1_i3	Coc_C169_1|36959	8e-86	282	2.24	15.44	15.67	233.5	4.04448	0.00298806	3.6.4.9	Chaperonin ATPase.	\N	protein binding | ATP binding | cellular protein metabolic process | protein folding | unfolded protein binding | chaperonin ATPase activity | chaperonin ATPase complex|	molecular_function | molecular_function | biological_process | biological_process | molecular_function | molecular_function | cellular_component|	GO:0005515 | GO:0005524 | GO:0044267 | GO:0006457 | GO:0051082 | GO:0003763 | GO:0016465|	KOG0356	Mitochondrial chaperonin, Cpn60/Hsp60p	Posttranslational modification, protein turnover, chaperones
c72123_g1_i4	Thaps3|39845	4e-49	187	9.58	0.57	31.31	39.64	2.82716	0.0128289	5.99.1.3	DNA topoisomerase (ATP-hydrolysing).	\N	DNA binding|DNA topoisomerase (ATP-hydrolyzing) activity|ATP binding|DNA metabolism|DNA topological change|chromosome|DNA unwinding|DNA topoisomerase activity|	molecular_function|molecular_function|molecular_function|biological_process|biological_process|cellular_component|biological_process|molecular_function|	GO:0003677|GO:0003918|GO:0005524|GO:0006259|GO:0006265|GO:0005694|GO:0006268|GO:0003916|	KOG0355	DNA topoisomerase type II	Chromatin structure and dynamics
c73505_g1_i1	Coc_C169_1|41290	4e-27	109	21.67	68.51	10.3	2.78	-2.91919	0.00195334
c29515_g1_i1	Coc_C169_1|64481	2e-15	78.2	1.95	2.97	26.55	172.56	5.51545	5.59531e-06				carbohydrate metabolic process | hydrolase activity, acting on carbon-nitrogen (but not peptide) bonds | catalytic activity|	biological_process | molecular_function | molecular_function|	GO:0005975 | GO:0016810 | GO:0003824|	KOG1283	Serine carboxypeptidases	Posttranslational modification, protein turnover, chaperones
c74197_g2_i15	Chlre4|192988	5e-24	102	9.05	7.88	20.91	31.15	1.66471	0.0461719				extracellular region|	cellular_component|	GO:0005576|	KOG3017	Defense-related protein containing SCP domain	Function unknown
c82359_g1_i1	Ost9901_3|8114	7e-15	70.5	7.35	19.48	33.55	145.26	2.91364	0.00500454				electron transporter activity|electron transport|	molecular_function|biological_process|	GO:0005489|GO:0006118|	KOG0907	Thioredoxin	Posttranslational modification, protein turnover, chaperones
c73690_g1_i3	Coc_C169_1|47044	4e-56	199	17	29.71	6.4	6.8	-1.82397	0.0275027				oxidoreductase activity | lipid metabolic process | membrane | oxidoreductase activity, acting on paired donors, with oxidation of a pair of donors resulting in the reduction of molecular oxygen to two molecules of water|	molecular_function | biological_process | cellular_component | molecular_function|	GO:0016491 | GO:0006629 | GO:0016020 | GO:0016717|
c74235_g4_i1	Coc_C169_1|66313	4e-136	428	14.3	8.71	27.61	50.19	1.82753	0.0341525							KOG1878	Nuclear receptor coregulator SMRT/SMRTER, contains Myb-like domains	Transcription
c74899_g1_i1	ChlNC64A_1|22955	4e-35	129	24.82	4.59	126.61	916.96	5.33437	5.31614e-05				protein biosynthesis | ribosome | intracellular | structural constituent of ribosome|	biological_process | cellular_component | cellular_component | molecular_function|	GO:0006412 | GO:0005840 | GO:0005622 | GO:0003735|	KOG3203	Mitochondrial/chloroplast ribosomal protein L13	Translation, ribosomal structure and biogenesis
c71138_g1_i5	Chlre4|165762	6e-54	198	2.73	4.91	18.4	41.16	3.05287	0.00110614				transporter activity | transport | membrane|	molecular_function | biological_process | cellular_component|	GO:0005215 | GO:0006810 | GO:0016020|	KOG1292	Xanthine/uracil transporters	Nucleotide transport and metabolism
c54584_g1_i1	Coc_C169_1|53846	2e-13	69.7	2.69	2.09	8.41	11.65	2.08274	0.0216619
c60168_g1_i2	Ost9901_3|40132	5e-20	88.6	0.58	1.87	10.05	21.85	3.68759	0.00132984							KOG2545	Conserved membrane protein	Function unknown
c63302_g1_i1	Coc_C169_1|62560	3e-17	80.1	98.19	51.76	18	13.53	-2.29495	0.0060182							KOG1437	Fasciclin and related adhesion glycoproteins	Cell wall/membrane/envelope biogenesis |Extracellular structures
c12925_g1_i1	ChlNC64A_1|30275	2e-10	60.1	1.84	1.5	8.04	27.21	3.46964	0.00262068				molecular function unknown | iron ion binding | catalytic activity|	molecular_function | molecular_function | molecular_function|	GO:0005554 | GO:0005506 | GO:0003824|	KOG2492	CDK5 activator-binding protein	Signal transduction mechanisms
c80938_g1_i1	Coc_C169_1|21535	3e-31	125	1.02	1.55	15.11	57.62	4.94413	9.41344e-06	1.2.1.2|1.2.1.2	Formate dehydrogenase.|Formate dehydrogenase.	Glyoxylate and dicarboxylate metabolism|Methane metabolism	oxidoreductase activity, acting on the CH-OH group of donors, NAD or NADP as acceptor | cofactor binding | catalytic activity | binding | metabolic process | formate dehydrogenase activity | formate dehydrogenase complex|	molecular_function | molecular_function | molecular_function | molecular_function | biological_process | molecular_function | cellular_component|	GO:0016616 | GO:0048037 | GO:0003824 | GO:0005488 | GO:0008152 | GO:0008863 | GO:0009326|	KOG0069	Glyoxylate/hydroxypyruvate reductase (D-isomer-specific 2-hydroxy acid dehydrogenase superfamily)	Energy production and conversion
c61638_g1_i1	Chlre4|186225	4e-13	68.2	3.23	4.75	14.78	18.39	2.0613	0.0235709				DNA binding | nuclease activity | nucleotide-excision repair|	molecular_function | molecular_function | biological_process|	GO:0003677 | GO:0004518 | GO:0006289|	KOG4825	Component of synaptic membrane glycine-, glutamate- and thienylcyclohexylpiperidine-binding glycoprotein (43kDa)	Signal transduction mechanisms
c55715_g1_i1	Coc_C169_1|68180	1e-40	145	22.49	96.24	7.34	5.28	-3.26919	0.000689201				calcium ion binding|	molecular_function|	GO:0005509|	KOG0032	Ca2+/calmodulin-dependent protein kinase, EF-Hand protein superfamily	Signal transduction mechanisms
c70638_g1_i3	Coc_C169_1|40557	6e-64	217	5.19	4.01	14.41	15.88	1.72052	0.0343606				membrane|	cellular_component|	GO:0016020|	KOG1021	Acetylglucosaminyltransferase EXT1/exostosin 1	Cell wall/membrane/envelope biogenesis |Extracellular structures |Carbohydrate transport and metabolism
c70935_g1_i8	Coc_C169_1|13500	1e-54	194	8.16	1.54	0.63	0.6	-3.00229	0.00440151				hydrolase activity, hydrolyzing O-glycosyl compounds | carbohydrate metabolic process|	molecular_function | biological_process|	GO:0004553 | GO:0005975|
c20667_g1_i2	ChlNC64A_1|33744	2e-11	61.6	4.55	0.77	17.96	27.7	3.11862	0.0040449	2.4.2.17	ATP phosphoribosyltransferase.	Histidine metabolism	ATP phosphoribosyltransferase activity | histidine biosynthesis|	molecular_function | biological_process|	GO:0003879 | GO:0000105|	KOG2831	ATP phosphoribosyltransferase	Amino acid transport and metabolism
c65002_g1_i2	Chlre4|287182	4e-24	105	3.64	5.57	12.44	16.94	1.69799	0.042931				protein binding|	molecular_function|	GO:0005515|	KOG4441	Proteins containing BTB/POZ and Kelch domains, involved in regulatory/signal transduction processes	Signal transduction mechanisms |General function prediction only
c52781_g1_i1	ChlNC64A_1|132868	4e-11	60.5	1.95	0.84	20.32	3.13	2.88812	0.0209099							KOG4537	Zn-ribbon-containing protein implicated in mitosis	Cell cycle control, cell division, chromosome partitioning |Defense mechanisms
c47591_g1_i2	Coc_C169_1|27343	9e-93	277	240.83	862.77	219	121.87	-1.76221	0.0440775				structural constituent of ribosome | translation | small ribosomal subunit | intracellular | ribosome|	molecular_function | biological_process | cellular_component | cellular_component | cellular_component|	GO:0003735 | GO:0006412 | GO:0015935 | GO:0005622 | GO:0005840|	KOG1749	40S ribosomal protein S23	Translation, ribosomal structure and biogenesis
c74275_g1_i3	Coc_C169_1|68334	1e-39	154	13.46	8.33	39.68	78.89	2.52564	0.00469599
c91725_g1_i1	Thaps3|269704	3e-09	55.5	5.71	0.82	12.53	22.92	2.46925	0.0279723				nucleic acid binding|amino acid metabolism|catalytic activity|metabolism|threonine synthase activity|threonine biosynthesis|	molecular_function|biological_process|molecular_function|biological_process|molecular_function|biological_process|	GO:0003676|GO:0006520|GO:0003824|GO:0008152|GO:0004795|GO:0009088|	KOG2616	Pyridoxalphosphate-dependent enzyme/predicted threonine synthase	Amino acid transport and metabolism
c62422_g1_i1	Coc_C169_1|65414	2e-16	79.7	5.49	6.04	19.57	20.14	1.77917	0.0293593	5.3.99.5	Thromboxane-A synthase.	Prostaglandin and leukotriene metabolism	monooxygenase activity | iron ion binding | electron transport | heme binding | thromboxane-A synthase activity|	molecular_function | molecular_function | biological_process | molecular_function | molecular_function|	GO:0004497 | GO:0005506 | GO:0006118 | GO:0020037 | GO:0004796|	KOG0158	Cytochrome P450 CYP3/CYP5/CYP6/CYP9 subfamilies	Secondary metabolites biosynthesis, transport and catabolism
c65089_g1_i5	Thaps3|39696	4e-45	169	14.88	0.82	30.95	40.63	2.2125	0.0485628	2.6.1.16|2.6.1.16	Glutamine-fructose-6-phosphate transaminase (isomerizing).|Glutamine-fructose-6-phosphate transaminase (isomerizing).	Aminosugars metabolism|Glutamate metabolism	metabolism|sugar binding|carbohydrate metabolism|glutamine-fructose-6-phosphate transaminase (isomerizing) activity|	biological_process|molecular_function|biological_process|molecular_function|	GO:0008152|GO:0005529|GO:0005975|GO:0004360|	KOG1268	Glucosamine 6-phosphate synthetases, contain amidotransferase and phosphosugar isomerase domains	Cell wall/membrane/envelope biogenesis
c71767_g1_i2	Chlre4|104719	2e-09	58.2	13.64	1.77	0.9	0.77	-3.22788	0.00513729							KOG0335	ATP-dependent RNA helicase	RNA processing and modification
c81537_g1_i1	Chlre4|206116	3e-21	90.9	11.79	3.52	357.03	3169.91	8.04481	4.09012e-08				regulation of nitrogen utilization | enzyme regulator activity|	biological_process | molecular_function|	GO:0006808 | GO:0030234|
c59146_g1_i2	Coc_C169_1|48104	3e-14	75.9	5.08	1.6	11.53	15.75	2.05956	0.0235469							KOG4726	Ultrahigh sulfur keratin-associated protein	Extracellular structures
c73634_g1_i3	Coc_C169_1|57209	3e-59	218	2.32	1.23	8.14	4.37	1.7281	0.0373806
c62616_g1_i1	Coc_C169_1|12762	3e-20	91.3	2.55	2.02	12.91	7.99	2.12324	0.0209881				membrane | glutamate-ammonia ligase activity | glutamine biosynthetic process | nitrogen compound metabolic process|	cellular_component | molecular_function | biological_process | biological_process|	GO:0016020 | GO:0004356 | GO:0006542 | GO:0006807|	KOG1021	Acetylglucosaminyltransferase EXT1/exostosin 1	Cell wall/membrane/envelope biogenesis |Extracellular structures |Carbohydrate transport and metabolism
c48982_g1_i1	Chlre4|287003	2e-21	92.4	4.5	5.45	25.11	16.87	2.02494	0.0169332				multidrug transport | drug transporter activity | antiporter activity | membrane|	biological_process | molecular_function | molecular_function | cellular_component|	GO:0006855 | GO:0015238 | GO:0015297 | GO:0016020|	KOG1347	Uncharacterized membrane protein, predicted efflux pump	General function prediction only
c42172_g1_i2	ChlNC64A_1|134067	7e-12	59.3	58.05	91.5	32.4	7.91	-1.9465	0.0221865				electron transport | mitochondrial inner membrane | oxidoreductase activity, acting on NADH or NADPH|	biological_process | cellular_component | molecular_function|	GO:0006118 | GO:0005743 | GO:0016651|	KOG4620	Uncharacterized conserved protein	Function unknown
c38694_g1_i1	ChlNC64A_1|57228	2e-08	53.9	0.96	0.82	19.94	6.14	3.65242	0.00244297				acid phosphatase activity|	molecular_function|	GO:0003993|	KOG1057	Arp2/3 complex-interacting protein VIP1/Asp1, involved in regulation of actin cytoskeleton	Cytoskeleton
c64807_g1_i1	Chlre4|144672	4e-27	114	6.37	3.5	20.65	19.08	1.99023	0.0178547				protein binding|	molecular_function|	GO:0005515|	KOG0619	FOG: Leucine rich repeat	General function prediction only
c72023_g2_i1	Coc_C169_1|15553	1e-106	329	49.33	7.33	6.09	4.28	-2.51009	0.0118307				RNA binding|	molecular_function|	GO:0003723|	KOG1070	rRNA processing protein Rrp5	RNA processing and modification
c85221_g1_i1	Thaps3|5636	9e-08	51.2	0.7	1.15	9.94	30	4.41237	0.000292874	6.3.3.2	5-formyltetrahydrofolate cyclo-ligase.	One carbon pool by folate	catalytic activity|metabolism|5-formyltetrahydrofolate cyclo-ligase activity|	molecular_function|biological_process|molecular_function|	GO:0003824|GO:0008152|GO:0030272|	KOG3093	5-formyltetrahydrofolate cyclo-ligase	Coenzyme transport and metabolism
c55496_g1_i2	Coc_C169_1|45154	2e-18	84.3	0.85	2.36	8.34	8.03	2.27313	0.0221145
c55767_g1_i2	Coc_C169_1|14036	2e-46	161	0.58	0.94	12.04	5.51	3.32821	0.00310373				GTP binding | microtubule | microtubule-based process | protein complex | protein polymerization | GTPase activity|	molecular_function | cellular_component | biological_process | cellular_component | biological_process | molecular_function|	GO:0005525 | GO:0005874 | GO:0007017 | GO:0043234 | GO:0051258 | GO:0003924|	KOG1374	Gamma tubulin	Cytoskeleton
c72258_g2_i1	Coc_C169_1|43500	5e-44	160	47.03	6.2	9.51	4.55	-2.02911	0.0427189				membrane | metal ion transport | metal ion transmembrane transporter activity|	cellular_component | biological_process | molecular_function|	GO:0016020 | GO:0030001 | GO:0046873|	KOG2662	Magnesium transporters: CorA family	Inorganic ion transport and metabolism
c69499_g1_i4	Chlre4|149722	9e-13	68.6	137.57	2.65	10.33	6.32	-3.15736	0.0165233
c76567_g1_i1	ChlNC64A_1|15607	7e-26	97.1	3.44	0.57	15.78	13.1	2.81415	0.00732881				protein biosynthesis | ribosome | intracellular | structural constituent of ribosome|	biological_process | cellular_component | cellular_component | molecular_function|	GO:0006412 | GO:0005840 | GO:0005622 | GO:0003735|	KOG4600	Mitochondrial ribosomal protein MRP7 (L2)	Translation, ribosomal structure and biogenesis
c63302_g1_i2	Coc_C169_1|62560	6e-18	81.6	65.53	18.18	7.47	9.95	-2.24787	0.017075							KOG1437	Fasciclin and related adhesion glycoproteins	Cell wall/membrane/envelope biogenesis |Extracellular structures
c73080_g1_i3	Coc_C169_1|48572	1e-98	323	7.41	3.1	14.9	19.57	1.74147	0.0441683				catalytic activity | binding | metabolic process|	molecular_function | molecular_function | biological_process|	GO:0003824 | GO:0005488 | GO:0008152|	KOG1221	Acyl-CoA reductase	Lipid transport and metabolism
c81294_g1_i1	MicpuN3|83694	1e-23	99.8	23.74	1.65	92.62	126.2	3.13381	0.00576074				translation initiation factor activity|translational initiation|	molecular_function|biological_process|	GO:0003743|GO:0006413|	KOG1060	Vesicle coat complex AP-3, beta subunit	Intracellular trafficking, secretion, and vesicular transport
c39833_g1_i2	Chlre4|144672	2e-43	163	1.36	3.88	16.67	9.47	2.22059	0.0103274				protein binding|	molecular_function|	GO:0005515|	KOG0619	FOG: Leucine rich repeat	General function prediction only
c28199_g1_i1	Coc_C169_1|67155	2e-19	85.9	1.81	2.45	8.55	21	2.83716	0.00610499							KOG4157	beta-1,6-N-acetylglucosaminyltransferase, contains WSC domain	Posttranslational modification, protein turnover, chaperones |Carbohydrate transport and metabolism
c57068_g1_i1	MicpuN3|52515	5e-09	55.5	1.37	2.26	8.99	14.15	2.64816	0.0165743
c26425_g1_i1	Ost9901_3|7743	2e-15	70.9	4.95	4.44	25.94	26.14	2.47323	0.008297				catalytic activity|	molecular_function|	GO:0003824|
c72018_g2_i2	Coc_C169_1|4249	4e-113	349	117	12.35	9.87	10.78	-2.64942	0.0124814	2.7.1.20	Adenosine kinase.	Purine metabolism	adenosine kinase activity|	molecular_function|	GO:0004001|	KOG2854	Possible pfkB family carbohydrate kinase	Carbohydrate transport and metabolism
c17975_g1_i1	Coc_C169_1|25335	2e-67	219	1.24	0.38	14.69	110.26	6.44496	2.57432e-06				metabolic process | methyltransferase activity|	biological_process | molecular_function|	GO:0008152 | GO:0008168|	KOG1269	SAM-dependent methyltransferases	Lipid transport and metabolism |General function prediction only
c89749_g1_i1	Thaps3|20223	1e-10	55.1	15.5	4.68	134.08	812.25	5.71437	8.1068e-06				nucleic acid binding|	molecular_function|	GO:0003676|	KOG0118	FOG: RRM domain	General function prediction only
c16720_g1_i2	Ost9901_3|18489	1e-40	152	1.35	0.52	16.1	114.32	6.29311	2.69183e-06
c68705_g1_i4	ChlNC64A_1|135438	3e-23	94.7	13.3	31.75	8.03	4.34	-1.91871	0.0250086
c63171_g1_i1	Chlre4|196742	2e-28	119	18.71	10.95	5.98	1.48	-2.1215	0.0144767	1.14.-.-|1.14.-.-|1.14.-.-|1.14.-.-	Acting on paired donors, with incorporation or reduction of|Acting on paired donors, with incorporation or reduction of|Acting on paired donors, with incorporation or reduction of|Acting on paired donors, with incorporation or reduction of	gamma-Hexachlorocyclohexane degradation|Ascorbate and aldarate metabolism|Flavonoids, stilbene and lignin biosynthesis|Fluorene degradation	monooxygenase activity | iron ion binding | electron transport | heme binding | fluorene oxygenase activity | mono-butyltin dioxygenase activity | limonene 8-monooxygenase activity | tri-n-butyltin dioxygenase activity | di-n-butyltin dioxygenase activity | methylsilanetriol hydroxylase activity | methyl tertiary butyl ether 3-monooxygenase activity | 4-nitrocatechol 4-monooxygenase activity | 4-…	molecular_function | molecular_function | biological_process | molecular_function | molecular_function | molecular_function | molecular_function | molecular_function | molecular_function | molecular_function | molecular_function | molecular_function | molecular_function | molecular_function | molecular_function | molecular_function | molecular_function | molecular_function | molecular_function | …	GO:0004497 | GO:0005506 | GO:0006118 | GO:0020037 | GO:0018585 | GO:0018586 | GO:0018587 | GO:0018588 | GO:0018589 | GO:0018590 | GO:0018591 | GO:0018592 | GO:0018593 | GO:0018594 | GO:0018595 | GO:0018596 | GO:0018597 | GO:0018598 | GO:0018599 | GO:0018600 | GO:0043823|	KOG0157	Cytochrome P450 CYP4/CYP19/CYP26 subfamilies	Lipid transport and metabolism |Secondary metabolites biosynthesis, transport and catabolism
c53273_g1_i1	ChlNC64A_1|57824	7e-15	73.2	3.69	3.5	16.74	22.35	2.45698	0.00631794	6.3.5.-|6.3.5.-	Carbon--nitrogen ligases with glutamine as amido-N-donor.|Carbon--nitrogen ligases with glutamine as amido-N-donor.	Glutamate metabolism|Alanine and aspartate metabolism	amidase activity | carbon-nitrogen ligase activity, with glutamine as amido-N-donor | glutamyl-tRNA(Gln) amidotransferase activity|	molecular_function | molecular_function | molecular_function|	GO:0004040 | GO:0016884 | GO:0017068|	KOG1211	Amidases	Translation, ribosomal structure and biogenesis
c81739_g1_i1	Thaps3|3693	2e-15	73.9	10.47	6.83	86.86	281.89	4.55106	1.68513e-05				ion channel activity|ion transport|membrane|nucleus|	molecular_function|biological_process|cellular_component|cellular_component|	GO:0005216|GO:0006811|GO:0016020|GO:0005634|	KOG1946	RNA polymerase I transcription factor UAF	Transcription
c51379_g1_i3	Ost9901_3|39911	7e-09	58.9	4.76	1.02	16.65	16.24	2.49886	0.00840287							KOG1173	Anaphase-promoting complex (APC), Cdc16 subunit	Cell cycle control, cell division, chromosome partitioning |Posttranslational modification, protein turnover, chaperones
c25418_g1_i1	Coc_C169_1|14382	8e-11	58.9	4.58	0.93	17.44	12.64	2.40759	0.01846				hydrolase activity|	molecular_function|	GO:0016787|	KOG0648	Predicted NUDIX hydrolase FGF-2 and related proteins	Signal transduction mechanisms
c73339_g1_i1	Coc_C169_1|57209	2e-73	263	19.26	17.5	69.77	46.07	1.58802	0.0431
c71577_g1_i1	Coc_C169_1|57670	7e-48	167	23.23	12.83	6.94	1.43	-2.22316	0.0125756	1.2.1.2|1.2.1.2	Formate dehydrogenase.|Formate dehydrogenase.	Glyoxylate and dicarboxylate metabolism|Methane metabolism	metabolic process | oxidoreductase activity, acting on the CH-OH group of donors, NAD or NADP as acceptor | NAD binding | cofactor binding | catalytic activity | binding | formate dehydrogenase activity | formate dehydrogenase complex|	biological_process | molecular_function | molecular_function | molecular_function | molecular_function | molecular_function | molecular_function | cellular_component|	GO:0008152 | GO:0016616 | GO:0051287 | GO:0048037 | GO:0003824 | GO:0005488 | GO:0008863 | GO:0009326|	KOG0069	Glyoxylate/hydroxypyruvate reductase (D-isomer-specific 2-hydroxy acid dehydrogenase superfamily)	Energy production and conversion
c24129_g1_i1	ChlNC64A_1|29105	3e-11	59.7	5.37	1.31	10.76	14.89	1.96652	0.045233				negative regulation of transcription | DNA binding | transcriptional repressor activity|	biological_process | molecular_function | molecular_function|	GO:0016481 | GO:0003677 | GO:0016564|
c62330_g1_i1	ChlNC64A_1|133066	1e-20	89	2.82	5.45	28.18	13.32	2.23431	0.0113252
c54381_g1_i5	MicpuN3|96682	2e-51	179	2.3	0.18	8.18	10.34	2.93499	0.00600957	2.3.3.1	Citrate (si)-synthase.	\N	cellular carbohydrate metabolic process|transferase activity, transferring acyl groups, acyl groups converted into alkyl on transfer|citrate (Si)-synthase activity|cytoplasm|	biological_process|molecular_function|molecular_function|cellular_component|	GO:0044262|GO:0046912|GO:0004108|GO:0005737|	KOG2617	Citrate synthase	Energy production and conversion
c62034_g1_i1	MicpuN3|107461	5e-60	200	2.34	9.15	36.11	343.82	5.25749	6.46008e-05				ATP binding|ATPase activity|transport|	molecular_function|molecular_function|biological_process|	GO:0005524|GO:0016887|GO:0006810|	KOG0055	Multidrug/pheromone exporter, ABC superfamily	Secondary metabolites biosynthesis, transport and catabolism
c51991_g1_i1	Coc_C169_1|63373	8e-16	72	58.71	7.96	4.97	3.65	-2.9857	0.0120236							KOG0831	Acyl-CoA:diacylglycerol acyltransferase (DGAT)	Lipid transport and metabolism
c80948_g1_i1	Coc_C169_1|64103	2e-08	55.1	3.06	0.9	12.83	42.41	3.92374	0.000486169				oxidoreductase activity | catalytic activity | binding | metabolic process|	molecular_function | molecular_function | molecular_function | biological_process|	GO:0016491 | GO:0003824 | GO:0005488 | GO:0008152|	KOG2742	Predicted oxidoreductase	General function prediction only
c51932_g1_i1	MicpuN3|58436	2e-08	55.8	1.71	4.8	17.38	135.95	4.74458	0.000133548				protein binding|proteolysis|serine-type peptidase activity|C-terminal processing peptidase activity|	molecular_function|biological_process|molecular_function|molecular_function|	GO:0005515|GO:0006508|GO:0008236|GO:0019132|
c70690_g2_i3	ChlNC64A_1|56644	1e-70	239	26.97	10.09	6.43	4.61	-1.79971	0.0376543							KOG4626	O-linked N-acetylglucosamine transferase OGT	Signal transduction mechanisms |Posttranslational modification, protein turnover, chaperones |Carbohydrate transport and metabolism
c65860_g2_i1	Chlre4|169875	2e-08	54.7	4.38	4.27	13.73	16.81	1.82845	0.0347337				heat shock protein binding|	molecular_function|	GO:0031072|
c30486_g1_i1	Coc_C169_1|46891	2e-19	89.4	2.9	1.64	9	8.45	1.91425	0.0393134				protein kinase activity | ATP binding | protein amino acid phosphorylation | protein serine/threonine kinase activity | transporter activity | transport | hydrolase activity, acting on acid anhydrides, catalyzing transmembrane movement of substances | ATP-binding cassette (ABC) transporter complex|	molecular_function | molecular_function | biological_process | molecular_function | molecular_function | biological_process | molecular_function | cellular_component|	GO:0004672 | GO:0005524 | GO:0006468 | GO:0004674 | GO:0005215 | GO:0006810 | GO:0016820 | GO:0043190|	KOG3056	Protein required for S-phase initiation or completion	Cell cycle control, cell division, chromosome partitioning
c6288_g1_i2	Thaps3|24132	4e-59	193	0.99	2.48	23.83	184.47	6.07601	3.49239e-06				mitochondrial electron transport, NADH to ubiquinone|NADH dehydrogenase (ubiquinone) activity|	biological_process|molecular_function|	GO:0006120|GO:0008137|	KOG1687	NADH-ubiquinone oxidoreductase, NUFS7/PSST/20 kDa subunit	Energy production and conversion
c69499_g1_i5	Chlre4|149722	8e-13	68.6	94.78	1	3.53	2.03	-4.18443	0.00447474
c27223_g1_i2	Thaps3|269844	6e-08	52.4	0.5	2	37.42	206.36	6.71116	3.98181e-07							KOG1192	UDP-glucuronosyl and UDP-glucosyl transferase	Energy production and conversion |Carbohydrate transport and metabolism
c40685_g1_i1	Chlre4|343778	5e-14	72.8	2.73	3.54	16.11	104.65	4.4416	0.000123807				nucleic acid binding | endonuclease activity|	molecular_function | molecular_function|	GO:0003676 | GO:0004519|
c73279_g2_i2	MicpuN3|55284	5e-26	112	51.21	4.75	4.6	5.06	-2.53857	0.0195791							KOG1267	Mitochondrial transcription termination factor, mTERF	Transcription |General function prediction only
c4589_g1_i2	Coc_C169_1|53954	1e-19	82.8	3.88	0.45	13.26	34.92	3.57002	0.00167168				acyl carrier activity | fatty acid biosynthetic process | phosphopantetheine binding | cofactor binding|	molecular_function | biological_process | molecular_function | molecular_function|	GO:0000036 | GO:0006633 | GO:0031177 | GO:0048037|	KOG1748	Acyl carrier protein/NADH-ubiquinone oxidoreductase, NDUFAB1/SDAP subunit	Energy production and conversion |Lipid transport and metabolism |Secondary metabolites biosynthesis, transport and catabolism
c68890_g2_i3	Coc_C169_1|49277	3e-16	79.3	1.13	2.06	6.51	9.98	2.35403	0.0179494				hydrolase activity, hydrolyzing O-glycosyl compounds | carbohydrate metabolic process|	molecular_function | biological_process|	GO:0004553 | GO:0005975|
c73247_g1_i6	Coc_C169_1|49414	7e-10	58.9	5.17	1.66	14.6	21.13	2.41893	0.0123117				catalytic activity|	molecular_function|	GO:0003824|
c67742_g1_i6	Coc_C169_1|44074	1e-148	463	8.87	2.23	21.31	85.41	3.41669	0.00182721				GTP binding | GTPase activity | translation elongation factor activity | intracellular | translational elongation | translation | protein-synthesizing GTPase activity|	molecular_function | molecular_function | molecular_function | cellular_component | biological_process | biological_process | molecular_function|	GO:0005525 | GO:0003924 | GO:0003746 | GO:0005622 | GO:0006414 | GO:0006412 | GO:0008547|	KOG0465	Mitochondrial elongation factor	Translation, ribosomal structure and biogenesis
c73873_g1_i3	Coc_C169_1|14375	6e-101	315	11.57	11.33	32.64	35.81	1.5848	0.0475994				binding | transport | membrane|	molecular_function | biological_process | cellular_component|	GO:0005488 | GO:0006810 | GO:0016020|	KOG0768	Mitochondrial carrier protein PET8	Energy production and conversion
c79753_g1_i1	Chlre4|49544	3e-14	69.3	1.71	5.79	25.34	226.01	5.27177	4.70943e-05				translation release factor activity | translational termination|	molecular_function | biological_process|	GO:0003747 | GO:0006415|	KOG2726	Mitochondrial polypeptide chain release factor	Translation, ribosomal structure and biogenesis
c71280_g1_i5	Coc_C169_1|63572	1e-75	247	77.38	3.33	4.28	6.99	-2.79492	0.0218096
c37228_g1_i1	Ost9901_3|39839	1e-11	63.5	3.27	0.97	9.3	67.13	4.34696	0.000532357
c71762_g3_i1	Coc_C169_1|44045	5e-12	65.9	58.96	9.32	7.79	8.68	-2.06845	0.0459095				protein kinase activity | ATP binding | protein amino acid phosphorylation | protein-tyrosine kinase activity | protein serine/threonine kinase activity | MAP kinase kinase kinase activity|	molecular_function | molecular_function | biological_process | molecular_function | molecular_function | molecular_function|	GO:0004672 | GO:0005524 | GO:0006468 | GO:0004713 | GO:0004674 | GO:0004709|	KOG0192	Tyrosine kinase specific for activated (GTP-bound) p21cdc42Hs	Signal transduction mechanisms
c57089_g1_i1	Thaps3|36223	8e-11	62	4.03	6.03	34.58	222.95	4.86332	3.37172e-05	2.7.1.-|2.7.1.-|2.7.1.-|2.7.1.-|2.7.1.-	Phosphotransferases with an alcohol group as acceptor.|Phosphotransferases with an alcohol group as acceptor.|Phosphotransferases with an alcohol group as acceptor.|Phosphotransferases with an alcohol group as acceptor.|Phosphotransferases with an alcohol group as acceptor.	Sphingoglycolipid metabolism|Benzoate degradation via CoA ligation|Starch and sucrose metabolism|Inositol phosphate metabolism|Nicotinate and nicotinamide metabolism	cAMP-dependent protein kinase complex|protein amino acid phosphorylation|cAMP-dependent protein kinase regulator activity|transmembrane receptor protein serine/threonine kinase activity|3-phosphoinositide-dependent protein kinase activity|DNA-dependent protein kinase activity|AMP-activated protein kinase activity|casein kinase activity|casein kinase I activity|calmodulin regulated protein kinase …	cellular_component|biological_process|molecular_function|molecular_function|molecular_function|molecular_function|molecular_function|molecular_function|molecular_function|molecular_function|molecular_function|molecular_function|molecular_function|molecular_function|molecular_function|molecular_function|molecular_function|molecular_function|molecular_function|molecular_function|molecular_function|…	GO:0005952|GO:0006468|GO:0008603|GO:0004675|GO:0004676|GO:0004677|GO:0004679|GO:0004680|GO:0004681|GO:0004683|GO:0004686|GO:0004688|GO:0004689|GO:0004690|GO:0004692|GO:0004693|GO:0004694|GO:0004695|GO:0004696|GO:0004697|GO:0004698|GO:0004700|GO:0004701|GO:0004702|GO:0004703|GO:0004704|GO:0004705|GO:0004706|GO:0004707|GO:0004708|GO:0004709|GO:0004710|GO:0004711|GO:0004712|GO:0004714|GO:0004715|GO:…	KOG1113	cAMP-dependent protein kinase types I and II, regulatory subunit	Signal transduction mechanisms
c74293_g1_i8	Coc_C169_1|39467	3e-58	201	7.28	5.42	14.72	25.16	1.70735	0.0487579				ATP binding | ATPase activity | nucleotide binding | nucleoside-triphosphatase activity|	molecular_function | molecular_function | molecular_function | molecular_function|	GO:0005524 | GO:0016887 | GO:0000166 | GO:0017111|	KOG0061	Transporter, ABC superfamily (Breast cancer resistance protein)	Secondary metabolites biosynthesis, transport and catabolism
c79218_g1_i1	ChlNC64A_1|8770	6e-11	61.2	1.88	1.02	15.01	48.51	4.53368	9.3663e-05				S-adenosylmethionine-dependent methyltransferase activity | regulation of transcription, DNA-dependent | RNA binding|	molecular_function | biological_process | molecular_function|	GO:0008757 | GO:0006355 | GO:0003723|	KOG1122	tRNA and rRNA cytosine-C5-methylase (nucleolar protein NOL1/NOP2)	RNA processing and modification
c22355_g1_i1	Coc_C169_1|67155	2e-37	138	3.42	2.37	10.21	14.75	2.12708	0.0198896							KOG4157	beta-1,6-N-acetylglucosaminyltransferase, contains WSC domain	Posttranslational modification, protein turnover, chaperones |Carbohydrate transport and metabolism
c71320_g1_i3	Coc_C169_1|67952	2e-35	138	1.44	2.9	6.54	10.32	1.96672	0.034331				hydrolase activity, hydrolyzing O-glycosyl compounds | carbohydrate metabolic process|	molecular_function | biological_process|	GO:0004553 | GO:0005975|	KOG2024	Beta-Glucuronidase GUSB (glycosylhydrolase superfamily 2)	Carbohydrate transport and metabolism
c10875_g1_i1	Thaps3|38351	2e-12	67.8	8.28	10.85	64.52	244.38	4.1689	6.84909e-05	3.1.6.1|3.1.6.1	Arylsulfatase.|Arylsulfatase.	Sphingoglycolipid metabolism|Androgen and estrogen metabolism	metabolism|sulfuric ester hydrolase activity|arylsulfatase activity|	biological_process|molecular_function|molecular_function|	GO:0008152|GO:0008484|GO:0004065|	KOG3867	Sulfatase	General function prediction only
c27970_g1_i1	Coc_C169_1|61933	1e-17	75.9	0.74	3.68	25.07	45.9	4.02267	0.000143928				structural constituent of ribosome | intracellular | ribosome | translation|	molecular_function | cellular_component | cellular_component | biological_process|	GO:0003735 | GO:0005622 | GO:0005840 | GO:0006412|	KOG3419	Mitochondrial/chloroplast ribosomal protein S16	Translation, ribosomal structure and biogenesis
c65942_g1_i1	ChlNC64A_1|57520	2e-10	60.5	5.65	8.24	20.11	28.3	1.83928	0.0331385							KOG1947	Leucine rich repeat proteins, some proteins contain F-box	General function prediction only
c47749_g1_i1	Coc_C169_1|9065	1e-09	55.5	3.44	1.7	85.93	450	6.86506	1.02477e-07				two-component response regulator activity | two-component signal transduction system (phosphorelay) | regulation of transcription, DNA-dependent|	molecular_function | biological_process | biological_process|	GO:0000156 | GO:0000160 | GO:0006355|	KOG1601	GATA-4/5/6 transcription factors	Transcription
c49437_g1_i2	MicpuN3|97997	3e-18	84	0.89	0.35	13.5	215.33	7.66562	1.24098e-06
c93025_g1_i1	Thaps3|39924	1e-12	66.6	1.47	3.05	10.44	47.9	3.80097	0.00090426	5.99.1.3	DNA topoisomerase (ATP-hydrolysing).	\N	DNA binding|DNA topoisomerase (ATP-hydrolyzing) activity|ATP binding|DNA metabolism|DNA topological change|nucleic acid binding|DNA modification|	molecular_function|molecular_function|molecular_function|biological_process|biological_process|molecular_function|biological_process|	GO:0003677|GO:0003918|GO:0005524|GO:0006259|GO:0006265|GO:0003676|GO:0006304|	KOG0355	DNA topoisomerase type II	Chromatin structure and dynamics
c16655_g1_i1	ChlNC64A_1|137935	3e-11	63.5	0.42	3.68	18.37	118.75	5.21302	7.19033e-05				protein amino acid phosphorylation | ATP binding | protein-tyrosine kinase activity | protein serine/threonine kinase activity | protein kinase activity|	biological_process | molecular_function | molecular_function | molecular_function | molecular_function|	GO:0006468 | GO:0005524 | GO:0004713 | GO:0004674 | GO:0004672|	KOG0032	Ca2+/calmodulin-dependent protein kinase, EF-Hand protein superfamily	Signal transduction mechanisms
c11092_g1_i1	ChlNC64A_1|34804	3e-32	125	1.28	1.75	11.11	58.04	4.64543	8.22333e-05				translational elongation | translation elongation factor activity|	biological_process | molecular_function|	GO:0006414 | GO:0003746|	KOG1071	Mitochondrial translation elongation factor EF-Tsmt, catalyzes nucleotide exchange on EF-Tumt	Translation, ribosomal structure and biogenesis
c74265_g5_i1	Coc_C169_1|30369	0	806	112.71	12.68	11.32	10.85	-2.51818	0.0153419				malate synthase activity | glyoxylate cycle | catalytic activity|	molecular_function | biological_process | molecular_function|	GO:0004474 | GO:0006097 | GO:0003824|	KOG1261	Malate synthase	Energy production and conversion
c56117_g1_i2	Thaps3|40586	1e-94	291	9.81	0.32	29.29	29.47	2.5239	0.0286749	4.2.1.47	GDP-mannose 4,6-dehydratase.	Fructose and mannose metabolism	metabolism|oxidoreductase activity|GDP-mannose 4,6-dehydratase activity|biosynthesis|	biological_process|molecular_function|molecular_function|biological_process|	GO:0008152|GO:0016491|GO:0008446|GO:0009058|	KOG1372	GDP-mannose 4,6 dehydratase	Carbohydrate transport and metabolism
c82340_g1_i1	Coc_C169_1|54563	9e-10	55.8	1.26	1.03	19.28	45.97	4.8547	2.01998e-05				antioxidant activity | oxidoreductase activity | cell redox homeostasis|	molecular_function | molecular_function | biological_process|	GO:0016209 | GO:0016491 | GO:0045454|	KOG0910	Thioredoxin-like protein	Posttranslational modification, protein turnover, chaperones
c50465_g2_i1	Chlre4|344451	1e-25	101	1.6	0.67	6.13	6.38	2.3822	0.0464989				catalytic activity|	molecular_function|	GO:0003824|
c55145_g1_i4	Thaps3|24127	1e-16	81.6	4.8	12.88	23.78	67.63	2.49705	0.00969767				catalytic activity|iron ion binding|	molecular_function|molecular_function|	GO:0003824|GO:0005506|
c87991_g1_i1	Chlre4|8673	5e-24	98.6	0.45	2.13	8.27	59.76	4.83485	0.000162903				FMN binding | oxidoreductase activity|	molecular_function | molecular_function|	GO:0010181 | GO:0016491|	KOG3135	1,4-benzoquinone reductase-like; Trp repressor binding protein-like/protoplast-secreted protein	General function prediction only
c73080_g1_i5	Coc_C169_1|48572	4e-139	436	22.76	10.4	37.89	70.66	1.78455	0.0433047				catalytic activity | binding | metabolic process|	molecular_function | molecular_function | biological_process|	GO:0003824 | GO:0005488 | GO:0008152|	KOG1221	Acyl-CoA reductase	Lipid transport and metabolism
c51252_g1_i2	MicpuN3|54789	2e-54	184	1.04	0.8	5.62	4.04	2.31363	0.0127719	6.2.1.4|6.2.1.4	Succinate--CoA ligase (GDP-forming).|Succinate--CoA ligase (GDP-forming).	Citrate cycle (TCA cycle)|Propanoate metabolism	catalytic activity|metabolic process|binding|ATP citrate synthase activity|succinate-CoA ligase (ADP-forming) activity|succinate-CoA ligase (GDP-forming) activity|succinate-CoA ligase complex|succinate-CoA ligase complex (GDP-forming)|	molecular_function|biological_process|molecular_function|molecular_function|molecular_function|molecular_function|cellular_component|cellular_component|	GO:0003824|GO:0008152|GO:0005488|GO:0003878|GO:0004775|GO:0004776|GO:0042709|GO:0045244|	KOG1255	Succinyl-CoA synthetase, alpha subunit	Energy production and conversion
c74187_g1_i5	Coc_C169_1|47721	8e-74	257	163.35	424.65	73.48	50.9	-2.29232	0.00729083				chromatin | chromatin binding | nucleus | chromatin assembly or disassembly | ATP binding | ATPase activity | nucleotide binding | nucleoside-triphosphatase activity | binding|	cellular_component | molecular_function | cellular_component | biological_process | molecular_function | molecular_function | molecular_function | molecular_function | molecular_function|	GO:0000785 | GO:0003682 | GO:0005634 | GO:0006333 | GO:0005524 | GO:0016887 | GO:0000166 | GO:0017111 | GO:0005488|	KOG0062	ATPase component of ABC transporters with duplicated ATPase domains/Translation elongation factor EF-3b	Translation, ribosomal structure and biogenesis |Amino acid transport and metabolism
c68686_g3_i1	ChlNC64A_1|57778	1e-10	61.6	7.83	8.99	30.32	26.93	1.75271	0.0324616				protein amino acid phosphorylation | ATP binding | protein-tyrosine kinase activity | protein serine/threonine kinase activity | protein kinase activity|	biological_process | molecular_function | molecular_function | molecular_function | molecular_function|	GO:0006468 | GO:0005524 | GO:0004713 | GO:0004674 | GO:0004672|	KOG0619	FOG: Leucine rich repeat	General function prediction only
c71558_g1_i2	Coc_C169_1|49195	2e-16	84	21.38	1.39	1.61	1.54	-2.87562	0.0143117				nucleic acid binding|	molecular_function|	GO:0003676|
c65089_g1_i3	Ost9901_3|31870	4e-49	182	12.69	0.22	28.01	42.02	2.47987	0.0495528	2.6.1.16|2.6.1.16	Glutamine-fructose-6-phosphate transaminase (isomerizing).|Glutamine-fructose-6-phosphate transaminase (isomerizing).	Aminosugars metabolism|Glutamate metabolism	metabolism|sugar binding|carbohydrate metabolism|glutamine-fructose-6-phosphate transaminase (isomerizing) activity|cytoplasm|carbohydrate biosynthesis|	biological_process|molecular_function|biological_process|molecular_function|cellular_component|biological_process|	GO:0008152|GO:0005529|GO:0005975|GO:0004360|GO:0005737|GO:0016051|	KOG1268	Glucosamine 6-phosphate synthetases, contain amidotransferase and phosphosugar isomerase domains	Cell wall/membrane/envelope biogenesis
c57210_g1_i3	Coc_C169_1|16775	5e-83	265	0.9	0.52	5.62	2.46	2.3915	0.0219953	2.7.1.-|2.7.1.-|2.7.1.-|2.7.1.-|2.7.1.-	Phosphotransferases with an alcohol group as acceptor.|Phosphotransferases with an alcohol group as acceptor.|Phosphotransferases with an alcohol group as acceptor.|Phosphotransferases with an alcohol group as acceptor.|Phosphotransferases with an alcohol group as acceptor.	Sphingoglycolipid metabolism|Benzoate degradation via CoA ligation|Starch and sucrose metabolism|Inositol phosphate metabolism|Nicotinate and nicotinamide metabolism	protein kinase activity | ATP binding | protein amino acid phosphorylation | protein-tyrosine kinase activity | protein serine/threonine kinase activity | phosphofructokinase activity | phosphorylase kinase regulator activity | cobinamide kinase activity | phosphatidylinositol phosphate kinase activity | cyclin-dependent protein kinase regulator activity | phenol kinase activity | cyclin-dependen…	molecular_function | molecular_function | biological_process | molecular_function | molecular_function | molecular_function | molecular_function | molecular_function | molecular_function | molecular_function | molecular_function | molecular_function | molecular_function | molecular_function | molecular_function | molecular_function | molecular_function | molecular_function | molecular_function | …	GO:0004672 | GO:0005524 | GO:0006468 | GO:0004713 | GO:0004674 | GO:0008443 | GO:0008607 | GO:0008819 | GO:0016307 | GO:0016538 | GO:0018720 | GO:0019914 | GO:0032942 | GO:0035004 | GO:0042556 | GO:0042557 | GO:0043743 | GO:0043771 | GO:0043798 | GO:0043841 | GO:0051731 | GO:0051734 | GO:0051735|	KOG0583	Serine/threonine protein kinase	Signal transduction mechanisms
c68942_g1_i9	MicpuN3|92311	2e-152	476	0.8	7.15	8.25	63.9	3.37635	0.00756664	3.4.21.92	Endopeptidase Clp.	\N	ATP binding|DNA binding|nuclease activity|nucleotide-excision repair|nucleotide binding|nucleoside-triphosphatase activity|protein binding|protein metabolic process|endopeptidase Clp activity|	molecular_function|molecular_function|molecular_function|biological_process|molecular_function|molecular_function|molecular_function|biological_process|molecular_function|	GO:0005524|GO:0003677|GO:0004518|GO:0006289|GO:0000166|GO:0017111|GO:0005515|GO:0019538|GO:0008462|	KOG1051	Chaperone HSP104 and related ATP-dependent Clp proteases	Posttranslational modification, protein turnover, chaperones
c36498_g1_i1	Coc_C169_1|46326	5e-11	62	1.59	1.71	10.4	5.02	2.12113	0.0474014				regulation of pH | solute:hydrogen antiporter activity | integral to membrane|	biological_process | molecular_function | cellular_component|	GO:0006885 | GO:0015299 | GO:0016021|	KOG3826	Na+/H+ antiporter	Inorganic ion transport and metabolism
c74002_g2_i6	Coc_C169_1|65150	9e-48	170	5.35	2.45	9.88	17.68	1.87537	0.0393867							KOG2294	Transcription factor of the Forkhead/HNF3 family	Transcription
c64510_g1_i3	Ost9901_3|40412	1e-61	205	5.06	11.11	24.47	167.77	3.76731	0.000917294				nucleotide binding|nucleoside-triphosphatase activity|ATP binding|protein binding|protein transport|ATPase activity|	molecular_function|molecular_function|molecular_function|molecular_function|biological_process|molecular_function|	GO:0000166|GO:0017111|GO:0005524|GO:0005515|GO:0015031|GO:0016887|	KOG0745	Putative ATP-dependent Clp-type protease (AAA+ ATPase superfamily)	Posttranslational modification, protein turnover, chaperones
c68942_g1_i2	MicpuN3|92311	5e-125	397	0.21	5.68	7.07	52.02	3.51423	0.01042	3.4.21.92	Endopeptidase Clp.	\N	ATP binding|DNA binding|nuclease activity|nucleotide-excision repair|nucleotide binding|nucleoside-triphosphatase activity|protein binding|protein metabolic process|endopeptidase Clp activity|	molecular_function|molecular_function|molecular_function|biological_process|molecular_function|molecular_function|molecular_function|biological_process|molecular_function|	GO:0005524|GO:0003677|GO:0004518|GO:0006289|GO:0000166|GO:0017111|GO:0005515|GO:0019538|GO:0008462|	KOG1051	Chaperone HSP104 and related ATP-dependent Clp proteases	Posttranslational modification, protein turnover, chaperones
c73690_g1_i4	Coc_C169_1|47044	5e-57	200	37.47	63.85	16.47	15.94	-1.65339	0.0424475				oxidoreductase activity | lipid metabolic process | membrane | oxidoreductase activity, acting on paired donors, with oxidation of a pair of donors resulting in the reduction of molecular oxygen to two molecules of water|	molecular_function | biological_process | cellular_component | molecular_function|	GO:0016491 | GO:0006629 | GO:0016020 | GO:0016717|
c66635_g1_i1	ChlNC64A_1|139124	4e-14	73.9	18.55	2.61	1.52	0.44	-3.46026	0.00284283	2.3.1.48	Histone acetyltransferase.	\N	integral to membrane | G-protein coupled receptor protein signaling pathway | histone acetyltransferase activity | rhodopsin-like receptor activity|	cellular_component | biological_process | molecular_function | molecular_function|	GO:0016021 | GO:0007186 | GO:0004402 | GO:0001584|	KOG1878	Nuclear receptor coregulator SMRT/SMRTER, contains Myb-like domains	Transcription
c71077_g1_i3	ChlNC64A_1|59702	1e-20	92.4	13.75	2.56	1.38	0.79	-2.93662	0.00813474
c67589_g2_i1	ChlNC64A_1|134418	9e-23	99	5.69	3.92	14.5	20.38	1.88935	0.0293288				protein amino acid phosphorylation | carbohydrate metabolism | ATP binding | protein-tyrosine kinase activity | protein serine/threonine kinase activity | protein kinase activity | lactoylglutathione lyase activity|	biological_process | biological_process | molecular_function | molecular_function | molecular_function | molecular_function | molecular_function|	GO:0006468 | GO:0005975 | GO:0005524 | GO:0004713 | GO:0004674 | GO:0004672 | GO:0004462|	KOG0192	Tyrosine kinase specific for activated (GTP-bound) p21cdc42Hs	Signal transduction mechanisms
c53736_g1_i1	ChlNC64A_1|133376	6e-15	72.4	12.01	18.42	5.39	3.65	-1.7905	0.0343208				protein folding | heat shock protein binding | unfolded protein binding|	biological_process | molecular_function | molecular_function|	GO:0006457 | GO:0031072 | GO:0051082|	KOG0715	Molecular chaperone (DnaJ superfamily)	Posttranslational modification, protein turnover, chaperones
c64382_g1_i3	Thaps3|25629	2e-63	222	4.9	1.87	12.28	42.05	3.13751	0.00245859				GTP binding|protein biosynthesis|translation elongation factor activity|translational elongation|GTPase activity|protein-synthesizing GTPase activity|	molecular_function|biological_process|molecular_function|biological_process|molecular_function|molecular_function|	GO:0005525|GO:0006412|GO:0003746|GO:0006414|GO:0003924|GO:0008547|	KOG0465	Mitochondrial elongation factor	Translation, ribosomal structure and biogenesis
c59704_g2_i1	Coc_C169_1|61672	9e-41	147	0.82	1.94	10.65	27.55	3.83257	0.000341755				DNA binding|	molecular_function|	GO:0003677|
c74080_g1_i4	Coc_C169_1|56342	4e-177	529	13.49	20.36	41.3	76.04	1.86799	0.0295556				catalytic activity | ATP binding | metabolic process|	molecular_function | molecular_function | biological_process|	GO:0003824 | GO:0005524 | GO:0008152|	KOG0238	3-Methylcrotonyl-CoA carboxylase, biotin-containing subunit/Propionyl-CoA carboxylase, alpha chain/Acetyl-CoA carboxylase, biotin carboxylase subunit	Amino acid transport and metabolism |Lipid transport and metabolism
c77692_g1_i1	Coc_C169_1|39124	3e-54	193	8.89	4.37	26.21	23.05	1.86867	0.0257321				subtilase activity | proteolysis|	molecular_function | biological_process|	GO:0004289 | GO:0006508|	KOG1153	Subtilisin-related protease/Vacuolar protease B	Posttranslational modification, protein turnover, chaperones
c47933_g1_i1	MicpuN3|76594	2e-22	94	5.16	1.89	26.42	116.61	4.49829	8.38392e-05	5.2.1.8	Peptidylprolyl isomerase.	\N	peptidyl-prolyl cis-trans isomerase activity|protein folding|cyclophilin|FK506-sensitive peptidyl-prolyl cis-trans isomerase|cyclophilin-type peptidyl-prolyl cis-trans isomerase activity|	molecular_function|biological_process|molecular_function|molecular_function|molecular_function|	GO:0003755|GO:0006457|GO:0004600|GO:0030051|GO:0042027|	KOG0882	Cyclophilin-related peptidyl-prolyl cis-trans isomerase	Posttranslational modification, protein turnover, chaperones
c69155_g1_i1	Coc_C169_1|16696	6e-67	230	2.81	2.35	11.65	7.29	1.80471	0.0327955	2.7.7.7|2.7.7.7|2.7.7.7	DNA-directed DNA polymerase.|DNA-directed DNA polymerase.|DNA-directed DNA polymerase.	Purine metabolism| DNA polymerase|Pyrimidine metabolism	nucleotide binding | DNA binding | DNA-directed DNA polymerase activity | nucleus | DNA replication | nucleic acid binding | nucleobase, nucleoside, nucleotide and nucleic acid metabolic process | DNA polymerase activity|	molecular_function | molecular_function | molecular_function | cellular_component | biological_process | molecular_function | biological_process | molecular_function|	GO:0000166 | GO:0003677 | GO:0003887 | GO:0005634 | GO:0006260 | GO:0003676 | GO:0006139 | GO:0034061|	KOG0969	DNA polymerase delta, catalytic subunit	Replication, recombination and repair
c7177_g1_i1	Coc_C169_1|49229	5e-12	63.9	10.76	27.27	7.1	1.74	-2.03227	0.0419762	3.6.1.5|3.6.1.5	Apyrase.|Apyrase.	Purine metabolism|Pyrimidine metabolism	hydrolase activity | metabolic process | proteolysis | caspase activity | apyrase activity | adenosine-diphosphatase activity|	molecular_function | biological_process | biological_process | molecular_function | molecular_function | molecular_function|	GO:0016787 | GO:0008152 | GO:0006508 | GO:0030693 | GO:0004050 | GO:0043262|	KOG1386	Nucleoside phosphatase	Nucleotide transport and metabolism
c52832_g1_i1	Coc_C169_1|64175	2e-11	62	4.13	6.32	30.48	13.52	2.04212	0.0364451				protein binding | RNA metabolic process | binding|	molecular_function | biological_process | molecular_function|	GO:0005515 | GO:0016070 | GO:0005488|	KOG2051	Nonsense-mediated mRNA decay 2 protein	RNA processing and modification
c65767_g1_i1	Coc_C169_1|41254	7e-49	173	16.29	4.62	4.99	1.25	-1.87021	0.0441185				heat shock protein binding | protein folding | unfolded protein binding|	molecular_function | biological_process | molecular_function|	GO:0031072 | GO:0006457 | GO:0051082|	KOG0715	Molecular chaperone (DnaJ superfamily)	Posttranslational modification, protein turnover, chaperones
c66280_g1_i3	ChlNC64A_1|26750	3e-134	397	28.19	2.6	2.51	2.75	-2.55627	0.0197993				N-methyltransferase activity | DNA methylation | ATP binding | DNA binding | ATPase activity|	molecular_function | biological_process | molecular_function | molecular_function | molecular_function|	GO:0008170 | GO:0006306 | GO:0005524 | GO:0003677 | GO:0016887|	KOG2355	Predicted ABC-type transport, ATPase component/CCR4 associated factor	Transcription |General function prediction only
c67815_g2_i2	Coc_C169_1|29443	8e-66	215	51.98	22.61	10.2	5.8	-2.29876	0.00754612
c73837_g1_i5	Coc_C169_1|43257	3e-87	293	13.38	5.76	26.19	35.75	1.72761	0.0447725	1.14.14.1|1.14.14.1|1.14.14.1	Unspecific monooxygenase.|Unspecific monooxygenase.|Unspecific monooxygenase.	Tryptophan metabolism|Fatty acid metabolism|gamma-Hexachlorocyclohexane degradation	monooxygenase activity | iron ion binding | electron transport | heme binding | unspecific monooxygenase activity|	molecular_function | molecular_function | biological_process | molecular_function | molecular_function|	GO:0004497 | GO:0005506 | GO:0006118 | GO:0020037 | GO:0050381|	KOG0157	Cytochrome P450 CYP4/CYP19/CYP26 subfamilies	Lipid transport and metabolism |Secondary metabolites biosynthesis, transport and catabolism
c69251_g1_i2	Coc_C169_1|43449	7e-123	369	13.97	4.85	3.6	0.71	-2.26031	0.0158699	1.14.11.13	Gibberellin 2-beta-dioxygenase.	\N	iron ion binding | oxidoreductase activity | gibberellin 2-beta-dioxygenase activity|	molecular_function | molecular_function | molecular_function|	GO:0005506 | GO:0016491 | GO:0045543|	KOG0143	Iron/ascorbate family oxidoreductases	Secondary metabolites biosynthesis, transport and catabolism |General function prediction only
c74265_g5_i3	Coc_C169_1|30369	0	806	114.68	15.94	9.86	7.67	-2.94436	0.00394133				malate synthase activity | glyoxylate cycle | catalytic activity|	molecular_function | biological_process | molecular_function|	GO:0004474 | GO:0006097 | GO:0003824|	KOG1261	Malate synthase	Energy production and conversion
c65769_g1_i1	Coc_C169_1|52195	1e-84	280	2.72	3.44	8.3	11.55	1.70345	0.0447596				cytoskeleton | microtubule motor activity | ATP binding | microtubule associated complex | microtubule-based movement | catalytic activity|	cellular_component | molecular_function | molecular_function | cellular_component | biological_process | molecular_function|	GO:0005856 | GO:0003777 | GO:0005524 | GO:0005875 | GO:0007018 | GO:0003824|	KOG4229	Myosin VII, myosin IXB and related myosins	Cell motility
c23000_g1_i1	Thaps3|6996	7e-11	58.9	0.78	1.3	11.04	14.84	3.54173	0.00198525	5.3.3.-|5.3.3.-	Transposing C==C bonds.|Transposing C==C bonds.	Fluorene degradation|Benzoate degradation via hydroxylation	catalytic activity|metabolism|C-8 sterol isomerase activity|delta5-delta2,4-dienoyl-CoA isomerase activity|intramolecular oxidoreductase activity, transposing C=C bonds|3-carboxymuconate cycloisomerase type II activity|	molecular_function|biological_process|molecular_function|molecular_function|molecular_function|molecular_function|	GO:0003824|GO:0008152|GO:0000247|GO:0008416|GO:0016863|GO:0018842|	KOG1535	Predicted fumarylacetoacetate hydralase	General function prediction only
c71866_g1_i3	Coc_C169_1|46761	5e-43	154	2.05	1.81	10.43	5.46	1.95042	0.0271897				protein binding | zinc ion binding | peroxisomal membrane | peroxisome organization and biogenesis|	molecular_function | molecular_function | cellular_component | biological_process|	GO:0005515 | GO:0008270 | GO:0005778 | GO:0007031|	KOG0317	Predicted E3 ubiquitin ligase, integral peroxisomal membrane protein	Posttranslational modification, protein turnover, chaperones
c71382_g1_i3	Coc_C169_1|48074	3e-35	135	2.53	0.25	10.27	9.87	2.85325	0.00657576				hydrolase activity, hydrolyzing O-glycosyl compounds | carbohydrate metabolic process|	molecular_function | biological_process|	GO:0004553 | GO:0005975|	KOG1218	Proteins containing Ca2+-binding EGF-like domains	Signal transduction mechanisms
c51863_g1_i3	Thaps3|263946	2e-20	90.5	0.67	11.58	7.66	78.38	3.03416	0.021967	2.7.3.2|2.7.3.2	Creatine kinase.|Creatine kinase.	Arginine and proline metabolism|Urea cycle and metabolism of amino groups	kinase activity|transferase activity, transferring phosphorus-containing groups|creatine kinase activity|	molecular_function|molecular_function|molecular_function|	GO:0016301|GO:0016772|GO:0004111|	KOG3581	Creatine kinases	Energy production and conversion
c50515_g1_i1	Coc_C169_1|63339	4e-13	67.8	2	1.72	15.34	6.42	2.44652	0.0288162	3.2.1.3	Glucan 1,4-alpha-glucosidase.	Starch and sucrose metabolism	glucan 1,4-alpha-glucosidase activity|	molecular_function|	GO:0004339|	KOG3630	Nuclear pore complex, Nup214/CAN component	Nuclear structure |Intracellular trafficking, secretion, and vesicular transport
c67680_g1_i2	Coc_C169_1|45337	2e-11	64.3	3.69	12.74	29.58	29.99	1.86457	0.0334135				protein binding|	molecular_function|	GO:0005515|	KOG1947	Leucine rich repeat proteins, some proteins contain F-box	General function prediction only
c16950_g1_i1	Chlre4|130357	3e-38	132	0.86	1.02	9.34	8.1	3.11261	0.00269406							KOG4108	Dynein light chain	Cell motility
c69736_g1_i1	Coc_C169_1|49229	4e-26	109	5.87	2.8	16.96	27.5	2.40752	0.00818909	3.6.1.5|3.6.1.5	Apyrase.|Apyrase.	Purine metabolism|Pyrimidine metabolism	hydrolase activity | metabolic process | proteolysis | caspase activity | apyrase activity | adenosine-diphosphatase activity|	molecular_function | biological_process | biological_process | molecular_function | molecular_function | molecular_function|	GO:0016787 | GO:0008152 | GO:0006508 | GO:0030693 | GO:0004050 | GO:0043262|	KOG1386	Nucleoside phosphatase	Nucleotide transport and metabolism
c58145_g1_i1	Coc_C169_1|47573	9e-31	121	3.39	6.08	12.47	20.62	1.8503	0.0355401
c72655_g1_i3	Coc_C169_1|44844	6e-25	101	166.17	90.9	271.45	588.81	1.84627	0.0391586	1.14.14.1|1.14.14.1|1.14.14.1	Unspecific monooxygenase.|Unspecific monooxygenase.|Unspecific monooxygenase.	Tryptophan metabolism|Fatty acid metabolism|gamma-Hexachlorocyclohexane degradation	monooxygenase activity | iron ion binding | electron transport | heme binding | unspecific monooxygenase activity|	molecular_function | molecular_function | biological_process | molecular_function | molecular_function|	GO:0004497 | GO:0005506 | GO:0006118 | GO:0020037 | GO:0050381|	KOG0158	Cytochrome P450 CYP3/CYP5/CYP6/CYP9 subfamilies	Secondary metabolites biosynthesis, transport and catabolism
c278_g1_i1	Chlre4|126346	1e-12	67.8	6.38	2.35	27.19	38.57	2.9482	0.00204058				intracellular signaling cascade | cyclic nucleotide biosynthetic process | phosphorus-oxygen lyase activity | ion channel activity | ion transport | membrane | two-component response regulator activity | two-component signal transduction system (phosphorelay) | regulation of transcription, DNA-dependent | ATP binding | two-component sensor activity | signal transduction | phosphorylation | transf…	biological_process | biological_process | molecular_function | molecular_function | biological_process | cellular_component | molecular_function | biological_process | biological_process | molecular_function | molecular_function | biological_process | biological_process | molecular_function | molecular_function | biological_process|	GO:0007242 | GO:0009190 | GO:0016849 | GO:0005216 | GO:0006811 | GO:0016020 | GO:0000156 | GO:0000160 | GO:0006355 | GO:0005524 | GO:0000155 | GO:0007165 | GO:0016310 | GO:0016772 | GO:0004673 | GO:0018106|	KOG0519	Sensory transduction histidine kinase	Signal transduction mechanisms
c60777_g1_i1	Coc_C169_1|26453	1e-11	62.4	3.37	18.47	39.69	519.78	4.95802	0.000262512				glyceraldehyde-3-phosphate dehydrogenase (phosphorylating) activity | glycolysis | NAD binding | glucose metabolic process | glyceraldehyde-3-phosphate dehydrogenase activity | catalytic activity | binding | metabolic process|	molecular_function | biological_process | molecular_function | biological_process | molecular_function | molecular_function | molecular_function | biological_process|	GO:0004365 | GO:0006096 | GO:0051287 | GO:0006006 | GO:0008943 | GO:0003824 | GO:0005488 | GO:0008152|	KOG0657	Glyceraldehyde 3-phosphate dehydrogenase	Carbohydrate transport and metabolism
c43754_g1_i1	Chlre4|300512	4e-08	50.8	13.95	5.18	2.92	1.69	-2.06903	0.0455726
c52098_g1_i3	Ost9901_3|17574	2e-81	263	2.53	0.19	9.53	5.28	2.36841	0.021594	1.14.11.12	Gibberellin-44 dioxygenase.	\N	iron ion binding|isopenicillin-N synthase activity|antibiotic biosynthesis|gibberellin-44 dioxygenase activity|	molecular_function|molecular_function|biological_process|molecular_function|	GO:0005506|GO:0016216|GO:0017000|GO:0047927|	KOG0143	Iron/ascorbate family oxidoreductases	Secondary metabolites biosynthesis, transport and catabolism |General function prediction only
c70211_g1_i1	Coc_C169_1|56599	2e-19	87	33.97	366.87	50.59	45.78	-2.04917	0.0486336
c89962_g1_i1	Thaps3|29228	6e-38	139	0.61	1.5	8.01	27.13	4.06984	0.000796588				terpenoid biosynthesis|4-hydroxy-3-methylbut-2-en-1-yl diphosphate synthase activity|	biological_process|molecular_function|	GO:0016114|GO:0046429|
c69941_g2_i2	Coc_C169_1|61842	1e-12	66.6	46.36	1.12	4.7	2.26	-2.8643	0.0255091
c54915_g2_i1	Chlre4|141611	1e-20	89.4	0.92	4.72	23.26	13.3	2.6159	0.00896031				heat shock protein binding | zinc ion binding | oxidoreductase activity | protein folding | unfolded protein binding|	molecular_function | molecular_function | molecular_function | biological_process | molecular_function|	GO:0031072 | GO:0008270 | GO:0016491 | GO:0006457 | GO:0051082|	KOG0025	Zn2+-binding dehydrogenase (nuclear receptor binding factor-1)	Transcription |Energy production and conversion
c72265_g4_i1	Coc_C169_1|62789	3e-11	67.8	115.94	22.17	278.09	264.42	1.95458	0.0376899				triacylglycerol lipase activity | lipid metabolic process|	molecular_function | biological_process|	GO:0004806 | GO:0006629|	KOG4569	Predicted lipase	Lipid transport and metabolism
c13833_g1_i1	Coc_C169_1|31111	1e-22	100	1.16	1.13	7.23	4.53	2.26916	0.0155334	3.2.1.20|3.2.1.20	Alpha-glucosidase.|Alpha-glucosidase.	Galactose metabolism|Starch and sucrose metabolism	hydrolase activity, hydrolyzing O-glycosyl compounds | carbohydrate metabolic process | alpha-glucosidase activity|	molecular_function | biological_process | molecular_function|	GO:0004553 | GO:0005975 | GO:0004558|	KOG1065	Maltase glucoamylase and related hydrolases, glycosyl hydrolase family 31	Carbohydrate transport and metabolism
c75875_g1_i1	Thaps3|41256	1e-32	125	6.89	0.28	19.24	43.05	3.2032	0.00686485	3.6.3.14|3.6.3.14|3.6.3.14	H(+)-transporting two-sector ATPase.|H(+)-transporting two-sector ATPase.|H(+)-transporting two-sector ATPase.	ATP synthesis| Flagellar assembly| Type III secretion system	ATP binding|ATP synthesis coupled proton transport|proton-transporting two-sector ATPase complex|hydrogen-transporting ATP synthase activity, rotational mechanism|hydrogen-transporting ATPase activity, rotational mechanism|ATP biosynthesis|nucleotide binding|nucleoside-triphosphatase activity|hydrogen-exporting ATPase activity, phosphorylative mechanism|integral to membrane|hydrogen-translocating…	molecular_function|biological_process|cellular_component|molecular_function|molecular_function|biological_process|molecular_function|molecular_function|molecular_function|cellular_component|cellular_component|molecular_function|	GO:0005524|GO:0015986|GO:0016469|GO:0046933|GO:0046961|GO:0006754|GO:0000166|GO:0017111|GO:0008553|GO:0016021|GO:0045255|GO:0003936|	KOG1350	F0F1-type ATP synthase, beta subunit	Energy production and conversion
c73790_g2_i3	Chlre4|196245	5e-39	141	45.95	2.35	6.88	1.75	-2.62165	0.0308284	4.2.1.1	Carbonate dehydratase.	Nitrogen metabolism	carbonate dehydratase activity | zinc ion binding | carbon utilization|	molecular_function | molecular_function | biological_process|	GO:0004089 | GO:0008270 | GO:0015976|	KOG1578	Predicted carbonic anhydrase involved in protection against oxidative damage	Inorganic ion transport and metabolism
c773_g1_i1	ChlNC64A_1|21051	1e-14	68.6	1.09	4.79	36.08	180.07	5.35623	1.44568e-05				NADH dehydrogenase (ubiquinone) activity | mitochondrial electron transport, NADH to ubiquinone | electron transport | iron ion binding | electron transporter activity|	molecular_function | biological_process | biological_process | molecular_function | molecular_function|	GO:0008137 | GO:0006120 | GO:0006118 | GO:0005506 | GO:0005489|	KOG2282	NADH-ubiquinone oxidoreductase, NDUFS1/75 kDa subunit	Energy production and conversion
c87917_g1_i1	Thaps3|35684	3e-08	52.4	0.98	4.21	21.49	56.63	3.98359	0.000288883				metabolism|transferase activity|glycerone kinase activity|glycerol metabolism|	biological_process|molecular_function|molecular_function|biological_process|	GO:0008152|GO:0016740|GO:0004371|GO:0006071|	KOG2426	Dihydroxyacetone kinase/glycerone kinase	Carbohydrate transport and metabolism
c64913_g1_i2	Coc_C169_1|37977	2e-43	149	38.88	36.26	14.23	7.09	-1.88161	0.0212926	2.7.7.27	Glucose-1-phosphate adenylyltransferase.	Starch and sucrose metabolism	glucose-1-phosphate adenylyltransferase activity|	molecular_function|	GO:0008878|	KOG2972	Uncharacterized conserved protein	Function unknown
c71347_g1_i1	ChlNC64A_1|58034	4e-132	405	1.89	1.91	8.68	5.84	1.86624	0.0204476				oxidoreductase activity|	molecular_function|	GO:0016491|
c72151_g4_i2	Coc_C169_1|64082	2e-147	431	81.82	18.07	13.28	8.76	-2.24815	0.0157755				binding | transport | membrane | transporter activity | mitochondrial inner membrane|	molecular_function | biological_process | cellular_component | molecular_function | cellular_component|	GO:0005488 | GO:0006810 | GO:0016020 | GO:0005215 | GO:0005743|	KOG0756	Mitochondrial tricarboxylate/dicarboxylate carrier proteins	Energy production and conversion
c7359_g1_i1	Chlre4|115231	7e-10	56.6	0.71	1.16	13.08	5.59	3.13662	0.00570133	3.1.27.1	Ribonuclease T2.	\N	RNA binding | endoribonuclease activity | ribonuclease T2 activity|	molecular_function | molecular_function | molecular_function|	GO:0003723 | GO:0004521 | GO:0033897|	KOG1642	Ribonuclease, T2 family	RNA processing and modification
c7305_g1_i1	Coc_C169_1|55703	3e-33	127	4.75	3.98	15.43	21.71	2.11897	0.0144616
c73669_g1_i1	Coc_C169_1|63858	1e-21	92.4	22.08	12.72	5.8	2.82	-2.01481	0.0419393				rRNA processing | small subunit processome|	biological_process | cellular_component|	GO:0006364 | GO:0032040|	KOG3118	Disrupter of silencing SAS10	Chromatin structure and dynamics
c60505_g1_i1	Ost9901_3|27845	6e-17	82.4	1.9	4.82	13.76	83.43	4.02815	0.000456704							KOG1550	Extracellular protein SEL-1 and related proteins	Signal transduction mechanisms |Cell wall/membrane/envelope biogenesis |Posttranslational modification, protein turnover, chaperones
c62303_g1_i1	ChlNC64A_1|49742	1e-21	90.9	8.35	4.04	15.15	28.09	1.86191	0.0485688
c50621_g1_i2	Coc_C169_1|54226	2e-57	196	11.32	10.91	114.93	685.66	5.3546	4.86949e-06				DNA binding | transcription factor activity | transcription initiation | regulation of transcription, DNA-dependent | sigma factor activity|	molecular_function | molecular_function | biological_process | biological_process | molecular_function|	GO:0003677 | GO:0003700 | GO:0006352 | GO:0006355 | GO:0016987|
c65567_g1_i1	Coc_C169_1|65415	1e-18	84.7	4.24	4.5	16.35	12.56	1.68631	0.0466465	1.14.14.1|1.14.14.1|1.14.14.1	Unspecific monooxygenase.|Unspecific monooxygenase.|Unspecific monooxygenase.	Tryptophan metabolism|Fatty acid metabolism|gamma-Hexachlorocyclohexane degradation	monooxygenase activity | iron ion binding | electron transport | heme binding | unspecific monooxygenase activity|	molecular_function | molecular_function | biological_process | molecular_function | molecular_function|	GO:0004497 | GO:0005506 | GO:0006118 | GO:0020037 | GO:0050381|	KOG0158	Cytochrome P450 CYP3/CYP5/CYP6/CYP9 subfamilies	Secondary metabolites biosynthesis, transport and catabolism
c29285_g1_i1	Thaps3|36835	4e-22	94.7	3.56	1.15	13.49	30.52	3.31066	0.0011522				protein kinase activity|ATP binding|protein amino acid phosphorylation|protein-tyrosine kinase activity|protein serine/threonine kinase activity|	molecular_function|molecular_function|biological_process|molecular_function|molecular_function|	GO:0004672|GO:0005524|GO:0006468|GO:0004713|GO:0004674|	KOG0032	Ca2+/calmodulin-dependent protein kinase, EF-Hand protein superfamily	Signal transduction mechanisms
c58002_g1_i1	Chlre4|340159	1e-36	132	0.71	1.68	12.76	10.03	3.1495	0.00105817	2.7.1.24	Dephospho-CoA kinase.	Pantothenate and CoA biosynthesis	ATP binding | dephospho-CoA kinase activity|	molecular_function | molecular_function|	GO:0005524 | GO:0004140|	KOG3220	Similar to bacterial dephospho-CoA kinase	Coenzyme transport and metabolism
c25980_g1_i1	Coc_C169_1|11298	3e-28	108	20.58	7.6	2.7	2.63	-2.40539	0.028146				protein binding | proteolysis | serine-type peptidase activity | C-terminal processing peptidase activity|	molecular_function | biological_process | molecular_function | molecular_function|	GO:0005515 | GO:0006508 | GO:0008236 | GO:0019132|	KOG1892	Actin filament-binding protein Afadin	Cytoskeleton
c56546_g1_i1	Coc_C169_1|13851	2e-32	121	25.3	22.01	5.25	3.81	-2.39984	0.00670702				catalytic activity|	molecular_function|	GO:0003824|	KOG2720	Predicted hydrolase (HIT family)	General function prediction only
c5317_g1_i1	Thaps3|33194	2e-09	57	3.68	11.47	40.07	334.26	4.85178	0.00010199	2.6.1.42|2.6.1.42|2.6.1.42	Branched-chain amino acid aminotransferase.|Branched-chain amino acid aminotransferase.|Branched-chain amino acid aminotransferase.	Valine, leucine and isoleucine biosynthesis|Valine, leucine and isoleucine degradation|Pantothenate and CoA biosynthesis	catalytic activity|metabolism|transcription factor activity|regulation of transcription, DNA-dependent|branched-chain-amino-acid transaminase activity|	molecular_function|biological_process|molecular_function|biological_process|molecular_function|	GO:0003824|GO:0008152|GO:0003700|GO:0006355|GO:0004084|	KOG0975	Branched chain aminotransferase BCAT1, pyridoxal phosphate enzymes type IV superfamily	Amino acid transport and metabolism
c92554_g1_i1	Chlre4|112209	5e-11	60.5	3.27	0.57	19.31	10.23	2.86618	0.00437648	5.2.1.8	Peptidylprolyl isomerase.	\N	peptidyl-prolyl cis-trans isomerase activity | protein folding | cyclophilin | FK506-sensitive peptidyl-prolyl cis-trans isomerase | cyclophilin-type peptidyl-prolyl cis-trans isomerase activity|	molecular_function | biological_process | molecular_function | molecular_function | molecular_function|	GO:0003755 | GO:0006457 | GO:0004600 | GO:0030051 | GO:0042027|	KOG0884	Similar to cyclophilin-type peptidyl-prolyl cis-trans isomerase	Posttranslational modification, protein turnover, chaperones
c73939_g1_i4	Coc_C169_1|45729	1e-14	72.4	3.33	2.8	10.03	15.96	2.09375	0.0340393							KOG1012	Ca2+-dependent lipid-binding protein CLB1/vesicle protein vp115/Granuphilin A, contains C2 domain	General function prediction only
c66741_g1_i5	Coc_C169_1|52134	2e-61	201	9.68	5.49	21.81	39.51	2.08384	0.0179464	1.15.1.1	Superoxide dismutase.	\N	superoxide dismutase activity | superoxide metabolic process | metal ion binding|	molecular_function | biological_process | molecular_function|	GO:0004784 | GO:0006801 | GO:0046872|	KOG0876	Manganese superoxide dismutase	Inorganic ion transport and metabolism
c14260_g1_i1	Ost9901_3|29034	2e-10	57.8	4.94	0.85	22.79	23.83	2.98975	0.00456389				structural constituent of ribosome|intracellular|ribosome|protein biosynthesis|RNA binding|large ribosomal subunit|transferase activity|nucleic acid binding|	molecular_function|cellular_component|cellular_component|biological_process|molecular_function|cellular_component|molecular_function|molecular_function|	GO:0003735|GO:0005622|GO:0005840|GO:0006412|GO:0003723|GO:0015934|GO:0016740|GO:0003676|	KOG0438	Mitochondrial/chloroplast ribosomal protein L2	Translation, ribosomal structure and biogenesis
c73965_g1_i4	Coc_C169_1|54075	0	907	39.87	7.8	8.53	4.62	-1.95256	0.0365898	1.3.3.6	Acyl-CoA oxidase.	Fatty acid metabolism	structural constituent of ribosome | intracellular | ribosome | translation | acyl-CoA oxidase activity | peroxisome | fatty acid beta-oxidation | electron transport | oxidoreductase activity, acting on the CH-CH group of donors | acyl-CoA dehydrogenase activity | metabolic process | fatty acid metabolic process | FAD binding|	molecular_function | cellular_component | cellular_component | biological_process | molecular_function | cellular_component | biological_process | biological_process | molecular_function | molecular_function | biological_process | biological_process | molecular_function|	GO:0003735 | GO:0005622 | GO:0005840 | GO:0006412 | GO:0003997 | GO:0005777 | GO:0006635 | GO:0006118 | GO:0016627 | GO:0003995 | GO:0008152 | GO:0006631 | GO:0050660|	KOG0135	Pristanoyl-CoA/acyl-CoA oxidase	Lipid transport and metabolism |Secondary metabolites biosynthesis, transport and catabolism
c51252_g1_i3	MicpuN3|54789	3e-31	119	1.41	0.37	6.61	2.94	2.33626	0.0404056	6.2.1.4|6.2.1.4	Succinate--CoA ligase (GDP-forming).|Succinate--CoA ligase (GDP-forming).	Citrate cycle (TCA cycle)|Propanoate metabolism	catalytic activity|metabolic process|binding|ATP citrate synthase activity|succinate-CoA ligase (ADP-forming) activity|succinate-CoA ligase (GDP-forming) activity|succinate-CoA ligase complex|succinate-CoA ligase complex (GDP-forming)|	molecular_function|biological_process|molecular_function|molecular_function|molecular_function|molecular_function|cellular_component|cellular_component|	GO:0003824|GO:0008152|GO:0005488|GO:0003878|GO:0004775|GO:0004776|GO:0042709|GO:0045244|	KOG1255	Succinyl-CoA synthetase, alpha subunit	Energy production and conversion
c71382_g1_i1	Coc_C169_1|48074	7e-55	194	5.55	2.29	13.14	14.58	1.82495	0.0370204				hydrolase activity, hydrolyzing O-glycosyl compounds | carbohydrate metabolic process|	molecular_function | biological_process|	GO:0004553 | GO:0005975|	KOG1218	Proteins containing Ca2+-binding EGF-like domains	Signal transduction mechanisms
c17120_g1_i1	Coc_C169_1|14036	2e-72	231	1.88	1.87	11.73	11.8	2.61103	0.00545833				GTP binding | microtubule | microtubule-based process | protein complex | protein polymerization | GTPase activity|	molecular_function | cellular_component | biological_process | cellular_component | biological_process | molecular_function|	GO:0005525 | GO:0005874 | GO:0007017 | GO:0043234 | GO:0051258 | GO:0003924|	KOG1374	Gamma tubulin	Cytoskeleton
c86867_g1_i1	Coc_C169_1|21171	6e-28	107	6	3.28	7.99	28.51	2.08481	0.0490038	3.6.3.14|3.6.3.14|3.6.3.14	H(+)-transporting two-sector ATPase.|H(+)-transporting two-sector ATPase.|H(+)-transporting two-sector ATPase.	ATP synthesis| Flagellar assembly| Type III secretion system	proton transport | membrane | proton-transporting two-sector ATPase complex | hydrolase activity, acting on acid anhydrides, catalyzing transmembrane movement of substances | hydrogen-transporting two-sector ATPase activity | proton-transporting ATP synthase complex | hydrogen ion transporting ATP synthase activity, rotational mechanism | hydrogen ion transporting ATPase activity, rotational mech…	biological_process | cellular_component | cellular_component | molecular_function | molecular_function | cellular_component | molecular_function | molecular_function|	GO:0015992 | GO:0016020 | GO:0016469 | GO:0016820 | GO:0003936 | GO:0045259 | GO:0046933 | GO:0046961|	KOG4665	ATP synthase F0 subunit 6 and related proteins	Energy production and conversion
c69701_g1_i1	Coc_C169_1|41937	3e-73	239	12.79	9.86	29.16	40.37	1.65434	0.0441938				nucleus|	cellular_component|	GO:0005634|	KOG0654	G2/Mitotic-specific cyclin A	Cell cycle control, cell division, chromosome partitioning
c60924_g1_i1	Coc_C169_1|32898	1e-35	129	5.52	45.33	6.41	5.55	-2.0759	0.0466203				integral to membrane|	cellular_component|	GO:0016021|	KOG3797	Peripheral-type benzodiazepine receptor and related proteins	Signal transduction mechanisms
c71973_g1_i4	Coc_C169_1|59331	1e-73	248	12.66	2.68	20.35	51.4	2.33196	0.0213658
c37888_g1_i1	ChlNC64A_1|33230	4e-75	255	2.09	0.59	13.11	55	4.81735	3.44924e-05				branched chain family amino acid biosynthesis | acetolactate synthase activity|	biological_process | molecular_function|	GO:0009082 | GO:0003984|	KOG4166	Thiamine pyrophosphate-requiring enzyme	Amino acid transport and metabolism |Coenzyme transport and metabolism
c43836_g1_i1	Coc_C169_1|64781	1e-19	87.8	4.63	12.53	32.69	24	1.69285	0.0457875				binding|	molecular_function|	GO:0005488|	KOG4199	Uncharacterized conserved protein	Function unknown
c72136_g1_i5	Coc_C169_1|59575	4e-44	127	1.41	2.24	9.69	11.06	2.46613	0.0104761	1.1.1.219	Dihydrokaempferol 4-reductase.	Flavonoids, stilbene and lignin biosynthesis	catalytic activity | cellular metabolic process | coenzyme binding | peroxidase activity | electron transport | response to oxidative stress | heme binding | binding | metabolic process | dihydrokaempferol 4-reductase activity|	molecular_function | biological_process | molecular_function | molecular_function | biological_process | biological_process | molecular_function | molecular_function | biological_process | molecular_function|	GO:0003824 | GO:0044237 | GO:0050662 | GO:0004601 | GO:0006118 | GO:0006979 | GO:0020037 | GO:0005488 | GO:0008152 | GO:0045552|	KOG1502	Flavonol reductase/cinnamoyl-CoA reductase	Defense mechanisms
c51964_g1_i1	Coc_C169_1|19013	3e-93	295	11.55	8.36	2.94	3.17	-1.72048	0.0454147				catalytic activity | thiamin pyrophosphate binding | magnesium ion binding | acetolactate synthase activity|	molecular_function | molecular_function | molecular_function | molecular_function|	GO:0003824 | GO:0030976 | GO:0000287 | GO:0003984|	KOG4166	Thiamine pyrophosphate-requiring enzyme	Amino acid transport and metabolism |Coenzyme transport and metabolism
c73365_g3_i6	Coc_C169_1|45719	4e-40	152	71.55	0.21	1.63	1.49	-4.54532	0.00640657
c88193_g1_i1	ChlNC64A_1|28999	7e-20	81.3	14.2	21.74	31.04	104.26	2.07744	0.0287022							KOG4668	NADH dehydrogenase subunits 2, 5, and related proteins	Energy production and conversion
c55911_g1_i3	Coc_C169_1|54084	1e-35	130	5.13	5.46	20	18.63	1.85492	0.0362104	2.3.1.20	Diacylglycerol O-acyltransferase.	Glycerolipid metabolism	diacylglycerol O-acyltransferase activity|	molecular_function|	GO:0004144|	KOG0380	Sterol O-acyltransferase/Diacylglycerol O-acyltransferase	Lipid transport and metabolism
c81145_g1_i1	Coc_C169_1|64835	8e-31	123	0.84	3.3	10.43	8.52	2.11921	0.0276051				transcription factor activity | nucleus | regulation of transcription, DNA-dependent | DNA binding|	molecular_function | cellular_component | biological_process | molecular_function|	GO:0003700 | GO:0005634 | GO:0006355 | GO:0003677|	KOG1869	Splicing coactivator SRm160/300, subunit SRm300	RNA processing and modification
c61076_g1_i2	ChlNC64A_1|136500	3e-53	189	17.54	5.54	3.54	2.32	-2.02537	0.0297326	1.-.-.-	Oxidoreductases.	\N	oxidoreductase activity | integral to membrane | G-protein coupled receptor protein signaling pathway | aromatic compound metabolism | electron transport | iron ion binding | rhodopsin-like receptor activity | regulation of oxidoreductase activity|	molecular_function | cellular_component | biological_process | biological_process | biological_process | molecular_function | molecular_function | biological_process|	GO:0016491 | GO:0016021 | GO:0007186 | GO:0006725 | GO:0006118 | GO:0005506 | GO:0001584 | GO:0051341|	KOG0029	Amine oxidase	Secondary metabolites biosynthesis, transport and catabolism
c63025_g1_i4	Coc_C169_1|59845	8e-35	133	6.05	7.12	17.64	28.25	1.8523	0.0296058
c36160_g1_i3	Thaps3|262283	2e-15	76.6	0.31	0.73	17.2	90.37	6.74072	5.57451e-07	6.2.1.12	4-coumarate--CoA ligase.	Flavonoids, stilbene and lignin biosynthesis	catalytic activity|metabolism|4-coumarate-CoA ligase activity|	molecular_function|biological_process|molecular_function|	GO:0003824|GO:0008152|GO:0016207|	KOG1176	Acyl-CoA synthetase	Lipid transport and metabolism
c71973_g1_i6	Coc_C169_1|59331	2e-68	234	11.1	2.82	17.76	48.9	2.37458	0.0178095
c41698_g1_i3	ChlNC64A_1|144493	1e-23	97.8	4.1	0.59	13.34	32.65	3.38997	0.00218235				large ribosomal subunit | protein biosynthesis | ribosome | intracellular | structural constituent of ribosome|	cellular_component | biological_process | cellular_component | cellular_component | molecular_function|	GO:0015934 | GO:0006412 | GO:0005840 | GO:0005622 | GO:0003735|	KOG0846	Mitochondrial/chloroplast ribosomal protein L15/L10	Translation, ribosomal structure and biogenesis
c17825_g1_i1	Thaps3|14389	1e-29	116	1.85	1.74	23.23	28.89	3.85739	5.21227e-05	4.1.1.29	Sulfinoalanine decarboxylase.	Taurine and hypotaurine metabolism	amino acid metabolism|carboxy-lyase activity|sulfinoalanine decarboxylase activity|	biological_process|molecular_function|molecular_function|	GO:0006520|GO:0016831|GO:0004782|	KOG0629	Glutamate decarboxylase and related proteins	Amino acid transport and metabolism
c73923_g1_i8	Coc_C169_1|54009	9e-48	169	3.48	0.79	8.63	10.15	2.13823	0.0429931				ATP binding|	molecular_function|	GO:0005524|	KOG0104	Molecular chaperones GRP170/SIL1, HSP70 superfamily	Posttranslational modification, protein turnover, chaperones
c28056_g1_i1	Coc_C169_1|47558	1e-28	108	8.95	14.86	4.89	1.19	-1.94276	0.0466583				mitochondrial inner membrane presequence translocase complex | intracellular protein transport | P-P-bond-hydrolysis-driven protein transmembrane transporter activity|	cellular_component | biological_process | molecular_function|	GO:0005744 | GO:0006886 | GO:0015450|	KOG4599	Putative mitochondrial/chloroplast ribosomal protein L45	Translation, ribosomal structure and biogenesis
c73965_g1_i2	Coc_C169_1|54075	0	906	39.67	6.6	6.83	4.52	-2.0953	0.0295784	1.3.3.6	Acyl-CoA oxidase.	Fatty acid metabolism	structural constituent of ribosome | intracellular | ribosome | translation | acyl-CoA oxidase activity | peroxisome | fatty acid beta-oxidation | electron transport | oxidoreductase activity, acting on the CH-CH group of donors | acyl-CoA dehydrogenase activity | metabolic process | fatty acid metabolic process | FAD binding|	molecular_function | cellular_component | cellular_component | biological_process | molecular_function | cellular_component | biological_process | biological_process | molecular_function | molecular_function | biological_process | biological_process | molecular_function|	GO:0003735 | GO:0005622 | GO:0005840 | GO:0006412 | GO:0003997 | GO:0005777 | GO:0006635 | GO:0006118 | GO:0016627 | GO:0003995 | GO:0008152 | GO:0006631 | GO:0050660|	KOG0135	Pristanoyl-CoA/acyl-CoA oxidase	Lipid transport and metabolism |Secondary metabolites biosynthesis, transport and catabolism
c72131_g2_i2	Coc_C169_1|65909	1e-73	241	1.23	2.46	7.69	6.1	1.83635	0.0391937				transport | membrane|	biological_process | cellular_component|	GO:0006810 | GO:0016020|	KOG1286	Amino acid transporters	Amino acid transport and metabolism
c69383_g1_i6	Chlre4|335993	5e-10	57	8.35	6.35	42.43	13.45	1.83562	0.0445643							KOG2394	WD40 protein DMR-N9	General function prediction only
c60337_g1_i2	ChlNC64A_1|143016	1e-17	75.9	2.21	1.22	12.85	4.67	2.2523	0.0474243							KOG2168	Cullins	Cell cycle control, cell division, chromosome partitioning
c71413_g2_i1	Coc_C169_1|64115	4e-94	304	31.34	1.38	4.09	1.02	-2.82647	0.0200755				intracellular signaling cascade|	biological_process|	GO:0007242|	KOG3572	Uncharacterized conserved protein, contains DEP domain	Signal transduction mechanisms
c72136_g1_i2	Coc_C169_1|59575	5e-42	149	1.22	2.88	6.15	10.15	1.99202	0.0415386	1.1.1.219	Dihydrokaempferol 4-reductase.	Flavonoids, stilbene and lignin biosynthesis	catalytic activity | cellular metabolic process | coenzyme binding | peroxidase activity | electron transport | response to oxidative stress | heme binding | binding | metabolic process | dihydrokaempferol 4-reductase activity|	molecular_function | biological_process | molecular_function | molecular_function | biological_process | biological_process | molecular_function | molecular_function | biological_process | molecular_function|	GO:0003824 | GO:0044237 | GO:0050662 | GO:0004601 | GO:0006118 | GO:0006979 | GO:0020037 | GO:0005488 | GO:0008152 | GO:0045552|	KOG1502	Flavonol reductase/cinnamoyl-CoA reductase	Defense mechanisms
c35293_g1_i2	Chlre4|394775	3e-10	62	0.8	0.62	16.53	113.56	6.64817	8.99523e-07	1.3.5.1|1.3.5.1	Succinate dehydrogenase (ubiquinone).|Succinate dehydrogenase (ubiquinone).	Citrate cycle (TCA cycle)|Oxidative phosphorylation	oxidoreductase activity | FAD binding | electron transport | succinate dehydrogenase (ubiquinone) activity|	molecular_function | molecular_function | biological_process | molecular_function|	GO:0016491 | GO:0050660 | GO:0006118 | GO:0008177|	KOG2403	Succinate dehydrogenase, flavoprotein subunit	Energy production and conversion
c84420_g1_i1	Coc_C169_1|68016	6e-08	52	1.74	1.47	12.36	8.33	2.60048	0.0171677				zinc ion binding|	molecular_function|	GO:0008270|	KOG0955	PHD finger protein BR140/LIN-49	General function prediction only
c72893_g1_i3	ChlNC64A_1|50022	1e-15	74.3	15.53	6.38	34.23	44.56	1.87214	0.0489941	6.3.2.-|6.3.2.-	Acid--D-amino-acid ligases (peptide synthases).|Acid--D-amino-acid ligases (peptide synthases).	Tryptophan metabolism|Ubiquinone biosynthesis	UDP-N-acetylmuramoylalanyl-D-glutamyl-2,6-diaminopimelate-D-alanyl-D-alanine ligase activity | acid-amino acid ligase activity | ribosomal S6-glutamic acid ligase activity|	molecular_function | molecular_function | molecular_function|	GO:0008766 | GO:0016881 | GO:0018169|	KOG0391	SNF2 family DNA-dependent ATPase	General function prediction only
c71155_g1_i2	Coc_C169_1|11571	2e-59	204	26.35	18.74	48	91.15	1.70367	0.0467507
c69604_g1_i3	ChlNC64A_1|32962	3e-86	261	2.92	1.85	12.07	30.61	3.25495	0.00100259	3.6.1.1	Inorganic pyrophosphatase.	Oxidative phosphorylation	pyrophosphatase activity | metabolism | cytoplasm | inorganic diphosphatase activity | magnesium ion binding|	molecular_function | biological_process | cellular_component | molecular_function | molecular_function|	GO:0016462 | GO:0008152 | GO:0005737 | GO:0004427 | GO:0000287|	KOG1626	Inorganic pyrophosphatase/Nucleosome remodeling factor, subunit NURF38	Energy production and conversion
c47998_g1_i1	Thaps3|23419	3e-10	62.8	18.2	4.16	143.79	151.48	3.72043	0.000165305				copper ion binding|proteolysis and peptidolysis|metallopeptidase activity|zinc ion binding|	molecular_function|biological_process|molecular_function|molecular_function|	GO:0005507|GO:0006508|GO:0008237|GO:0008270|	KOG1216	von Willebrand factor and related coagulation proteins	Defense mechanisms |Extracellular structures
c52513_g1_i2	Ost9901_3|31103	8e-08	51.2	4.16	7.42	6.81	50.58	2.49471	0.0255979				biosynthesis|cytoplasm|metabolism|3-deoxy-8-phosphooctulonate synthase activity|	biological_process|cellular_component|biological_process|molecular_function|	GO:0009058|GO:0005737|GO:0008152|GO:0008676|
c71347_g1_i5	ChlNC64A_1|58034	9e-133	405	2.49	2.84	6.57	12.43	1.89237	0.0283676				oxidoreductase activity|	molecular_function|	GO:0016491|
c70736_g1_i1	Coc_C169_1|37328	4e-23	96.7	0.91	1.56	19.04	7.32	3.24127	0.00417145				ATP binding | mismatch repair | mismatched DNA binding | transporter activity | transport | membrane | MutSalpha complex | MutSbeta complex|	molecular_function | biological_process | molecular_function | molecular_function | biological_process | cellular_component | cellular_component | cellular_component|	GO:0005524 | GO:0006298 | GO:0030983 | GO:0005215 | GO:0006810 | GO:0016020 | GO:0032301 | GO:0032302|	KOG0219	Mismatch repair ATPase MSH2 (MutS family)	Replication, recombination and repair
c82711_g1_i1	ChlNC64A_1|54612	1e-21	91.7	0.6	2.94	6.58	20.04	2.94772	0.00965211	3.4.11.18	Methionyl aminopeptidase.	\N	metalloexopeptidase activity | proteolysis and peptidolysis | methionyl aminopeptidase activity|	molecular_function | biological_process | molecular_function|	GO:0008235 | GO:0006508 | GO:0004239|	KOG2738	Putative methionine aminopeptidase	Posttranslational modification, protein turnover, chaperones
c70922_g2_i3	Coc_C169_1|47044	1e-36	139	0.44	2.35	12.76	14.61	3.25308	0.000844248				oxidoreductase activity | lipid metabolic process | membrane | oxidoreductase activity, acting on paired donors, with oxidation of a pair of donors resulting in the reduction of molecular oxygen to two molecules of water|	molecular_function | biological_process | cellular_component | molecular_function|	GO:0016491 | GO:0006629 | GO:0016020 | GO:0016717|
c73216_g5_i2	MicpuN3|104823	2e-82	266	0.51	0.59	7.45	4.37	3.27841	0.00154076				ATP binding|	molecular_function|	GO:0005524|	KOG0101	Molecular chaperones HSP70/HSC70, HSP70 superfamily	Posttranslational modification, protein turnover, chaperones
c4830_g1_i1	ChlNC64A_1|140645	4e-18	82.8	5.81	1.27	10.34	74.04	3.74397	0.00263784	2.4.2.29	Queuine tRNA-ribosyltransferase.	\N	queuosine biosynthesis | queuine tRNA-ribosyltransferase activity | tRNA modification|	biological_process | molecular_function | biological_process|	GO:0008616 | GO:0008479 | GO:0006400|	KOG3908	Queuine-tRNA ribosyltransferase	RNA processing and modification
c66185_g1_i1	Coc_C169_1|33465	9e-11	57.8	16.97	6.12	1.61	1.17	-3.01351	0.015591
c87697_g1_i1	Coc_C169_1|57621	7e-35	134	6.61	8.27	24.46	24.96	1.73028	0.0324239							KOG4197	FOG: PPR repeat	General function prediction only
c54185_g1_i2	Thaps3|1738	6e-70	223	6.99	24.47	55.89	293.64	3.66214	0.0011527	3.4.21.92	Endopeptidase Clp.	\N	proteolysis and peptidolysis|endopeptidase Clp activity|	biological_process|molecular_function|	GO:0006508|GO:0008462|	KOG0840	ATP-dependent Clp protease, proteolytic subunit	Posttranslational modification, protein turnover, chaperones
c33583_g1_i2	Coc_C169_1|19760	7e-19	87.4	0.96	7.47	17.31	94.77	3.9079	0.00125568	1.6.99.3	NADH dehydrogenase.	\N	oxidoreductase activity | FAD binding | calcium ion binding | NADH dehydrogenase activity|	molecular_function | molecular_function | molecular_function | molecular_function|	GO:0016491 | GO:0050660 | GO:0005509 | GO:0003954|	KOG2495	NADH-dehydrogenase (ubiquinone)	Energy production and conversion
c68890_g1_i4	Coc_C169_1|52258	3e-73	240	4.62	3.55	19.74	17.1	2.14232	0.00983771							KOG4297	C-type lectin	Defense mechanisms |Signal transduction mechanisms
c38757_g1_i1	MicpuN3|59321	9e-29	112	4.76	6.53	26.11	113.06	3.78731	0.000459424	6.1.1.22|6.1.1.22	Asparagine--tRNA ligase.|Asparagine--tRNA ligase.	Alanine and aspartate metabolism| Aminoacyl-tRNA biosynthesis	aminoacyl-tRNA ligase activity|ATP binding|tRNA aminoacylation for protein translation|nucleotide binding|aspartate-tRNA ligase activity|cytoplasm|translation|aspartyl-tRNA aminoacylation|nucleic acid binding|asparagine-tRNA ligase activity|asparaginyl-tRNA aminoacylation|	molecular_function|molecular_function|biological_process|molecular_function|molecular_function|cellular_component|biological_process|biological_process|molecular_function|molecular_function|biological_process|	GO:0004812|GO:0005524|GO:0006418|GO:0000166|GO:0004815|GO:0005737|GO:0006412|GO:0006422|GO:0003676|GO:0004816|GO:0006421|	KOG0554	Asparaginyl-tRNA synthetase (mitochondrial)	Translation, ribosomal structure and biogenesis
c74003_g1_i7	Coc_C169_1|35165	0	939	43.34	4.69	3.74	2.94	-2.8901	0.0063298	2.4.1.-|2.4.1.-|2.4.1.-|2.4.1.-|2.4.1.-|2.4.1.-|2.4.1.-|2.4.1.-|2.4.1.-|2.4.1.-|2.4.1.-	Hexosyltransferases.|Hexosyltransferases.|Hexosyltransferases.|Hexosyltransferases.|Hexosyltransferases.|Hexosyltransferases.|Hexosyltransferases.|Hexosyltransferases.|Hexosyltransferases.|Hexosyltransferases.|Hexosyltransferases.	O-Glycans biosynthesis|Fructose and mannose metabolism|Peptidoglycan biosynthesis|Sphingoglycolipid metabolism|Blood group glycolipid biosynthesis - lact series|Blood group glycolipid biosynthesis - neolact series|Glycerolipid metabolism|Globoside metabolism|Chondroitin / heparan sulfate biosynthesis|Keratan sulfate biosynthesis|N-Glycans biosynthesis	metabolic process | oxidoreductase activity | alpha-1,6-mannosyltransferase activity | alpha-1,2-mannosyltransferase activity | mannosyltransferase activity | alpha-1,3-mannosyltransferase activity | alpha-1,3-galactosyltransferase activity | UDP-glucose:glycoprotein glucosyltransferase activity | glycolipid mannosyltransferase activity | oligosaccharyl transferase activity | dolichyl-phosphate-g…	biological_process | molecular_function | molecular_function | molecular_function | molecular_function | molecular_function | molecular_function | molecular_function | molecular_function | molecular_function | molecular_function | molecular_function | molecular_function | molecular_function | molecular_function | molecular_function | molecular_function | molecular_function | molecular_function | …	GO:0008152 | GO:0016491 | GO:0000009 | GO:0000026 | GO:0000030 | GO:0000033 | GO:0001962 | GO:0003980 | GO:0004376 | GO:0004576 | GO:0004583 | GO:0008375 | GO:0008376 | GO:0008378 | GO:0008417 | GO:0008755 | GO:0008921 | GO:0016253 | GO:0016759 | GO:0018715 | GO:0018716 | GO:0018717 | GO:0018718 | GO:0019112 | GO:0019187 | GO:0031278 | GO:0033556 | GO:0042281 | GO:0042283 | GO:0045140 | GO:004652…	KOG4626	O-linked N-acetylglucosamine transferase OGT	Signal transduction mechanisms |Posttranslational modification, protein turnover, chaperones |Carbohydrate transport and metabolism
c39245_g1_i1	ChlNC64A_1|145288	1e-28	110	0.78	2.59	10.19	12.37	2.67535	0.01805				zinc ion binding | metallopeptidase activity | proteolysis and peptidolysis | nucleus | protein ubiquitination|	molecular_function | molecular_function | biological_process | cellular_component | biological_process|	GO:0008270 | GO:0008237 | GO:0006508 | GO:0005634 | GO:0016567|
c57684_g1_i1	Coc_C169_1|52389	5e-17	80.9	12.68	4.86	27.02	33.18	1.79665	0.0418508	3.6.1.3	Adenosinetriphosphatase.	Purine metabolism	DNA binding | ATP binding | DNA replication initiation | DNA-dependent ATPase activity | nucleus | ATP-dependent DNA helicase activity | ATP-dependent RNA helicase activity | ATP-dependent helicase activity | RNA-dependent ATPase activity | protein-transmembrane transporting ATPase activity | ATPase activity | single-stranded DNA-dependent ATP-dependent DNA helicase activity | ATPase activity, co…	molecular_function | molecular_function | biological_process | molecular_function | cellular_component | molecular_function | molecular_function | molecular_function | molecular_function | molecular_function | molecular_function | molecular_function | molecular_function | molecular_function | molecular_function | molecular_function|	GO:0003677 | GO:0005524 | GO:0006270 | GO:0008094 | GO:0005634 | GO:0004003 | GO:0004004 | GO:0008026 | GO:0008186 | GO:0015462 | GO:0016887 | GO:0017116 | GO:0042623 | GO:0042624 | GO:0042625 | GO:0042626|	KOG0481	DNA replication licensing factor, MCM5 component	Replication, recombination and repair
c69251_g1_i3	Coc_C169_1|43449	3e-68	221	9.57	4.58	2.13	0.88	-2.2672	0.0197088	1.14.11.13	Gibberellin 2-beta-dioxygenase.	\N	iron ion binding | oxidoreductase activity | gibberellin 2-beta-dioxygenase activity|	molecular_function | molecular_function | molecular_function|	GO:0005506 | GO:0016491 | GO:0045543|	KOG0143	Iron/ascorbate family oxidoreductases	Secondary metabolites biosynthesis, transport and catabolism |General function prediction only
c74132_g2_i4	Coc_C169_1|18466	5e-173	505	62.51	43.47	126.5	278.57	2.03018	0.0214119	2.3.1.74	Naringenin-chalcone synthase.	Flavonoids, stilbene and lignin biosynthesis	catalytic activity | metabolic process | naringenin-chalcone synthase activity|	molecular_function | biological_process | molecular_function|	GO:0003824 | GO:0008152 | GO:0016210|
c20385_g1_i1	Ost9901_3|30705	1e-21	97.4	0.85	0.44	14.69	148.51	7.14376	8.96292e-07	3.6.4.1	Myosin ATPase.	Purine metabolism	ATP binding|chromosome|chromosome organization and biogenesis|ATPase activity|protein binding|myosin ATPase activity|	molecular_function|cellular_component|biological_process|molecular_function|molecular_function|molecular_function|	GO:0005524|GO:0005694|GO:0051276|GO:0016887|GO:0005515|GO:0008570|	KOG0018	Structural maintenance of chromosome protein 1 (sister chromatid cohesion complex Cohesin, subunit SMC1)	Cell cycle control, cell division, chromosome partitioning
c71262_g1_i1	Coc_C169_1|32122	8e-72	243	68.43	6.47	11.77	7.13	-2.06796	0.0468529				steroid metabolic process|	biological_process|	GO:0008202|	KOG1737	Oxysterol-binding protein	Lipid transport and metabolism
c68861_g1_i1	Coc_C169_1|45154	2e-63	209	2.94	2.54	12.01	9.67	1.94007	0.0265254
c25948_g1_i1	Coc_C169_1|64521	8e-26	106	1.9	0.52	13.12	12.03	3.32921	0.00187147				motor activity | ATP binding | myosin complex|	molecular_function | molecular_function | cellular_component|	GO:0003774 | GO:0005524 | GO:0016459|	KOG0160	Myosin class V heavy chain	Cytoskeleton
c71248_g1_i1	Chlre4|206143	8e-25	107	3.33	3.11	10.79	10.62	1.71401	0.0363316	1.14.13.8	Dimethylaniline monooxygenase (N-oxide forming).	\N	electron transport | oxidoreductase activity | flavin-containing monooxygenase activity | FAD binding | NADP binding | metabolic process|	biological_process | molecular_function | molecular_function | molecular_function | molecular_function | biological_process|	GO:0006118 | GO:0016491 | GO:0004499 | GO:0050660 | GO:0050661 | GO:0008152|	KOG1399	Flavin-containing monooxygenase	Secondary metabolites biosynthesis, transport and catabolism
c82064_g1_i1	Ost9901_3|49109	1e-79	268	3.28	2.78	23.37	111.73	4.63998	2.85538e-05				metabolism|oxidoreductase activity, acting on the aldehyde or oxo group of donors, disulfide as acceptor|	biological_process|molecular_function|	GO:0008152|GO:0016624|	KOG0450	2-oxoglutarate dehydrogenase, E1 subunit	Carbohydrate transport and metabolism
c42302_g1_i1	MicpuN3|65101	3e-08	54.7	7.19	6.61	26.86	32.53	2.12409	0.0115338				ATP binding|intracellular|regulation of transcription, DNA-dependent|transcription factor binding|nucleotide binding|nucleoside-triphosphatase activity|ATPase activity|	molecular_function|cellular_component|biological_process|molecular_function|molecular_function|molecular_function|molecular_function|	GO:0005524|GO:0005622|GO:0006355|GO:0008134|GO:0000166|GO:0017111|GO:0016887|	KOG1808	AAA ATPase containing von Willebrand factor type A (vWA) domain	General function prediction only
c59467_g2_i1	Coc_C169_1|40197	8e-27	104	7.55	17.66	6.15	0.74	-1.93283	0.0417554
c59003_g1_i1	MicpuN3|63658	5e-28	116	0.3	1.16	6.12	223.11	7.45491	9.17979e-06	1.4.7.1	Glutamate synthase (ferredoxin).	Nitrogen metabolism	metabolic process|oxidoreductase activity|glutamate biosynthetic process|glutamate synthase activity|nitrogen compound metabolic process|glutamate synthase (ferredoxin) activity|	biological_process|molecular_function|biological_process|molecular_function|biological_process|molecular_function|	GO:0008152|GO:0016491|GO:0006537|GO:0015930|GO:0006807|GO:0016041|	KOG0399	Glutamate synthase	Amino acid transport and metabolism
c73984_g1_i5	Coc_C169_1|29413	0	880	13.98	15.05	27.46	152.59	2.80995	0.00638153				ATP binding | protein folding | unfolded protein binding|	molecular_function | biological_process | molecular_function|	GO:0005524 | GO:0006457 | GO:0051082|	KOG0102	Molecular chaperones mortalin/PBP74/GRP75, HSP70 superfamily	Posttranslational modification, protein turnover, chaperones
c71364_g3_i1	Coc_C169_1|15102	2e-138	415	8.63	10.55	37.06	39.23	1.99414	0.0141593	3.6.1.3	Adenosinetriphosphatase.	Purine metabolism	DNA binding | ATP binding | DNA replication initiation | DNA-dependent ATPase activity | nucleus | ATP-dependent DNA helicase activity | ATP-dependent RNA helicase activity | ATP-dependent helicase activity | RNA-dependent ATPase activity | protein-transmembrane transporting ATPase activity | ATPase activity | single-stranded DNA-dependent ATP-dependent DNA helicase activity | ATPase activity, co…	molecular_function | molecular_function | biological_process | molecular_function | cellular_component | molecular_function | molecular_function | molecular_function | molecular_function | molecular_function | molecular_function | molecular_function | molecular_function | molecular_function | molecular_function | molecular_function|	GO:0003677 | GO:0005524 | GO:0006270 | GO:0008094 | GO:0005634 | GO:0004003 | GO:0004004 | GO:0008026 | GO:0008186 | GO:0015462 | GO:0016887 | GO:0017116 | GO:0042623 | GO:0042624 | GO:0042625 | GO:0042626|	KOG0480	DNA replication licensing factor, MCM6 component	Replication, recombination and repair
c73143_g5_i1	Coc_C169_1|56599	1e-13	69.3	9.77	3	33.26	28.34	2.24099	0.0132676
c81225_g1_i1	Coc_C169_1|6218	2e-10	58.2	2.8	1.73	7.64	20	2.66239	0.0176807				UDP-3-O-[3-hydroxymyristoyl] N-acetylglucosamine deacetylase activity | lipid A biosynthetic process|	molecular_function | biological_process|	GO:0008759 | GO:0009245|
c71718_g1_i18	Coc_C169_1|68054	2e-33	133	23.85	3.42	2.13	1.39	-3.00631	0.00440218							KOG3676	Ca2+-permeable cation channel OSM-9 and related channels (OTRPC family)	Signal transduction mechanisms |Inorganic ion transport and metabolism
c3294_g1_i1	Chlre4|289886	2e-12	62.8	2.41	1.47	19.02	18.08	3.22333	0.00127636				extracellular region|	cellular_component|	GO:0005576|	KOG3017	Defense-related protein containing SCP domain	Function unknown
c25006_g1_i1	ChlNC64A_1|35091	6e-30	116	4.4	2.51	20	101.03	4.29429	0.000132314				small ribosomal subunit | protein biosynthesis | ribosome | intracellular | structural constituent of ribosome|	cellular_component | biological_process | cellular_component | cellular_component | molecular_function|	GO:0015935 | GO:0006412 | GO:0005840 | GO:0005622 | GO:0003735|	KOG0877	40S ribosomal protein S2/30S ribosomal protein S5	Translation, ribosomal structure and biogenesis
c65393_g1_i1	Coc_C169_1|19760	3e-39	141	7.6	6.32	35.69	18.13	1.88471	0.0258654	1.6.99.3	NADH dehydrogenase.	\N	oxidoreductase activity | FAD binding | calcium ion binding | NADH dehydrogenase activity|	molecular_function | molecular_function | molecular_function | molecular_function|	GO:0016491 | GO:0050660 | GO:0005509 | GO:0003954|	KOG2495	NADH-dehydrogenase (ubiquinone)	Energy production and conversion
c35982_g1_i1	Chlre4|307591	4e-13	65.1	9.33	13.66	72.67	273.45	4.08182	9.3911e-05				DNA binding|	molecular_function|	GO:0003677|	KOG0559	Dihydrolipoamide succinyltransferase (2-oxoglutarate dehydrogenase, E2 subunit)	Energy production and conversion
c47403_g1_i1	Coc_C169_1|31176	1e-37	134	63.42	11.76	10.11	6.79	-2.21232	0.0294811				ATP binding | ATPase activity | nucleotide binding | nucleoside-triphosphatase activity|	molecular_function | molecular_function | molecular_function | molecular_function|	GO:0005524 | GO:0016887 | GO:0000166 | GO:0017111|	KOG2355	Predicted ABC-type transport, ATPase component/CCR4 associated factor	Transcription |General function prediction only
c796_g1_i2	MicpuN3|63216	1e-08	53.5	2.39	0.48	13.65	35.83	4.18275	0.000267238				structural constituent of ribosome|intracellular|ribosome|translation|5S rRNA binding|	molecular_function|cellular_component|cellular_component|biological_process|molecular_function|	GO:0003735|GO:0005622|GO:0005840|GO:0006412|GO:0008097|
c73301_g5_i1	Coc_C169_1|17144	3e-102	315	121.02	4.69	9.36	7.58	-2.93676	0.0152917	2.7.1.-|2.7.1.-|2.7.1.-|2.7.1.-|2.7.1.-	Phosphotransferases with an alcohol group as acceptor.|Phosphotransferases with an alcohol group as acceptor.|Phosphotransferases with an alcohol group as acceptor.|Phosphotransferases with an alcohol group as acceptor.|Phosphotransferases with an alcohol group as acceptor.	Sphingoglycolipid metabolism|Benzoate degradation via CoA ligation|Starch and sucrose metabolism|Inositol phosphate metabolism|Nicotinate and nicotinamide metabolism	protein kinase activity | ATP binding | protein amino acid phosphorylation | protein-tyrosine kinase activity | protein serine/threonine kinase activity | phosphofructokinase activity | phosphorylase kinase regulator activity | cobinamide kinase activity | phosphatidylinositol phosphate kinase activity | cyclin-dependent protein kinase regulator activity | phenol kinase activity | cyclin-dependen…	molecular_function | molecular_function | biological_process | molecular_function | molecular_function | molecular_function | molecular_function | molecular_function | molecular_function | molecular_function | molecular_function | molecular_function | molecular_function | molecular_function | molecular_function | molecular_function | molecular_function | molecular_function | molecular_function | …	GO:0004672 | GO:0005524 | GO:0006468 | GO:0004713 | GO:0004674 | GO:0008443 | GO:0008607 | GO:0008819 | GO:0016307 | GO:0016538 | GO:0018720 | GO:0019914 | GO:0032942 | GO:0035004 | GO:0042556 | GO:0042557 | GO:0043743 | GO:0043771 | GO:0043798 | GO:0043841 | GO:0051731 | GO:0051734 | GO:0051735|	KOG0582	Ste20-like serine/threonine protein kinase	Signal transduction mechanisms
c62188_g1_i1	Coc_C169_1|11065	2e-64	201	32.62	3.81	3.93	1.26	-2.88936	0.00960125				two-component response regulator activity | two-component signal transduction system (phosphorelay) | regulation of transcription, DNA-dependent|	molecular_function | biological_process | biological_process|	GO:0000156 | GO:0000160 | GO:0006355|	KOG0519	Sensory transduction histidine kinase	Signal transduction mechanisms
c73247_g1_i2	Coc_C169_1|49414	4e-97	317	2.57	1.15	8.31	8.31	2.14875	0.0127062				catalytic activity|	molecular_function|	GO:0003824|
c53815_g1_i1	ChlNC64A_1|52747	4e-32	125	0.56	9.04	20.71	17.65	1.98478	0.0492053							KOG2132	Uncharacterized conserved protein, contains JmjC domain	Chromatin structure and dynamics |Signal transduction mechanisms
c69790_g2_i1	Coc_C169_1|59910	5e-90	278	2.47	3.83	13.37	15.82	2.21064	0.0092794							KOG1356	Putative transcription factor 5qNCA, contains JmjC domain	Transcription
c79005_g1_i1	Coc_C169_1|36320	1e-32	118	0.92	2.35	19.12	7.36	2.87274	0.0101453	1.6.5.5	NADPH:quinone reductase.	\N	catalytic activity | binding | metabolic process | NADPH:quinone reductase activity|	molecular_function | molecular_function | biological_process | molecular_function|	GO:0003824 | GO:0005488 | GO:0008152 | GO:0003960|	KOG1198	Zinc-binding oxidoreductase	Energy production and conversion |General function prediction only
c18253_g1_i2	Thaps3|270136	2e-19	90.5	4.14	0.16	19.67	58.14	4.3003	0.000727527	2.6.1.11	Acetylornithine aminotransferase.	Urea cycle and metabolism of amino groups	arginine metabolism|transaminase activity|pyridoxal phosphate binding|acetylornithine transaminase activity|	biological_process|molecular_function|molecular_function|molecular_function|	GO:0006525|GO:0008483|GO:0030170|GO:0003992|	KOG1401	Acetylornithine aminotransferase	Amino acid transport and metabolism
c53949_g1_i1	Coc_C169_1|39124	9e-15	74.7	9.86	4.75	23.72	42.32	2.24032	0.0140342				subtilase activity | proteolysis|	molecular_function | biological_process|	GO:0004289 | GO:0006508|	KOG1153	Subtilisin-related protease/Vacuolar protease B	Posttranslational modification, protein turnover, chaperones
c77886_g1_i1	MicpuN3|84451	2e-20	86.7	2.59	1.06	16.94	72.78	4.74051	7.89066e-05				histidine biosynthetic process|phosphoribosyl-AMP cyclohydrolase activity|phosphoribosyl-ATP diphosphatase activity|	biological_process|molecular_function|molecular_function|	GO:0000105|GO:0004635|GO:0004636|	KOG4311	Histidinol dehydrogenase	Amino acid transport and metabolism
c11325_g1_i1	Coc_C169_1|45702	4e-09	59.7	0.8	0.76	18.89	84.51	6.17586	4.27835e-07				signal transducer activity | signal transduction | two-component sensor activity | two-component signal transduction system (phosphorelay) | regulation of transcription, DNA-dependent | ATP binding | membrane | phosphorylation | transferase activity, transferring phosphorus-containing groups | protein histidine kinase activity | peptidyl-histidine phosphorylation|	molecular_function | biological_process | molecular_function | biological_process | biological_process | molecular_function | cellular_component | biological_process | molecular_function | molecular_function | biological_process|	GO:0004871 | GO:0007165 | GO:0000155 | GO:0000160 | GO:0006355 | GO:0005524 | GO:0016020 | GO:0016310 | GO:0016772 | GO:0004673 | GO:0018106|	KOG0519	Sensory transduction histidine kinase	Signal transduction mechanisms
c59365_g1_i1	Coc_C169_1|55632	1e-15	74.7	2.14	1.76	5.44	18.09	2.64814	0.0251569	3.2.1.21|3.2.1.21|3.2.1.21	Beta-glucosidase.|Beta-glucosidase.|Beta-glucosidase.	Starch and sucrose metabolism|Cyanoamino acid metabolism|Flavonoids, stilbene and lignin biosynthesis	hydrolase activity, hydrolyzing O-glycosyl compounds | carbohydrate metabolic process | beta-glucosidase activity|	molecular_function | biological_process | molecular_function|	GO:0004553 | GO:0005975 | GO:0008422|	KOG0626	Beta-glucosidase, lactase phlorizinhydrolase, and related proteins	Carbohydrate transport and metabolism
c41134_g1_i1	Chlre4|196354	6e-17	80.5	1.17	0.62	10.6	31.84	4.63888	5.66356e-05	2.1.2.1|2.1.2.1|2.1.2.1|2.1.2.1|2.1.2.1	Glycine hydroxymethyltransferase.|Glycine hydroxymethyltransferase.|Glycine hydroxymethyltransferase.|Glycine hydroxymethyltransferase.|Glycine hydroxymethyltransferase.	Glycine, serine and threonine metabolism|Methane metabolism|Lysine degradation|Cyanoamino acid metabolism|One carbon pool by folate	glycine hydroxymethyltransferase activity | glycine metabolic process | L-serine metabolic process|	molecular_function | biological_process | biological_process|	GO:0004372 | GO:0006544 | GO:0006563|	KOG2467	Glycine/serine hydroxymethyltransferase	Amino acid transport and metabolism
c84287_g1_i1	MicpuN3|103130	2e-14	72.8	2.04	1.67	6.67	22.62	3.04534	0.00914897				ATP binding|protein targeting|intracellular protein transport|membrane|protein import|protein binding|	molecular_function|biological_process|biological_process|cellular_component|biological_process|molecular_function|	GO:0005524|GO:0006605|GO:0006886|GO:0016020|GO:0017038|GO:0005515|
c7309_g1_i1	Chlre4|380384	5e-19	83.2	2.56	5.04	15.89	31.37	2.69253	0.00801683
c74842_g1_i1	Chlre4|175651	3e-81	259	2.04	0.63	21.8	81.01	5.41118	4.45226e-06				cysteine biosynthetic process from serine | catalytic activity | metabolic process | pyridoxal phosphate binding | cysteine synthase activity|	biological_process | molecular_function | biological_process | molecular_function | molecular_function|	GO:0006535 | GO:0003824 | GO:0008152 | GO:0030170 | GO:0004124|	KOG1252	Cystathionine beta-synthase and related enzymes	Amino acid transport and metabolism
c74081_g3_i2	Coc_C169_1|45983	3e-95	314	5.51	3.98	18.23	14.86	1.76402	0.0281566				ATP binding | ATPase activity | nucleotide binding | nucleoside-triphosphatase activity|	molecular_function | molecular_function | molecular_function | molecular_function|	GO:0005524 | GO:0016887 | GO:0000166 | GO:0017111|	KOG0061	Transporter, ABC superfamily (Breast cancer resistance protein)	Secondary metabolites biosynthesis, transport and catabolism
c71373_g3_i1	Coc_C169_1|31742	6e-77	252	57.36	16.24	11.68	9.67	-1.82304	0.0398191	6.3.1.2|6.3.1.2|6.3.1.2	Glutamate--ammonia ligase.|Glutamate--ammonia ligase.|Glutamate--ammonia ligase.	Peptidoglycan biosynthesis|Nitrogen metabolism|Glutamate metabolism	glutamate-ammonia ligase activity | nitrogen compound metabolic process | glutamine biosynthetic process|	molecular_function | biological_process | biological_process|	GO:0004356 | GO:0006807 | GO:0006542|	KOG0683	Glutamine synthetase	Amino acid transport and metabolism
c17869_g1_i1	MicpuN3|105511	4e-21	93.6	17.07	11.77	60.45	40.16	1.74989	0.0317936				nucleic acid binding|zinc ion binding|DNA binding|nucleus|DNA replication|	molecular_function|molecular_function|molecular_function|cellular_component|biological_process|	GO:0003676|GO:0008270|GO:0003677|GO:0005634|GO:0006260|	KOG0851	Single-stranded DNA-binding replication protein A (RPA), large (70 kD) subunit and related ssDNA-binding proteins	Replication, recombination and repair
c29439_g1_i1	ChlNC64A_1|140737	2e-08	53.5	0.64	2.09	9.76	39.47	4.22858	0.00056036	1.6.99.3	NADH dehydrogenase.	\N	disulfide oxidoreductase activity | electron transport | NADH dehydrogenase activity|	molecular_function | biological_process | molecular_function|	GO:0015036 | GO:0006118 | GO:0003954|	KOG2495	NADH-dehydrogenase (ubiquinone)	Energy production and conversion
c57058_g1_i1	ChlNC64A_1|57674	6e-82	275	37.18	3.65	3.21	3.97	-2.49766	0.0203885				membrane | antiporter activity | drug transporter activity | multidrug transport|	cellular_component | molecular_function | molecular_function | biological_process|	GO:0016020 | GO:0015297 | GO:0015238 | GO:0006855|	KOG1347	Uncharacterized membrane protein, predicted efflux pump	General function prediction only
c44968_g1_i1	Coc_C169_1|8761	7e-16	74.7	2.08	0.83	14.14	49.96	4.56257	9.06495e-05				DNA binding | DNA-directed RNA polymerase activity | transcription | protein dimerization activity|	molecular_function | molecular_function | biological_process | molecular_function|	GO:0003677 | GO:0003899 | GO:0006350 | GO:0046983|
c20819_g1_i1	Coc_C169_1|63603	1e-12	65.5	2.23	0.98	24.58	1.81	2.82198	0.0358584				protein binding | zinc ion binding|	molecular_function | molecular_function|	GO:0005515 | GO:0008270|	KOG1815	Predicted E3 ubiquitin ligase	Posttranslational modification, protein turnover, chaperones
c74291_g1_i6	ChlNC64A_1|48981	0	605	62.17	7.9	5.18	9.81	-2.15688	0.0402738				metabolism | catalytic activity|	biological_process | molecular_function|	GO:0008152 | GO:0003824|	KOG1176	Acyl-CoA synthetase	Lipid transport and metabolism
c54496_g1_i2	Coc_C169_1|53334	2e-44	158	20.25	72.02	15.72	5.24	-2.2599	0.0139115				metabolic process | oxidoreductase activity | catalytic activity | binding|	biological_process | molecular_function | molecular_function | molecular_function|	GO:0008152 | GO:0016491 | GO:0003824 | GO:0005488|	KOG1611	Predicted short chain-type dehydrogenase	General function prediction only
c20252_g1_i2	Chlre4|187379	9e-45	157	9.44	13.05	3.99	1.65	-2.00557	0.0332886							KOG1203	Predicted dehydrogenase	Carbohydrate transport and metabolism
c9210_g1_i2	Chlre4|132210	2e-40	149	0.28	0.44	15.5	124.29	7.66083	1.72047e-07	2.7.2.3|2.7.2.3	Phosphoglycerate kinase.|Phosphoglycerate kinase.	Carbon fixation|Glycolysis / Gluconeogenesis	phosphoglycerate kinase activity | glycolysis|	molecular_function | biological_process|	GO:0004618 | GO:0006096|	KOG1367	3-phosphoglycerate kinase	Carbohydrate transport and metabolism
c49627_g2_i1	Chlre4|150205	4e-09	57.8	3.68	1.44	45.89	226.8	5.89363	1.93071e-06	2.4.2.30	NAD(+) ADP-ribosyltransferase.	\N	NAD+ ADP-ribosyltransferase activity|	molecular_function|	GO:0003950|	KOG4177	Ankyrin	Cell wall/membrane/envelope biogenesis
c37875_g2_i1	Coc_C169_1|39124	2e-96	317	10.73	3.82	18.18	40.47	2.10128	0.0255728				subtilase activity | proteolysis|	molecular_function | biological_process|	GO:0004289 | GO:0006508|	KOG1153	Subtilisin-related protease/Vacuolar protease B	Posttranslational modification, protein turnover, chaperones
c25668_g1_i1	Chlre4|196616	5e-84	281	5.49	1.57	35.36	91.19	4.27384	6.35014e-05	2.7.9.1|2.7.9.1	Pyruvate,phosphate dikinase.|Pyruvate,phosphate dikinase.	Carbon fixation|Pyruvate metabolism	phosphorylation | transferase activity, transferring phosphorus-containing groups | ATP binding | kinase activity | pyruvate, phosphate dikinase activity|	biological_process | molecular_function | molecular_function | molecular_function | molecular_function|	GO:0016310 | GO:0016772 | GO:0005524 | GO:0016301 | GO:0050242|
c67359_g1_i2	Coc_C169_1|13404	3e-52	182	2.31	0.61	7.52	6.63	2.25125	0.0318584				membrane|	cellular_component|	GO:0016020|	KOG1021	Acetylglucosaminyltransferase EXT1/exostosin 1	Cell wall/membrane/envelope biogenesis |Extracellular structures |Carbohydrate transport and metabolism
c32407_g1_i1	Coc_C169_1|38998	2e-46	162	1.2	1.94	9.78	8.51	2.4597	0.0217195				nuclear pore | structural constituent of nuclear pore|	cellular_component | molecular_function|	GO:0005643 | GO:0017056|	KOG0845	Nuclear pore complex, Nup98 component (sc Nup145/Nup100/Nup116)	Nuclear structure |Intracellular trafficking, secretion, and vesicular transport
c71257_g1_i7	ChlNC64A_1|136401	4e-55	176	1.01	5.65	21.9	10.3	2.17037	0.0243835				response to stress|	biological_process|	GO:0006950|
c11826_g1_i1	Coc_C169_1|25157	2e-20	89.4	1.9	0.52	15.88	43.11	4.67311	6.23285e-05	6.3.4.2	CTP synthase.	Pyrimidine metabolism	catalytic activity | CTP synthase activity | pyrimidine nucleotide biosynthetic process|	molecular_function | molecular_function | biological_process|	GO:0003824 | GO:0003883 | GO:0006221|	KOG2387	CTP synthase (UTP-ammonia lyase)	Nucleotide transport and metabolism
c29614_g1_i2	MicpuN3|88760	9e-13	66.6	0.46	0.74	5.55	106.41	6.63332	1.97291e-05
c74263_g1_i1	Coc_C169_1|68334	3e-40	152	23.05	13.89	72.12	113.7	2.38609	0.00603902
c70935_g1_i1	Coc_C169_1|48791	6e-65	228	8.5	3.14	0.94	0.75	-2.8252	0.00288439				hydrolase activity, hydrolyzing O-glycosyl compounds | carbohydrate metabolic process|	molecular_function | biological_process|	GO:0004553 | GO:0005975|
c72999_g1_i3	Coc_C169_1|18466	0	527	8.56	6.58	20.96	44.06	2.18955	0.0129562	2.3.1.74	Naringenin-chalcone synthase.	Flavonoids, stilbene and lignin biosynthesis	catalytic activity | metabolic process | naringenin-chalcone synthase activity|	molecular_function | biological_process | molecular_function|	GO:0003824 | GO:0008152 | GO:0016210|
c74144_g3_i6	MicpuN3|59023	3e-22	93.2	1.39	1.85	10.59	19.68	3.23904	0.00126447
c73427_g1_i1	Coc_C169_1|35165	9e-127	399	49.24	2.58	3.81	2.84	-3.01435	0.0104112	2.4.1.-|2.4.1.-|2.4.1.-|2.4.1.-|2.4.1.-|2.4.1.-|2.4.1.-|2.4.1.-|2.4.1.-|2.4.1.-|2.4.1.-	Hexosyltransferases.|Hexosyltransferases.|Hexosyltransferases.|Hexosyltransferases.|Hexosyltransferases.|Hexosyltransferases.|Hexosyltransferases.|Hexosyltransferases.|Hexosyltransferases.|Hexosyltransferases.|Hexosyltransferases.	O-Glycans biosynthesis|Fructose and mannose metabolism|Peptidoglycan biosynthesis|Sphingoglycolipid metabolism|Blood group glycolipid biosynthesis - lact series|Blood group glycolipid biosynthesis - neolact series|Glycerolipid metabolism|Globoside metabolism|Chondroitin / heparan sulfate biosynthesis|Keratan sulfate biosynthesis|N-Glycans biosynthesis	metabolic process | oxidoreductase activity | alpha-1,6-mannosyltransferase activity | alpha-1,2-mannosyltransferase activity | mannosyltransferase activity | alpha-1,3-mannosyltransferase activity | alpha-1,3-galactosyltransferase activity | UDP-glucose:glycoprotein glucosyltransferase activity | glycolipid mannosyltransferase activity | oligosaccharyl transferase activity | dolichyl-phosphate-g…	biological_process | molecular_function | molecular_function | molecular_function | molecular_function | molecular_function | molecular_function | molecular_function | molecular_function | molecular_function | molecular_function | molecular_function | molecular_function | molecular_function | molecular_function | molecular_function | molecular_function | molecular_function | molecular_function | …	GO:0008152 | GO:0016491 | GO:0000009 | GO:0000026 | GO:0000030 | GO:0000033 | GO:0001962 | GO:0003980 | GO:0004376 | GO:0004576 | GO:0004583 | GO:0008375 | GO:0008376 | GO:0008378 | GO:0008417 | GO:0008755 | GO:0008921 | GO:0016253 | GO:0016759 | GO:0018715 | GO:0018716 | GO:0018717 | GO:0018718 | GO:0019112 | GO:0019187 | GO:0031278 | GO:0033556 | GO:0042281 | GO:0042283 | GO:0045140 | GO:004652…	KOG4626	O-linked N-acetylglucosamine transferase OGT	Signal transduction mechanisms |Posttranslational modification, protein turnover, chaperones |Carbohydrate transport and metabolism
c27174_g1_i1	Coc_C169_1|52379	3e-35	137	0.95	0.99	73.62	1229.82	9.56729	8.90768e-09	2.4.1.1	Phosphorylase.	Starch and sucrose metabolism	phosphorylase activity | carbohydrate metabolic process | metabolic process | amino acid binding | pyridoxal phosphate binding | glycogen phosphorylase activity|	molecular_function | biological_process | biological_process | molecular_function | molecular_function | molecular_function|	GO:0004645 | GO:0005975 | GO:0008152 | GO:0016597 | GO:0030170 | GO:0008184|	KOG2099	Glycogen phosphorylase	Carbohydrate transport and metabolism
c2915_g1_i2	Ost9901_3|31592	3e-18	81.3	0.62	1.01	17.63	71.82	5.79481	5.16193e-06				hydroxymethylbilane synthase activity|porphyrin biosynthesis|	molecular_function|biological_process|	GO:0004418|GO:0006779|	KOG2892	Porphobilinogen deaminase	Coenzyme transport and metabolism
c73992_g3_i2	Coc_C169_1|49195	2e-30	129	22.64	1.62	2.42	2.21	-2.41765	0.030594				nucleic acid binding|	molecular_function|	GO:0003676|
c8003_g1_i1	Coc_C169_1|13297	2e-36	134	0.59	0.95	7.69	2.79	2.57721	0.036216	2.4.1.142	Chitobiosyldiphosphodolichol alpha-mannosyltransferase.	N-Glycans biosynthesis	DNA binding | monooxygenase activity | iron ion binding | electron transport | heme binding | biosynthetic process | chitobiosyldiphosphodolichol beta-mannosyltransferase activity|	molecular_function | molecular_function | molecular_function | biological_process | molecular_function | biological_process | molecular_function|	GO:0003677 | GO:0004497 | GO:0005506 | GO:0006118 | GO:0020037 | GO:0009058 | GO:0004578|	KOG2941	Beta-1,4-mannosyltransferase	Posttranslational modification, protein turnover, chaperones
c47107_g1_i1	Thaps3|31006	6e-12	63.5	3.58	9.26	33.75	273	4.78546	9.83581e-05
c66708_g1_i4	Coc_C169_1|65911	6e-29	117	10.27	70.38	3.95	1.42	-3.98284	0.000282807							KOG3544	Collagens (type IV and type XIII), and related proteins	Extracellular structures
c16939_g1_i1	ChlNC64A_1|141978	2e-29	111	0.65	2.14	12.83	46.58	4.4609	0.000211478				amino acid biosynthesis|	biological_process|	GO:0008652|
c90316_g1_i1	Coc_C169_1|13100	1e-34	121	1.8	3.05	19.69	11.5	2.60172	0.0135605							KOG3869	Uncharacterized conserved protein	Function unknown
c19615_g1_i1	ChlNC64A_1|49059	4e-27	105	1.95	1.56	12.17	52.07	4.31435	0.0001293				protein biosynthesis | ribosome | intracellular | structural constituent of ribosome|	biological_process | cellular_component | cellular_component | molecular_function|	GO:0006412 | GO:0005840 | GO:0005622 | GO:0003735|	KOG1624	Mitochondrial/chloroplast ribosomal protein L4	Translation, ribosomal structure and biogenesis
c63324_g1_i1	Coc_C169_1|48027	1e-42	158	3.19	2.5	18.81	7.75	2.11276	0.0176325							KOG1032	Uncharacterized conserved protein, contains GRAM domain	Function unknown
c71981_g2_i3	Coc_C169_1|52389	7e-74	245	2.32	4.37	12.51	10	1.70309	0.0409374	3.6.1.3	Adenosinetriphosphatase.	Purine metabolism	DNA binding | ATP binding | DNA replication initiation | DNA-dependent ATPase activity | nucleus | ATP-dependent DNA helicase activity | ATP-dependent RNA helicase activity | ATP-dependent helicase activity | RNA-dependent ATPase activity | protein-transmembrane transporting ATPase activity | ATPase activity | single-stranded DNA-dependent ATP-dependent DNA helicase activity | ATPase activity, co…	molecular_function | molecular_function | biological_process | molecular_function | cellular_component | molecular_function | molecular_function | molecular_function | molecular_function | molecular_function | molecular_function | molecular_function | molecular_function | molecular_function | molecular_function | molecular_function|	GO:0003677 | GO:0005524 | GO:0006270 | GO:0008094 | GO:0005634 | GO:0004003 | GO:0004004 | GO:0008026 | GO:0008186 | GO:0015462 | GO:0016887 | GO:0017116 | GO:0042623 | GO:0042624 | GO:0042625 | GO:0042626|	KOG0481	DNA replication licensing factor, MCM5 component	Replication, recombination and repair
c39287_g1_i1	Ost9901_3|15917	3e-16	76.3	6.6	32.29	5.17	3.03	-2.17532	0.0461734							KOG0987	DNA helicase PIF1/RRM3	Cell cycle control, cell division, chromosome partitioning
c71872_g1_i2	Ost9901_3|50765	3e-73	253	0.1	0.23	31.42	158.21	9.18981	2.77585e-10				electron transport|oxidoreductase activity, acting on other nitrogenous compounds as donors, iron-sulfur protein as acceptor|nitrate assimilation|	biological_process|molecular_function|biological_process|	GO:0006118|GO:0016664|GO:0042128|	KOG0560	Sulfite reductase (ferredoxin)	Inorganic ion transport and metabolism
c78169_g1_i1	Thaps3|18469	8e-29	105	1.01	3.5	22.25	97.78	4.84317	9.13184e-05	5.2.1.8	Peptidylprolyl isomerase.	\N	protein folding|peptidyl-prolyl cis-trans isomerase activity|cyclophilin|FK506-sensitive peptidyl-prolyl cis-trans isomerase|cyclophilin-type peptidyl-prolyl cis-trans isomerase activity|	biological_process|molecular_function|molecular_function|molecular_function|molecular_function|	GO:0006457|GO:0003755|GO:0004600|GO:0030051|GO:0042027|	KOG0543	FKBP-type peptidyl-prolyl cis-trans isomerase	Posttranslational modification, protein turnover, chaperones
c18536_g1_i1	Chlre4|394775	3e-08	53.5	1.02	0.41	10.53	72.22	5.95859	1.11719e-05	1.3.5.1|1.3.5.1	Succinate dehydrogenase (ubiquinone).|Succinate dehydrogenase (ubiquinone).	Citrate cycle (TCA cycle)|Oxidative phosphorylation	oxidoreductase activity | FAD binding | electron transport | succinate dehydrogenase (ubiquinone) activity|	molecular_function | molecular_function | biological_process | molecular_function|	GO:0016491 | GO:0050660 | GO:0006118 | GO:0008177|	KOG2403	Succinate dehydrogenase, flavoprotein subunit	Energy production and conversion
c66696_g2_i3	Coc_C169_1|11398	1e-18	85.1	6.78	15.49	4.54	0.82	-2.07008	0.0382849				intracellular | RNA processing|	cellular_component | biological_process|	GO:0005622 | GO:0006396|	KOG2396	HAT (Half-A-TPR) repeat-containing protein	General function prediction only
c17741_g1_i2	Coc_C169_1|63432	4e-22	95.5	3.68	1.73	10.38	14.97	2.25264	0.0176757
c16741_g1_i1	Chlre4|145074	1e-12	65.5	17.22	33.79	5.48	4.56	-2.32681	0.0116937							KOG0987	DNA helicase PIF1/RRM3	Cell cycle control, cell division, chromosome partitioning
c73247_g1_i9	Coc_C169_1|49414	6e-15	77.8	3.49	5.99	20.86	21.69	2.15921	0.00979827				catalytic activity|	molecular_function|	GO:0003824|
c4178_g1_i1	ChlNC64A_1|137705	4e-33	130	0.74	2.92	11.29	6.4	2.15602	0.024936	2.1.1.37	DNA (cytosine-5-)-methyltransferase.	Methionine metabolism	DNA methylation | DNA (cytosine-5-)-methyltransferase activity | DNA binding|	biological_process | molecular_function | molecular_function|	GO:0006306 | GO:0003886 | GO:0003677|	KOG3712	RFX family transcription factor	Transcription
c72269_g1_i3	Coc_C169_1|57209	8e-53	196	30.78	23.86	89.08	76.95	1.57575	0.0470125
c82927_g1_i1	ChlNC64A_1|34831	8e-57	184	4.4	1.06	17.24	101.51	4.61307	0.000171853				proton-transporting two-sector ATPase complex | ATP synthesis coupled proton transport | protein biosynthesis | ribosome | intracellular | structural constituent of ribosome | hydrogen-transporting ATP synthase activity, rotational mechanism | hydrogen-transporting ATPase activity, rotational mechanism|	cellular_component | biological_process | biological_process | cellular_component | cellular_component | molecular_function | molecular_function | molecular_function|	GO:0016469 | GO:0015986 | GO:0006412 | GO:0005840 | GO:0005622 | GO:0003735 | GO:0046933 | GO:0046961|	KOG3254	Mitochondrial/chloroplast ribosomal protein L6	Translation, ribosomal structure and biogenesis
c26219_g1_i1	MicpuN3|94758	1e-23	101	5.33	15.55	28.04	99.37	2.7663	0.00666051				catalytic activity|metabolic process|fatty acid metabolic process|oxidoreductase activity|binding|	molecular_function|biological_process|biological_process|molecular_function|molecular_function|	GO:0003824|GO:0008152|GO:0006631|GO:0016491|GO:0005488|	KOG1683	Hydroxyacyl-CoA dehydrogenase/enoyl-CoA hydratase	Lipid transport and metabolism
c59515_g1_i1	Coc_C169_1|23316	1e-39	147	1.84	4.38	10.97	20.9	2.40157	0.0118128	2.5.1.26	Alkylglycerone-phosphate synthase.	Glycerolipid metabolism	electron transport | electron carrier activity | iron-sulfur cluster binding | catalytic activity | FAD binding | oxidoreductase activity | alkylglycerone-phosphate synthase activity|	biological_process | molecular_function | molecular_function | molecular_function | molecular_function | molecular_function | molecular_function|	GO:0006118 | GO:0009055 | GO:0051536 | GO:0003824 | GO:0050660 | GO:0016491 | GO:0008609|	KOG1231	Proteins containing the FAD binding domain	Energy production and conversion
c78887_g1_i1	Coc_C169_1|41733	3e-17	79	2.03	3.24	44.03	0.8	2.80977	0.0252266				diacylglycerol kinase activity | activation of protein kinase C activity|	molecular_function | biological_process|	GO:0004143 | GO:0007205|
c64244_g1_i2	Chlre4|169942	5e-32	122	3.94	2.63	14.66	15.07	2.15959	0.0228621				membrane|	cellular_component|	GO:0016020|	KOG1021	Acetylglucosaminyltransferase EXT1/exostosin 1	Cell wall/membrane/envelope biogenesis |Extracellular structures |Carbohydrate transport and metabolism
c85148_g1_i1	Coc_C169_1|57621	4e-28	112	0.72	0.6	12.57	4.57	3.48274	0.00409302							KOG4197	FOG: PPR repeat	General function prediction only
c85994_g1_i1	ChlNC64A_1|34102	5e-18	83.6	1.14	0.67	14.55	69.96	5.6759	5.14467e-06	1.17.4.1|1.17.4.1	Ribonucleoside-diphosphate reductase.|Ribonucleoside-diphosphate reductase.	Pyrimidine metabolism|Purine metabolism	deoxyribonucleoside diphosphate metabolism | ribonucleoside-diphosphate reductase activity|	biological_process | molecular_function|	GO:0009186 | GO:0004748|	KOG1567	Ribonucleotide reductase, beta subunit	Nucleotide transport and metabolism
c73837_g1_i6	Coc_C169_1|43257	2e-38	147	13.65	3.1	25.68	37.46	1.95408	0.0386334	1.14.14.1|1.14.14.1|1.14.14.1	Unspecific monooxygenase.|Unspecific monooxygenase.|Unspecific monooxygenase.	Tryptophan metabolism|Fatty acid metabolism|gamma-Hexachlorocyclohexane degradation	monooxygenase activity | iron ion binding | electron transport | heme binding | unspecific monooxygenase activity|	molecular_function | molecular_function | biological_process | molecular_function | molecular_function|	GO:0004497 | GO:0005506 | GO:0006118 | GO:0020037 | GO:0050381|	KOG0157	Cytochrome P450 CYP4/CYP19/CYP26 subfamilies	Lipid transport and metabolism |Secondary metabolites biosynthesis, transport and catabolism
c92563_g1_i1	Thaps3|20223	1e-15	68.6	19.01	9.14	131.55	887.22	5.36587	1.57914e-05				nucleic acid binding|	molecular_function|	GO:0003676|	KOG0118	FOG: RRM domain	General function prediction only
c72457_g1_i2	Coc_C169_1|47044	5e-38	139	1.99	9.74	39.79	43.7	2.84346	0.00271925				oxidoreductase activity | lipid metabolic process | membrane | oxidoreductase activity, acting on paired donors, with oxidation of a pair of donors resulting in the reduction of molecular oxygen to two molecules of water|	molecular_function | biological_process | cellular_component | molecular_function|	GO:0016491 | GO:0006629 | GO:0016020 | GO:0016717|
c73247_g1_i3	Coc_C169_1|49414	7e-98	317	3.27	1.49	7.34	8.71	1.76243	0.0439904				catalytic activity|	molecular_function|	GO:0003824|
c70247_g1_i3	Coc_C169_1|25019	6e-149	437	196.83	10.35	19.54	13.46	-2.71742	0.0185027	1.6.99.1	NADPH dehydrogenase.	\N	FMN binding | oxidoreductase activity | NADPH dehydrogenase activity|	molecular_function | molecular_function | molecular_function|	GO:0010181 | GO:0016491 | GO:0003959|	KOG0134	NADH:flavin oxidoreductase/12-oxophytodienoate reductase	Energy production and conversion |General function prediction only
c65400_g1_i1	Coc_C169_1|66324	6e-60	203	47.93	15.09	12.59	5.67	-1.88307	0.0340183	1.3.3.6	Acyl-CoA oxidase.	Fatty acid metabolism	proteolysis | metallopeptidase activity | acyl-CoA oxidase activity | peroxisome | fatty acid beta-oxidation | electron transport | oxidoreductase activity, acting on the CH-CH group of donors | acyl-CoA dehydrogenase activity | metabolic process | fatty acid metabolic process | FAD binding|	biological_process | molecular_function | molecular_function | cellular_component | biological_process | biological_process | molecular_function | molecular_function | biological_process | biological_process | molecular_function|	GO:0006508 | GO:0008237 | GO:0003997 | GO:0005777 | GO:0006635 | GO:0006118 | GO:0016627 | GO:0003995 | GO:0008152 | GO:0006631 | GO:0050660|	KOG0135	Pristanoyl-CoA/acyl-CoA oxidase	Lipid transport and metabolism |Secondary metabolites biosynthesis, transport and catabolism
c2081_g1_i1	ChlNC64A_1|138476	5e-10	57.4	8.78	12.01	3.49	1.27	-2.07501	0.0351542
c39922_g1_i1	Ost9901_3|32601	1e-92	298	0.39	0.49	398.51	2994.31	12.0559	1.1528e-13				transport|ammonium transporter activity|membrane|	biological_process|molecular_function|cellular_component|	GO:0006810|GO:0008519|GO:0016020|	KOG0682	Ammonia permease	Inorganic ion transport and metabolism
c57095_g1_i1	ChlNC64A_1|134996	1e-22	95.9	1.69	0.71	15.69	5.39	2.99505	0.0103706	3.4.22.-	Cysteine endopeptidases.	\N	cysteine-type endopeptidase activity | cathepsin F activity|	molecular_function | molecular_function|	GO:0004197 | GO:0016946|	KOG3691	Exocyst complex subunit Sec8	Intracellular trafficking, secretion, and vesicular transport
c33620_g1_i1	Coc_C169_1|36428	5e-24	95.9	18.19	4.71	50.25	40.25	1.94493	0.0412353							KOG2118	Predicted membrane protein, contains two CBS domains	Function unknown
c52895_g1_i1	Coc_C169_1|67588	3e-15	75.5	10.58	10.98	2.87	2.36	-2.06471	0.0211933							KOG4744	Uncharacterized conserved protein	Function unknown
c56058_g1_i1	Coc_C169_1|8935	5e-30	107	3.3	4.82	15.72	21.3	2.2067	0.0237							KOG3046	Transcription factor, subunit of SRB subcomplex of RNA polymerase II	Transcription
c10600_g1_i1	Chlre4|182980	5e-25	101	1.37	2.54	16.87	105.45	5.11423	3.59387e-05				mitochondrial electron transport, NADH to ubiquinone | NADH dehydrogenase (ubiquinone) activity | electron transport | oxidoreductase activity, acting on NADH or NADPH|	biological_process | molecular_function | biological_process | molecular_function|	GO:0006120 | GO:0008137 | GO:0006118 | GO:0016651|	KOG1713	NADH-ubiquinone oxidoreductase, NDUFS3/30 kDa subunit	Energy production and conversion
c16780_g1_i1	Coc_C169_1|34111	2e-21	87.4	1.28	20.88	55.27	71.07	2.656	0.0102356							KOG3157	Proline synthetase co-transcribed protein	General function prediction only
c83418_g1_i1	ChlNC64A_1|142124	1e-13	68.2	49.84	78.46	147.18	280.98	1.88011	0.0284441				ATP binding|	molecular_function|	GO:0005524|
c24668_g1_i1	Coc_C169_1|59833	4e-14	71.2	2.76	1.7	10.52	13.1	2.39305	0.0210598
c63516_g1_i1	Coc_C169_1|3641	6e-53	176	1.38	2.57	21.03	2.9	2.39047	0.0291017				protein kinase activity | ATP binding | protein amino acid phosphorylation | protein-tyrosine kinase activity | protein serine/threonine kinase activity | transmembrane receptor protein serine/threonine kinase activity | 3-phosphoinositide-dependent protein kinase activity | DNA-dependent protein kinase activity | AMP-activated protein kinase activity | casein kinase activity | casein kinase I ac…	molecular_function | molecular_function | biological_process | molecular_function | molecular_function | molecular_function | molecular_function | molecular_function | molecular_function | molecular_function | molecular_function | molecular_function | molecular_function | molecular_function | molecular_function | molecular_function | molecular_function | molecular_function | molecular_function | …	GO:0004672 | GO:0005524 | GO:0006468 | GO:0004713 | GO:0004674 | GO:0004675 | GO:0004676 | GO:0004677 | GO:0004679 | GO:0004680 | GO:0004681 | GO:0004690 | GO:0004694 | GO:0004695 | GO:0004696 | GO:0004698 | GO:0004700 | GO:0004702 | GO:0004704 | GO:0004705 | GO:0004706 | GO:0004708 | GO:0004710 | GO:0004711 | GO:0004718 | GO:0008338 | GO:0008339 | GO:0008349 | GO:0008545 | GO:0016908 | GO:001690…	KOG0592	3-phosphoinositide-dependent protein kinase (PDK1)	Signal transduction mechanisms
c71806_g1_i2	Coc_C169_1|49000	1e-91	299	2.26	0.3	10.2	8.24	2.82464	0.00666561				acyltransferase activity | phosphopantetheine binding | cofactor binding | transferase activity | metabolic process | catalytic activity | binding|	molecular_function | molecular_function | molecular_function | molecular_function | biological_process | molecular_function | molecular_function|	GO:0008415 | GO:0031177 | GO:0048037 | GO:0016740 | GO:0008152 | GO:0003824 | GO:0005488|	KOG1202	Animal-type fatty acid synthase and related proteins	Lipid transport and metabolism
c71347_g1_i4	ChlNC64A_1|58034	4e-134	405	0.17	0.65	4.44	2.66	2.91781	0.00329466				oxidoreductase activity|	molecular_function|	GO:0016491|
c92504_g1_i1	Ost9901_3|27960	3e-13	65.9	2.24	0.62	8.15	26.09	3.64232	0.0023897				metalloendopeptidase activity|proteolysis and peptidolysis|	molecular_function|biological_process|	GO:0004222|GO:0006508|
c91482_g1_i1	MicpuN3|64171	2e-68	225	11.72	2.71	36.01	100.31	3.35231	0.00152824	3.6.3.14|3.6.3.14|3.6.3.14	H(+)-transporting two-sector ATPase.|H(+)-transporting two-sector ATPase.|H(+)-transporting two-sector ATPase.	ATP synthesis| Flagellar assembly| Type III secretion system	hydrogen ion transmembrane transporter activity|proton-transporting two-sector ATPase complex|ATP synthesis coupled proton transport|hydrogen ion transporting ATP synthase activity, rotational mechanism|hydrogen ion transporting ATPase activity, rotational mechanism|hydrolase activity, acting on acid anhydrides, catalyzing transmembrane movement of substances|hydrogen-transporting two-sector ATPa…	molecular_function|cellular_component|biological_process|molecular_function|molecular_function|molecular_function|molecular_function|cellular_component|	GO:0015078|GO:0016469|GO:0015986|GO:0046933|GO:0046961|GO:0016820|GO:0003936|GO:0045259|	KOG1353	F0F1-type ATP synthase, alpha subunit	Energy production and conversion
c71320_g1_i1	Coc_C169_1|67952	1e-36	139	5.15	4.1	11.7	27.95	2.18322	0.0192152				hydrolase activity, hydrolyzing O-glycosyl compounds | carbohydrate metabolic process|	molecular_function | biological_process|	GO:0004553 | GO:0005975|	KOG2024	Beta-Glucuronidase GUSB (glycosylhydrolase superfamily 2)	Carbohydrate transport and metabolism
c71311_g3_i1	Coc_C169_1|68334	5e-74	255	29.7	23.32	71.95	110.17	1.83119	0.0281555
c81242_g1_i1	Chlre4|376420	2e-10	58.9	11.2	20.27	50.31	206.39	3.23067	0.00173126
c71926_g1_i1	Coc_C169_1|37001	0	543	139.03	32.23	26.88	8.32	-2.44661	0.0103571	5.3.1.4	L-arabinose isomerase.	Pentose and glucuronate interconversions	sugar:hydrogen symporter activity | carbohydrate transport | membrane | transporter activity | transport | integral to membrane | L-arabinose isomerase activity|	molecular_function | biological_process | cellular_component | molecular_function | biological_process | cellular_component | molecular_function|	GO:0005351 | GO:0008643 | GO:0016020 | GO:0005215 | GO:0006810 | GO:0016021 | GO:0008733|	KOG0254	Predicted transporter (major facilitator superfamily)	General function prediction only
c47344_g1_i2	Ost9901_3|29034	8e-63	207	3.82	0.33	13.74	10.86	2.5369	0.0152616				structural constituent of ribosome|intracellular|ribosome|protein biosynthesis|RNA binding|large ribosomal subunit|transferase activity|nucleic acid binding|	molecular_function|cellular_component|cellular_component|biological_process|molecular_function|cellular_component|molecular_function|molecular_function|	GO:0003735|GO:0005622|GO:0005840|GO:0006412|GO:0003723|GO:0015934|GO:0016740|GO:0003676|	KOG0438	Mitochondrial/chloroplast ribosomal protein L2	Translation, ribosomal structure and biogenesis
c19522_g1_i1	Thaps3|21748	4e-35	131	1.28	0.68	24.55	240.83	7.24234	6.37532e-07	4.1.2.13|4.1.2.13|4.1.2.13|4.1.2.13	Fructose-bisphosphate aldolase.|Fructose-bisphosphate aldolase.|Fructose-bisphosphate aldolase.|Fructose-bisphosphate aldolase.	Pentose phosphate pathway|Fructose and mannose metabolism|Glycolysis / Gluconeogenesis|Carbon fixation	fructose-bisphosphate aldolase activity|glycolysis|zinc ion binding|	molecular_function|biological_process|molecular_function|	GO:0004332|GO:0006096|GO:0008270|	KOG4153	Fructose 1,6-bisphosphate aldolase	Carbohydrate transport and metabolism
c44647_g1_i1	Coc_C169_1|57209	5e-09	55.1	3.81	2.45	14.62	19.86	2.46577	0.0193733
c53176_g1_i1	Coc_C169_1|41280	7e-35	129	4.82	15.07	2.61	0.54	-2.67921	0.00869835							KOG3140	Predicted membrane protein	Function unknown
c25378_g1_i1	Coc_C169_1|28179	7e-29	111	3.92	3.56	23.12	19.19	2.47574	0.0181008				structural constituent of ribosome | intracellular | ribosome | translation | transporter activity | transport | membrane|	molecular_function | cellular_component | cellular_component | biological_process | molecular_function | biological_process | cellular_component|	GO:0003735 | GO:0005622 | GO:0005840 | GO:0006412 | GO:0005215 | GO:0006810 | GO:0016020|
c44179_g1_i1	Coc_C169_1|64552	7e-80	253	7.91	6.3	2.21	1.19	-2.10197	0.0179461							KOG3706	Uncharacterized conserved protein	Function unknown
c24873_g1_i2	MicpuN3|89262	2e-60	205	0.97	1.03	16.05	191.34	6.88115	1.3225e-06	6.3.2.-|6.3.2.-	Acid--D-amino-acid ligases (peptide synthases).|Acid--D-amino-acid ligases (peptide synthases).	Tryptophan metabolism|Ubiquinone biosynthesis	UDP-N-acetylmuramoylalanyl-D-glutamyl-2,6-diaminopimelate-D-alanyl-D-alanine ligase activity|ribosomal S6-glutamic acid ligase activity|coenzyme F420-0 gamma-glutamyl ligase activity|coenzyme F420-2 alpha-glutamyl ligase activity|	molecular_function|molecular_function|molecular_function|molecular_function|	GO:0008766|GO:0018169|GO:0043773|GO:0043774|	KOG1426	FOG: RCC1 domain	Function unknown
c31676_g2_i1	MicpuN3|82714	4e-28	114	18.12	38.31	7.98	5.39	-2.09435	0.0154842				calcium ion binding|voltage-gated calcium channel activity|voltage-gated calcium channel complex|calcium ion transport|ion channel activity|ion transport|membrane|	molecular_function|molecular_function|cellular_component|biological_process|molecular_function|biological_process|cellular_component|	GO:0005509|GO:0005245|GO:0005891|GO:0006816|GO:0005216|GO:0006811|GO:0016020|	KOG2302	T-type voltage-gated Ca2+ channel, pore-forming alpha1I subunit	Signal transduction mechanisms |Inorganic ion transport and metabolism
c53083_g1_i1	Chlre4|194555	2e-33	124	4.68	1.1	26.98	37.08	3.49699	0.000681647				nucleic acid binding | zinc ion binding|	molecular_function | molecular_function|	GO:0003676 | GO:0008270|	KOG2494	C3H1-type Zn-finger protein	Transcription
c13643_g1_i1	Coc_C169_1|14606	7e-11	59.3	1.12	2.95	12.29	12.64	2.55334	0.0241994	2.7.1.15	Ribokinase.	Pentose phosphate pathway	ribokinase activity | D-ribose metabolic process|	molecular_function | biological_process|	GO:0004747 | GO:0006014|	KOG2855	Ribokinase	Carbohydrate transport and metabolism
c7381_g1_i1	Thaps3|9716	4e-46	163	16.43	1.46	27.08	89.7	2.83226	0.0155111	3.6.1.3	Adenosinetriphosphatase.	Purine metabolism	nucleic acid binding|ATP binding|ATP-dependent helicase activity|helicase activity|ATP-dependent DNA helicase activity|ATP-dependent RNA helicase activity|DNA-dependent ATPase activity|RNA-dependent ATPase activity|protein-transporting ATPase activity|DNA translocase activity|ATPase activity|single-stranded DNA-dependent ATP-dependent DNA helicase activity|ATPase activity, coupled|ATPase activity…	molecular_function|molecular_function|molecular_function|molecular_function|molecular_function|molecular_function|molecular_function|molecular_function|molecular_function|molecular_function|molecular_function|molecular_function|molecular_function|molecular_function|molecular_function|molecular_function|	GO:0003676|GO:0005524|GO:0008026|GO:0004386|GO:0004003|GO:0004004|GO:0008094|GO:0008186|GO:0015462|GO:0015616|GO:0016887|GO:0017116|GO:0042623|GO:0042624|GO:0042625|GO:0042626|	KOG0327	Translation initiation factor 4F, helicase subunit (eIF-4A) and related helicases	Translation, ribosomal structure and biogenesis
c74706_g1_i1	Ost9901_3|37392	1e-23	96.3	11.1	0.77	35.66	25.03	2.29193	0.0282362				S-adenosylmethionine-dependent methyltransferase activity|O-methyltransferase activity|	molecular_function|molecular_function|	GO:0008757|GO:0008171|	KOG1663	O-methyltransferase	Secondary metabolites biosynthesis, transport and catabolism
c45808_g1_i1	Coc_C169_1|19236	5e-31	116	3.95	6.82	26.04	20.66	2.1028	0.0185259	3.6.1.3	Adenosinetriphosphatase.	Purine metabolism	microtubule motor activity | ATP binding | microtubule associated complex | microtubule-based movement | ATP-dependent DNA helicase activity | ATP-dependent RNA helicase activity | ATP-dependent helicase activity | DNA-dependent ATPase activity | RNA-dependent ATPase activity | protein-transmembrane transporting ATPase activity | ATPase activity | single-stranded DNA-dependent ATP-dependent DNA h…	molecular_function | molecular_function | cellular_component | biological_process | molecular_function | molecular_function | molecular_function | molecular_function | molecular_function | molecular_function | molecular_function | molecular_function | molecular_function | molecular_function | molecular_function | molecular_function|	GO:0003777 | GO:0005524 | GO:0005875 | GO:0007018 | GO:0004003 | GO:0004004 | GO:0008026 | GO:0008094 | GO:0008186 | GO:0015462 | GO:0016887 | GO:0017116 | GO:0042623 | GO:0042624 | GO:0042625 | GO:0042626|	KOG0239	Kinesin (KAR3 subfamily)	Cytoskeleton
c47705_g1_i1	Thaps3|5078	2e-45	161	1.6	0.31	11.68	93.64	5.95072	1.59313e-05	6.1.1.21|6.1.1.21	Histidine--tRNA ligase.|Histidine--tRNA ligase.	Histidine metabolism| Aminoacyl-tRNA biosynthesis	tRNA ligase activity|ATP binding|tRNA aminoacylation for protein translation|protein biosynthesis|histidine-tRNA ligase activity|cytoplasm|histidyl-tRNA aminoacylation|	molecular_function|molecular_function|biological_process|biological_process|molecular_function|cellular_component|biological_process|	GO:0004812|GO:0005524|GO:0006418|GO:0006412|GO:0004821|GO:0005737|GO:0006427|	KOG1936	Histidyl-tRNA synthetase	Translation, ribosomal structure and biogenesis
c71355_g3_i1	Chlre4|130199	3e-25	106	42.61	3.37	4.27	3.36	-2.6377	0.0206503	2.3.1.1	Amino-acid N-acetyltransferase.	Urea cycle and metabolism of amino groups	N-acetyltransferase activity | metabolic process | amino-acid N-acetyltransferase activity | cytoplasm | arginine biosynthetic process|	molecular_function | biological_process | molecular_function | cellular_component | biological_process|	GO:0008080 | GO:0008152 | GO:0004042 | GO:0005737 | GO:0006526|	KOG2436	Acetylglutamate kinase/acetylglutamate synthase	Amino acid transport and metabolism
c67899_g2_i2	ChlNC64A_1|139836	6e-56	194	9.23	6.31	25.15	23.99	1.64552	0.0414242
c73489_g1_i4	Coc_C169_1|37848	0	605	26.41	3.6	3.04	3.97	-2.08443	0.0436402	4.99.1.1	Ferrochelatase.	Porphyrin and chlorophyll metabolism	ferrochelatase activity | heme biosynthetic process|	molecular_function | biological_process|	GO:0004325 | GO:0006783|	KOG1321	Protoheme ferro-lyase (ferrochelatase)	Coenzyme transport and metabolism
c49610_g1_i1	Coc_C169_1|64083	2e-08	53.1	2.32	1.03	21.74	60.17	4.64281	0.000101481				ATP binding|	molecular_function|	GO:0005524|	KOG0100	Molecular chaperones GRP78/BiP/KAR2, HSP70 superfamily	Posttranslational modification, protein turnover, chaperones
c72457_g1_i1	Coc_C169_1|47044	7e-76	246	27.58	31.89	107.83	126.42	1.99688	0.0142731				oxidoreductase activity | lipid metabolic process | membrane | oxidoreductase activity, acting on paired donors, with oxidation of a pair of donors resulting in the reduction of molecular oxygen to two molecules of water|	molecular_function | biological_process | cellular_component | molecular_function|	GO:0016491 | GO:0006629 | GO:0016020 | GO:0016717|
c11270_g1_i1	Chlre4|325197	2e-36	126	10.06	1.1	27.8	24.45	2.19497	0.0351708				structural constituent of ribosome | translation | small ribosomal subunit | intracellular | ribosome|	molecular_function | biological_process | cellular_component | cellular_component | cellular_component|	GO:0003735 | GO:0006412 | GO:0015935 | GO:0005622 | GO:0005840|	KOG1750	Mitochondrial/chloroplast ribosomal protein S12	Translation, ribosomal structure and biogenesis
c64903_g1_i2	Ost9901_3|31760	2e-59	204	32.95	0.77	88.97	118.94	2.64851	0.0357618	2.3.1.12|2.3.1.12	Dihydrolipoamide S-acetyltransferase.|Dihydrolipoamide S-acetyltransferase.	Glycolysis / Gluconeogenesis|Pyruvate metabolism	metabolism|acyltransferase activity|protein binding|dihydrolipoyllysine-residue acetyltransferase activity|glycolysis|pyruvate dehydrogenase complex|dihydrolipoamide S-acyltransferase complex|dihydrolipoamide S-acyltransferase activity|	biological_process|molecular_function|molecular_function|molecular_function|biological_process|cellular_component|cellular_component|molecular_function|	GO:0008152|GO:0008415|GO:0005515|GO:0004742|GO:0006096|GO:0045254|GO:0009351|GO:0030523|	KOG0557	Dihydrolipoamide acetyltransferase	Energy production and conversion
c62839_g1_i3	Coc_C169_1|29860	1e-114	347	8.19	5.1	3.09	0.89	-1.82841	0.034491	3.6.1.-|3.6.1.-	In phosphorous-containing anhydrides.|In phosphorous-containing anhydrides.	Starch and sucrose metabolism|Folate biosynthesis	nucleic acid binding | helicase activity | ATP binding | ATP-dependent helicase activity | diacylglycerol pyrophosphate phosphatase activity | thiamin-pyrophosphatase activity | 8-oxo-7,8-dihydroguanine triphosphatase activity | UDP-2,3-diacylglucosamine hydrolase activity | bis(5'-nucleosyl)-tetraphosphatase activity | dATP pyrophosphohydrolase activity | pyrophosphatase activity | dihydroneopte…	molecular_function | molecular_function | molecular_function | molecular_function | molecular_function | molecular_function | molecular_function | molecular_function | molecular_function | molecular_function | molecular_function | molecular_function | molecular_function | molecular_function|	GO:0003676 | GO:0004386 | GO:0005524 | GO:0008026 | GO:0000810 | GO:0004787 | GO:0008413 | GO:0008758 | GO:0008796 | GO:0008828 | GO:0016462 | GO:0019176 | GO:0019177 | GO:0043141|	KOG0327	Translation initiation factor 4F, helicase subunit (eIF-4A) and related helicases	Translation, ribosomal structure and biogenesis
c45193_g1_i1	Chlre4|192988	4e-15	71.2	4.94	4.65	14.62	36.93	2.51641	0.00948872				extracellular region|	cellular_component|	GO:0005576|	KOG3017	Defense-related protein containing SCP domain	Function unknown
c91919_g1_i1	MicpuN3|98246	9e-20	85.9	2.23	0.45	5.47	18.49	3.23787	0.00658698				biosynthetic process|transferase activity|prenyltransferase activity|protein geranylgeranyltransferase activity|protein prenyltransferase activity|4-hydroxybenzoate octaprenyltransferase activity|protoheme IX farnesyltransferase activity|Sep-tRNA:Cys-tRNA synthase activity|(S)-2,3-di-O-geranylgeranylglyceryl phosphate synthase activity|1,4-dihydroxy-2-naphthoate octaprenyltransferase activity|	biological_process|molecular_function|molecular_function|molecular_function|molecular_function|molecular_function|molecular_function|molecular_function|molecular_function|molecular_function|	GO:0009058|GO:0016740|GO:0004659|GO:0004661|GO:0008318|GO:0008412|GO:0008495|GO:0043766|GO:0043888|GO:0046428|	KOG1459	Squalene synthetase	Lipid transport and metabolism
c73682_g1_i1	Coc_C169_1|66068	6e-47	168	6.32	3.94	16.41	23.15	1.98079	0.020543	2.7.1.-|2.7.1.-|2.7.1.-|2.7.1.-|2.7.1.-	Phosphotransferases with an alcohol group as acceptor.|Phosphotransferases with an alcohol group as acceptor.|Phosphotransferases with an alcohol group as acceptor.|Phosphotransferases with an alcohol group as acceptor.|Phosphotransferases with an alcohol group as acceptor.	Sphingoglycolipid metabolism|Benzoate degradation via CoA ligation|Starch and sucrose metabolism|Inositol phosphate metabolism|Nicotinate and nicotinamide metabolism	protein binding | phosphofructokinase activity | phosphorylase kinase regulator activity | cobinamide kinase activity | phosphatidylinositol phosphate kinase activity | cyclin-dependent protein kinase regulator activity | phenol kinase activity | cyclin-dependent protein kinase activating kinase regulator activity | inositol tetrakisphosphate 2-kinase activity | phosphoinositide 3-kinase activity…	molecular_function | molecular_function | molecular_function | molecular_function | molecular_function | molecular_function | molecular_function | molecular_function | molecular_function | molecular_function | molecular_function | molecular_function | molecular_function | molecular_function | molecular_function | molecular_function | molecular_function | molecular_function | molecular_function|	GO:0005515 | GO:0008443 | GO:0008607 | GO:0008819 | GO:0016307 | GO:0016538 | GO:0018720 | GO:0019914 | GO:0032942 | GO:0035004 | GO:0042556 | GO:0042557 | GO:0043743 | GO:0043771 | GO:0043798 | GO:0043841 | GO:0051731 | GO:0051734 | GO:0051735|	KOG0619	FOG: Leucine rich repeat	General function prediction only
c39637_g1_i2	Thaps3|24376	2e-08	55.1	0.38	3.27	15.58	34.91	3.83281	0.000456472				response to stress|	biological_process|	GO:0006950|	KOG1012	Ca2+-dependent lipid-binding protein CLB1/vesicle protein vp115/Granuphilin A, contains C2 domain	General function prediction only
c7399_g1_i1	Coc_C169_1|31289	6e-26	104	4.04	12.4	0.8	1.72	-2.70439	0.0165888	6.1.1.9|6.1.1.9	Valine--tRNA ligase.|Valine--tRNA ligase.	Valine, leucine and isoleucine biosynthesis| Aminoacyl-tRNA biosynthesis	valine-tRNA ligase activity|	molecular_function|	GO:0004832|	KOG1422	Intracellular Cl- channel CLIC, contains GST domain	Inorganic ion transport and metabolism
c63389_g1_i3	Coc_C169_1|23517	1e-49	171	0.38	0.3	61.97	925.85	10.5588	4.0504e-09	6.3.1.2|6.3.1.2|6.3.1.2	Glutamate--ammonia ligase.|Glutamate--ammonia ligase.|Glutamate--ammonia ligase.	Peptidoglycan biosynthesis|Nitrogen metabolism|Glutamate metabolism	catalytic activity | glutamate-ammonia ligase activity | nitrogen compound metabolic process | glutamine biosynthetic process|	molecular_function | molecular_function | biological_process | biological_process|	GO:0003824 | GO:0004356 | GO:0006807 | GO:0006542|	KOG0683	Glutamine synthetase	Amino acid transport and metabolism
c62573_g1_i1	Coc_C169_1|41776	4e-42	154	3.8	2	10.54	15.89	2.21479	0.0199276							KOG4743	Cyclin-dependent kinase inhibitor	Signal transduction mechanisms
c72655_g1_i2	Coc_C169_1|44844	0	593	127.48	66.69	236.29	467	1.93872	0.0281965	1.14.14.1|1.14.14.1|1.14.14.1	Unspecific monooxygenase.|Unspecific monooxygenase.|Unspecific monooxygenase.	Tryptophan metabolism|Fatty acid metabolism|gamma-Hexachlorocyclohexane degradation	monooxygenase activity | iron ion binding | electron transport | heme binding | unspecific monooxygenase activity|	molecular_function | molecular_function | biological_process | molecular_function | molecular_function|	GO:0004497 | GO:0005506 | GO:0006118 | GO:0020037 | GO:0050381|	KOG0158	Cytochrome P450 CYP3/CYP5/CYP6/CYP9 subfamilies	Secondary metabolites biosynthesis, transport and catabolism
c53903_g1_i2	Thaps3|35728	9e-32	122	0.91	1.66	8.89	22.76	3.6742	0.000482835				GTP binding|cytoplasm|structural molecule activity|microtubule|microtubule-based movement|GTPase activity|protein complex|protein polymerization|	molecular_function|cellular_component|molecular_function|cellular_component|biological_process|molecular_function|cellular_component|biological_process|	GO:0005525|GO:0005737|GO:0005198|GO:0005874|GO:0007018|GO:0003924|GO:0043234|GO:0051258|	KOG0231	Junctional membrane complex protein Junctophilin and related MORN repeat proteins	General function prediction only
c7429_g1_i1	Chlre4|140452	2e-21	93.2	6.79	13.16	21.6	79.25	2.49396	0.0119131	2.4.1.25	4-alpha-glucanotransferase.	Starch and sucrose metabolism	4-alpha-glucanotransferase activity | carbohydrate metabolic process|	molecular_function | biological_process|	GO:0004134 | GO:0005975|
c51175_g1_i1	Coc_C169_1|29458	7e-38	139	1.3	1.72	16.92	292.65	6.86842	3.79441e-06	2.3.3.1	Citrate (si)-synthase.	\N	cellular carbohydrate metabolic process | transferase activity, transferring acyl groups, acyl groups converted into alkyl on transfer | citrate (Si)-synthase activity|	biological_process | molecular_function | molecular_function|	GO:0044262 | GO:0046912 | GO:0004108|	KOG2617	Citrate synthase	Energy production and conversion
c67813_g2_i1	Coc_C169_1|48580	3e-85	278	4.29	3.15	15.49	12.61	1.87728	0.0223607	1.14.-.-|1.14.-.-|1.14.-.-|1.14.-.-	Acting on paired donors, with incorporation or reduction of|Acting on paired donors, with incorporation or reduction of|Acting on paired donors, with incorporation or reduction of|Acting on paired donors, with incorporation or reduction of	gamma-Hexachlorocyclohexane degradation|Ascorbate and aldarate metabolism|Flavonoids, stilbene and lignin biosynthesis|Fluorene degradation	monooxygenase activity | iron ion binding | electron transport | heme binding | fluorene oxygenase activity | mono-butyltin dioxygenase activity | limonene 8-monooxygenase activity | tri-n-butyltin dioxygenase activity | di-n-butyltin dioxygenase activity | methylsilanetriol hydroxylase activity | methyl tertiary butyl ether 3-monooxygenase activity | 4-nitrocatechol 4-monooxygenase activity | 4-…	molecular_function | molecular_function | biological_process | molecular_function | molecular_function | molecular_function | molecular_function | molecular_function | molecular_function | molecular_function | molecular_function | molecular_function | molecular_function | molecular_function | molecular_function | molecular_function | molecular_function | molecular_function | molecular_function | …	GO:0004497 | GO:0005506 | GO:0006118 | GO:0020037 | GO:0018585 | GO:0018586 | GO:0018587 | GO:0018588 | GO:0018589 | GO:0018590 | GO:0018591 | GO:0018592 | GO:0018593 | GO:0018594 | GO:0018595 | GO:0018596 | GO:0018597 | GO:0018598 | GO:0018599 | GO:0018600 | GO:0043823|	KOG0158	Cytochrome P450 CYP3/CYP5/CYP6/CYP9 subfamilies	Secondary metabolites biosynthesis, transport and catabolism
c57545_g1_i1	Coc_C169_1|53571	4e-34	132	2.53	2.55	12.94	19.79	2.71151	0.00309246				hydrolase activity, hydrolyzing O-glycosyl compounds | carbohydrate metabolic process | metabolic process | oxidoreductase activity|	molecular_function | biological_process | biological_process | molecular_function|	GO:0004553 | GO:0005975 | GO:0008152 | GO:0016491|	KOG1065	Maltase glucoamylase and related hydrolases, glycosyl hydrolase family 31	Carbohydrate transport and metabolism
c12206_g1_i1	ChlNC64A_1|138510	4e-24	99	1.77	1.75	12	24.28	3.40446	0.000684658				membrane | transport | transporter activity|	cellular_component | biological_process | molecular_function|	GO:0016020 | GO:0006810 | GO:0005215|	KOG0224	Aquaporin (major intrinsic protein family)	Carbohydrate transport and metabolism
c6064_g1_i1	Coc_C169_1|13058	6e-28	115	0.76	1.76	20.05	66.39	5.1861	4.64548e-06	5.3.1.9|5.3.1.9|5.3.1.9	Glucose-6-phosphate isomerase.|Glucose-6-phosphate isomerase.|Glucose-6-phosphate isomerase.	Starch and sucrose metabolism|Glycolysis / Gluconeogenesis|Pentose phosphate pathway	glucose-6-phosphate isomerase activity | gluconeogenesis | glycolysis|	molecular_function | biological_process | biological_process|	GO:0004347 | GO:0006094 | GO:0006096|	KOG2446	Glucose-6-phosphate isomerase	Carbohydrate transport and metabolism
c63694_g1_i1	Coc_C169_1|59575	4e-84	264	4.24	3.99	11.47	19.79	1.97667	0.0231948	1.1.1.219	Dihydrokaempferol 4-reductase.	Flavonoids, stilbene and lignin biosynthesis	catalytic activity | cellular metabolic process | coenzyme binding | peroxidase activity | electron transport | response to oxidative stress | heme binding | binding | metabolic process | dihydrokaempferol 4-reductase activity|	molecular_function | biological_process | molecular_function | molecular_function | biological_process | biological_process | molecular_function | molecular_function | biological_process | molecular_function|	GO:0003824 | GO:0044237 | GO:0050662 | GO:0004601 | GO:0006118 | GO:0006979 | GO:0020037 | GO:0005488 | GO:0008152 | GO:0045552|	KOG1502	Flavonol reductase/cinnamoyl-CoA reductase	Defense mechanisms
c53959_g1_i1	Coc_C169_1|38692	5e-25	102	2.68	1.52	21.56	12.88	2.9559	0.00428404	3.1.4.4|3.1.4.4	Phospholipase D.|Phospholipase D.	Phospholipid degradation|Glycerolipid metabolism	catalytic activity | metabolic process | phospholipase D activity | calcium ion binding | membrane | phosphatidylcholine metabolic process|	molecular_function | biological_process | molecular_function | molecular_function | cellular_component | biological_process|	GO:0003824 | GO:0008152 | GO:0004630 | GO:0005509 | GO:0016020 | GO:0046470|	KOG1329	Phospholipase D1	Lipid transport and metabolism
c70497_g3_i1	Coc_C169_1|17393	7e-74	232	2.91	8.82	16.45	26.23	1.91465	0.0347105				RNA binding|	molecular_function|	GO:0003723|	KOG2191	RNA-binding protein NOVA1/PASILLA and related KH domain proteins	RNA processing and modification |General function prediction only
c22550_g1_i1	Coc_C169_1|31111	2e-34	131	5.9	2.16	12.26	21.97	2.13686	0.0289583	3.2.1.20|3.2.1.20	Alpha-glucosidase.|Alpha-glucosidase.	Galactose metabolism|Starch and sucrose metabolism	hydrolase activity, hydrolyzing O-glycosyl compounds | carbohydrate metabolic process | alpha-glucosidase activity|	molecular_function | biological_process | molecular_function|	GO:0004553 | GO:0005975 | GO:0004558|	KOG1065	Maltase glucoamylase and related hydrolases, glycosyl hydrolase family 31	Carbohydrate transport and metabolism
c71577_g1_i2	Coc_C169_1|37789	2e-127	379	25.04	27.61	11.68	1.57	-2.18587	0.0167991	1.2.1.2|1.2.1.2	Formate dehydrogenase.|Formate dehydrogenase.	Glyoxylate and dicarboxylate metabolism|Methane metabolism	metabolic process | oxidoreductase activity, acting on the CH-OH group of donors, NAD or NADP as acceptor | NAD binding | cofactor binding | catalytic activity | binding | formate dehydrogenase activity | formate dehydrogenase complex|	biological_process | molecular_function | molecular_function | molecular_function | molecular_function | molecular_function | molecular_function | cellular_component|	GO:0008152 | GO:0016616 | GO:0051287 | GO:0048037 | GO:0003824 | GO:0005488 | GO:0008863 | GO:0009326|	KOG0069	Glyoxylate/hydroxypyruvate reductase (D-isomer-specific 2-hydroxy acid dehydrogenase superfamily)	Energy production and conversion
c16313_g1_i1	Coc_C169_1|46296	5e-18	81.3	2.67	3.64	26.53	17.41	2.75327	0.00972635	3.4.24.-	Metalloendopeptidases.	\N	microtubule cytoskeleton organization and biogenesis | spindle pole | microtubule organizing center | stromelysin 3 activity | collagenase activity | prenyl protein specific endopeptidase activity | matrilysin-2 activity|	biological_process | cellular_component | cellular_component | molecular_function | molecular_function | molecular_function | molecular_function|	GO:0000226 | GO:0000922 | GO:0005815 | GO:0004249 | GO:0008133 | GO:0008319 | GO:0030402|	KOG2001	Gamma-tubulin complex, DGRIP84/SPC97 component	Cytoskeleton
c71940_g2_i1	Coc_C169_1|46876	9e-161	482	5.06	6.94	15.91	29.35	1.98528	0.0216999				DNA binding | ATP binding | DNA replication initiation | DNA-dependent ATPase activity | nucleus|	molecular_function | molecular_function | biological_process | molecular_function | cellular_component|	GO:0003677 | GO:0005524 | GO:0006270 | GO:0008094 | GO:0005634|	KOG0478	DNA replication licensing factor, MCM4 component	Replication, recombination and repair
c72049_g1_i1	Coc_C169_1|57209	5e-45	170	17.98	5.54	54.97	46.47	2.07571	0.018168
c71415_g6_i1	Chlre4|56014	9e-12	63.2	4.44	1.84	10.51	43.55	3.22381	0.00500521	1.9.3.1	Cytochrome-c oxidase.	Oxidative phosphorylation	cytochrome-c oxidase activity | electron transport | membrane | aa3-type cytochrome c oxidase | ba3-type cytochrome c oxidase | caa3-type cytochrome c oxidase | cbb3-type cytochrome c oxidase|	molecular_function | biological_process | cellular_component | molecular_function | molecular_function | molecular_function | molecular_function|	GO:0004129 | GO:0006118 | GO:0016020 | GO:0009481 | GO:0009482 | GO:0009483 | GO:0009485|	KOG4664	Cytochrome oxidase subunit III and related proteins	Energy production and conversion
c66814_g1_i1	ChlNC64A_1|28165	8e-85	272	6.67	8.78	38.29	47.91	2.50587	0.00320159	3.6.1.3	Adenosinetriphosphatase.	Purine metabolism	DNA translocase activity | protein-transporting ATPase activity | RNA-dependent ATPase activity | N-methyltransferase activity | DNA-dependent ATPase activity | ATP-dependent helicase activity | DNA methylation | DNA replication initiation | nucleus | ATP binding | ATP-dependent RNA helicase activity | ATP-dependent DNA helicase activity | DNA binding | ATPase activity | single-stranded DNA-depen…	molecular_function | molecular_function | molecular_function | molecular_function | molecular_function | molecular_function | biological_process | biological_process | cellular_component | molecular_function | molecular_function | molecular_function | molecular_function | molecular_function | molecular_function | molecular_function | molecular_function | molecular_function | molecular_function|	GO:0015616 | GO:0015462 | GO:0008186 | GO:0008170 | GO:0008094 | GO:0008026 | GO:0006306 | GO:0006270 | GO:0005634 | GO:0005524 | GO:0004004 | GO:0004003 | GO:0003677 | GO:0016887 | GO:0017116 | GO:0042623 | GO:0042624 | GO:0042625 | GO:0042626|	KOG0480	DNA replication licensing factor, MCM6 component	Replication, recombination and repair
c58351_g1_i1	Coc_C169_1|64902	1e-29	114	0.81	5.46	14.24	16.86	2.30098	0.0301911	2.7.7.7|2.7.7.7|2.7.7.7	DNA-directed DNA polymerase.|DNA-directed DNA polymerase.|DNA-directed DNA polymerase.	Purine metabolism| DNA polymerase|Pyrimidine metabolism	DNA-directed DNA polymerase activity | DNA polymerase activity|	molecular_function | molecular_function|	GO:0003887 | GO:0034061|	KOG2992	Nucleolar GTPase/ATPase p130	Nuclear structure
c68672_g1_i1	Coc_C169_1|65911	3e-27	111	23.2	78.38	11.79	4.35	-2.74724	0.00293523							KOG3544	Collagens (type IV and type XIII), and related proteins	Extracellular structures
c76091_g1_i1	ChlNC64A_1|55827	2e-33	120	3.08	2.88	12.85	17.79	2.37222	0.0128099				membrane | protein import|	cellular_component | biological_process|	GO:0016020 | GO:0017038|
c70744_g2_i2	Chlre4|107530	8e-65	209	8.56	0.86	22.7	22.76	2.25664	0.031082	2.7.1.40|2.7.1.40|2.7.1.40|2.7.1.40	Pyruvate kinase.|Pyruvate kinase.|Pyruvate kinase.|Pyruvate kinase.	Purine metabolism|Glycolysis / Gluconeogenesis|Carbon fixation|Pyruvate metabolism	magnesium ion binding | pyruvate kinase activity | glycolysis | potassium ion binding|	molecular_function | molecular_function | biological_process | molecular_function|	GO:0000287 | GO:0004743 | GO:0006096 | GO:0030955|	KOG2323	Pyruvate kinase	Carbohydrate transport and metabolism
c62537_g2_i1	Coc_C169_1|49421	6e-30	120	5.07	3.95	18.18	23.72	2.23837	0.00954429
c57994_g1_i1	Coc_C169_1|28806	1e-30	115	2.71	1.53	21.75	28.89	3.56924	0.000714126	1.1.1.-|1.1.1.-|1.1.1.-|1.1.1.-|1.1.1.-|1.1.1.-|1.1.1.-|1.1.1.-|1.1.1.-|1.1.1.-|1.1.1.-|1.1.1.-	With NAD(+) or NADP(+) as acceptor.|With NAD(+) or NADP(+) as acceptor.|With NAD(+) or NADP(+) as acceptor.|With NAD(+) or NADP(+) as acceptor.|With NAD(+) or NADP(+) as acceptor.|With NAD(+) or NADP(+) as acceptor.|With NAD(+) or NADP(+) as acceptor.|With NAD(+) or NADP(+) as acceptor.|With NAD(+) or NADP(+) as acceptor.|With NAD(+) or NADP(+) as acceptor.|With NAD(+) or NADP(+) as acceptor.|Wit…	Bile acid biosynthesis|Vitamin B6 metabolism|Glycine, serine and threonine metabolism|Butanoate metabolism|Fructose and mannose metabolism|Galactose metabolism|Lysine degradation|Nucleotide sugars metabolism|Ascorbate and aldarate metabolism|Tetrachloroethene degradation|Benzoate degradation via CoA ligation|Glycerolipid metabolism	metabolic process | oxidoreductase activity, acting on the CH-OH group of donors, NAD or NADP as acceptor | NAD binding | cofactor binding | catalytic activity | binding | C-3 sterol dehydrogenase (C-4 sterol decarboxylase) activity | 3-keto sterol reductase activity | aldo-keto reductase activity | isocitrate dehydrogenase activity | mevaldate reductase activity | gluconate dehydrogenase activit…	biological_process | molecular_function | molecular_function | molecular_function | molecular_function | molecular_function | molecular_function | molecular_function | molecular_function | molecular_function | molecular_function | molecular_function | molecular_function | molecular_function | molecular_function | molecular_function | molecular_function | molecular_function | molecular_function | …	GO:0008152 | GO:0016616 | GO:0051287 | GO:0048037 | GO:0003824 | GO:0005488 | GO:0000252 | GO:0000253 | GO:0004033 | GO:0004448 | GO:0004495 | GO:0008875 | GO:0016229 | GO:0018451 | GO:0018452 | GO:0018453 | GO:0032442 | GO:0033764 | GO:0033765 | GO:0043713 | GO:0048258 | GO:0051990|	KOG0068	D-3-phosphoglycerate dehydrogenase, D-isomer-specific 2-hydroxy acid dehydrogenase superfamily	Amino acid transport and metabolism
c81363_g1_i1	Chlre4|126346	6e-15	73.2	1.9	2.45	13.58	125.28	5.15071	0.00011651				intracellular signaling cascade | cyclic nucleotide biosynthetic process | phosphorus-oxygen lyase activity | ion channel activity | ion transport | membrane | two-component response regulator activity | two-component signal transduction system (phosphorelay) | regulation of transcription, DNA-dependent | ATP binding | two-component sensor activity | signal transduction | phosphorylation | transf…	biological_process | biological_process | molecular_function | molecular_function | biological_process | cellular_component | molecular_function | biological_process | biological_process | molecular_function | molecular_function | biological_process | biological_process | molecular_function | molecular_function | biological_process|	GO:0007242 | GO:0009190 | GO:0016849 | GO:0005216 | GO:0006811 | GO:0016020 | GO:0000156 | GO:0000160 | GO:0006355 | GO:0005524 | GO:0000155 | GO:0007165 | GO:0016310 | GO:0016772 | GO:0004673 | GO:0018106|	KOG0519	Sensory transduction histidine kinase	Signal transduction mechanisms
c13267_g1_i1	ChlNC64A_1|141716	2e-09	55.1	7.29	2.17	25.47	169.73	4.51852	0.000329882	1.2.1.38	N-acetyl-gamma-glutamyl-phosphate reductase.	Urea cycle and metabolism of amino groups	arginine biosynthesis | amino acid metabolism | electron transport | cytoplasm | copper ion binding | electron transporter activity | N-acetyl-gamma-glutamyl-phosphate reductase activity | oxidoreductase activity, acting on the aldehyde or oxo group of donors, NAD or NADP as acceptor | NAD binding|	biological_process | biological_process | biological_process | cellular_component | molecular_function | molecular_function | molecular_function | molecular_function | molecular_function|	GO:0006526 | GO:0006520 | GO:0006118 | GO:0005737 | GO:0005507 | GO:0005489 | GO:0003942 | GO:0016620 | GO:0051287|	KOG4354	N-acetyl-gamma-glutamyl-phosphate reductase	Amino acid transport and metabolism
c63127_g2_i1	Coc_C169_1|64718	3e-09	55.5	2.16	2.38	19.65	4.57	2.27429	0.0424664							KOG2350	Zn-finger protein joined to JAZF1 (predicted suppressor)	General function prediction only
c74885_g1_i1	Ost9901_3|10034	5e-21	90.1	1.05	4.56	13.83	133.53	4.90203	0.000192193				proteolysis and peptidolysis|peptidase activity|	biological_process|molecular_function|	GO:0006508|GO:0008233|
c67100_g1_i1	Chlre4|130199	3e-24	102	30.91	1.23	2.97	1.22	-3.00739	0.0215217	2.3.1.1	Amino-acid N-acetyltransferase.	Urea cycle and metabolism of amino groups	N-acetyltransferase activity | metabolic process | amino-acid N-acetyltransferase activity | cytoplasm | arginine biosynthetic process|	molecular_function | biological_process | molecular_function | cellular_component | biological_process|	GO:0008080 | GO:0008152 | GO:0004042 | GO:0005737 | GO:0006526|	KOG2436	Acetylglutamate kinase/acetylglutamate synthase	Amino acid transport and metabolism
c89991_g1_i1	Coc_C169_1|52062	1e-13	70.5	2.62	11.42	17.54	139.71	3.69791	0.00207918	2.5.1.33	Trans-pentaprenyltransferase.	Sterol biosynthesis	isoprenoid biosynthetic process | trans-pentaprenyltranstransferase activity|	biological_process | molecular_function|	GO:0008299 | GO:0048045|	KOG0776	Geranylgeranyl pyrophosphate synthase/Polyprenyl synthetase	Coenzyme transport and metabolism
c68672_g1_i4	Coc_C169_1|65911	1e-27	113	24.07	113.26	11.73	3.29	-3.31007	0.000943005							KOG3544	Collagens (type IV and type XIII), and related proteins	Extracellular structures
c81817_g1_i1	Coc_C169_1|36619	1e-21	94.4	3.03	3.57	20.54	64.62	3.80589	0.000212037	3.4.17.19	Thermostable carboxypeptidase 1.	\N	metallocarboxypeptidase activity | proteolysis|	molecular_function | biological_process|	GO:0004181 | GO:0006508|
c67187_g1_i1	MicpuN3|104991	5e-127	395	1.78	2.59	18.19	69.17	4.45968	3.30989e-05	2.7.9.1|2.7.9.1	Pyruvate,phosphate dikinase.|Pyruvate,phosphate dikinase.	Carbon fixation|Pyruvate metabolism	phosphorylation|transferase activity, transferring phosphorus-containing groups|ATP binding|kinase activity|pyruvate, phosphate dikinase activity|catalytic activity|	biological_process|molecular_function|molecular_function|molecular_function|molecular_function|molecular_function|	GO:0016310|GO:0016772|GO:0005524|GO:0016301|GO:0050242|GO:0003824|
c5203_g1_i1	Coc_C169_1|11750	1e-08	54.7	4.24	4.5	15.33	20.69	2.06479	0.0180314				protein kinase activity | ATP binding | protein amino acid phosphorylation | protein-tyrosine kinase activity | protein serine/threonine kinase activity | cAMP-dependent protein kinase activity | cAMP-dependent protein kinase complex|	molecular_function | molecular_function | biological_process | molecular_function | molecular_function | molecular_function | cellular_component|	GO:0004672 | GO:0005524 | GO:0006468 | GO:0004713 | GO:0004674 | GO:0004691 | GO:0005952|	KOG0616	cAMP-dependent protein kinase catalytic subunit (PKA)	Signal transduction mechanisms
c42394_g1_i1	Ost9901_3|13536	1e-22	92.8	12.22	1.34	73.71	253.88	4.71797	0.000122658				thioredoxin peroxidase activity|thiol peroxidase activity|secretory plant peroxidase activity|bromide peroxidase activity|	molecular_function|molecular_function|molecular_function|molecular_function|	GO:0008379|GO:0009031|GO:0016693|GO:0019806|	KOG0852	Alkyl hydroperoxide reductase, thiol specific antioxidant and related enzymes	Posttranslational modification, protein turnover, chaperones
c75761_g1_i1	Chlre4|184945	3e-17	78.2	7.04	6.25	18.11	39.96	2.21035	0.0274635				acetyl-CoA carboxylase activity | fatty acid biosynthetic process | acetyl-CoA carboxylase complex|	molecular_function | biological_process | cellular_component|	GO:0003989 | GO:0006633 | GO:0009317|
c89030_g1_i1	Ost9901_3|4151	5e-14	68.9	2.13	1.17	10.85	226.51	6.34715	3.16744e-05	3.4.21.-	Serine endopeptidases.	\N	trypsin activity|proteolysis and peptidolysis|protein binding|serine-type endopeptidase activity|subtilase activity|pancreatic elastase activity|plasminogen activator activity|serine-type signal peptidase activity|proprotein convertase activity|	molecular_function|biological_process|molecular_function|molecular_function|molecular_function|molecular_function|molecular_function|molecular_function|molecular_function|	GO:0004295|GO:0006508|GO:0005515|GO:0004252|GO:0004289|GO:0008132|GO:0008243|GO:0008991|GO:0016808|	KOG1320	Serine protease	Posttranslational modification, protein turnover, chaperones
c82501_g1_i1	Ost9901_3|31602	4e-15	71.6	2.12	2.77	26.79	17.08	3.08978	0.00296732	4.2.1.52	Dihydrodipicolinate synthase.	Lysine biosynthesis	transcription factor activity|intracellular|regulation of transcription, DNA-dependent|dihydrodipicolinate synthase activity|	molecular_function|cellular_component|biological_process|molecular_function|	GO:0003700|GO:0005622|GO:0006355|GO:0008840|
c90800_g1_i1	ChlNC64A_1|143431	8e-35	129	2.17	6.55	407.31	4943.15	9.48145	2.31396e-09	6.3.1.2|6.3.1.2|6.3.1.2	Glutamate--ammonia ligase.|Glutamate--ammonia ligase.|Glutamate--ammonia ligase.	Peptidoglycan biosynthesis|Nitrogen metabolism|Glutamate metabolism	nitrogen compound metabolism | glutamine biosynthesis | glutamate-ammonia ligase activity|	biological_process | biological_process | molecular_function|	GO:0006807 | GO:0006542 | GO:0004356|	KOG0683	Glutamine synthetase	Amino acid transport and metabolism
c73159_g1_i7	ChlNC64A_1|34957	0	738	25.07	10.55	8.33	3.74	-1.67197	0.0480822	1.6.5.3|1.6.5.3	NADH dehydrogenase (ubiquinone).|NADH dehydrogenase (ubiquinone).	Oxidative phosphorylation|Ubiquinone biosynthesis	ferredoxin hydrogenase activity | NADH dehydrogenase (ubiquinone) activity | electron transport | iron ion binding | electron transporter activity | NADH:plastoquinone reductase activity|	molecular_function | molecular_function | biological_process | molecular_function | molecular_function | molecular_function|	GO:0008901 | GO:0008137 | GO:0006118 | GO:0005506 | GO:0005489 | GO:0030024|	KOG2439	Nuclear architecture related protein	Nuclear structure
c48730_g1_i2	MicpuN3|80658	8e-89	288	2.45	2.66	9.26	39.91	3.41026	0.00101068				translation initiation factor activity|GTP binding|intracellular|translational initiation|GTPase activity|small GTPase mediated signal transduction|	molecular_function|molecular_function|cellular_component|biological_process|molecular_function|biological_process|	GO:0003743|GO:0005525|GO:0005622|GO:0006413|GO:0003924|GO:0007264|	KOG1145	Mitochondrial translation initiation factor 2 (IF-2; GTPase)	Translation, ribosomal structure and biogenesis
c71577_g2_i2	Coc_C169_1|37789	2e-72	231	15.98	22.98	6.72	0.92	-2.46916	0.00608858	1.2.1.2|1.2.1.2	Formate dehydrogenase.|Formate dehydrogenase.	Glyoxylate and dicarboxylate metabolism|Methane metabolism	metabolic process | oxidoreductase activity, acting on the CH-OH group of donors, NAD or NADP as acceptor | NAD binding | cofactor binding | catalytic activity | binding | formate dehydrogenase activity | formate dehydrogenase complex|	biological_process | molecular_function | molecular_function | molecular_function | molecular_function | molecular_function | molecular_function | cellular_component|	GO:0008152 | GO:0016616 | GO:0051287 | GO:0048037 | GO:0003824 | GO:0005488 | GO:0008863 | GO:0009326|	KOG0069	Glyoxylate/hydroxypyruvate reductase (D-isomer-specific 2-hydroxy acid dehydrogenase superfamily)	Energy production and conversion
c10749_g1_i1	Chlre4|182666	2e-34	120	5.24	7.46	26.98	19.04	1.82606	0.0324463				nucleic acid binding | zinc ion binding|	molecular_function | molecular_function|	GO:0003676 | GO:0008270|	KOG1595	CCCH-type Zn-finger protein	General function prediction only
c72622_g1_i2	Coc_C169_1|68334	4e-20	93.6	4.39	1.83	10.76	11.14	1.81026	0.034361
c30355_g1_i1	Chlre4|192138	5e-16	75.5	1.38	8.85	30.48	13.52	2.09673	0.0481991							KOG1021	Acetylglucosaminyltransferase EXT1/exostosin 1	Cell wall/membrane/envelope biogenesis |Extracellular structures |Carbohydrate transport and metabolism
c29625_g1_i1	ChlNC64A_1|25930	2e-09	55.1	3.12	1.25	24.33	100.74	4.97326	3.05821e-05				protein biosynthesis | ribosome | intracellular | structural constituent of ribosome|	biological_process | cellular_component | cellular_component | molecular_function|	GO:0006412 | GO:0005840 | GO:0005622 | GO:0003735|	KOG4607	Mitochondrial ribosomal protein L9	Translation, ribosomal structure and biogenesis
c88699_g1_i1	Coc_C169_1|18195	2e-78	246	21.56	16.68	9.26	0.64	-2.08936	0.029528	2.6.1.1|2.6.1.1|2.6.1.1|2.6.1.1|2.6.1.1|2.6.1.1|2.6.1.1|2.6.1.1|2.6.1.1	Aspartate aminotransferase.|Aspartate aminotransferase.|Aspartate aminotransferase.|Aspartate aminotransferase.|Aspartate aminotransferase.|Aspartate aminotransferase.|Aspartate aminotransferase.|Aspartate aminotransferase.|Aspartate aminotransferase.	Alanine and aspartate metabolism|Phenylalanine metabolism|Arginine and proline metabolism|Cysteine metabolism|Tyrosine metabolism|Alkaloid biosynthesis I|Carbon fixation|Phenylalanine, tyrosine and tryptophan biosynthesis|Glutamate metabolism	amino acid metabolic process | transaminase activity | biosynthetic process | transferase activity, transferring nitrogenous groups | pyridoxal phosphate binding | aspartate transaminase activity|	biological_process | molecular_function | biological_process | molecular_function | molecular_function | molecular_function|	GO:0006520 | GO:0008483 | GO:0009058 | GO:0016769 | GO:0030170 | GO:0004069|	KOG1411	Aspartate aminotransferase/Glutamic oxaloacetic transaminase AAT1/GOT2	Amino acid transport and metabolism
c73320_g2_i1	Coc_C169_1|49414	2e-97	318	10.97	9.22	35.61	46.23	2.04671	0.0133085				catalytic activity|	molecular_function|	GO:0003824|
c82835_g1_i1	ChlNC64A_1|59658	9e-54	184	1.45	1.13	12.54	52.58	4.7736	3.04143e-05				mevalonate-independent isopentenyl diphosphate biosynthesis|	biological_process|	GO:0019288|
c62512_g1_i1	Coc_C169_1|65723	3e-50	177	6.68	7.15	20.93	25.79	1.77649	0.0327393
c70700_g1_i1	Ost9901_3|14967	2e-14	70.1	5.57	12.55	34.41	95.4	2.97108	0.00233641							KOG0672	Halotolerance protein HAL3 (contains flavoprotein domain)	Cell cycle control, cell division, chromosome partitioning |Inorganic ion transport and metabolism
c20889_g1_i1	Coc_C169_1|24320	6e-66	206	14.57	14.75	2.35	4.25	-2.14606	0.0251504
c73661_g1_i2	Coc_C169_1|57209	7e-75	259	11.59	3.32	41.24	17.57	1.85398	0.0372247
c12920_g1_i2	MicpuN3|81124	4e-18	79.7	2.94	1.9	12.14	50.96	3.82934	0.000539307				translation elongation factor activity|translational elongation|cytoplasm|	molecular_function|biological_process|cellular_component|	GO:0003746|GO:0006414|GO:0005737|
c71294_g1_i2	Coc_C169_1|53751	1e-115	347	6.27	8.89	28.23	19.44	1.595	0.0456598				heat shock protein binding | protein folding | unfolded protein binding|	molecular_function | biological_process | molecular_function|	GO:0031072 | GO:0006457 | GO:0051082|	KOG0714	Molecular chaperone (DnaJ superfamily)	Posttranslational modification, protein turnover, chaperones
c57494_g1_i2	ChlNC64A_1|143133	7e-15	73.9	1.33	2.73	8.72	9.5	2.1108	0.032504	2.3.1.48	Histone acetyltransferase.	\N	histone acetyltransferase activity|	molecular_function|	GO:0004402|	KOG3569	RAS signaling inhibitor ST5	Signal transduction mechanisms
c72890_g1_i2	ChlNC64A_1|144962	0	528	66.95	2.11	3.41	0.78	-4.20176	0.0018394	3.4.16.2	Lysosomal Pro-X carboxypeptidase.	\N	serine-type peptidase activity | proteolysis and peptidolysis | serine-type Pro-X carboxypeptidase activity | catalytic activity|	molecular_function | biological_process | molecular_function | molecular_function|	GO:0008236 | GO:0006508 | GO:0004188 | GO:0003824|	KOG2183	Prolylcarboxypeptidase (angiotensinase C)	Posttranslational modification, protein turnover, chaperones |General function prediction only
c58976_g1_i1	Coc_C169_1|39838	2e-37	138	2.14	2.35	14.77	7.92	2.25167	0.0178072				protein kinase activity | ATP binding | protein amino acid phosphorylation | protein serine/threonine kinase activity | binding|	molecular_function | molecular_function | biological_process | molecular_function | molecular_function|	GO:0004672 | GO:0005524 | GO:0006468 | GO:0004674 | GO:0005488|	KOG2137	Protein kinase	Signal transduction mechanisms
c60040_g1_i1	Coc_C169_1|32937	6e-37	138	0.34	0.79	48.09	701.14	9.48506	1.32243e-08				magnesium ion binding | pyruvate kinase activity | glycolysis | potassium ion binding | catalytic activity|	molecular_function | molecular_function | biological_process | molecular_function | molecular_function|	GO:0000287 | GO:0004743 | GO:0006096 | GO:0030955 | GO:0003824|	KOG2323	Pyruvate kinase	Carbohydrate transport and metabolism
c15826_g1_i1	Ost9901_3|39960	4e-24	101	4.78	0.85	32.92	68.57	4.25085	0.000111984				glutamate-ammonia ligase activity|nitrogen compound metabolism|	molecular_function|biological_process|	GO:0004356|GO:0006807|
c8341_g1_i1	Coc_C169_1|35996	5e-22	90.1	1.1	6.75	19.35	14.2	2.07697	0.0453532				sodium ion transport | bile acid:sodium symporter activity | membrane|	biological_process | molecular_function | cellular_component|	GO:0006814 | GO:0008508 | GO:0016020|	KOG2718	Na+-bile acid cotransporter	Inorganic ion transport and metabolism
c84772_g1_i1	Chlre4|121371	9e-34	119	3.55	2.93	27.12	72.12	4.03246	0.000112951							KOG2317	Putative translation initiation inhibitor UK114/IBM1	Translation, ribosomal structure and biogenesis
c16819_g1_i1	Coc_C169_1|26453	3e-12	63.5	6.42	10.44	42.52	737.92	5.8036	3.45328e-05				glyceraldehyde-3-phosphate dehydrogenase (phosphorylating) activity | glycolysis | NAD binding | glucose metabolic process | glyceraldehyde-3-phosphate dehydrogenase activity | catalytic activity | binding | metabolic process|	molecular_function | biological_process | molecular_function | biological_process | molecular_function | molecular_function | molecular_function | biological_process|	GO:0004365 | GO:0006096 | GO:0051287 | GO:0006006 | GO:0008943 | GO:0003824 | GO:0005488 | GO:0008152|	KOG0657	Glyceraldehyde 3-phosphate dehydrogenase	Carbohydrate transport and metabolism
c55617_g1_i1	Chlre4|53941	6e-84	254	7.39	17.08	77.01	427.15	4.55795	6.97832e-05	1.15.1.1	Superoxide dismutase.	\N	superoxide dismutase activity | superoxide metabolic process | metal ion binding|	molecular_function | biological_process | molecular_function|	GO:0004784 | GO:0006801 | GO:0046872|	KOG0876	Manganese superoxide dismutase	Inorganic ion transport and metabolism
c14231_g1_i1	Coc_C169_1|32204	9e-14	67.4	1.11	1.95	13.45	48.47	4.36961	0.000451543				hydrolase activity|	molecular_function|	GO:0016787|
c32919_g1_i2	Coc_C169_1|18195	2e-100	304	34.38	23.98	4.65	1.03	-3.43549	0.000213228	2.6.1.1|2.6.1.1|2.6.1.1|2.6.1.1|2.6.1.1|2.6.1.1|2.6.1.1|2.6.1.1|2.6.1.1	Aspartate aminotransferase.|Aspartate aminotransferase.|Aspartate aminotransferase.|Aspartate aminotransferase.|Aspartate aminotransferase.|Aspartate aminotransferase.|Aspartate aminotransferase.|Aspartate aminotransferase.|Aspartate aminotransferase.	Alanine and aspartate metabolism|Phenylalanine metabolism|Arginine and proline metabolism|Cysteine metabolism|Tyrosine metabolism|Alkaloid biosynthesis I|Carbon fixation|Phenylalanine, tyrosine and tryptophan biosynthesis|Glutamate metabolism	amino acid metabolic process | transaminase activity | biosynthetic process | transferase activity, transferring nitrogenous groups | pyridoxal phosphate binding | aspartate transaminase activity|	biological_process | molecular_function | biological_process | molecular_function | molecular_function | molecular_function|	GO:0006520 | GO:0008483 | GO:0009058 | GO:0016769 | GO:0030170 | GO:0004069|	KOG1411	Aspartate aminotransferase/Glutamic oxaloacetic transaminase AAT1/GOT2	Amino acid transport and metabolism
c55138_g1_i2	MicpuN3|108187	4e-103	315	1.72	10.73	22.54	232.18	4.5703	0.00057222				protein binding|iron-sulfur cluster assembly|	molecular_function|biological_process|	GO:0005515|GO:0016226|
c43101_g1_i1	ChlNC64A_1|48894	5e-42	146	3.55	8.27	32.06	29.79	2.3922	0.00666691
c53821_g1_i1	ChlNC64A_1|6736	9e-65	215	1.3	0.34	7.54	2.04	2.41632	0.0401146	3.5.99.6	Glucosamine-6-phosphate deaminase.	Aminosugars metabolism	carbohydrate metabolism | glucosamine-6-phosphate deaminase activity|	biological_process | molecular_function|	GO:0005975 | GO:0004342|	KOG3148	Glucosamine-6-phosphate isomerase	Carbohydrate transport and metabolism
c9966_g1_i1	Chlre4|188119	1e-42	158	0.51	0.4	52.85	1022.43	10.3587	3.57435e-09	1.8.1.2|1.8.1.2	Sulfite reductase (NADPH).|Sulfite reductase (NADPH).	Selenoamino acid metabolism|Sulfur metabolism	iron ion binding | electron transport | electron carrier activity | FMN binding | oxidoreductase activity | sulfite reductase (NADPH) activity|	molecular_function | biological_process | molecular_function | molecular_function | molecular_function | molecular_function|	GO:0005506 | GO:0006118 | GO:0009055 | GO:0010181 | GO:0016491 | GO:0004783|	KOG1158	NADP/FAD dependent oxidoreductase	Energy production and conversion
c84399_g1_i1	Coc_C169_1|63413	1e-09	57	1.24	2.24	13.74	14.17	2.92156	0.0105385							KOG0498	K+-channel ERG and related proteins, contain PAS/PAC sensor domain	Signal transduction mechanisms |Inorganic ion transport and metabolism
c91480_g1_i1	MicpuN3|55157	9e-35	135	6.84	7.24	15.64	27.78	1.68876	0.0473309	3.5.1.6|3.5.1.6|3.5.1.6	Beta-ureidopropionase.|Beta-ureidopropionase.|Beta-ureidopropionase.	beta-Alanine metabolism|Pyrimidine metabolism|Pantothenate and CoA biosynthesis	proteolysis|metallopeptidase activity|metabolic process|hydrolase activity, acting on carbon-nitrogen (but not peptide) bonds, in linear amidines|hydrolase activity|protein dimerization activity|beta-ureidopropionase activity|	biological_process|molecular_function|biological_process|molecular_function|molecular_function|molecular_function|molecular_function|	GO:0006508|GO:0008237|GO:0008152|GO:0016813|GO:0016787|GO:0046983|GO:0003837|
c54584_g1_i4	Coc_C169_1|53846	1e-28	112	8.02	6.26	19.91	35.48	2.01957	0.0205783
c69507_g2_i1	Coc_C169_1|66266	4e-09	56.2	3.55	5.76	13.53	37.39	2.55295	0.00850322							KOG2154	Predicted nucleolar protein involved in ribosome biogenesis	Translation, ribosomal structure and biogenesis
c72269_g1_i2	Coc_C169_1|57209	5e-84	285	70.23	22.07	191.44	141.3	1.79642	0.0378512
c71981_g5_i2	Coc_C169_1|911	0	858	8.25	11.23	32.36	32.91	1.73854	0.0307475	3.6.1.3	Adenosinetriphosphatase.	Purine metabolism	DNA binding | ATP binding | DNA replication initiation | DNA-dependent ATPase activity | nucleotide binding | nucleoside-triphosphatase activity | nucleus | ATP-dependent DNA helicase activity | ATP-dependent RNA helicase activity | ATP-dependent helicase activity | RNA-dependent ATPase activity | protein-transmembrane transporting ATPase activity | ATPase activity | single-stranded DNA-dependent…	molecular_function | molecular_function | biological_process | molecular_function | molecular_function | molecular_function | cellular_component | molecular_function | molecular_function | molecular_function | molecular_function | molecular_function | molecular_function | molecular_function | molecular_function | molecular_function | molecular_function | molecular_function|	GO:0003677 | GO:0005524 | GO:0006270 | GO:0008094 | GO:0000166 | GO:0017111 | GO:0005634 | GO:0004003 | GO:0004004 | GO:0008026 | GO:0008186 | GO:0015462 | GO:0016887 | GO:0017116 | GO:0042623 | GO:0042624 | GO:0042625 | GO:0042626|	KOG0479	DNA replication licensing factor, MCM3 component	Replication, recombination and repair
c62988_g1_i1	Coc_C169_1|11573	1e-79	248	2.63	3.59	8.89	14.35	1.93208	0.0280192				protein kinase activity | ATP binding | protein amino acid phosphorylation | protein-tyrosine kinase activity | protein serine/threonine kinase activity | transmembrane receptor protein serine/threonine kinase activity | 3-phosphoinositide-dependent protein kinase activity | DNA-dependent protein kinase activity | AMP-activated protein kinase activity | casein kinase activity | casein kinase I ac…	molecular_function | molecular_function | biological_process | molecular_function | molecular_function | molecular_function | molecular_function | molecular_function | molecular_function | molecular_function | molecular_function | molecular_function | molecular_function | molecular_function | molecular_function | molecular_function | molecular_function | molecular_function | molecular_function | …	GO:0004672 | GO:0005524 | GO:0006468 | GO:0004713 | GO:0004674 | GO:0004675 | GO:0004676 | GO:0004677 | GO:0004679 | GO:0004680 | GO:0004681 | GO:0004690 | GO:0004694 | GO:0004695 | GO:0004696 | GO:0004698 | GO:0004700 | GO:0004702 | GO:0004704 | GO:0004705 | GO:0004706 | GO:0004708 | GO:0004710 | GO:0004711 | GO:0004718 | GO:0008338 | GO:0008339 | GO:0008349 | GO:0008545 | GO:0016908 | GO:001690…	KOG0580	Serine/threonine protein kinase	Cell cycle control, cell division, chromosome partitioning
c70238_g2_i3	Coc_C169_1|26029	6e-107	323	8.74	5.02	14.63	36.86	2.00556	0.0298323				catalytic activity | metabolic process|	molecular_function | biological_process|	GO:0003824 | GO:0008152|
c52842_g1_i1	Coc_C169_1|67445	7e-38	137	19.47	19.58	49.41	80.94	1.81066	0.0327584
c66050_g2_i1	Coc_C169_1|68029	1e-121	357	1.35	3.96	14.28	10.03	2.11918	0.0159034				nuclease activity | DNA repair | DNA binding | catalytic activity | nucleus|	molecular_function | biological_process | molecular_function | molecular_function | cellular_component|	GO:0004518 | GO:0006281 | GO:0003677 | GO:0003824 | GO:0005634|	KOG2519	5'-3' exonuclease	Replication, recombination and repair
c86053_g1_i1	Thaps3|37803	5e-20	80.5	2.45	1.09	21.58	47.66	4.29745	0.000240097
c80030_g1_i1	Thaps3|31317	1e-51	177	0.66	0.52	14	27.94	5.14905	4.5385e-06	1.1.1.22|1.1.1.22|1.1.1.22	UDP-glucose 6-dehydrogenase.|UDP-glucose 6-dehydrogenase.|UDP-glucose 6-dehydrogenase.	Starch and sucrose metabolism|Pentose and glucuronate interconversions|Nucleotide sugars metabolism	electron transport|oxidoreductase activity|disulfide oxidoreductase activity|UDP-glucose 6-dehydrogenase activity|	biological_process|molecular_function|molecular_function|molecular_function|	GO:0006118|GO:0016491|GO:0015036|GO:0003979|	KOG2666	UDP-glucose/GDP-mannose dehydrogenase	Signal transduction mechanisms |Carbohydrate transport and metabolism
c64821_g2_i1	Coc_C169_1|41776	8e-43	156	5.53	8.1	31.98	30.56	2.18759	0.00823568							KOG4743	Cyclin-dependent kinase inhibitor	Signal transduction mechanisms
c51332_g1_i1	MicpuN3|58236	2e-26	111	4.04	5	11.31	17.89	1.72893	0.045935	2.7.1.-|2.7.1.-|2.7.1.-|2.7.1.-|2.7.1.-	Phosphotransferases with an alcohol group as acceptor.|Phosphotransferases with an alcohol group as acceptor.|Phosphotransferases with an alcohol group as acceptor.|Phosphotransferases with an alcohol group as acceptor.|Phosphotransferases with an alcohol group as acceptor.	Sphingoglycolipid metabolism|Benzoate degradation via CoA ligation|Starch and sucrose metabolism|Inositol phosphate metabolism|Nicotinate and nicotinamide metabolism	protein kinase activity|ATP binding|protein amino acid phosphorylation|protein-tyrosine kinase activity|protein serine/threonine kinase activity|binding|phosphofructokinase activity|phosphorylase kinase regulator activity|cobinamide kinase activity|phosphatidylinositol phosphate kinase activity|cyclin-dependent protein kinase regulator activity|phenol kinase activity|cyclin-dependent protein kina…	molecular_function|molecular_function|biological_process|molecular_function|molecular_function|molecular_function|molecular_function|molecular_function|molecular_function|molecular_function|molecular_function|molecular_function|molecular_function|molecular_function|molecular_function|molecular_function|molecular_function|molecular_function|molecular_function|molecular_function|molecular_function|…	GO:0004672|GO:0005524|GO:0006468|GO:0004713|GO:0004674|GO:0005488|GO:0008443|GO:0008607|GO:0008819|GO:0016307|GO:0016538|GO:0018720|GO:0019914|GO:0032942|GO:0035004|GO:0042556|GO:0042557|GO:0043743|GO:0043771|GO:0043798|GO:0043841|GO:0051731|GO:0051734|GO:0051735|	KOG0597	Serine-threonine protein kinase FUSED	General function prediction only
c51319_g1_i1	MicpuN3|59802	2e-114	350	1.1	0.7	19.39	130.15	6.54238	5.74558e-07				DNA binding|ATP binding|DNA metabolic process|DNA-dependent ATPase activity|nucleotide binding|nucleoside-triphosphatase activity|	molecular_function|molecular_function|biological_process|molecular_function|molecular_function|molecular_function|	GO:0003677|GO:0005524|GO:0006259|GO:0008094|GO:0000166|GO:0017111|	KOG1433	DNA repair protein RAD51/RHP55	Replication, recombination and repair
c58587_g1_i1	ChlNC64A_1|137281	1e-10	60.5	2.99	4.97	17.99	13.09	1.92111	0.031549							KOG3544	Collagens (type IV and type XIII), and related proteins	Extracellular structures
c37461_g1_i1	Coc_C169_1|65575	8e-26	107	3.19	3.62	23.27	17.18	2.51667	0.00408662	2.4.1.-|2.4.1.-|2.4.1.-|2.4.1.-|2.4.1.-|2.4.1.-|2.4.1.-|2.4.1.-|2.4.1.-|2.4.1.-|2.4.1.-	Hexosyltransferases.|Hexosyltransferases.|Hexosyltransferases.|Hexosyltransferases.|Hexosyltransferases.|Hexosyltransferases.|Hexosyltransferases.|Hexosyltransferases.|Hexosyltransferases.|Hexosyltransferases.|Hexosyltransferases.	O-Glycans biosynthesis|Fructose and mannose metabolism|Peptidoglycan biosynthesis|Sphingoglycolipid metabolism|Blood group glycolipid biosynthesis - lact series|Blood group glycolipid biosynthesis - neolact series|Glycerolipid metabolism|Globoside metabolism|Chondroitin / heparan sulfate biosynthesis|Keratan sulfate biosynthesis|N-Glycans biosynthesis	DNA binding | metabolic process | transferase activity | UDP-glucose:glycoprotein glucosyltransferase activity | protein amino acid glycosylation | alpha-1,6-mannosyltransferase activity | alpha-1,2-mannosyltransferase activity | mannosyltransferase activity | alpha-1,3-mannosyltransferase activity | alpha-1,3-galactosyltransferase activity | glycolipid mannosyltransferase activity | oligosacchar…	molecular_function | biological_process | molecular_function | molecular_function | biological_process | molecular_function | molecular_function | molecular_function | molecular_function | molecular_function | molecular_function | molecular_function | molecular_function | molecular_function | molecular_function | molecular_function | molecular_function | molecular_function | molecular_function | …	GO:0003677 | GO:0008152 | GO:0016740 | GO:0003980 | GO:0006486 | GO:0000009 | GO:0000026 | GO:0000030 | GO:0000033 | GO:0001962 | GO:0004376 | GO:0004576 | GO:0004583 | GO:0008375 | GO:0008376 | GO:0008378 | GO:0008417 | GO:0008755 | GO:0008921 | GO:0016253 | GO:0016759 | GO:0018715 | GO:0018716 | GO:0018717 | GO:0018718 | GO:0019112 | GO:0019187 | GO:0031278 | GO:0033556 | GO:0042281 | GO:004228…	KOG1879	UDP-glucose:glycoprotein glucosyltransferase	Carbohydrate transport and metabolism
c2652_g1_i1	Coc_C169_1|29235	1e-35	129	1.09	8.62	18.04	116.52	4.01039	0.00108506				protein binding | iron-sulfur cluster assembly|	molecular_function | biological_process|	GO:0005515 | GO:0016226|
c21388_g1_i1	Thaps3|37911	2e-39	133	2.85	2.94	39.66	156.07	5.21096	6.4929e-06	5.2.1.8	Peptidylprolyl isomerase.	\N	protein folding|peptidyl-prolyl cis-trans isomerase activity|cyclophilin|FK506-sensitive peptidyl-prolyl cis-trans isomerase|cyclophilin-type peptidyl-prolyl cis-trans isomerase activity|	biological_process|molecular_function|molecular_function|molecular_function|molecular_function|	GO:0006457|GO:0003755|GO:0004600|GO:0030051|GO:0042027|	KOG0549	FKBP-type peptidyl-prolyl cis-trans isomerase	Posttranslational modification, protein turnover, chaperones
c57801_g1_i1	Thaps3|40391	9e-86	270	0.23	1.41	11.85	106.49	6.30805	8.46519e-06	4.2.1.11|4.2.1.11	Phosphopyruvate hydratase.|Phosphopyruvate hydratase.	Phenylalanine, tyrosine and tryptophan biosynthesis|Glycolysis / Gluconeogenesis	phosphopyruvate hydratase complex|phosphopyruvate hydratase activity|glycolysis|	cellular_component|molecular_function|biological_process|	GO:0000015|GO:0004634|GO:0006096|	KOG2670	Enolase	Carbohydrate transport and metabolism
c306_g1_i1	Thaps3|37277	5e-09	55.1	4.51	0.62	9.03	50.18	3.66148	0.00329374				protein folding|protein transport|	biological_process|biological_process|	GO:0006457|GO:0015031|
c70922_g2_i2	Coc_C169_1|47044	3e-55	187	0.25	3.34	12.65	15.83	2.96607	0.00384925				oxidoreductase activity | lipid metabolic process | membrane | oxidoreductase activity, acting on paired donors, with oxidation of a pair of donors resulting in the reduction of molecular oxygen to two molecules of water|	molecular_function | biological_process | cellular_component | molecular_function|	GO:0016491 | GO:0006629 | GO:0016020 | GO:0016717|
c48427_g1_i1	Coc_C169_1|38586	7e-80	239	1.67	9.4	25.38	42.9	2.69397	0.00649628
c17480_g1_i1	Thaps3|5500	5e-41	149	0.7	1.73	14.47	60.9	5.01064	5.57081e-05	2.7.9.1|2.7.9.1	Pyruvate,phosphate dikinase.|Pyruvate,phosphate dikinase.	Carbon fixation|Pyruvate metabolism	phosphorylation|transferase activity, transferring phosphorus-containing groups|ATP binding|kinase activity|pyruvate, phosphate dikinase activity|	biological_process|molecular_function|molecular_function|molecular_function|molecular_function|	GO:0016310|GO:0016772|GO:0005524|GO:0016301|GO:0050242|
c2558_g1_i1	Coc_C169_1|48284	1e-11	63.2	5.04	4.73	13.93	20.85	1.86486	0.0349112				protein binding|	molecular_function|	GO:0005515|	KOG1987	Speckle-type POZ protein SPOP and related proteins with TRAF, MATH and BTB/POZ domains	Cell cycle control, cell division, chromosome partitioning |General function prediction only
c92685_g1_i1	Coc_C169_1|37091	1e-15	73.6	3.35	1.96	23.36	55.97	3.95748	0.000399141	4.4.1.8|4.4.1.8|4.4.1.8|4.4.1.8|4.4.1.8	Cystathionine beta-lyase.|Cystathionine beta-lyase.|Cystathionine beta-lyase.|Cystathionine beta-lyase.|Cystathionine beta-lyase.	Nitrogen metabolism|Selenoamino acid metabolism|Methionine metabolism|Cysteine metabolism|Sulfur metabolism	amino acid metabolic process | pyridoxal phosphate binding | cystathionine beta-lyase activity|	biological_process | molecular_function | molecular_function|	GO:0006520 | GO:0030170 | GO:0004121|	KOG0053	Cystathionine beta-lyases/cystathionine gamma-synthases	Amino acid transport and metabolism
c70489_g5_i1	Coc_C169_1|66020	5e-45	153	18.78	19.75	3.92	1.43	-2.78942	0.00712916	2.6.1.1|2.6.1.1|2.6.1.1|2.6.1.1|2.6.1.1|2.6.1.1|2.6.1.1|2.6.1.1|2.6.1.1	Aspartate aminotransferase.|Aspartate aminotransferase.|Aspartate aminotransferase.|Aspartate aminotransferase.|Aspartate aminotransferase.|Aspartate aminotransferase.|Aspartate aminotransferase.|Aspartate aminotransferase.|Aspartate aminotransferase.	Alanine and aspartate metabolism|Phenylalanine metabolism|Arginine and proline metabolism|Cysteine metabolism|Tyrosine metabolism|Alkaloid biosynthesis I|Carbon fixation|Phenylalanine, tyrosine and tryptophan biosynthesis|Glutamate metabolism	catalytic activity | biosynthetic process | pyridoxal phosphate binding | transferase activity, transferring nitrogenous groups | aspartate transaminase activity|	molecular_function | biological_process | molecular_function | molecular_function | molecular_function|	GO:0003824 | GO:0009058 | GO:0030170 | GO:0016769 | GO:0004069|	KOG0257	Kynurenine aminotransferase, glutamine transaminase K	Amino acid transport and metabolism
c489_g1_i1	Thaps3|36462	2e-47	157	0.99	1.19	13.49	110.87	5.95944	1.18051e-05	5.3.1.1|5.3.1.1|5.3.1.1|5.3.1.1|5.3.1.1	Triosephosphate isomerase.|Triosephosphate isomerase.|Triosephosphate isomerase.|Triosephosphate isomerase.|Triosephosphate isomerase.	Carbon fixation|Glycerolipid metabolism|Glycolysis / Gluconeogenesis|Fructose and mannose metabolism|Inositol metabolism	triose-phosphate isomerase activity|metabolism|	molecular_function|biological_process|	GO:0004807|GO:0008152|	KOG1643	Triosephosphate isomerase	Carbohydrate transport and metabolism
c66548_g1_i1	Coc_C169_1|67732	8e-34	132	7.42	5.53	23.31	34.79	2.20916	0.0112795				protein binding|	molecular_function|	GO:0005515|	KOG0391	SNF2 family DNA-dependent ATPase	General function prediction only
c25645_g1_i1	ChlNC64A_1|58881	4e-35	134	0.82	1.29	8.4	25.52	4.0555	0.00038099				translational initiation | GTP binding | translation initiation factor activity|	biological_process | molecular_function | molecular_function|	GO:0006413 | GO:0005525 | GO:0003743|	KOG1145	Mitochondrial translation initiation factor 2 (IF-2; GTPase)	Translation, ribosomal structure and biogenesis
c56715_g1_i2	MicpuN3|82306	2e-31	125	3.97	3.32	17.17	157.92	4.78359	9.39753e-05	2.1.1.79	Cyclopropane-fatty-acyl-phospholipid synthase.	\N	electron transport|oxidoreductase activity|lipid biosynthetic process|cyclopropane-fatty-acyl-phospholipid synthase activity|	biological_process|molecular_function|biological_process|molecular_function|	GO:0006118|GO:0016491|GO:0008610|GO:0008825|	KOG1269	SAM-dependent methyltransferases	Lipid transport and metabolism |General function prediction only
c17981_g1_i2	Ost9901_3|28143	3e-08	53.5	4.92	9.24	9.51	108.51	3.27956	0.00609656				quinolinate synthetase A activity|NAD biosynthesis|	molecular_function|biological_process|	GO:0008987|GO:0009435|
c26194_g1_i1	ChlNC64A_1|133017	1e-62	201	0.48	2.3	12	11.32	2.97285	0.00326326				catalytic activity|	molecular_function|	GO:0003824|
c8142_g1_i1	Thaps3|21175	2e-50	172	3.83	1.91	35.95	273.96	5.92784	8.22037e-06	2.2.1.1|2.2.1.1	Transketolase.|Transketolase.	Pentose phosphate pathway|Carbon fixation	transketolase activity|	molecular_function|	GO:0004802|	KOG0523	Transketolase	Carbohydrate transport and metabolism
c80285_g1_i1	Coc_C169_1|64103	5e-25	103	0.66	1.63	12.27	33.56	4.32345	0.000242344				oxidoreductase activity | catalytic activity | binding | metabolic process|	molecular_function | molecular_function | molecular_function | biological_process|	GO:0016491 | GO:0003824 | GO:0005488 | GO:0008152|	KOG2742	Predicted oxidoreductase	General function prediction only
c60677_g1_i1	MicpuN3|90282	0	557	15.82	4.81	48.59	229.52	3.9158	0.000500893				GTPase activity|GTP binding|translation elongation factor activity|intracellular|translational elongation|translation|protein-synthesizing GTPase activity|	molecular_function|molecular_function|molecular_function|cellular_component|biological_process|biological_process|molecular_function|	GO:0003924|GO:0005525|GO:0003746|GO:0005622|GO:0006414|GO:0006412|GO:0008547|	KOG0460	Mitochondrial translation elongation factor Tu	Translation, ribosomal structure and biogenesis
c36782_g1_i1	MicpuN3|98139	2e-31	120	0.92	0.73	9.45	30.2	4.63387	8.72039e-05	2.6.1.42|2.6.1.42|2.6.1.42	Branched-chain amino acid aminotransferase.|Branched-chain amino acid aminotransferase.|Branched-chain amino acid aminotransferase.	Valine, leucine and isoleucine biosynthesis|Valine, leucine and isoleucine degradation|Pantothenate and CoA biosynthesis	catalytic activity|metabolic process|branched-chain-amino-acid transaminase activity|	molecular_function|biological_process|molecular_function|	GO:0003824|GO:0008152|GO:0004084|	KOG0975	Branched chain aminotransferase BCAT1, pyridoxal phosphate enzymes type IV superfamily	Amino acid transport and metabolism
c86518_g1_i1	ChlNC64A_1|33744	8e-33	120	4.81	1.65	16.87	41.65	3.24912	0.00322376	2.4.2.17	ATP phosphoribosyltransferase.	Histidine metabolism	ATP phosphoribosyltransferase activity | histidine biosynthesis|	molecular_function | biological_process|	GO:0003879 | GO:0000105|	KOG2831	ATP phosphoribosyltransferase	Amino acid transport and metabolism
c79962_g1_i1	Chlre4|194130	7e-19	84.7	0.73	4.2	13.45	39.15	3.49197	0.00191938				microtubule motor activity | kinesin complex|	molecular_function | cellular_component|	GO:0003777 | GO:0005871|	KOG1840	Kinesin light chain	Cytoskeleton
c63338_g1_i3	Coc_C169_1|26029	7e-38	137	1.71	1.85	15.53	18	3.20529	0.000894127				catalytic activity | metabolic process|	molecular_function | biological_process|	GO:0003824 | GO:0008152|
c24836_g1_i1	Thaps3|2420	2e-17	79.7	2.5	0.4	5.96	71.4	4.91981	0.000410635				RNA binding|structural constituent of ribosome|ribosome|protein biosynthesis|	molecular_function|molecular_function|cellular_component|biological_process|	GO:0003723|GO:0003735|GO:0005840|GO:0006412|	KOG1070	rRNA processing protein Rrp5	RNA processing and modification
c76063_g1_i1	Chlre4|184945	1e-41	148	2.71	4.45	12.56	24.69	2.42889	0.0111863				acetyl-CoA carboxylase activity | fatty acid biosynthetic process | acetyl-CoA carboxylase complex|	molecular_function | biological_process | cellular_component|	GO:0003989 | GO:0006633 | GO:0009317|
c31293_g1_i2	Coc_C169_1|44755	6e-39	138	8.7	15.29	3.48	0.72	-2.51973	0.00849464				transporter activity | transport | membrane|	molecular_function | biological_process | cellular_component|	GO:0005215 | GO:0006810 | GO:0016020|	KOG0223	Aquaporin (major intrinsic protein family)	Carbohydrate transport and metabolism
c73661_g2_i3	Coc_C169_1|57209	4e-29	117	9.49	4.87	30.06	21.68	1.80213	0.0314925
c73664_g2_i3	ChlNC64A_1|36304	1e-155	467	4.08	6.27	18.98	14.96	1.66989	0.0370933	5.2.1.8	Peptidylprolyl isomerase.	\N	protein folding | cyclophilin | peptidyl-prolyl cis-trans isomerase activity | FK506-sensitive peptidyl-prolyl cis-trans isomerase | cyclophilin-type peptidyl-prolyl cis-trans isomerase activity|	biological_process | molecular_function | molecular_function | molecular_function | molecular_function|	GO:0006457 | GO:0004600 | GO:0003755 | GO:0030051 | GO:0042027|	KOG0543	FKBP-type peptidyl-prolyl cis-trans isomerase	Posttranslational modification, protein turnover, chaperones
c45663_g1_i1	Coc_C169_1|19013	1e-55	186	16.16	7.89	1.86	1.36	-2.85348	0.0193628				catalytic activity | thiamin pyrophosphate binding | magnesium ion binding | acetolactate synthase activity|	molecular_function | molecular_function | molecular_function | molecular_function|	GO:0003824 | GO:0030976 | GO:0000287 | GO:0003984|	KOG4166	Thiamine pyrophosphate-requiring enzyme	Amino acid transport and metabolism |Coenzyme transport and metabolism
c51194_g1_i1	Coc_C169_1|42612	4e-24	101	2.65	0.7	6.71	10.38	2.37486	0.0256208	1.14.14.1|1.14.14.1|1.14.14.1	Unspecific monooxygenase.|Unspecific monooxygenase.|Unspecific monooxygenase.	Tryptophan metabolism|Fatty acid metabolism|gamma-Hexachlorocyclohexane degradation	monooxygenase activity | iron ion binding | electron transport | heme binding | unspecific monooxygenase activity|	molecular_function | molecular_function | biological_process | molecular_function | molecular_function|	GO:0004497 | GO:0005506 | GO:0006118 | GO:0020037 | GO:0050381|	KOG0158	Cytochrome P450 CYP3/CYP5/CYP6/CYP9 subfamilies	Secondary metabolites biosynthesis, transport and catabolism
c43985_g1_i1	Coc_C169_1|52325	2e-38	142	8.55	2.69	18.65	29.17	2.12691	0.0293478	2.7.7.7|2.7.7.7|2.7.7.7	DNA-directed DNA polymerase.|DNA-directed DNA polymerase.|DNA-directed DNA polymerase.	Purine metabolism| DNA polymerase|Pyrimidine metabolism	nucleotide binding | DNA binding | DNA-directed DNA polymerase activity | nucleus | DNA replication | nucleic acid binding | nucleobase, nucleoside, nucleotide and nucleic acid metabolic process | DNA polymerase activity|	molecular_function | molecular_function | molecular_function | cellular_component | biological_process | molecular_function | biological_process | molecular_function|	GO:0000166 | GO:0003677 | GO:0003887 | GO:0005634 | GO:0006260 | GO:0003676 | GO:0006139 | GO:0034061|	KOG0970	DNA polymerase alpha, catalytic subunit	Replication, recombination and repair
c63927_g1_i1	MicpuN3|104714	2e-86	273	1.82	14.23	11.01	107.81	3.11327	0.0136674	3.4.24.-	Metalloendopeptidases.	\N	metalloendopeptidase activity|ATP binding|proteolysis|nucleotide binding|nucleoside-triphosphatase activity|membrane|protein catabolic process|metallopeptidase activity|zinc ion binding|integral to membrane|stromelysin 3 activity|collagenase activity|prenyl protein specific endopeptidase activity|matrilysin-2 activity|	molecular_function|molecular_function|biological_process|molecular_function|molecular_function|cellular_component|biological_process|molecular_function|molecular_function|cellular_component|molecular_function|molecular_function|molecular_function|molecular_function|	GO:0004222|GO:0005524|GO:0006508|GO:0000166|GO:0017111|GO:0016020|GO:0030163|GO:0008237|GO:0008270|GO:0016021|GO:0004249|GO:0008133|GO:0008319|GO:0030402|	KOG0731	AAA+-type ATPase containing the peptidase M41 domain	Posttranslational modification, protein turnover, chaperones
c58427_g1_i1	Coc_C169_1|66769	9e-60	196	7.9	8.4	36.4	38.4	2.20898	0.00809473
c32532_g1_i2	MicpuN3|97893	2e-110	329	1.9	3.47	22.32	77.86	4.34729	4.55654e-05	2.8.1.6	Biotin synthase.	Biotin metabolism	biotin synthase activity|biotin biosynthetic process|catalytic activity|iron-sulfur cluster binding|	molecular_function|biological_process|molecular_function|molecular_function|	GO:0004076|GO:0009102|GO:0003824|GO:0051536|	KOG2900	Biotin synthase	Coenzyme transport and metabolism
c5797_g1_i1	MicpuN3|93714	6e-22	92.4	3.39	2.99	11.19	65.74	3.73095	0.00230999	2.6.1.16|2.6.1.16	Glutamine-fructose-6-phosphate transaminase (isomerizing).|Glutamine-fructose-6-phosphate transaminase (isomerizing).	Aminosugars metabolism|Glutamate metabolism	metabolic process|sugar binding|carbohydrate metabolic process|glutamine-fructose-6-phosphate transaminase (isomerizing) activity|cytoplasm|carbohydrate biosynthetic process|	biological_process|molecular_function|biological_process|molecular_function|cellular_component|biological_process|	GO:0008152|GO:0005529|GO:0005975|GO:0004360|GO:0005737|GO:0016051|	KOG1268	Glucosamine 6-phosphate synthetases, contain amidotransferase and phosphosugar isomerase domains	Cell wall/membrane/envelope biogenesis
c66841_g2_i1	Coc_C169_1|61488	4e-98	309	1.51	4.15	15.53	10.02	2.09533	0.0201771				protein binding | RNA metabolic process | binding|	molecular_function | biological_process | molecular_function|	GO:0005515 | GO:0016070 | GO:0005488|	KOG1104	Nuclear cap-binding complex, subunit NCBP1/CBP80	RNA processing and modification
c64766_g1_i2	MicpuN3|106506	5e-109	342	5.26	18.44	30.76	229.34	3.65879	0.00186627	3.4.24.-	Metalloendopeptidases.	\N	metalloendopeptidase activity|ATP binding|proteolysis|nucleotide binding|nucleoside-triphosphatase activity|membrane|protein catabolic process|zinc ion binding|integral to membrane|stromelysin 3 activity|collagenase activity|prenyl protein specific endopeptidase activity|matrilysin-2 activity|	molecular_function|molecular_function|biological_process|molecular_function|molecular_function|cellular_component|biological_process|molecular_function|cellular_component|molecular_function|molecular_function|molecular_function|molecular_function|	GO:0004222|GO:0005524|GO:0006508|GO:0000166|GO:0017111|GO:0016020|GO:0030163|GO:0008270|GO:0016021|GO:0004249|GO:0008133|GO:0008319|GO:0030402|	KOG0731	AAA+-type ATPase containing the peptidase M41 domain	Posttranslational modification, protein turnover, chaperones
c9007_g1_i2	Chlre4|133238	5e-83	259	5.04	2.82	22.71	165.18	4.76694	6.90147e-05				acetyl-CoA carboxylase activity | fatty acid biosynthetic process | acetyl-CoA carboxylase complex|	molecular_function | biological_process | cellular_component|	GO:0003989 | GO:0006633 | GO:0009317|	KOG0540	3-Methylcrotonyl-CoA carboxylase, non-biotin containing subunit/Acetyl-CoA carboxylase carboxyl transferase, subunit beta	Amino acid transport and metabolism |Lipid transport and metabolism
c19493_g1_i2	Chlre4|191650	4e-37	138	2.06	1.13	8.24	74.01	4.83527	0.000254632	2.1.1.79	Cyclopropane-fatty-acyl-phospholipid synthase.	\N	flavin-containing monooxygenase activity | FAD binding | NADP binding | lipid biosynthetic process | cyclopropane-fatty-acyl-phospholipid synthase activity|	molecular_function | molecular_function | molecular_function | biological_process | molecular_function|	GO:0004499 | GO:0050660 | GO:0050661 | GO:0008610 | GO:0008825|	KOG4474	Uncharacterized conserved protein	Function unknown
c40536_g1_i1	Coc_C169_1|15132	1e-41	149	4.57	6.05	36.45	14.78	2.20922	0.0212902	4.1.1.31|4.1.1.31|4.1.1.31	Phosphoenolpyruvate carboxylase.|Phosphoenolpyruvate carboxylase.|Phosphoenolpyruvate carboxylase.	Reductive carboxylate cycle (CO2 fixation)|Carbon fixation|Pyruvate metabolism	tricarboxylic acid cycle | phosphoenolpyruvate carboxylase activity | catalytic activity|	biological_process | molecular_function | molecular_function|	GO:0006099 | GO:0008964 | GO:0003824|
c72759_g2_i1	Coc_C169_1|46955	0	594	23.91	0.93	3.32	1.33	-2.53017	0.0350703				signal transducer activity | signal transduction | two-component sensor activity | two-component signal transduction system (phosphorelay) | regulation of transcription, DNA-dependent | two-component response regulator activity | ATP binding | membrane | phosphorylation | transferase activity, transferring phosphorus-containing groups | protein histidine kinase activity | peptidyl-histidine phosp…	molecular_function | biological_process | molecular_function | biological_process | biological_process | molecular_function | molecular_function | cellular_component | biological_process | molecular_function | molecular_function | biological_process|	GO:0004871 | GO:0007165 | GO:0000155 | GO:0000160 | GO:0006355 | GO:0000156 | GO:0005524 | GO:0016020 | GO:0016310 | GO:0016772 | GO:0004673 | GO:0018106|	KOG0519	Sensory transduction histidine kinase	Signal transduction mechanisms
c27187_g1_i1	Thaps3|26190	1e-58	199	5.83	1.43	14.34	56.12	3.41977	0.00197558	2.1.2.1|2.1.2.1|2.1.2.1|2.1.2.1|2.1.2.1	Glycine hydroxymethyltransferase.|Glycine hydroxymethyltransferase.|Glycine hydroxymethyltransferase.|Glycine hydroxymethyltransferase.|Glycine hydroxymethyltransferase.	Glycine, serine and threonine metabolism|Methane metabolism|Lysine degradation|Cyanoamino acid metabolism|One carbon pool by folate	glycine hydroxymethyltransferase activity|glycine metabolism|L-serine metabolism|	molecular_function|biological_process|biological_process|	GO:0004372|GO:0006544|GO:0006563|	KOG2467	Glycine/serine hydroxymethyltransferase	Amino acid transport and metabolism
c33944_g1_i1	Chlre4|136984	2e-80	263	0.82	0.98	13.87	71.05	5.65308	8.58477e-06	1.4.4.2	Glycine dehydrogenase (decarboxylating).	Glycine, serine and threonine metabolism	glycine dehydrogenase (decarboxylating) activity | glycine metabolic process | glycine cleavage system|	molecular_function | biological_process | molecular_function|	GO:0004375 | GO:0006544 | GO:0004374|	KOG2040	Glycine dehydrogenase (decarboxylating)	Amino acid transport and metabolism
c77658_g1_i1	Coc_C169_1|37567	2e-16	78.2	1.9	1.51	19.04	89.3	5.12251	1.42653e-05	1.2.4.4	3-methyl-2-oxobutanoate dehydrogenase (lipoamide).	Valine, leucine and isoleucine degradation	metabolic process | oxidoreductase activity, acting on the aldehyde or oxo group of donors, disulfide as acceptor | 3-methyl-2-oxobutanoate dehydrogenase (2-methylpropanoyl-transferring) activity | 3-methyl-2-oxobutanoate dehydrogenase (lipoamide) complex|	biological_process | molecular_function | molecular_function | cellular_component|	GO:0008152 | GO:0016624 | GO:0003863 | GO:0017086|	KOG1182	Branched chain alpha-keto acid dehydrogenase complex, alpha subunit	Energy production and conversion
c77577_g1_i1	Thaps3|21175	3e-21	90.9	2.54	1.43	10.19	66.26	4.39697	0.000493918	2.2.1.1|2.2.1.1	Transketolase.|Transketolase.	Pentose phosphate pathway|Carbon fixation	transketolase activity|	molecular_function|	GO:0004802|	KOG0523	Transketolase	Carbohydrate transport and metabolism
c64453_g1_i1	Chlre4|186225	2e-49	173	6.46	2.93	13.02	20.27	1.86412	0.0441047				DNA binding | nuclease activity | nucleotide-excision repair|	molecular_function | molecular_function | biological_process|	GO:0003677 | GO:0004518 | GO:0006289|	KOG4825	Component of synaptic membrane glycine-, glutamate- and thienylcyclohexylpiperidine-binding glycoprotein (43kDa)	Signal transduction mechanisms
c16546_g1_i1	MicpuN3|57653	2e-24	101	8.82	0.44	26.97	86.83	3.73195	0.0024238	1.1.1.86|1.1.1.86	Ketol-acid reductoisomerase.|Ketol-acid reductoisomerase.	Valine, leucine and isoleucine biosynthesis|Pantothenate and CoA biosynthesis	ketol-acid reductoisomerase activity|branched chain family amino acid biosynthetic process|oxidoreductase activity|catalytic activity|binding|metabolic process|	molecular_function|biological_process|molecular_function|molecular_function|molecular_function|biological_process|	GO:0004455|GO:0009082|GO:0016491|GO:0003824|GO:0005488|GO:0008152|
c18404_g1_i1	Ost9901_3|30486	4e-16	77.4	0.59	1.91	14.74	27.88	4.06612	0.000262596	1.1.99.5	Glycerol-3-phosphate dehydrogenase.	Glycerolipid metabolism	glycerol-3-phosphate dehydrogenase activity|glycerol-3-phosphate metabolism|glycerol-3-phosphate dehydrogenase complex|electron transport|oxidoreductase activity|	molecular_function|biological_process|cellular_component|biological_process|molecular_function|	GO:0004368|GO:0006072|GO:0009331|GO:0006118|GO:0016491|	KOG0042	Glycerol-3-phosphate dehydrogenase	Energy production and conversion
c20852_g1_i1	Ost9901_3|16322	2e-25	107	1.14	11.38	14.02	200.6	4.32954	0.00205876				molecular function unknown|	molecular_function|	GO:0005554|
c34504_g1_i1	Thaps3|29818	3e-31	122	2.23	0.35	13.05	40.51	4.48437	0.000129221				ATP binding|ATPase activity|nucleotide binding|nucleoside-triphosphatase activity|	molecular_function|molecular_function|molecular_function|molecular_function|	GO:0005524|GO:0016887|GO:0000166|GO:0017111|	KOG0062	ATPase component of ABC transporters with duplicated ATPase domains/Translation elongation factor EF-3b	Translation, ribosomal structure and biogenesis |Amino acid transport and metabolism
c32654_g1_i2	Coc_C169_1|27082	8e-68	223	3.3	3.91	10.29	57.48	3.39451	0.00186516				GTP binding | GTPase activity | intracellular | translation | protein-synthesizing GTPase activity|	molecular_function | molecular_function | cellular_component | biological_process | molecular_function|	GO:0005525 | GO:0003924 | GO:0005622 | GO:0006412 | GO:0008547|	KOG0462	Elongation factor-type GTP-binding protein	Translation, ribosomal structure and biogenesis
c62774_g1_i1	Ost9901_3|242	4e-91	291	7.97	6.48	28.05	32.94	2.09512	0.0158693	3.6.4.1	Myosin ATPase.	Purine metabolism	ATP binding|chromosome|chromosome organization and biogenesis|ATPase activity|protein binding|myosin ATPase activity|	molecular_function|cellular_component|biological_process|molecular_function|molecular_function|molecular_function|	GO:0005524|GO:0005694|GO:0051276|GO:0016887|GO:0005515|GO:0008570|	KOG0996	Structural maintenance of chromosome protein 4 (chromosome condensation complex Condensin, subunit C)	Chromatin structure and dynamics |Cell cycle control, cell division, chromosome partitioning
c86323_g1_i1	Chlre4|195905	5e-33	121	1.89	0.81	14.49	57.5	4.79831	0.000118861	1.1.1.85	3-isopropylmalate dehydrogenase.	Valine, leucine and isoleucine biosynthesis	metabolic process | oxidoreductase activity, acting on the CH-OH group of donors, NAD or NADP as acceptor | 3-isopropylmalate dehydrogenase activity | cytoplasm | leucine biosynthetic process|	biological_process | molecular_function | molecular_function | cellular_component | biological_process|	GO:0008152 | GO:0016616 | GO:0003862 | GO:0005737 | GO:0009098|	KOG0785	Isocitrate dehydrogenase, alpha subunit	Amino acid transport and metabolism
c11052_g1_i2	Coc_C169_1|66020	6e-45	157	0.41	1.29	5.33	19.26	3.8673	0.00138924	2.6.1.1|2.6.1.1|2.6.1.1|2.6.1.1|2.6.1.1|2.6.1.1|2.6.1.1|2.6.1.1|2.6.1.1	Aspartate aminotransferase.|Aspartate aminotransferase.|Aspartate aminotransferase.|Aspartate aminotransferase.|Aspartate aminotransferase.|Aspartate aminotransferase.|Aspartate aminotransferase.|Aspartate aminotransferase.|Aspartate aminotransferase.	Alanine and aspartate metabolism|Phenylalanine metabolism|Arginine and proline metabolism|Cysteine metabolism|Tyrosine metabolism|Alkaloid biosynthesis I|Carbon fixation|Phenylalanine, tyrosine and tryptophan biosynthesis|Glutamate metabolism	catalytic activity | biosynthetic process | pyridoxal phosphate binding | transferase activity, transferring nitrogenous groups | aspartate transaminase activity|	molecular_function | biological_process | molecular_function | molecular_function | molecular_function|	GO:0003824 | GO:0009058 | GO:0030170 | GO:0016769 | GO:0004069|	KOG0257	Kynurenine aminotransferase, glutamine transaminase K	Amino acid transport and metabolism
c33062_g1_i1	Ost9901_3|12216	2e-20	87.8	3.71	3.33	17.75	20.11	2.41931	0.0234846				3'-5'-exoribonuclease activity|RNA binding|RNA processing|nucleic acid binding|	molecular_function|molecular_function|biological_process|molecular_function|	GO:0000175|GO:0003723|GO:0006396|GO:0003676|	KOG1067	Predicted RNA-binding polyribonucleotide nucleotidyltransferase	General function prediction only
c31619_g1_i2	Chlre4|129025	4e-21	93.2	0.97	1.93	13.63	107.7	5.53174	2.01959e-05	4.2.1.3|4.2.1.3|4.2.1.3	Aconitate hydratase.|Aconitate hydratase.|Aconitate hydratase.	Glyoxylate and dicarboxylate metabolism|Reductive carboxylate cycle (CO2 fixation)|Citrate cycle (TCA cycle)	metabolic process | nucleic acid binding | aconitate hydratase activity | tricarboxylic acid cycle | 4 iron, 4 sulfur cluster binding|	biological_process | molecular_function | molecular_function | biological_process | molecular_function|	GO:0008152 | GO:0003676 | GO:0003994 | GO:0006099 | GO:0051539|	KOG0453	Aconitase/homoaconitase (aconitase superfamily)	Energy production and conversion |Amino acid transport and metabolism
c79362_g1_i1	Coc_C169_1|63413	7e-42	151	2.61	3.73	14.92	11.35	2.0007	0.0349135							KOG0498	K+-channel ERG and related proteins, contain PAS/PAC sensor domain	Signal transduction mechanisms |Inorganic ion transport and metabolism
c60292_g1_i2	Thaps3|27187	5e-113	333	1.56	1.46	20.3	85.28	5.25507	6.57591e-06	2.2.1.2	Transaldolase.	Pentose phosphate pathway	carbohydrate metabolism|transaldolase activity|cytoplasm|pentose-phosphate shunt|	biological_process|molecular_function|cellular_component|biological_process|	GO:0005975|GO:0004801|GO:0005737|GO:0006098|	KOG2772	Transaldolase	Carbohydrate transport and metabolism
c76559_g1_i1	Chlre4|78928	1e-45	160	0.48	3.47	22.07	79.82	4.7837	4.78301e-05				electron transport | oxidoreductase activity | FAD binding | thioredoxin-disulfide reductase activity | cytoplasm | removal of superoxide radicals | cell redox homeostasis|	biological_process | molecular_function | molecular_function | molecular_function | cellular_component | biological_process | biological_process|	GO:0006118 | GO:0016491 | GO:0050660 | GO:0004791 | GO:0005737 | GO:0019430 | GO:0045454|	KOG0404	Thioredoxin reductase	Posttranslational modification, protein turnover, chaperones
c48391_g1_i1	Coc_C169_1|58181	1e-22	95.1	1.21	10.79	25.31	29.42	2.25905	0.0266934				acyltransferase activity | metabolic process | oxidoreductase activity | phosphopantetheine binding | cofactor binding | transferase activity | catalytic activity | binding|	molecular_function | biological_process | molecular_function | molecular_function | molecular_function | molecular_function | molecular_function | molecular_function|	GO:0008415 | GO:0008152 | GO:0016491 | GO:0031177 | GO:0048037 | GO:0016740 | GO:0003824 | GO:0005488|	KOG1202	Animal-type fatty acid synthase and related proteins	Lipid transport and metabolism
c63661_g1_i3	Ost9901_3|29402	5e-98	313	7.26	43.8	30.16	288.79	2.86767	0.0189832				ATP binding|DNA binding|nuclease activity|nucleotide-excision repair|nucleotide binding|nucleoside-triphosphatase activity|protein binding|protein metabolism|	molecular_function|molecular_function|molecular_function|biological_process|molecular_function|molecular_function|molecular_function|biological_process|	GO:0005524|GO:0003677|GO:0004518|GO:0006289|GO:0000166|GO:0017111|GO:0005515|GO:0019538|	KOG1051	Chaperone HSP104 and related ATP-dependent Clp proteases	Posttranslational modification, protein turnover, chaperones
c92667_g1_i1	MicpuN3|66643	2e-15	73.6	1.77	3.76	14.57	100.73	4.54075	0.000212202				catalytic activity|iron-sulfur cluster binding|	molecular_function|molecular_function|	GO:0003824|GO:0051536|	KOG2492	CDK5 activator-binding protein	Signal transduction mechanisms
c38288_g2_i1	ChlNC64A_1|133915	3e-14	71.6	0.53	0.42	9.17	34.02	5.47346	2.045e-05				catalytic activity|	molecular_function|	GO:0003824|	KOG0634	Aromatic amino acid aminotransferase and related proteins	Amino acid transport and metabolism
c65089_g1_i1	Ost9901_3|31870	5e-98	313	8.17	0.51	19.79	21.18	2.23719	0.0405877	2.6.1.16|2.6.1.16	Glutamine-fructose-6-phosphate transaminase (isomerizing).|Glutamine-fructose-6-phosphate transaminase (isomerizing).	Aminosugars metabolism|Glutamate metabolism	metabolism|sugar binding|carbohydrate metabolism|glutamine-fructose-6-phosphate transaminase (isomerizing) activity|cytoplasm|carbohydrate biosynthesis|	biological_process|molecular_function|biological_process|molecular_function|cellular_component|biological_process|	GO:0008152|GO:0005529|GO:0005975|GO:0004360|GO:0005737|GO:0016051|	KOG1268	Glucosamine 6-phosphate synthetases, contain amidotransferase and phosphosugar isomerase domains	Cell wall/membrane/envelope biogenesis
c15354_g1_i1	MicpuN3|83283	7e-24	97.1	0.71	0.58	12.36	79.73	6.17578	7.53834e-06	4.6.1.1	Adenylate cyclase.	Purine metabolism	protein binding|adenylate cyclase activity|calcium- and calmodulin-responsive adenylate cyclase activity|	molecular_function|molecular_function|molecular_function|	GO:0005515|GO:0004016|GO:0008294|	KOG0619	FOG: Leucine rich repeat	General function prediction only
c73861_g3_i3	Coc_C169_1|47533	3e-22	95.1	35.71	6.95	4.98	2.42	-2.56785	0.0201809				monooxygenase activity | iron ion binding | electron transport | heme binding | triacylglycerol lipase activity | lipid metabolic process | catalytic activity|	molecular_function | molecular_function | biological_process | molecular_function | molecular_function | biological_process | molecular_function|	GO:0004497 | GO:0005506 | GO:0006118 | GO:0020037 | GO:0004806 | GO:0006629 | GO:0003824|	KOG0158	Cytochrome P450 CYP3/CYP5/CYP6/CYP9 subfamilies	Secondary metabolites biosynthesis, transport and catabolism
c75505_g1_i1	Coc_C169_1|63413	4e-31	122	2.05	0.82	8.36	18.55	3.27486	0.00300362							KOG0498	K+-channel ERG and related proteins, contain PAS/PAC sensor domain	Signal transduction mechanisms |Inorganic ion transport and metabolism
c25730_g1_i1	Coc_C169_1|62329	2e-25	97.1	18.01	59.35	11.26	2.74	-2.46023	0.0100636
c35651_g1_i1	Ost9901_3|32100	2e-67	213	52.33	2.44	133.62	196.48	2.61946	0.0256689	5.1.3.1|5.1.3.1|5.1.3.1	Ribulose-phosphate 3-epimerase.|Ribulose-phosphate 3-epimerase.|Ribulose-phosphate 3-epimerase.	Pentose phosphate pathway|Carbon fixation|Pentose and glucuronate interconversions	ribulose-phosphate 3-epimerase activity|carbohydrate metabolism|	molecular_function|biological_process|	GO:0004750|GO:0005975|	KOG3111	D-ribulose-5-phosphate 3-epimerase	Carbohydrate transport and metabolism
c6238_g1_i2	Ost9901_3|30486	5e-53	184	0.64	3.23	14.84	31.33	3.62279	0.000468293	1.1.99.5	Glycerol-3-phosphate dehydrogenase.	Glycerolipid metabolism	glycerol-3-phosphate dehydrogenase activity|glycerol-3-phosphate metabolism|glycerol-3-phosphate dehydrogenase complex|electron transport|oxidoreductase activity|	molecular_function|biological_process|cellular_component|biological_process|molecular_function|	GO:0004368|GO:0006072|GO:0009331|GO:0006118|GO:0016491|	KOG0042	Glycerol-3-phosphate dehydrogenase	Energy production and conversion
c43862_g1_i1	Coc_C169_1|53278	6e-12	62.4	11.05	57.23	38.9	415.96	3.05405	0.0119965
c67359_g1_i1	Coc_C169_1|12762	9e-115	358	3.62	2.43	15.89	19.68	2.56908	0.00306705				membrane | glutamate-ammonia ligase activity | glutamine biosynthetic process | nitrogen compound metabolic process|	cellular_component | molecular_function | biological_process | biological_process|	GO:0016020 | GO:0004356 | GO:0006542 | GO:0006807|	KOG1021	Acetylglucosaminyltransferase EXT1/exostosin 1	Cell wall/membrane/envelope biogenesis |Extracellular structures |Carbohydrate transport and metabolism
c23524_g1_i1	Coc_C169_1|47257	7e-42	151	2.01	1.65	17.56	51.02	4.3009	0.000132879	1.2.4.2|1.2.4.2|1.2.4.2	Oxoglutarate dehydrogenase (lipoamide).|Oxoglutarate dehydrogenase (lipoamide).|Oxoglutarate dehydrogenase (lipoamide).	Citrate cycle (TCA cycle)|Lysine degradation|Tryptophan metabolism	metabolic process | oxidoreductase activity, acting on the aldehyde or oxo group of donors, disulfide as acceptor | oxoglutarate dehydrogenase (succinyl-transferring) activity | glycolysis | thiamin pyrophosphate binding|	biological_process | molecular_function | molecular_function | biological_process | molecular_function|	GO:0008152 | GO:0016624 | GO:0004591 | GO:0006096 | GO:0030976|	KOG0450	2-oxoglutarate dehydrogenase, E1 subunit	Carbohydrate transport and metabolism
c90412_g1_i1	MicpuN3|102516	8e-26	103	1.49	1.23	12.99	29.53	3.97983	0.000484037				IMP cyclohydrolase activity|phosphoribosylaminoimidazolecarboxamide formyltransferase activity|purine nucleotide biosynthetic process|catalytic activity|IMP biosynthetic process|	molecular_function|molecular_function|biological_process|molecular_function|biological_process|	GO:0003937|GO:0004643|GO:0006164|GO:0003824|GO:0006188|	KOG2555	AICAR transformylase/IMP cyclohydrolase/methylglyoxal synthase	Nucleotide transport and metabolism
c6473_g1_i1	Chlre4|185013	8e-49	168	2.11	1.27	17.19	91.27	5.14358	3.24324e-05				electron transport | electron carrier activity | oxidoreductase activity, acting on NADH or NADPH | NAD binding|	biological_process | molecular_function | molecular_function | molecular_function|	GO:0006118 | GO:0009055 | GO:0016651 | GO:0051287|	KOG2870	NADH:ubiquinone oxidoreductase, NDUFS2/49 kDa subunit	Energy production and conversion
c76516_g1_i1	MicpuN3|55251	6e-35	130	1.14	2.75	11.12	44.76	3.94215	0.000519063	6.3.4.2	CTP synthase.	Pyrimidine metabolism	catalytic activity|CTP synthase activity|pyrimidine nucleotide biosynthetic process|	molecular_function|molecular_function|biological_process|	GO:0003824|GO:0003883|GO:0006221|	KOG2387	CTP synthase (UTP-ammonia lyase)	Nucleotide transport and metabolism
c87090_g1_i1	Coc_C169_1|21185	5e-18	80.5	1.93	1.92	16.74	22.7	3.35644	0.000490433				ATP binding | ATPase activity | nucleotide binding | nucleoside-triphosphatase activity | transport | membrane | ATPase activity, coupled to transmembrane movement of substances|	molecular_function | molecular_function | molecular_function | molecular_function | biological_process | cellular_component | molecular_function|	GO:0005524 | GO:0016887 | GO:0000166 | GO:0017111 | GO:0006810 | GO:0016020 | GO:0042626|	KOG0055	Multidrug/pheromone exporter, ABC superfamily	Secondary metabolites biosynthesis, transport and catabolism
c33526_g1_i1	Coc_C169_1|36592	3e-47	166	4.79	2	12.21	17.8	2.15986	0.0396163	5.99.1.3	DNA topoisomerase (ATP-hydrolysing).	\N	DNA binding | DNA topoisomerase (ATP-hydrolyzing) activity | ATP binding | chromosome | DNA topological change | DNA metabolic process|	molecular_function | molecular_function | molecular_function | cellular_component | biological_process | biological_process|	GO:0003677 | GO:0003918 | GO:0005524 | GO:0005694 | GO:0006265 | GO:0006259|	KOG0355	DNA topoisomerase type II	Chromatin structure and dynamics
c8972_g1_i2	Ost9901_3|13319	1e-43	147	1.66	1.4	10.89	27.81	3.68482	0.00145605				amino acid biosynthesis|	biological_process|	GO:0008652|
c63160_g1_i2	Thaps3|2087	2e-12	68.2	6.53	15.52	30.39	39.72	1.70771	0.0469453
c62574_g1_i1	ChlNC64A_1|133017	3e-85	261	3.26	2.55	9.8	13.57	2.02397	0.026328				catalytic activity|	molecular_function|	GO:0003824|
c79283_g1_i1	Coc_C169_1|26298	3e-30	115	0.74	3.08	9.74	42.53	3.85965	0.00100971				GTP binding | SRP-dependent cotranslational protein targeting to membrane | 7S RNA binding | membrane | nucleotide binding | nucleoside-triphosphatase activity | signal recognition particle|	molecular_function | biological_process | molecular_function | cellular_component | molecular_function | molecular_function | cellular_component|	GO:0005525 | GO:0006614 | GO:0008312 | GO:0016020 | GO:0000166 | GO:0017111 | GO:0048500|	KOG0780	Signal recognition particle, subunit Srp54	Intracellular trafficking, secretion, and vesicular transport
c38976_g1_i2	ChlNC64A_1|52504	1e-26	105	8.69	0.3	21.29	24.22	2.34148	0.0392053							KOG2972	Uncharacterized conserved protein	Function unknown
c73859_g1_i6	Coc_C169_1|26106	0	719	25.18	17.8	99.19	65.18	1.87029	0.0195114				ATP binding|	molecular_function|	GO:0005524|	KOG0101	Molecular chaperones HSP70/HSC70, HSP70 superfamily	Posttranslational modification, protein turnover, chaperones
c44314_g1_i2	Ost9901_3|31760	5e-30	118	1.69	3.17	21.64	254.3	6.02264	9.08338e-06	2.3.1.12|2.3.1.12	Dihydrolipoamide S-acetyltransferase.|Dihydrolipoamide S-acetyltransferase.	Glycolysis / Gluconeogenesis|Pyruvate metabolism	metabolism|acyltransferase activity|protein binding|dihydrolipoyllysine-residue acetyltransferase activity|glycolysis|pyruvate dehydrogenase complex|dihydrolipoamide S-acyltransferase complex|dihydrolipoamide S-acyltransferase activity|	biological_process|molecular_function|molecular_function|molecular_function|biological_process|cellular_component|cellular_component|molecular_function|	GO:0008152|GO:0008415|GO:0005515|GO:0004742|GO:0006096|GO:0045254|GO:0009351|GO:0030523|	KOG0557	Dihydrolipoamide acetyltransferase	Energy production and conversion
c80500_g1_i1	MicpuN3|88562	2e-46	162	1.37	1.12	11.19	39.05	4.38737	0.00024561				magnesium ion binding|transferase activity|thiamin pyrophosphate binding|catalytic activity|acetolactate synthase activity|branched chain family amino acid biosynthetic process|FAD binding|	molecular_function|molecular_function|molecular_function|molecular_function|molecular_function|biological_process|molecular_function|	GO:0000287|GO:0016740|GO:0030976|GO:0003824|GO:0003984|GO:0009082|GO:0050660|	KOG4166	Thiamine pyrophosphate-requiring enzyme	Amino acid transport and metabolism |Coenzyme transport and metabolism
c27466_g1_i3	Chlre4|83064	9e-135	401	1.03	0.79	12.07	89.89	5.9763	3.68379e-06	4.2.1.11|4.2.1.11	Phosphopyruvate hydratase.|Phosphopyruvate hydratase.	Phenylalanine, tyrosine and tryptophan biosynthesis|Glycolysis / Gluconeogenesis	phosphopyruvate hydratase complex | phosphopyruvate hydratase activity | glycolysis|	cellular_component | molecular_function | biological_process|	GO:0000015 | GO:0004634 | GO:0006096|	KOG2670	Enolase	Carbohydrate transport and metabolism
c1928_g1_i1	Chlre4|78757	4e-18	80.9	1.18	2.1	26.02	101.45	5.3402	2.0063e-05				metabolic process | oxidoreductase activity, acting on the CH-OH group of donors, NAD or NADP as acceptor | NAD binding | cofactor binding | phosphoglycerate dehydrogenase activity | L-serine biosynthetic process|	biological_process | molecular_function | molecular_function | molecular_function | molecular_function | biological_process|	GO:0008152 | GO:0016616 | GO:0051287 | GO:0048037 | GO:0004617 | GO:0006564|	KOG0068	D-3-phosphoglycerate dehydrogenase, D-isomer-specific 2-hydroxy acid dehydrogenase superfamily	Amino acid transport and metabolism
c22286_g1_i1	Chlre4|8761	1e-26	103	1.49	3.08	11.36	11.81	2.29456	0.0202547	5.4.2.1	Phosphoglycerate mutase.	Glycolysis / Gluconeogenesis	catalytic activity | metabolic process | phosphoglycerate mutase activity | 2,3-bisphosphoglycerate-independent phosphoglycerate mutase activity | 2,3-bisphosphoglycerate-dependent phosphoglycerate mutase activity|	molecular_function | biological_process | molecular_function | molecular_function | molecular_function|	GO:0003824 | GO:0008152 | GO:0004619 | GO:0046537 | GO:0046538|	KOG0235	Phosphoglycerate mutase	Carbohydrate transport and metabolism
c71806_g1_i1	Coc_C169_1|49000	0	871	8.64	1.93	16.65	20.88	1.84855	0.0471477				acyltransferase activity | phosphopantetheine binding | cofactor binding | transferase activity | metabolic process | catalytic activity | binding|	molecular_function | molecular_function | molecular_function | molecular_function | biological_process | molecular_function | molecular_function|	GO:0008415 | GO:0031177 | GO:0048037 | GO:0016740 | GO:0008152 | GO:0003824 | GO:0005488|	KOG1202	Animal-type fatty acid synthase and related proteins	Lipid transport and metabolism
c7446_g1_i1	Ost9901_3|40725	7e-21	89.7	0.92	0.73	26.54	123.78	6.59294	4.39647e-07				protein kinase activity|ATP binding|protein amino acid phosphorylation|protein-tyrosine kinase activity|protein serine/threonine kinase activity|	molecular_function|molecular_function|biological_process|molecular_function|molecular_function|	GO:0004672|GO:0005524|GO:0006468|GO:0004713|GO:0004674|	KOG0597	Serine-threonine protein kinase FUSED	General function prediction only
c72397_g2_i1	Coc_C169_1|68334	6e-29	115	11.4	3.03	21.66	35.06	2.02222	0.0351627
c54915_g1_i1	MicpuN3|102855	1e-31	121	1	2.81	14.71	17.35	3.03284	0.00206236	1.3.1.38	Trans-2-enoyl-CoA reductase (NADPH).	\N	heat shock protein binding|protein folding|unfolded protein binding|catalytic activity|binding|metabolic process|trans-2-enoyl-CoA reductase (NADPH) activity|	molecular_function|biological_process|molecular_function|molecular_function|molecular_function|biological_process|molecular_function|	GO:0031072|GO:0006457|GO:0051082|GO:0003824|GO:0005488|GO:0008152|GO:0019166|	KOG0025	Zn2+-binding dehydrogenase (nuclear receptor binding factor-1)	Transcription |Energy production and conversion
c42505_g1_i1	Coc_C169_1|54084	1e-32	122	3.54	4.09	22.39	8.98	1.94929	0.0426181	2.3.1.20	Diacylglycerol O-acyltransferase.	Glycerolipid metabolism	diacylglycerol O-acyltransferase activity|	molecular_function|	GO:0004144|	KOG0380	Sterol O-acyltransferase/Diacylglycerol O-acyltransferase	Lipid transport and metabolism
c13093_g1_i1	MicpuN3|94461	5e-68	220	1.3	1.38	32.57	124.11	5.97163	9.87149e-07	1.1.1.44	Phosphogluconate dehydrogenase (decarboxylating).	Pentose phosphate pathway	phosphogluconate dehydrogenase (decarboxylating) activity|pentose-phosphate shunt|NADP binding|oxidoreductase activity|catalytic activity|binding|metabolic process|	molecular_function|biological_process|molecular_function|molecular_function|molecular_function|molecular_function|biological_process|	GO:0004616|GO:0006098|GO:0050661|GO:0016491|GO:0003824|GO:0005488|GO:0008152|	KOG2653	6-phosphogluconate dehydrogenase	Carbohydrate transport and metabolism
c63428_g1_i1	ChlNC64A_1|139944	3e-85	259	20.79	8.39	5.52	0.66	-2.32587	0.017089				ATP binding | nucleotide binding | ATPase activity | nucleoside-triphosphatase activity|	molecular_function | molecular_function | molecular_function | molecular_function|	GO:0005524 | GO:0000166 | GO:0016887 | GO:0017111|	KOG2355	Predicted ABC-type transport, ATPase component/CCR4 associated factor	Transcription |General function prediction only
c33824_g1_i1	Coc_C169_1|46891	1e-37	139	2.21	2.44	12.04	11.68	2.31018	0.0159493				protein kinase activity | ATP binding | protein amino acid phosphorylation | protein serine/threonine kinase activity | transporter activity | transport | hydrolase activity, acting on acid anhydrides, catalyzing transmembrane movement of substances | ATP-binding cassette (ABC) transporter complex|	molecular_function | molecular_function | biological_process | molecular_function | molecular_function | biological_process | molecular_function | cellular_component|	GO:0004672 | GO:0005524 | GO:0006468 | GO:0004674 | GO:0005215 | GO:0006810 | GO:0016820 | GO:0043190|	KOG3056	Protein required for S-phase initiation or completion	Cell cycle control, cell division, chromosome partitioning
c75456_g1_i1	MicpuN3|84635	4e-18	81.3	0.47	0.37	8.16	10.32	4.30127	0.000234137				hydrolase activity|	molecular_function|	GO:0016787|	KOG3043	Predicted hydrolase related to dienelactone hydrolase	General function prediction only
c25765_g1_i1	ChlNC64A_1|136530	7e-15	73.9	0.5	0.79	5.38	70.88	5.96806	4.33761e-05							KOG4308	LRR-containing protein	Function unknown
c78877_g1_i1	Chlre4|140452	1e-44	157	0.54	0.43	23.4	183.89	7.77189	5.06363e-07	2.4.1.25	4-alpha-glucanotransferase.	Starch and sucrose metabolism	4-alpha-glucanotransferase activity | carbohydrate metabolic process|	molecular_function | biological_process|	GO:0004134 | GO:0005975|
c69754_g3_i1	Chlre4|149305	3e-28	115	4.74	2.73	18.72	14.2	2.09705	0.0166343	3.1.11.-	Exodeoxyribonucleases producing 5'-phosphomonoesters.	\N	nucleic acid binding | exonuclease activity | intracellular | exodeoxyribonuclease X activity | exonuclease VIII activity | ribonuclease R activity|	molecular_function | molecular_function | cellular_component | molecular_function | molecular_function | molecular_function|	GO:0003676 | GO:0004527 | GO:0005622 | GO:0008856 | GO:0008858 | GO:0008997|	KOG2045	5'-3' exonuclease XRN1/KEM1/SEP1 involved in DNA strand exchange and mRNA turnover	Replication, recombination and repair |Cell cycle control, cell division, chromosome partitioning
c2927_g1_i1	Thaps3|31317	4e-36	131	3.01	1.25	21.34	52.57	4.19031	0.000150427	1.1.1.22|1.1.1.22|1.1.1.22	UDP-glucose 6-dehydrogenase.|UDP-glucose 6-dehydrogenase.|UDP-glucose 6-dehydrogenase.	Starch and sucrose metabolism|Pentose and glucuronate interconversions|Nucleotide sugars metabolism	electron transport|oxidoreductase activity|disulfide oxidoreductase activity|UDP-glucose 6-dehydrogenase activity|	biological_process|molecular_function|molecular_function|molecular_function|	GO:0006118|GO:0016491|GO:0015036|GO:0003979|	KOG2666	UDP-glucose/GDP-mannose dehydrogenase	Signal transduction mechanisms |Carbohydrate transport and metabolism
c64244_g1_i4	Chlre4|169942	2e-43	156	3.98	0.8	18.39	20.35	3.0232	0.00283589				membrane|	cellular_component|	GO:0016020|	KOG1021	Acetylglucosaminyltransferase EXT1/exostosin 1	Cell wall/membrane/envelope biogenesis |Extracellular structures |Carbohydrate transport and metabolism
c42790_g1_i1	Coc_C169_1|54252	4e-132	389	1.07	1.39	10.8	138.01	6.08776	1.21171e-05				thiamin biosynthetic process|	biological_process|	GO:0009228|
c3027_g1_i2	Thaps3|8006	1e-19	86.7	1.36	16.25	20.83	62.69	2.41222	0.029818				peptide-aspartate beta-dioxygenase activity|peptidyl-amino acid modification|integral to endoplasmic reticulum membrane|	molecular_function|biological_process|cellular_component|	GO:0004597|GO:0018193|GO:0030176|	KOG3696	Aspartyl beta-hydroxylase	Posttranslational modification, protein turnover, chaperones
c71382_g1_i5	Coc_C169_1|48074	9e-81	261	6.76	3.14	25.14	25.67	2.35499	0.00626267				hydrolase activity, hydrolyzing O-glycosyl compounds | carbohydrate metabolic process|	molecular_function | biological_process|	GO:0004553 | GO:0005975|	KOG1218	Proteins containing Ca2+-binding EGF-like domains	Signal transduction mechanisms
c51252_g1_i1	MicpuN3|54789	2e-60	196	2.18	1.73	12.32	9.59	2.42951	0.00888697	6.2.1.4|6.2.1.4	Succinate--CoA ligase (GDP-forming).|Succinate--CoA ligase (GDP-forming).	Citrate cycle (TCA cycle)|Propanoate metabolism	catalytic activity|metabolic process|binding|ATP citrate synthase activity|succinate-CoA ligase (ADP-forming) activity|succinate-CoA ligase (GDP-forming) activity|succinate-CoA ligase complex|succinate-CoA ligase complex (GDP-forming)|	molecular_function|biological_process|molecular_function|molecular_function|molecular_function|molecular_function|cellular_component|cellular_component|	GO:0003824|GO:0008152|GO:0005488|GO:0003878|GO:0004775|GO:0004776|GO:0042709|GO:0045244|	KOG1255	Succinyl-CoA synthetase, alpha subunit	Energy production and conversion
c56117_g1_i1	Thaps3|40586	7e-132	383	10.36	0.46	32.34	41.5	2.78923	0.0146565	4.2.1.47	GDP-mannose 4,6-dehydratase.	Fructose and mannose metabolism	metabolism|oxidoreductase activity|GDP-mannose 4,6-dehydratase activity|biosynthesis|	biological_process|molecular_function|molecular_function|biological_process|	GO:0008152|GO:0016491|GO:0008446|GO:0009058|	KOG1372	GDP-mannose 4,6 dehydratase	Carbohydrate transport and metabolism
c50276_g1_i1	Coc_C169_1|36872	9e-63	205	15.17	5.15	3.44	1	-2.19645	0.0386743				ATP binding | biosynthetic process | ligase activity|	molecular_function | biological_process | molecular_function|	GO:0005524 | GO:0009058 | GO:0016874|
c70762_g1_i7	Chlre4|140487	0	691	0.72	1.7	31.59	392.2	7.64942	1.81306e-07	1.4.7.1	Glutamate synthase (ferredoxin).	Nitrogen metabolism	metabolic process | oxidoreductase activity | glutamate biosynthetic process | glutamate synthase activity | nitrogen compound metabolic process | glutamate synthase (ferredoxin) activity|	biological_process | molecular_function | biological_process | molecular_function | biological_process | molecular_function|	GO:0008152 | GO:0016491 | GO:0006537 | GO:0015930 | GO:0006807 | GO:0016041|	KOG0399	Glutamate synthase	Amino acid transport and metabolism
c67434_g1_i1	Chlre4|10029	1e-42	161	5.71	5.41	19.08	33.51	2.30342	0.00842982				transcription factor activity | intracellular | regulation of transcription, DNA-dependent | sequence-specific DNA binding|	molecular_function | cellular_component | biological_process | molecular_function|	GO:0003700 | GO:0005622 | GO:0006355 | GO:0043565|	KOG3544	Collagens (type IV and type XIII), and related proteins	Extracellular structures
c2415_g1_i1	Coc_C169_1|49229	2e-17	79.3	2.46	4.41	23.06	31.98	3.02245	0.0042955	3.6.1.5|3.6.1.5	Apyrase.|Apyrase.	Purine metabolism|Pyrimidine metabolism	hydrolase activity | metabolic process | proteolysis | caspase activity | apyrase activity | adenosine-diphosphatase activity|	molecular_function | biological_process | biological_process | molecular_function | molecular_function | molecular_function|	GO:0016787 | GO:0008152 | GO:0006508 | GO:0030693 | GO:0004050 | GO:0043262|	KOG1386	Nucleoside phosphatase	Nucleotide transport and metabolism
c34135_g1_i1	Coc_C169_1|67024	3e-08	53.1	2.31	3.85	16.01	18.4	2.46613	0.0104774				binding|	molecular_function|	GO:0005488|	KOG1525	Sister chromatid cohesion complex Cohesin, subunit PDS5	Cell cycle control, cell division, chromosome partitioning
c63400_g3_i2	Coc_C169_1|64680	8e-35	128	4.64	6.99	28.6	26.76	2.23622	0.00723798							KOG4657	Uncharacterized conserved protein	Function unknown
c65235_g1_i1	Coc_C169_1|19137	0	589	18.76	20.77	4.37	2.32	-2.62568	0.00201533	1.2.1.16|1.2.1.16|1.2.1.16	Succinate-semialdehyde dehydrogenase (NAD(P)+).|Succinate-semialdehyde dehydrogenase (NAD(P)+).|Succinate-semialdehyde dehydrogenase (NAD(P)+).	Glutamate metabolism|Butanoate metabolism|Tyrosine metabolism	metabolic process | oxidoreductase activity | succinate-semialdehyde dehydrogenase [NAD(P)+] activity|	biological_process | molecular_function | molecular_function|	GO:0008152 | GO:0016491 | GO:0009013|	KOG2451	Aldehyde dehydrogenase	Energy production and conversion
c7319_g1_i1	Ost9901_3|30486	3e-34	128	0.67	6.63	19.82	40.52	3.11979	0.00286368	1.1.99.5	Glycerol-3-phosphate dehydrogenase.	Glycerolipid metabolism	glycerol-3-phosphate dehydrogenase activity|glycerol-3-phosphate metabolism|glycerol-3-phosphate dehydrogenase complex|electron transport|oxidoreductase activity|	molecular_function|biological_process|cellular_component|biological_process|molecular_function|	GO:0004368|GO:0006072|GO:0009331|GO:0006118|GO:0016491|	KOG0042	Glycerol-3-phosphate dehydrogenase	Energy production and conversion
c50190_g1_i1	Thaps3|428	2e-15	73.2	3.77	9.69	51.73	552.34	5.73343	1.64898e-05	4.1.2.13|4.1.2.13|4.1.2.13|4.1.2.13	Fructose-bisphosphate aldolase.|Fructose-bisphosphate aldolase.|Fructose-bisphosphate aldolase.|Fructose-bisphosphate aldolase.	Pentose phosphate pathway|Fructose and mannose metabolism|Glycolysis / Gluconeogenesis|Carbon fixation	fructose-bisphosphate aldolase activity|glycolysis|zinc ion binding|	molecular_function|biological_process|molecular_function|	GO:0004332|GO:0006096|GO:0008270|	KOG4153	Fructose 1,6-bisphosphate aldolase	Carbohydrate transport and metabolism
c52055_g1_i1	Coc_C169_1|67236	5e-31	119	4.23	2.85	18.54	16.23	2.26706	0.0150436	3.2.1.25	Beta-mannosidase.	N-Glycan degradation	hydrolase activity, hydrolyzing O-glycosyl compounds | carbohydrate metabolic process | beta-mannosidase activity|	molecular_function | biological_process | molecular_function|	GO:0004553 | GO:0005975 | GO:0004567|	KOG2230	Predicted beta-mannosidase	Carbohydrate transport and metabolism
c75445_g1_i1	Coc_C169_1|54940	1e-25	100	5.2	2.36	18.66	144.04	4.58513	0.00035179				3-oxoacyl-[acyl-carrier-protein] synthase activity | fatty acid biosynthetic process | catalytic activity | metabolic process|	molecular_function | biological_process | molecular_function | biological_process|	GO:0004315 | GO:0006633 | GO:0003824 | GO:0008152|
c74263_g2_i1	Coc_C169_1|68334	7e-14	70.5	37.22	36.69	103.5	190.88	2.08907	0.0150696
c83703_g1_i1	Thaps3|36576	3e-32	122	1.32	1.63	5.78	38.81	4.0232	0.00160753				GTP binding|protein biosynthesis|GTPase activity|protein-synthesizing GTPase activity|	molecular_function|biological_process|molecular_function|molecular_function|	GO:0005525|GO:0006412|GO:0003924|GO:0008547|	KOG0462	Elongation factor-type GTP-binding protein	Translation, ribosomal structure and biogenesis
c75694_g1_i1	Coc_C169_1|59627	7e-38	135	5.04	6.97	21.03	21.08	1.81849	0.0408004	2.7.7.-|2.7.7.-	Nucleotidyltransferases.|Nucleotidyltransferases.	DNA polymerase|Ubiquinone biosynthesis	DNA primase activity | alpha DNA polymerase:primase complex | DNA replication, synthesis of RNA primer | telomerase activity | RNA helicase activity | DNA-directed DNA polymerase activity | sulfate adenylyltransferase activity | RNA guanylyltransferase activity | tRNA guanylyltransferase activity | mannose-phosphate guanylyltransferase activity | DNA/RNA helicase activity | CTP:2,3-di-O-geranylge…	molecular_function | cellular_component | biological_process | molecular_function | molecular_function | molecular_function | molecular_function | molecular_function | molecular_function | molecular_function | molecular_function | molecular_function | molecular_function|	GO:0003896 | GO:0005658 | GO:0006269 | GO:0003720 | GO:0003724 | GO:0003887 | GO:0004779 | GO:0008192 | GO:0008193 | GO:0008905 | GO:0033677 | GO:0043338 | GO:0043814|	KOG2267	Eukaryotic-type DNA primase, large subunit	Replication, recombination and repair
c5161_g1_i1	Coc_C169_1|37718	1e-10	59.3	2.62	8.31	23.12	38.38	2.57791	0.0125261	1.2.1.8	Betaine-aldehyde dehydrogenase.	Glycine, serine and threonine metabolism	metabolic process | oxidoreductase activity | betaine-aldehyde dehydrogenase activity|	biological_process | molecular_function | molecular_function|	GO:0008152 | GO:0016491 | GO:0008802|	KOG2450	Aldehyde dehydrogenase	Energy production and conversion
c82749_g1_i1	Chlre4|149722	4e-16	72.8	1.06	4.62	20.97	6.83	2.197	0.0387862
c25605_g1_i2	Ost9901_3|10034	4e-22	99.4	1.17	2.53	12.19	46.38	4.10095	0.000176778				proteolysis and peptidolysis|peptidase activity|	biological_process|molecular_function|	GO:0006508|GO:0008233|
c10320_g1_i1	MicpuN3|60258	1e-18	84.7	3.4	0.56	6.67	63.56	4.31094	0.00125002				catalytic activity|peptidoglycan biosynthetic process|peptidoglycan-based cell wall|penicillin binding|peptidoglycan-based cell wall biogenesis|	molecular_function|biological_process|cellular_component|molecular_function|biological_process|	GO:0003824|GO:0009252|GO:0009274|GO:0008658|GO:0009273|
c81597_g1_i1	Thaps3|25016	9e-14	68.2	5.47	6.27	16.65	29.09	2.02129	0.0409099				metabolism|oxidoreductase activity|	biological_process|molecular_function|	GO:0008152|GO:0016491|	KOG2450	Aldehyde dehydrogenase	Energy production and conversion
c57994_g1_i2	Coc_C169_1|28806	2e-47	162	2.2	3.03	12.8	19.79	2.64547	0.00706328	1.1.1.-|1.1.1.-|1.1.1.-|1.1.1.-|1.1.1.-|1.1.1.-|1.1.1.-|1.1.1.-|1.1.1.-|1.1.1.-|1.1.1.-|1.1.1.-	With NAD(+) or NADP(+) as acceptor.|With NAD(+) or NADP(+) as acceptor.|With NAD(+) or NADP(+) as acceptor.|With NAD(+) or NADP(+) as acceptor.|With NAD(+) or NADP(+) as acceptor.|With NAD(+) or NADP(+) as acceptor.|With NAD(+) or NADP(+) as acceptor.|With NAD(+) or NADP(+) as acceptor.|With NAD(+) or NADP(+) as acceptor.|With NAD(+) or NADP(+) as acceptor.|With NAD(+) or NADP(+) as acceptor.|Wit…	Bile acid biosynthesis|Vitamin B6 metabolism|Glycine, serine and threonine metabolism|Butanoate metabolism|Fructose and mannose metabolism|Galactose metabolism|Lysine degradation|Nucleotide sugars metabolism|Ascorbate and aldarate metabolism|Tetrachloroethene degradation|Benzoate degradation via CoA ligation|Glycerolipid metabolism	metabolic process | oxidoreductase activity, acting on the CH-OH group of donors, NAD or NADP as acceptor | NAD binding | cofactor binding | catalytic activity | binding | C-3 sterol dehydrogenase (C-4 sterol decarboxylase) activity | 3-keto sterol reductase activity | aldo-keto reductase activity | isocitrate dehydrogenase activity | mevaldate reductase activity | gluconate dehydrogenase activit…	biological_process | molecular_function | molecular_function | molecular_function | molecular_function | molecular_function | molecular_function | molecular_function | molecular_function | molecular_function | molecular_function | molecular_function | molecular_function | molecular_function | molecular_function | molecular_function | molecular_function | molecular_function | molecular_function | …	GO:0008152 | GO:0016616 | GO:0051287 | GO:0048037 | GO:0003824 | GO:0005488 | GO:0000252 | GO:0000253 | GO:0004033 | GO:0004448 | GO:0004495 | GO:0008875 | GO:0016229 | GO:0018451 | GO:0018452 | GO:0018453 | GO:0032442 | GO:0033764 | GO:0033765 | GO:0043713 | GO:0048258 | GO:0051990|	KOG0068	D-3-phosphoglycerate dehydrogenase, D-isomer-specific 2-hydroxy acid dehydrogenase superfamily	Amino acid transport and metabolism
c60483_g1_i1	Coc_C169_1|49195	2e-72	236	2.62	0.54	23.52	4.14	2.96193	0.0107644				nucleic acid binding|	molecular_function|	GO:0003676|
c80055_g1_i1	Coc_C169_1|38450	8e-19	83.6	0.43	2.05	15.95	94.86	5.58475	1.50777e-05				thiosulfate sulfurtransferase activity | sulfate transport|	molecular_function | biological_process|	GO:0004792 | GO:0008272|	KOG1529	Mercaptopyruvate sulfurtransferase/thiosulfate sulfurtransferase	Defense mechanisms
c43085_g1_i1	Ost9901_3|39049	1e-30	118	5.04	2.38	29.86	85.74	4.06923	0.000130341				mitochondrial electron transport, NADH to ubiquinone|NADH dehydrogenase (ubiquinone) activity|electron transporter activity|iron ion binding|electron transport|oxidoreductase activity|oxidoreductase activity, acting on NADH or NADPH|	biological_process|molecular_function|molecular_function|molecular_function|biological_process|molecular_function|molecular_function|	GO:0006120|GO:0008137|GO:0005489|GO:0005506|GO:0006118|GO:0016491|GO:0016651|	KOG2282	NADH-ubiquinone oxidoreductase, NDUFS1/75 kDa subunit	Energy production and conversion
c20009_g1_i1	Chlre4|297165	9e-48	162	2.71	0.36	11.75	48.83	4.44046	0.000260346				oxidoreductase activity | electron transport | heme binding | iron-sulfur cluster binding|	molecular_function | biological_process | molecular_function | molecular_function|	GO:0016491 | GO:0006118 | GO:0020037 | GO:0051536|	KOG0560	Sulfite reductase (ferredoxin)	Inorganic ion transport and metabolism
c17858_g1_i1	Ost9901_3|48569	3e-23	96.3	6.62	2.41	29.28	51.88	3.20834	0.00255863				ribonucleoside-diphosphate reductase activity|ribonucleoside-diphosphate reductase complex|DNA replication|	molecular_function|cellular_component|biological_process|	GO:0004748|GO:0005971|GO:0006260|	KOG1112	Ribonucleotide reductase, alpha subunit	Nucleotide transport and metabolism
c8021_g1_i1	Thaps3|28125	2e-30	117	0.46	2.91	11.44	30.91	3.69783	0.000592965				porphyrin biosynthesis|glutamyl-tRNA reductase activity|	biological_process|molecular_function|	GO:0006779|GO:0008883|
c11843_g1_i1	Coc_C169_1|64220	3e-19	82.4	1.46	3.02	9.57	10.44	2.11079	0.0324924
c82071_g1_i1	ChlNC64A_1|48481	3e-50	172	2.02	1.61	11.5	21.4	3.2106	0.00127373	2.6.1.1|2.6.1.1|2.6.1.1|2.6.1.1|2.6.1.1|2.6.1.1|2.6.1.1|2.6.1.1|2.6.1.1	Aspartate aminotransferase.|Aspartate aminotransferase.|Aspartate aminotransferase.|Aspartate aminotransferase.|Aspartate aminotransferase.|Aspartate aminotransferase.|Aspartate aminotransferase.|Aspartate aminotransferase.|Aspartate aminotransferase.	Alanine and aspartate metabolism|Phenylalanine metabolism|Arginine and proline metabolism|Cysteine metabolism|Tyrosine metabolism|Alkaloid biosynthesis I|Carbon fixation|Phenylalanine, tyrosine and tryptophan biosynthesis|Glutamate metabolism	biosynthesis | aspartate transaminase activity | catalytic activity | transferase activity, transferring nitrogenous groups | 1-aminocyclopropane-1-carboxylate synthase activity|	biological_process | molecular_function | molecular_function | molecular_function | molecular_function|	GO:0009058 | GO:0004069 | GO:0003824 | GO:0016769 | GO:0016847|	KOG0257	Kynurenine aminotransferase, glutamine transaminase K	Amino acid transport and metabolism
c42610_g1_i1	Coc_C169_1|26819	1e-52	176	0.59	0.48	8.97	32.52	5.24739	4.1378e-05	2.5.1.6|2.5.1.6	Methionine adenosyltransferase.|Methionine adenosyltransferase.	Selenoamino acid metabolism|Methionine metabolism	methionine adenosyltransferase activity | ATP binding | one-carbon compound metabolic process | methionine adenosyltransferase complex | methionine adenosyltransferase regulator activity|	molecular_function | molecular_function | biological_process | cellular_component | molecular_function|	GO:0004478 | GO:0005524 | GO:0006730 | GO:0048269 | GO:0048270|	KOG1506	S-adenosylmethionine synthetase	Coenzyme transport and metabolism
c39183_g1_i1	ChlNC64A_1|55969	2e-123	365	3.74	0.27	25.76	23.34	3.60376	0.000645111	1.1.1.42|1.1.1.42|1.1.1.42	Isocitrate dehydrogenase (NADP+).|Isocitrate dehydrogenase (NADP+).|Isocitrate dehydrogenase (NADP+).	Citrate cycle (TCA cycle)|Reductive carboxylate cycle (CO2 fixation)|Glutathione metabolism	oxidoreductase activity | metabolism | main pathways of carbohydrate metabolism | isocitrate dehydrogenase (NADP+) activity | isocitrate dehydrogenase activity|	molecular_function | biological_process | biological_process | molecular_function | molecular_function|	GO:0016491 | GO:0008152 | GO:0006092 | GO:0004450 | GO:0004448|	KOG1526	NADP-dependent isocitrate dehydrogenase	Energy production and conversion
c21741_g1_i1	MicpuN3|96336	9e-10	53.9	7.42	4.44	46.41	96.53	3.67538	0.000259632	4.4.1.5	Lactoylglutathione lyase.	Pyruvate metabolism	lactoylglutathione lyase activity|	molecular_function|	GO:0004462|	KOG2943	Predicted glyoxalase	Carbohydrate transport and metabolism
c12011_g1_i1	MicpuN3|57369	2e-09	56.6	2.95	0.85	22.68	101.18	5.13006	3.84892e-05				DNA binding|ATP binding|DNA replication initiation|DNA-dependent ATPase activity|ATPase activity|nucleotide binding|nucleoside-triphosphatase activity|	molecular_function|molecular_function|biological_process|molecular_function|molecular_function|molecular_function|molecular_function|	GO:0003677|GO:0005524|GO:0006270|GO:0008094|GO:0016887|GO:0000166|GO:0017111|	KOG0059	Lipid exporter ABCA1 and related proteins, ABC superfamily	Lipid transport and metabolism |General function prediction only
c57711_g1_i2	Coc_C169_1|13072	2e-17	81.6	2.7	3.91	19.95	7.65	1.95311	0.0332424				nucleus | binding | protein binding | zinc ion binding | DNA binding|	cellular_component | molecular_function | molecular_function | molecular_function | molecular_function|	GO:0005634 | GO:0005488 | GO:0005515 | GO:0008270 | GO:0003677|	KOG1080	Histone H3 (Lys4) methyltransferase complex, subunit SET1 and related methyltransferases	Transcription |Chromatin structure and dynamics
c69366_g1_i2	Coc_C169_1|55366	1e-152	458	5.59	1.92	13.52	19.73	2.1865	0.016677	3.4.21.92	Endopeptidase Clp.	\N	ATP binding | nucleotide binding | nucleoside-triphosphatase activity | protein binding | protein metabolic process | endopeptidase Clp activity|	molecular_function | molecular_function | molecular_function | molecular_function | biological_process | molecular_function|	GO:0005524 | GO:0000166 | GO:0017111 | GO:0005515 | GO:0019538 | GO:0008462|	KOG1051	Chaperone HSP104 and related ATP-dependent Clp proteases	Posttranslational modification, protein turnover, chaperones
c930_g1_i1	Ost9901_3|10034	3e-43	152	3.87	1.17	12.84	52.61	3.77252	0.0022242				proteolysis and peptidolysis|peptidase activity|	biological_process|molecular_function|	GO:0006508|GO:0008233|
c82141_g1_i1	Thaps3|5021	5e-25	100	5.37	0.76	7.84	32.92	2.83205	0.0206947				catalytic activity|fatty acid biosynthesis|	molecular_function|biological_process|	GO:0003824|GO:0006633|	KOG1394	3-oxoacyl-(acyl-carrier-protein) synthase (I and II)	Lipid transport and metabolism |Secondary metabolites biosynthesis, transport and catabolism
c45016_g1_i1	MicpuN3|56116	5e-66	221	4.17	1.65	10.84	26.75	2.781	0.00602331				GTP binding|GTPase activity|translation elongation factor activity|intracellular|translational elongation|translation|protein-synthesizing GTPase activity|	molecular_function|molecular_function|molecular_function|cellular_component|biological_process|biological_process|molecular_function|	GO:0005525|GO:0003924|GO:0003746|GO:0005622|GO:0006414|GO:0006412|GO:0008547|	KOG0465	Mitochondrial elongation factor	Translation, ribosomal structure and biogenesis
c52649_g1_i1	Coc_C169_1|52379	6e-108	343	0.63	0.48	21.29	375.64	8.65367	1.03881e-07	2.4.1.1	Phosphorylase.	Starch and sucrose metabolism	phosphorylase activity | carbohydrate metabolic process | metabolic process | amino acid binding | pyridoxal phosphate binding | glycogen phosphorylase activity|	molecular_function | biological_process | biological_process | molecular_function | molecular_function | molecular_function|	GO:0004645 | GO:0005975 | GO:0008152 | GO:0016597 | GO:0030170 | GO:0008184|	KOG2099	Glycogen phosphorylase	Carbohydrate transport and metabolism
c69256_g1_i1	Chlre4|10029	2e-30	125	3.81	7.05	15.91	21.71	1.82123	0.032426				transcription factor activity | intracellular | regulation of transcription, DNA-dependent | sequence-specific DNA binding|	molecular_function | cellular_component | biological_process | molecular_function|	GO:0003700 | GO:0005622 | GO:0006355 | GO:0043565|	KOG3544	Collagens (type IV and type XIII), and related proteins	Extracellular structures
c88469_g1_i1	ChlNC64A_1|140567	1e-68	219	4.18	0.48	14.95	40.55	3.66689	0.00129624	6.3.4.14	Biotin carboxylase.	Fatty acid biosynthesis (path 1)	biotin carboxylase complex | metabolism | ATP binding | biotin carboxylase activity | ligase activity|	cellular_component | biological_process | molecular_function | molecular_function | molecular_function|	GO:0009343 | GO:0008152 | GO:0005524 | GO:0004075 | GO:0016874|	KOG0238	3-Methylcrotonyl-CoA carboxylase, biotin-containing subunit/Propionyl-CoA carboxylase, alpha chain/Acetyl-CoA carboxylase, biotin carboxylase subunit	Amino acid transport and metabolism |Lipid transport and metabolism
c59473_g1_i1	Coc_C169_1|65899	1e-74	228	2.31	2.33	10.68	9.11	2.0421	0.0304711	6.3.2.19	Ubiquitin--protein ligase.	\N	small conjugating protein ligase activity | post-translational protein modification | regulation of protein metabolic process | ubiquitin-protein ligase activity | regulation of ubiquitin-protein ligase activity | regulation of ubiquitin-protein ligase activity during meiotic cell cycle | positive regulation of ubiquitin-protein ligase activity | negative regulation of ubiquitin-protein ligase ac…	molecular_function | biological_process | biological_process | molecular_function | biological_process | biological_process | biological_process | biological_process|	GO:0019787 | GO:0043687 | GO:0051246 | GO:0004842 | GO:0051438 | GO:0051440 | GO:0051443 | GO:0051444|	KOG0894	Ubiquitin-protein ligase	Posttranslational modification, protein turnover, chaperones
c61843_g1_i1	Coc_C169_1|54015	8e-114	347	5.25	7.12	21.37	20.37	1.73932	0.0331381				transporter activity | sodium ion transport | membrane|	molecular_function | biological_process | cellular_component|	GO:0005215 | GO:0006814 | GO:0016020|
c62847_g6_i1	Coc_C169_1|48580	3e-38	137	1.63	0.69	14.29	13.02	3.47458	0.00160663	1.14.-.-|1.14.-.-|1.14.-.-|1.14.-.-	Acting on paired donors, with incorporation or reduction of|Acting on paired donors, with incorporation or reduction of|Acting on paired donors, with incorporation or reduction of|Acting on paired donors, with incorporation or reduction of	gamma-Hexachlorocyclohexane degradation|Ascorbate and aldarate metabolism|Flavonoids, stilbene and lignin biosynthesis|Fluorene degradation	monooxygenase activity | iron ion binding | electron transport | heme binding | fluorene oxygenase activity | mono-butyltin dioxygenase activity | limonene 8-monooxygenase activity | tri-n-butyltin dioxygenase activity | di-n-butyltin dioxygenase activity | methylsilanetriol hydroxylase activity | methyl tertiary butyl ether 3-monooxygenase activity | 4-nitrocatechol 4-monooxygenase activity | 4-…	molecular_function | molecular_function | biological_process | molecular_function | molecular_function | molecular_function | molecular_function | molecular_function | molecular_function | molecular_function | molecular_function | molecular_function | molecular_function | molecular_function | molecular_function | molecular_function | molecular_function | molecular_function | molecular_function | …	GO:0004497 | GO:0005506 | GO:0006118 | GO:0020037 | GO:0018585 | GO:0018586 | GO:0018587 | GO:0018588 | GO:0018589 | GO:0018590 | GO:0018591 | GO:0018592 | GO:0018593 | GO:0018594 | GO:0018595 | GO:0018596 | GO:0018597 | GO:0018598 | GO:0018599 | GO:0018600 | GO:0043823|	KOG0158	Cytochrome P450 CYP3/CYP5/CYP6/CYP9 subfamilies	Secondary metabolites biosynthesis, transport and catabolism
c5103_g1_i1	Coc_C169_1|19760	1e-88	282	31.44	1.92	2.92	2.91	-2.5363	0.0295141	1.6.99.3	NADH dehydrogenase.	\N	oxidoreductase activity | FAD binding | calcium ion binding | NADH dehydrogenase activity|	molecular_function | molecular_function | molecular_function | molecular_function|	GO:0016491 | GO:0050660 | GO:0005509 | GO:0003954|	KOG2495	NADH-dehydrogenase (ubiquinone)	Energy production and conversion
c16552_g1_i1	Coc_C169_1|12097	3e-19	84.3	3.58	1.06	9.22	32.94	3.23507	0.00833478	6.1.1.12|6.1.1.12	Aspartate--tRNA ligase.|Aspartate--tRNA ligase.	Alanine and aspartate metabolism| Aminoacyl-tRNA biosynthesis	structural constituent of ribosome | intracellular | ribosome | translation | nucleotide binding | aspartate-tRNA ligase activity | ATP binding | cytoplasm | aspartyl-tRNA aminoacylation | aminoacyl-tRNA ligase activity | tRNA aminoacylation for protein translation | nucleic acid binding|	molecular_function | cellular_component | cellular_component | biological_process | molecular_function | molecular_function | molecular_function | cellular_component | biological_process | molecular_function | biological_process | molecular_function|	GO:0003735 | GO:0005622 | GO:0005840 | GO:0006412 | GO:0000166 | GO:0004815 | GO:0005524 | GO:0005737 | GO:0006422 | GO:0004812 | GO:0006418 | GO:0003676|	KOG2411	Aspartyl-tRNA synthetase, mitochondrial	Translation, ribosomal structure and biogenesis
c71981_g2_i2	Coc_C169_1|52389	0	640	7.75	8.07	21.11	26.5	1.61101	0.0480434	3.6.1.3	Adenosinetriphosphatase.	Purine metabolism	DNA binding | ATP binding | DNA replication initiation | DNA-dependent ATPase activity | nucleus | ATP-dependent DNA helicase activity | ATP-dependent RNA helicase activity | ATP-dependent helicase activity | RNA-dependent ATPase activity | protein-transmembrane transporting ATPase activity | ATPase activity | single-stranded DNA-dependent ATP-dependent DNA helicase activity | ATPase activity, co…	molecular_function | molecular_function | biological_process | molecular_function | cellular_component | molecular_function | molecular_function | molecular_function | molecular_function | molecular_function | molecular_function | molecular_function | molecular_function | molecular_function | molecular_function | molecular_function|	GO:0003677 | GO:0005524 | GO:0006270 | GO:0008094 | GO:0005634 | GO:0004003 | GO:0004004 | GO:0008026 | GO:0008186 | GO:0015462 | GO:0016887 | GO:0017116 | GO:0042623 | GO:0042624 | GO:0042625 | GO:0042626|	KOG0481	DNA replication licensing factor, MCM5 component	Replication, recombination and repair
c61918_g1_i1	ChlNC64A_1|36696	2e-158	451	27.96	18.99	10.07	5.64	-1.65074	0.0444777				molecular function unknown | iron ion binding | catalytic activity|	molecular_function | molecular_function | molecular_function|	GO:0005554 | GO:0005506 | GO:0003824|	KOG3017	Defense-related protein containing SCP domain	Function unknown
c68890_g1_i3	Coc_C169_1|52258	1e-128	382	1.62	5.02	16.67	9.68	1.89946	0.0306376							KOG4297	C-type lectin	Defense mechanisms |Signal transduction mechanisms
c55979_g1_i1	Coc_C169_1|68066	2e-62	207	3.61	6.57	18.14	19.5	1.88844	0.0305792				proteolysis | X-Pro aminopeptidase activity | metabolic process | hydrolase activity | X-Pro dipeptidyl-peptidase activity|	biological_process | molecular_function | biological_process | molecular_function | molecular_function|	GO:0006508 | GO:0008451 | GO:0008152 | GO:0016787 | GO:0017088|	KOG4701	Chitinase	Cell wall/membrane/envelope biogenesis
c54775_g1_i1	Coc_C169_1|68334	1e-34	132	5.71	2.99	10.72	29.75	2.32098	0.0161286
c5251_g1_i1	Thaps3|40223	2e-39	142	1.2	0.49	10.46	18.02	4.04981	0.000383888	6.3.5.2|6.3.5.2	GMP synthase (glutamine-hydrolysing).|GMP synthase (glutamine-hydrolysing).	Glutamate metabolism|Purine metabolism	catalytic activity|GMP synthase (glutamine-hydrolyzing) activity|ATP binding|purine nucleotide biosynthesis|GMP biosynthesis|biosynthesis|	molecular_function|molecular_function|molecular_function|biological_process|biological_process|biological_process|	GO:0003824|GO:0003922|GO:0005524|GO:0006164|GO:0006177|GO:0009058|	KOG1622	GMP synthase	Nucleotide transport and metabolism
c16952_g1_i1	Chlre4|139610	4e-67	223	5.06	0.26	13.5	52.08	3.76192	0.00257706				GTPase activity | GTP binding | intracellular | translation | protein-synthesizing GTPase activity|	molecular_function | molecular_function | cellular_component | biological_process | molecular_function|	GO:0003924 | GO:0005525 | GO:0005622 | GO:0006412 | GO:0008547|	KOG0462	Elongation factor-type GTP-binding protein	Translation, ribosomal structure and biogenesis
c57816_g1_i1	Coc_C169_1|49000	2e-100	325	8.43	2.41	19.53	19.19	1.82473	0.0474357				acyltransferase activity | phosphopantetheine binding | cofactor binding | transferase activity | metabolic process | catalytic activity | binding|	molecular_function | molecular_function | molecular_function | molecular_function | biological_process | molecular_function | molecular_function|	GO:0008415 | GO:0031177 | GO:0048037 | GO:0016740 | GO:0008152 | GO:0003824 | GO:0005488|	KOG1202	Animal-type fatty acid synthase and related proteins	Lipid transport and metabolism
c51454_g1_i1	ChlNC64A_1|137783	2e-85	278	2.12	2.13	10.4	15.89	2.6313	0.00664615	5.99.1.3	DNA topoisomerase (ATP-hydrolysing).	\N	DNA topological change | DNA metabolism | nucleus | ATP binding | DNA topoisomerase (ATP-hydrolyzing) activity | DNA binding|	biological_process | biological_process | cellular_component | molecular_function | molecular_function | molecular_function|	GO:0006265 | GO:0006259 | GO:0005634 | GO:0005524 | GO:0003918 | GO:0003677|	KOG0355	DNA topoisomerase type II	Chromatin structure and dynamics
c84832_g1_i1	Ost9901_3|12625	7e-52	173	3.38	1.16	11.54	76.6	4.44621	0.000348725							KOG0524	Pyruvate dehydrogenase E1, beta subunit	Energy production and conversion
c61569_g1_i1	Coc_C169_1|47351	1e-32	122	0.98	4.21	19.34	12.59	2.54725	0.0101876
c53297_g1_i2	Coc_C169_1|47044	8e-54	185	21.38	48.6	8.51	9.09	-1.98382	0.0211855				oxidoreductase activity | lipid metabolic process | membrane | oxidoreductase activity, acting on paired donors, with oxidation of a pair of donors resulting in the reduction of molecular oxygen to two molecules of water|	molecular_function | biological_process | cellular_component | molecular_function|	GO:0016491 | GO:0006629 | GO:0016020 | GO:0016717|
c64598_g1_i2	Ost9901_3|28677	1e-108	342	2.56	2.61	17.51	91.07	4.55658	5.15069e-05	4.2.1.33	3-isopropylmalate dehydratase.	Valine, leucine and isoleucine biosynthesis	metabolism|hydro-lyase activity|lyase activity|3-isopropylmalate dehydratase activity|leucine biosynthesis|3-isopropylmalate dehydratase complex|	biological_process|molecular_function|molecular_function|molecular_function|biological_process|cellular_component|	GO:0008152|GO:0016836|GO:0016829|GO:0003861|GO:0009098|GO:0009316|	KOG0454	3-isopropylmalate dehydratase (aconitase superfamily)	Amino acid transport and metabolism
c42698_g1_i1	Chlre4|97201	9e-62	192	16.66	30.26	8.56	1.8	-2.12121	0.0275947							KOG3961	Uncharacterized conserved protein	Function unknown
c63379_g1_i1	Coc_C169_1|12762	6e-49	170	2.42	2.7	10.59	12.87	2.17131	0.0446743				membrane | glutamate-ammonia ligase activity | glutamine biosynthetic process | nitrogen compound metabolic process|	cellular_component | molecular_function | biological_process | biological_process|	GO:0016020 | GO:0004356 | GO:0006542 | GO:0006807|	KOG1021	Acetylglucosaminyltransferase EXT1/exostosin 1	Cell wall/membrane/envelope biogenesis |Extracellular structures |Carbohydrate transport and metabolism
c70607_g2_i1	Coc_C169_1|57209	1e-101	324	7.3	4.9	14.43	26.12	1.79844	0.0381803
c66553_g2_i1	Coc_C169_1|25912	6e-21	88.6	0.7	1.15	11.46	12.22	3.54771	0.00139359	2.7.1.-|2.7.1.-|2.7.1.-|2.7.1.-|2.7.1.-	Phosphotransferases with an alcohol group as acceptor.|Phosphotransferases with an alcohol group as acceptor.|Phosphotransferases with an alcohol group as acceptor.|Phosphotransferases with an alcohol group as acceptor.|Phosphotransferases with an alcohol group as acceptor.	Sphingoglycolipid metabolism|Benzoate degradation via CoA ligation|Starch and sucrose metabolism|Inositol phosphate metabolism|Nicotinate and nicotinamide metabolism	protein kinase activity | ATP binding | protein amino acid phosphorylation | protein-tyrosine kinase activity | protein serine/threonine kinase activity | phosphofructokinase activity | phosphorylase kinase regulator activity | cobinamide kinase activity | phosphatidylinositol phosphate kinase activity | cyclin-dependent protein kinase regulator activity | phenol kinase activity | cyclin-dependen…	molecular_function | molecular_function | biological_process | molecular_function | molecular_function | molecular_function | molecular_function | molecular_function | molecular_function | molecular_function | molecular_function | molecular_function | molecular_function | molecular_function | molecular_function | molecular_function | molecular_function | molecular_function | molecular_function | …	GO:0004672 | GO:0005524 | GO:0006468 | GO:0004713 | GO:0004674 | GO:0008443 | GO:0008607 | GO:0008819 | GO:0016307 | GO:0016538 | GO:0018720 | GO:0019914 | GO:0032942 | GO:0035004 | GO:0042556 | GO:0042557 | GO:0043743 | GO:0043771 | GO:0043798 | GO:0043841 | GO:0051731 | GO:0051734 | GO:0051735|	KOG0583	Serine/threonine protein kinase	Signal transduction mechanisms
c91027_g1_i1	ChlNC64A_1|37749	5e-31	119	2.29	0.46	8.1	20.76	3.45393	0.00281171				homocysteine S-methyltransferase activity|	molecular_function|	GO:0008898|	KOG1579	Homocysteine S-methyltransferase	Amino acid transport and metabolism
c82090_g1_i1	ChlNC64A_1|35692	4e-66	214	1.35	1.79	5.88	65.11	4.6606	0.000298593				L-serine metabolism | glycine metabolism | glycine hydroxymethyltransferase activity|	biological_process | biological_process | molecular_function|	GO:0006563 | GO:0006544 | GO:0004372|	KOG2467	Glycine/serine hydroxymethyltransferase	Amino acid transport and metabolism
c71248_g1_i2	Chlre4|206143	1e-25	105	3.54	6.31	16.8	16.65	1.75027	0.0370332	1.14.13.8	Dimethylaniline monooxygenase (N-oxide forming).	\N	electron transport | oxidoreductase activity | flavin-containing monooxygenase activity | FAD binding | NADP binding | metabolic process|	biological_process | molecular_function | molecular_function | molecular_function | molecular_function | biological_process|	GO:0006118 | GO:0016491 | GO:0004499 | GO:0050660 | GO:0050661 | GO:0008152|	KOG1399	Flavin-containing monooxygenase	Secondary metabolites biosynthesis, transport and catabolism
c83594_g1_i1	ChlNC64A_1|137866	6e-39	140	0.71	1.17	6.2	67.62	5.3757	0.000138007	2.3.1.12|2.3.1.12	Dihydrolipoamide S-acetyltransferase.|Dihydrolipoamide S-acetyltransferase.	Glycolysis / Gluconeogenesis|Pyruvate metabolism	dihydrolipoamide S-acyltransferase complex | acyltransferase activity | metabolism | glycolysis | protein binding | dihydrolipoyllysine-residue acetyltransferase activity | dihydrolipoamide S-acyltransferase activity | pyruvate dehydrogenase complex|	cellular_component | molecular_function | biological_process | biological_process | molecular_function | molecular_function | molecular_function | cellular_component|	GO:0009351 | GO:0008415 | GO:0008152 | GO:0006096 | GO:0005515 | GO:0004742 | GO:0030523 | GO:0045254|	KOG0557	Dihydrolipoamide acetyltransferase	Energy production and conversion
c28888_g1_i1	Ost9901_3|25793	1e-44	154	1.39	5.16	6.83	39.72	2.97919	0.00975957				UDP-N-acetylglucosamine metabolism|UDP-N-acetylglucosamine 2-epimerase activity|lipopolysaccharide biosynthesis|	biological_process|molecular_function|biological_process|	GO:0006047|GO:0008761|GO:0009103|
c57001_g1_i1	Coc_C169_1|38692	1e-19	87.4	1.28	2.08	11.12	7.06	2.3378	0.0286397	3.1.4.4|3.1.4.4	Phospholipase D.|Phospholipase D.	Phospholipid degradation|Glycerolipid metabolism	catalytic activity | metabolic process | phospholipase D activity | calcium ion binding | membrane | phosphatidylcholine metabolic process|	molecular_function | biological_process | molecular_function | molecular_function | cellular_component | biological_process|	GO:0003824 | GO:0008152 | GO:0004630 | GO:0005509 | GO:0016020 | GO:0046470|	KOG1329	Phospholipase D1	Lipid transport and metabolism
c37945_g1_i2	Ost9901_3|4811	3e-41	140	1.77	9.02	20.4	18.44	1.85253	0.0465952	1.6.5.5	NADPH:quinone reductase.	\N	zinc ion binding|oxidoreductase activity|NADPH:quinone reductase activity|	molecular_function|molecular_function|molecular_function|	GO:0008270|GO:0016491|GO:0003960|	KOG0025	Zn2+-binding dehydrogenase (nuclear receptor binding factor-1)	Transcription |Energy production and conversion
c30166_g1_i1	ChlNC64A_1|134635	2e-32	125	2.48	1.01	10.81	5.88	2.18609	0.0380367				chromosome | ATP binding | protein binding | ATPase activity | chromosome organization and biogenesis|	cellular_component | molecular_function | molecular_function | molecular_function | biological_process|	GO:0005694 | GO:0005524 | GO:0005515 | GO:0016887 | GO:0051276|	KOG0996	Structural maintenance of chromosome protein 4 (chromosome condensation complex Condensin, subunit C)	Chromatin structure and dynamics |Cell cycle control, cell division, chromosome partitioning
c10025_g1_i1	ChlNC64A_1|141677	1e-28	110	4.19	1.29	23.18	11.43	2.57901	0.0214956							KOG1330	Sugar transporter/spinster transmembrane protein	Carbohydrate transport and metabolism
c7427_g1_i1	ChlNC64A_1|56437	7e-49	168	2.3	4.48	19.3	34.22	3.02343	0.00263257	1.1.1.95	Phosphoglycerate dehydrogenase.	Glycine, serine and threonine metabolism	metabolism | L-serine biosynthesis | phosphoglycerate dehydrogenase activity | amino acid binding | oxidoreductase activity, acting on the CH-OH group of donors, NAD or NADP as acceptor|	biological_process | biological_process | molecular_function | molecular_function | molecular_function|	GO:0008152 | GO:0006564 | GO:0004617 | GO:0016597 | GO:0016616|	KOG0068	D-3-phosphoglycerate dehydrogenase, D-isomer-specific 2-hydroxy acid dehydrogenase superfamily	Amino acid transport and metabolism
c48873_g1_i1	Coc_C169_1|18096	2e-26	104	0.77	3.2	10.07	8.56	2.15065	0.0329769							KOG4497	Uncharacterized conserved protein WDR8, contains WD repeats	General function prediction only
c18532_g1_i1	ChlNC64A_1|32684	1e-10	60.8	2.28	5.05	21.58	20.54	2.49971	0.00635477	3.6.1.3	Adenosinetriphosphatase.	Purine metabolism	DNA translocase activity | protein-transporting ATPase activity | RNA-dependent ATPase activity | DNA-dependent ATPase activity | ATP-dependent helicase activity | DNA replication initiation | nucleus | ATP binding | ATP-dependent RNA helicase activity | ATP-dependent DNA helicase activity | DNA binding | ATPase activity | single-stranded DNA-dependent ATP-dependent DNA helicase activity | ATPase…	molecular_function | molecular_function | molecular_function | molecular_function | molecular_function | biological_process | cellular_component | molecular_function | molecular_function | molecular_function | molecular_function | molecular_function | molecular_function | molecular_function | molecular_function | molecular_function | molecular_function|	GO:0015616 | GO:0015462 | GO:0008186 | GO:0008094 | GO:0008026 | GO:0006270 | GO:0005634 | GO:0005524 | GO:0004004 | GO:0004003 | GO:0003677 | GO:0016887 | GO:0017116 | GO:0042623 | GO:0042624 | GO:0042625 | GO:0042626|	KOG0477	DNA replication licensing factor, MCM2 component	Replication, recombination and repair
c13469_g1_i1	MicpuN3|64171	8e-50	169	9.45	9.44	16.92	61.25	2.19477	0.0313968	3.6.3.14|3.6.3.14|3.6.3.14	H(+)-transporting two-sector ATPase.|H(+)-transporting two-sector ATPase.|H(+)-transporting two-sector ATPase.	ATP synthesis| Flagellar assembly| Type III secretion system	hydrogen ion transmembrane transporter activity|proton-transporting two-sector ATPase complex|ATP synthesis coupled proton transport|hydrogen ion transporting ATP synthase activity, rotational mechanism|hydrogen ion transporting ATPase activity, rotational mechanism|hydrolase activity, acting on acid anhydrides, catalyzing transmembrane movement of substances|hydrogen-transporting two-sector ATPa…	molecular_function|cellular_component|biological_process|molecular_function|molecular_function|molecular_function|molecular_function|cellular_component|	GO:0015078|GO:0016469|GO:0015986|GO:0046933|GO:0046961|GO:0016820|GO:0003936|GO:0045259|	KOG1353	F0F1-type ATP synthase, alpha subunit	Energy production and conversion
c67134_g2_i2	MicpuN3|63658	3e-97	323	1.9	0.26	26.11	430.46	7.93748	1.31136e-06	1.4.7.1	Glutamate synthase (ferredoxin).	Nitrogen metabolism	metabolic process|oxidoreductase activity|glutamate biosynthetic process|glutamate synthase activity|nitrogen compound metabolic process|glutamate synthase (ferredoxin) activity|	biological_process|molecular_function|biological_process|molecular_function|biological_process|molecular_function|	GO:0008152|GO:0016491|GO:0006537|GO:0015930|GO:0006807|GO:0016041|	KOG0399	Glutamate synthase	Amino acid transport and metabolism
c55768_g1_i1	Coc_C169_1|10340	8e-64	202	1.35	7.79	25.12	18.25	2.20877	0.0213882				hydrolase activity|	molecular_function|	GO:0016787|
c10756_g1_i1	Thaps3|21175	1e-61	204	1.96	2.13	23.45	128.97	5.35909	1.88308e-05	2.2.1.1|2.2.1.1	Transketolase.|Transketolase.	Pentose phosphate pathway|Carbon fixation	transketolase activity|	molecular_function|	GO:0004802|	KOG0523	Transketolase	Carbohydrate transport and metabolism
c54521_g1_i1	ChlNC64A_1|144771	2e-48	169	1.02	2.66	15.73	6.59	2.48203	0.0302896							KOG2130	Phosphatidylserine-specific receptor PtdSerR, contains JmjC domain	Chromatin structure and dynamics |Signal transduction mechanisms
c5866_g1_i1	Coc_C169_1|21078	4e-23	96.7	3.97	2.57	12	49.5	3.34439	0.00423149	2.7.7.6|2.7.7.6|2.7.7.6	DNA-directed RNA polymerase.|DNA-directed RNA polymerase.|DNA-directed RNA polymerase.	RNA polymerase|Purine metabolism|Pyrimidine metabolism	DNA binding | DNA-directed RNA polymerase activity | transcription | DNA-directed RNA polymerase I activity | DNA-directed RNA polymerase II activity | DNA-directed RNA polymerase III activity | RNA polymerase activity|	molecular_function | molecular_function | biological_process | molecular_function | molecular_function | molecular_function | molecular_function|	GO:0003677 | GO:0003899 | GO:0006350 | GO:0003900 | GO:0003901 | GO:0003902 | GO:0034062|	KOG0261	RNA polymerase III, large subunit	Transcription
c62270_g1_i1	Coc_C169_1|64142	2e-129	394	19.31	1.07	1.51	1.81	-2.62563	0.0331616				hydrolase activity, hydrolyzing O-glycosyl compounds | carbohydrate metabolic process|	molecular_function | biological_process|	GO:0004553 | GO:0005975|	KOG1065	Maltase glucoamylase and related hydrolases, glycosyl hydrolase family 31	Carbohydrate transport and metabolism
c11116_g1_i1	Coc_C169_1|58179	2e-26	107	2.29	5.71	29.99	164.96	4.78281	5.67624e-05				acyltransferase activity | metabolic process | oxidoreductase activity | phosphopantetheine binding | cofactor binding | transferase activity | catalytic activity | binding|	molecular_function | biological_process | molecular_function | molecular_function | molecular_function | molecular_function | molecular_function | molecular_function|	GO:0008415 | GO:0008152 | GO:0016491 | GO:0031177 | GO:0048037 | GO:0016740 | GO:0003824 | GO:0005488|	KOG1202	Animal-type fatty acid synthase and related proteins	Lipid transport and metabolism
c21540_g1_i1	Coc_C169_1|13206	5e-44	155	0.37	1.44	7.58	28.21	4.3412	0.000167864	6.3.3.1	Phosphoribosylformylglycinamidine cyclo-ligase.	Purine metabolism	catalytic activity | phosphoribosylformylglycinamidine cyclo-ligase activity | cytoplasm | 'de novo' IMP biosynthetic process | cyclo-ligase activity|	molecular_function | molecular_function | cellular_component | biological_process | molecular_function|	GO:0003824 | GO:0004641 | GO:0005737 | GO:0006189 | GO:0016882|	KOG0237	Glycinamide ribonucleotide synthetase (GARS)/Aminoimidazole ribonucleotide synthetase (AIRS)	Nucleotide transport and metabolism
c61535_g1_i1	Coc_C169_1|58869	2e-111	334	3.5	4.75	9.77	19.52	1.89342	0.0308932				steroid metabolic process|	biological_process|	GO:0008202|	KOG1737	Oxysterol-binding protein	Lipid transport and metabolism
c78240_g1_i1	Coc_C169_1|67663	3e-18	82.4	0.75	1.86	8.96	58.1	4.77106	0.000257874	1.8.1.4|1.8.1.4|1.8.1.4|1.8.1.4	Dihydrolipoamide dehydrogenase.|Dihydrolipoamide dehydrogenase.|Dihydrolipoamide dehydrogenase.|Dihydrolipoamide dehydrogenase.	Glycine, serine and threonine metabolism|Citrate cycle (TCA cycle)|Pyruvate metabolism|Glycolysis / Gluconeogenesis	oxidoreductase activity | FAD binding | electron transport | sugar binding | cytoplasm | cell redox homeostasis | dihydrolipoyl dehydrogenase activity|	molecular_function | molecular_function | biological_process | molecular_function | cellular_component | biological_process | molecular_function|	GO:0016491 | GO:0050660 | GO:0006118 | GO:0005529 | GO:0005737 | GO:0045454 | GO:0004148|	KOG1335	Dihydrolipoamide dehydrogenase	Energy production and conversion
c16264_g1_i1	Coc_C169_1|19857	1e-90	291	0.97	0.39	5.81	7.64	3.24267	0.00485733				biotin binding | catalytic activity | ATP binding | metabolic process | ligase activity|	molecular_function | molecular_function | molecular_function | biological_process | molecular_function|	GO:0009374 | GO:0003824 | GO:0005524 | GO:0008152 | GO:0016874|	KOG0238	3-Methylcrotonyl-CoA carboxylase, biotin-containing subunit/Propionyl-CoA carboxylase, alpha chain/Acetyl-CoA carboxylase, biotin carboxylase subunit	Amino acid transport and metabolism |Lipid transport and metabolism
c62600_g1_i1	ChlNC64A_1|55044	2e-32	121	5.55	6.85	22.69	24.19	1.92575	0.0266504
c46602_g1_i1	Coc_C169_1|16797	9e-67	217	29.62	18.78	11.01	4.27	-1.72001	0.0468761							KOG1235	Predicted unusual protein kinase	General function prediction only
c2096_g1_i1	MicpuN3|82943	4e-11	61.2	1.23	1.1	47.49	201.84	6.76189	4.0147e-07	3.6.1.3	Adenosinetriphosphatase.	Purine metabolism	nucleic acid binding|ATP binding|ATP-dependent helicase activity|helicase activity|ATP-dependent DNA helicase activity|ATP-dependent RNA helicase activity|DNA-dependent ATPase activity|RNA-dependent ATPase activity|protein-transmembrane transporting ATPase activity|ATPase activity|single-stranded DNA-dependent ATP-dependent DNA helicase activity|ATPase activity, coupled|ATPase activity, uncoupled…	molecular_function|molecular_function|molecular_function|molecular_function|molecular_function|molecular_function|molecular_function|molecular_function|molecular_function|molecular_function|molecular_function|molecular_function|molecular_function|molecular_function|molecular_function|	GO:0003676|GO:0005524|GO:0008026|GO:0004386|GO:0004003|GO:0004004|GO:0008094|GO:0008186|GO:0015462|GO:0016887|GO:0017116|GO:0042623|GO:0042624|GO:0042625|GO:0042626|	KOG0343	RNA Helicase	RNA processing and modification
c37674_g1_i1	Coc_C169_1|19857	2e-34	128	4.92	8.82	23.06	43.97	2.3815	0.0127256				biotin binding | catalytic activity | ATP binding | metabolic process | ligase activity|	molecular_function | molecular_function | molecular_function | biological_process | molecular_function|	GO:0009374 | GO:0003824 | GO:0005524 | GO:0008152 | GO:0016874|	KOG0238	3-Methylcrotonyl-CoA carboxylase, biotin-containing subunit/Propionyl-CoA carboxylase, alpha chain/Acetyl-CoA carboxylase, biotin carboxylase subunit	Amino acid transport and metabolism |Lipid transport and metabolism
c27189_g1_i1	Thaps3|27187	2e-33	121	1.19	1.06	52.35	209.91	6.88464	2.42129e-07	2.2.1.2	Transaldolase.	Pentose phosphate pathway	carbohydrate metabolism|transaldolase activity|cytoplasm|pentose-phosphate shunt|	biological_process|molecular_function|cellular_component|biological_process|	GO:0005975|GO:0004801|GO:0005737|GO:0006098|	KOG2772	Transaldolase	Carbohydrate transport and metabolism
c61731_g2_i1	Coc_C169_1|30676	5e-48	166	4.58	4.63	13.7	18.96	1.8484	0.042388				carbon-nitrogen ligase activity, with glutamine as amido-N-donor|	molecular_function|	GO:0016884|	KOG1211	Amidases	Translation, ribosomal structure and biogenesis
c41570_g1_i2	Coc_C169_1|18274	6e-50	166	24.6	32.2	8.64	4.74	-2.06591	0.0190526				iron ion binding | electron transport | aromatic compound metabolic process | 2 iron, 2 sulfur cluster binding | oxidoreductase activity | choline monooxygenase activity|	molecular_function | biological_process | biological_process | molecular_function | molecular_function | molecular_function|	GO:0005506 | GO:0006118 | GO:0006725 | GO:0051537 | GO:0016491 | GO:0019133|
c90470_g1_i1	Chlre4|186639	3e-52	173	1.91	3.28	17.84	24.56	3.02246	0.00429667	4.2.1.24	Porphobilinogen synthase.	Porphyrin and chlorophyll metabolism	porphobilinogen synthase activity | tetrapyrrole biosynthetic process | metal ion binding|	molecular_function | biological_process | molecular_function|	GO:0004655 | GO:0033014 | GO:0046872|	KOG2794	Delta-aminolevulinic acid dehydratase	Coenzyme transport and metabolism
c93266_g1_i1	MicpuN3|96333	2e-17	79.7	0.96	1.64	17.84	165.8	6.24618	1.06184e-05	5.4.2.1	Phosphoglycerate mutase.	Glycolysis / Gluconeogenesis	phosphoglycerate mutase activity|glucose catabolic process|catalytic activity|metal ion binding|cytoplasm|manganese ion binding|2,3-bisphosphoglycerate-independent phosphoglycerate mutase activity|2,3-bisphosphoglycerate-dependent phosphoglycerate mutase activity|	molecular_function|biological_process|molecular_function|molecular_function|cellular_component|molecular_function|molecular_function|molecular_function|	GO:0004619|GO:0006007|GO:0003824|GO:0046872|GO:0005737|GO:0030145|GO:0046537|GO:0046538|	KOG4513	Phosphoglycerate mutase	Carbohydrate transport and metabolism
c76699_g1_i1	Ost9901_3|41331	2e-61	198	1	1.6	3.27	14.98	2.86679	0.0194187				DNA binding|transcription factor activity|transcription initiation|regulation of transcription, DNA-dependent|sigma factor activity|	molecular_function|molecular_function|biological_process|biological_process|molecular_function|	GO:0003677|GO:0003700|GO:0006352|GO:0006355|GO:0016987|
c93115_g1_i1	Coc_C169_1|12194	3e-40	143	1.84	3.13	15.1	17.65	2.69237	0.0119319	1.1.3.6	Cholesterol oxidase.	Bile acid biosynthesis	oxidoreductase activity, acting on CH-OH group of donors | FAD binding | electron transport | oxidoreductase activity | cholesterol oxidase activity|	molecular_function | molecular_function | biological_process | molecular_function | molecular_function|	GO:0016614 | GO:0050660 | GO:0006118 | GO:0016491 | GO:0016995|
c73247_g1_i8	Coc_C169_1|49414	6e-90	288	2.22	1.71	10.4	13.81	2.63422	0.00349126				catalytic activity|	molecular_function|	GO:0003824|
c54903_g1_i1	Coc_C169_1|45718	2e-28	116	24.15	1.24	0.69	0.5	-4.40125	0.00250849				protein kinase activity | ATP binding | protein amino acid phosphorylation | protein-tyrosine kinase activity | protein serine/threonine kinase activity|	molecular_function | molecular_function | biological_process | molecular_function | molecular_function|	GO:0004672 | GO:0005524 | GO:0006468 | GO:0004713 | GO:0004674|	KOG0192	Tyrosine kinase specific for activated (GTP-bound) p21cdc42Hs	Signal transduction mechanisms
c68275_g1_i1	Coc_C169_1|23316	2e-171	513	17.64	10.95	36.6	63.54	1.87421	0.0294017	2.5.1.26	Alkylglycerone-phosphate synthase.	Glycerolipid metabolism	electron transport | electron carrier activity | iron-sulfur cluster binding | catalytic activity | FAD binding | oxidoreductase activity | alkylglycerone-phosphate synthase activity|	biological_process | molecular_function | molecular_function | molecular_function | molecular_function | molecular_function | molecular_function|	GO:0006118 | GO:0009055 | GO:0051536 | GO:0003824 | GO:0050660 | GO:0016491 | GO:0008609|	KOG1231	Proteins containing the FAD binding domain	Energy production and conversion
c61180_g1_i2	Chlre4|205746	5e-48	172	2.56	0.68	18.52	293.68	6.79194	7.92743e-06	1.4.1.13|1.4.1.13	Glutamate synthase (NADPH).|Glutamate synthase (NADPH).	Glutamate metabolism|Nitrogen metabolism	electron transport | oxidoreductase activity | FAD binding | metabolic process | glutamate biosynthetic process | glutamate synthase activity | oxidoreductase activity, acting on the CH-NH2 group of donors, NAD or NADP as acceptor | nitrogen compound metabolic process | glutamate synthase (NADPH) activity | glutamate synthase complex (NADPH) | glutamate synthase activity, NADH or NADPH as accepto…	biological_process | molecular_function | molecular_function | biological_process | biological_process | molecular_function | molecular_function | biological_process | molecular_function | cellular_component | molecular_function|	GO:0006118 | GO:0016491 | GO:0050660 | GO:0008152 | GO:0006537 | GO:0015930 | GO:0016639 | GO:0006807 | GO:0004355 | GO:0009342 | GO:0045181|	KOG0399	Glutamate synthase	Amino acid transport and metabolism
c31153_g1_i1	Ost9901_3|25997	1e-99	308	3.69	13.64	27.32	379.59	4.78642	0.00034388	3.6.4.9	Chaperonin ATPase.	\N	protein binding|ATP binding|cellular protein metabolism|protein folding|unfolded protein binding|chaperonin ATPase activity|	molecular_function|molecular_function|biological_process|biological_process|molecular_function|molecular_function|	GO:0005515|GO:0005524|GO:0044267|GO:0006457|GO:0051082|GO:0003763|	KOG0356	Mitochondrial chaperonin, Cpn60/Hsp60p	Posttranslational modification, protein turnover, chaperones
c71981_g4_i1	Coc_C169_1|11995	0	801	5.33	9.01	21.25	30.51	1.89108	0.0253113	3.6.1.3	Adenosinetriphosphatase.	Purine metabolism	DNA binding | ATP binding | DNA replication initiation | DNA-dependent ATPase activity | nucleus | ATP-dependent DNA helicase activity | ATP-dependent RNA helicase activity | ATP-dependent helicase activity | RNA-dependent ATPase activity | protein-transmembrane transporting ATPase activity | ATPase activity | single-stranded DNA-dependent ATP-dependent DNA helicase activity | ATPase activity, co…	molecular_function | molecular_function | biological_process | molecular_function | cellular_component | molecular_function | molecular_function | molecular_function | molecular_function | molecular_function | molecular_function | molecular_function | molecular_function | molecular_function | molecular_function | molecular_function|	GO:0003677 | GO:0005524 | GO:0006270 | GO:0008094 | GO:0005634 | GO:0004003 | GO:0004004 | GO:0008026 | GO:0008186 | GO:0015462 | GO:0016887 | GO:0017116 | GO:0042623 | GO:0042624 | GO:0042625 | GO:0042626|	KOG0477	DNA replication licensing factor, MCM2 component	Replication, recombination and repair
c68305_g1_i1	Coc_C169_1|49000	9e-111	354	8.88	0.61	22.19	22.96	2.24073	0.0335057				acyltransferase activity | phosphopantetheine binding | cofactor binding | transferase activity | metabolic process | catalytic activity | binding|	molecular_function | molecular_function | molecular_function | molecular_function | biological_process | molecular_function | molecular_function|	GO:0008415 | GO:0031177 | GO:0048037 | GO:0016740 | GO:0008152 | GO:0003824 | GO:0005488|	KOG1202	Animal-type fatty acid synthase and related proteins	Lipid transport and metabolism
c61657_g1_i1	Coc_C169_1|13404	1e-99	309	3.31	4.04	13.54	12.07	1.77011	0.0336821				membrane|	cellular_component|	GO:0016020|	KOG1021	Acetylglucosaminyltransferase EXT1/exostosin 1	Cell wall/membrane/envelope biogenesis |Extracellular structures |Carbohydrate transport and metabolism
c60127_g1_i1	Coc_C169_1|21033	9e-140	410	17.19	4.87	3.17	2.29	-2.05141	0.0394586	2.4.1.11	Glycogen (starch) synthase.	Starch and sucrose metabolism	biosynthetic process | starch synthase activity | glucan biosynthetic process | glycogen (starch) synthase activity|	biological_process | molecular_function | biological_process | molecular_function|	GO:0009058 | GO:0009011 | GO:0009250 | GO:0004373|
c44644_g1_i1	Coc_C169_1|26453	8e-79	243	1.19	11.56	20.68	223.11	4.49897	0.000910626				glyceraldehyde-3-phosphate dehydrogenase (phosphorylating) activity | glycolysis | NAD binding | glucose metabolic process | glyceraldehyde-3-phosphate dehydrogenase activity | catalytic activity | binding | metabolic process|	molecular_function | biological_process | molecular_function | biological_process | molecular_function | molecular_function | molecular_function | biological_process|	GO:0004365 | GO:0006096 | GO:0051287 | GO:0006006 | GO:0008943 | GO:0003824 | GO:0005488 | GO:0008152|	KOG0657	Glyceraldehyde 3-phosphate dehydrogenase	Carbohydrate transport and metabolism
c41271_g1_i1	Coc_C169_1|15102	1e-69	228	3.74	8.58	20.32	23.54	1.84711	0.0340711	3.6.1.3	Adenosinetriphosphatase.	Purine metabolism	DNA binding | ATP binding | DNA replication initiation | DNA-dependent ATPase activity | nucleus | ATP-dependent DNA helicase activity | ATP-dependent RNA helicase activity | ATP-dependent helicase activity | RNA-dependent ATPase activity | protein-transmembrane transporting ATPase activity | ATPase activity | single-stranded DNA-dependent ATP-dependent DNA helicase activity | ATPase activity, co…	molecular_function | molecular_function | biological_process | molecular_function | cellular_component | molecular_function | molecular_function | molecular_function | molecular_function | molecular_function | molecular_function | molecular_function | molecular_function | molecular_function | molecular_function | molecular_function|	GO:0003677 | GO:0005524 | GO:0006270 | GO:0008094 | GO:0005634 | GO:0004003 | GO:0004004 | GO:0008026 | GO:0008186 | GO:0015462 | GO:0016887 | GO:0017116 | GO:0042623 | GO:0042624 | GO:0042625 | GO:0042626|	KOG0480	DNA replication licensing factor, MCM6 component	Replication, recombination and repair
c81046_g1_i1	Coc_C169_1|55641	7e-48	177	6.13	4.22	17.35	20.02	1.86127	0.0250345							KOG1010	Rb (Retinoblastoma tumor suppressor)-related protein	Cell cycle control, cell division, chromosome partitioning
c84359_g1_i1	Chlre4|289653	4e-54	183	1	2	9.76	79.25	5.034	7.84542e-05	3.4.17.19	Thermostable carboxypeptidase 1.	\N	metallocarboxypeptidase activity | proteolysis|	molecular_function | biological_process|	GO:0004181 | GO:0006508|
c71206_g1_i2	Coc_C169_1|62318	8e-81	261	10.56	0.31	0.43	0.62	-3.35893	0.0198016	2.4.1.17|2.4.1.17|2.4.1.17|2.4.1.17	UDP-glucuronosyltransferase.|UDP-glucuronosyltransferase.|UDP-glucuronosyltransferase.|UDP-glucuronosyltransferase.	Porphyrin and chlorophyll metabolism|Androgen and estrogen metabolism|Starch and sucrose metabolism|Pentose and glucuronate interconversions	metabolic process | transferase activity, transferring hexosyl groups | glucuronosyltransferase activity|	biological_process | molecular_function | molecular_function|	GO:0008152 | GO:0016758 | GO:0015020|	KOG1192	UDP-glucuronosyl and UDP-glucosyl transferase	Energy production and conversion |Carbohydrate transport and metabolism
c4012_g1_i1	Coc_C169_1|27305	1e-67	222	3.03	1.19	19.27	88.76	4.82897	3.85452e-05	1.1.1.44	Phosphogluconate dehydrogenase (decarboxylating).	Pentose phosphate pathway	phosphogluconate dehydrogenase (decarboxylating) activity | pentose-phosphate shunt | NADP binding | oxidoreductase activity | catalytic activity | binding | metabolic process|	molecular_function | biological_process | molecular_function | molecular_function | molecular_function | molecular_function | biological_process|	GO:0004616 | GO:0006098 | GO:0050661 | GO:0016491 | GO:0003824 | GO:0005488 | GO:0008152|	KOG2653	6-phosphogluconate dehydrogenase	Carbohydrate transport and metabolism
c32782_g1_i1	Coc_C169_1|16861	2e-45	153	12.85	0.85	65.11	222.45	4.49309	0.000308221	2.7.6.1|2.7.6.1	Ribose-phosphate pyrophosphokinase.|Ribose-phosphate pyrophosphokinase.	Purine metabolism|Pentose phosphate pathway	nucleoside metabolic process | transferase activity | magnesium ion binding | ribose phosphate diphosphokinase activity | nucleotide biosynthetic process|	biological_process | molecular_function | molecular_function | molecular_function | biological_process|	GO:0009116 | GO:0016740 | GO:0000287 | GO:0004749 | GO:0009165|	KOG1448	Ribose-phosphate pyrophosphokinase	Amino acid transport and metabolism |Nucleotide transport and metabolism
c75646_g1_i1	Coc_C169_1|57634	3e-42	148	2.84	0.81	13.51	6.08	2.33625	0.040415				beta-carotene 15,15'-monooxygenase activity|	molecular_function|	GO:0003834|	KOG1285	Beta, beta-carotene 15,15'-dioxygenase and related enzymes	Secondary metabolites biosynthesis, transport and catabolism
c41862_g1_i1	Coc_C169_1|67155	8e-31	116	5.76	5.53	13.51	27.58	1.92912	0.0408891							KOG4157	beta-1,6-N-acetylglucosaminyltransferase, contains WSC domain	Posttranslational modification, protein turnover, chaperones |Carbohydrate transport and metabolism
c39435_g1_i1	Coc_C169_1|64521	2e-57	196	0.81	2.05	11.57	9.08	2.73669	0.0150484				motor activity | ATP binding | myosin complex|	molecular_function | molecular_function | cellular_component|	GO:0003774 | GO:0005524 | GO:0016459|	KOG0160	Myosin class V heavy chain	Cytoskeleton
c77743_g1_i1	Coc_C169_1|16703	1e-65	213	2.41	2.02	14.07	11.53	2.47574	0.0181102				ATP binding | ATPase activity | nucleotide binding | nucleoside-triphosphatase activity | transport | membrane | integral to membrane | ATPase activity, coupled to transmembrane movement of substances|	molecular_function | molecular_function | molecular_function | molecular_function | biological_process | cellular_component | cellular_component | molecular_function|	GO:0005524 | GO:0016887 | GO:0000166 | GO:0017111 | GO:0006810 | GO:0016020 | GO:0016021 | GO:0042626|	KOG0060	Long-chain acyl-CoA transporter, ABC superfamily (involved in peroxisome organization and biogenesis)	Lipid transport and metabolism |General function prediction only
c7744_g1_i1	ChlNC64A_1|12433	2e-45	150	2.3	1.92	21.82	180.9	5.74562	1.77263e-05				membrane | molecular function unknown|	cellular_component | molecular_function|	GO:0016020 | GO:0005554|
c70744_g1_i1	MicpuN3|59445	9e-66	228	16.8	6.82	35.15	54.03	1.96427	0.0264693	2.7.1.40|2.7.1.40|2.7.1.40|2.7.1.40	Pyruvate kinase.|Pyruvate kinase.|Pyruvate kinase.|Pyruvate kinase.	Purine metabolism|Glycolysis / Gluconeogenesis|Carbon fixation|Pyruvate metabolism	magnesium ion binding|pyruvate kinase activity|glycolysis|potassium ion binding|catalytic activity|	molecular_function|molecular_function|biological_process|molecular_function|molecular_function|	GO:0000287|GO:0004743|GO:0006096|GO:0030955|GO:0003824|	KOG2323	Pyruvate kinase	Carbohydrate transport and metabolism
c68166_g1_i1	MicpuN3|100793	8e-73	240	3.25	4.61	15.54	13.92	1.87489	0.0226538	3.4.18.1	Cysteine-type carboxypeptidase.	\N	cysteine-type endopeptidase activity|proteolysis|cysteine-type peptidase activity|	molecular_function|biological_process|molecular_function|	GO:0004197|GO:0006508|GO:0008234|	KOG1543	Cysteine proteinase Cathepsin L	Posttranslational modification, protein turnover, chaperones
c91002_g1_i1	Coc_C169_1|53846	4e-23	95.1	3.58	2.46	8.34	14.48	1.95016	0.0448884
c21653_g1_i1	Chlre4|79471	6e-64	218	1.04	2.17	25.53	96.89	5.36161	3.3458e-06	1.2.4.2|1.2.4.2|1.2.4.2	Oxoglutarate dehydrogenase (lipoamide).|Oxoglutarate dehydrogenase (lipoamide).|Oxoglutarate dehydrogenase (lipoamide).	Citrate cycle (TCA cycle)|Lysine degradation|Tryptophan metabolism	metabolic process | oxidoreductase activity, acting on the aldehyde or oxo group of donors, disulfide as acceptor | oxoglutarate dehydrogenase (succinyl-transferring) activity|	biological_process | molecular_function | molecular_function|	GO:0008152 | GO:0016624 | GO:0004591|	KOG0450	2-oxoglutarate dehydrogenase, E1 subunit	Carbohydrate transport and metabolism
c52827_g1_i1	MicpuN3|104991	1e-156	473	1.89	0.99	11.59	52.83	4.636	4.5718e-05	2.7.9.1|2.7.9.1	Pyruvate,phosphate dikinase.|Pyruvate,phosphate dikinase.	Carbon fixation|Pyruvate metabolism	phosphorylation|transferase activity, transferring phosphorus-containing groups|ATP binding|kinase activity|pyruvate, phosphate dikinase activity|catalytic activity|	biological_process|molecular_function|molecular_function|molecular_function|molecular_function|molecular_function|	GO:0016310|GO:0016772|GO:0005524|GO:0016301|GO:0050242|GO:0003824|
c89158_g1_i1	Coc_C169_1|48006	1e-84	273	0.62	2.54	9.52	5.92	2.1666	0.0322606	2.4.1.14	Sucrose-phosphate synthase.	Starch and sucrose metabolism	biosynthetic process | sucrose-phosphate synthase activity|	biological_process | molecular_function|	GO:0009058 | GO:0046524|	KOG0853	Glycosyltransferase	Cell wall/membrane/envelope biogenesis
c26200_g1_i1	Thaps3|41256	2e-87	268	2.62	0.54	19.96	67.28	4.89449	4.22858e-05	3.6.3.14|3.6.3.14|3.6.3.14	H(+)-transporting two-sector ATPase.|H(+)-transporting two-sector ATPase.|H(+)-transporting two-sector ATPase.	ATP synthesis| Flagellar assembly| Type III secretion system	ATP binding|ATP synthesis coupled proton transport|proton-transporting two-sector ATPase complex|hydrogen-transporting ATP synthase activity, rotational mechanism|hydrogen-transporting ATPase activity, rotational mechanism|ATP biosynthesis|nucleotide binding|nucleoside-triphosphatase activity|hydrogen-exporting ATPase activity, phosphorylative mechanism|integral to membrane|hydrogen-translocating…	molecular_function|biological_process|cellular_component|molecular_function|molecular_function|biological_process|molecular_function|molecular_function|molecular_function|cellular_component|cellular_component|molecular_function|	GO:0005524|GO:0015986|GO:0016469|GO:0046933|GO:0046961|GO:0006754|GO:0000166|GO:0017111|GO:0008553|GO:0016021|GO:0045255|GO:0003936|	KOG1350	F0F1-type ATP synthase, beta subunit	Energy production and conversion
c76115_g1_i1	Thaps3|268398	7e-24	97.8	2.89	1.19	14.2	34.42	3.63528	0.000997062	6.1.1.14|6.1.1.14	Glycine--tRNA ligase.|Glycine--tRNA ligase.	Aminoacyl-tRNA biosynthesis|Glycine, serine and threonine metabolism	tRNA ligase activity|ATP binding|tRNA aminoacylation for protein translation|glycine-tRNA ligase activity|glycyl-tRNA aminoacylation|protein biosynthesis|glycine-tRNA ligase complex|	molecular_function|molecular_function|biological_process|molecular_function|biological_process|biological_process|cellular_component|	GO:0004812|GO:0005524|GO:0006418|GO:0004820|GO:0006426|GO:0006412|GO:0009345|	KOG2298	Glycyl-tRNA synthetase and related class II tRNA synthetase	Translation, ribosomal structure and biogenesis
