# Supplementary material for: Transcriptomic analysis of a moderately growing subisolate Botryococcus braunii 779 (Chlorophyta) in response to nitrogen deprivation
Source: Biotechnol Biofuels. 2015 Aug 28;8:130. doi: 10.1186/s13068-015-0307-y (PMC4552190; doi:10.1186/s13068-015-0307-y)
Supplement: Additional file 8: — Table S13. List of B. braunii 779 enzymes involved in VLCFA biosynthesis based on the transcriptome of B. braunii Bot-88. [file 13068_2015_307_MOESM8_ESM.xlsx]

## Sheet: Sheet1
Additional file 8: Table S13
List of enzymes with summative levels when contained multiple non-redundant EST copies
Note: col-A, EC number; col-B, enzyme; col-C, summative level prior to ND; col-D, summative level after ND; col-E, fold change; col-F, copy number
EC#	Enzyme	sum_FPKM_N+	sum_FPKM_N-	logFC	Cp#
4.1.1.9	Malonyl-CoA decarboxylase	5.185	7.8	0.58913	1
2.3.1.39	ACP S-malonyltransferase	70.7	59.205	-0.255991	2
1.1.1.100	3-Oxoacyl-ACP reductase	63.65	65.27	0.0362595	8
4.2.1.-	3-Hydroxyacyl-enzyme dehydratase	143.265	98.905	-0.534571	3
1.3.1.9	Enoyl-ACP reductase (NADH)	106.785	79.825	-0.419796	1
3.1.2.22	Palmitoyl-protein hydrolase	5.055	3.955	-0.354033	1
6.2.1.3	Long-chain-fatty-acid--CoA ligase	239.21	256.745	0.102058	24
2.3.1.9	Acetyl-CoA C-acetyltransferase	5.25	5.39	0.0379679	1
4.2.1.17	Enoyl-CoA hydratase	70.02	61.62	-0.184368	8
1.3.3.6	Acyl-CoA oxidase	190.78	83.64	-1.18964	7
1.3.99.3	Acyl-CoA dehydrogenase	17.485	12.495	-0.484767	1
2.3.1.16	Acetyl-CoA C-acyltransferase	49.445	67.06	0.439628	2
1.3.1.38	trans-2-Enoyl-CoA reductase (NADPH)	65.605	71.795	0.130078	8
2.3.1.51	1-Acylglycerol-3-phosphate O-acyltransferase	47.305	77.28	0.708102	5
3.1.3.4	Phosphatidate phosphatase	81.51	50.335	-0.695415	4
2.7.1.107	Diacylglycerol kinase	57.975	45.2	-0.359108	6
3.1.1.23	Acylglycerol lipase	48.26	73.87	0.614161	5
3.1.1.3	Triacylglycerol lipase	15.525	26.92	0.794085	3
2.7.1.30	Glycerol kinase	20.415	17.125	-0.253526	2
2.3.1.-	3-Ketoacyl-CoA synthase	199.415	246.035	0.30309	21
