# Supplementary material for: Transcriptomic analysis of a moderately growing subisolate Botryococcus braunii 779 (Chlorophyta) in response to nitrogen deprivation
Source: Biotechnol Biofuels. 2015 Aug 28;8:130. doi: 10.1186/s13068-015-0307-y (PMC4552190; doi:10.1186/s13068-015-0307-y)
Supplement: Additional file 9: — Table S14. List of B. braunii 779 enzymes involved in botryococcene or squalene biosynthesis based on the curated transcriptome of B. braunii Showa. [file 13068_2015_307_MOESM9_ESM.xlsx]

## Sheet: Sheet1
Additional file 9: Table S14
List of enzymes with summative levels when contained multiple non-redundant EST copies
Note: col-A, EC number; col-B, enzyme; col-C, summative level prior to ND; col-D, summative level after ND; col-E, fold change; col-F, copy number
Enzyme	EC#	sum_FPKM_N+_ave	sum_FPKM_N-_ave	logFC	Cp#
2-C-methyl-D-erythritol 2	4.6.1.12	2.99	2.9	-0.0440926	1
Isopentenyl-diphosphate D-isomerase (Idi)	5.3.3.2	41.505	29.065	-0.514002	4
Ribulose phosphate 3-epimerase (RPE)	5.1.3.1	115.735	228.235	0.979695	2
Transketolase (TKTL)	2.2.1.1	6.9	269.39	5.28696	3
Squalene synthase (SQS)	2.5.1.21	13.135	17.14	0.383951	2
Cycloartenol synthase (CAS)	5.4.99.8	43.055	44.61	0.0511864	5
Cycloeucalenol cycloisomerase (CPI1)	5.5.1.9	37.48	25.295	-0.567269	1
7-dehydrocholesterol reductase (DHCR7)	1.3.1.21	40.73	68.74	0.755058	2
Sterol-4a-carboxylate 3-dehydrogenase	1.1.1.170	29.085	23.23	-0.324286	1
Sterol esterase (LIPA)	3.1.1.13	26.145	22.84	-0.194972	2
Tocopherol methyltransferase (GTMT)	2.1.1.95	36.01	63.845	0.826176	2
Hexaprenyldihydroxybenzoate methyltransferase (Coq3)	2.1.1.114	12.84	23.825	0.891831	2
Gibberellin-44 dioxygenase (G44OX)	1.14.11.12	2.66	12.74	2.25987	2
