# Supplementary material for: Transcriptomic analysis of a moderately growing subisolate Botryococcus braunii 779 (Chlorophyta) in response to nitrogen deprivation
Source: Biotechnol Biofuels. 2015 Aug 28;8:130. doi: 10.1186/s13068-015-0307-y (PMC4552190; doi:10.1186/s13068-015-0307-y)
Supplement: Additional file 10: — Table S15. List of B. braunii 779 enzymes involved in botryococcene or squalene biosynthesis based on the machine-assembled transcriptome of B. braunii Showa. [file 13068_2015_307_MOESM10_ESM.xlsx]

## Sheet: Sheet1
Additional file 10: Table S15
List of enzymes with summative levels when contained multiple non-redundant EST copies
Note: col-A, EC number; col-B, enzyme; col-C, summative level prior to ND; col-D, summative level after ND; col-E, fold change; col-F, copy number
Enzyme	EC#	sum_FPKM_N+	sum_FPKM_N-	logFC	Cp#
S-methyl-methionine:homocysteine S-methyltransferase (MmuM)	2.1.1.10	17.06	10.355	-0.72029	2
5-methyltetrahydrofolate : homocysteine S-methyltransferase (MetH)	2.1.1.13	96.76	111.52	0.20482	4
5-methyltetrahydropteroyl-triglutamate : homocysteine S-methyltransferase (MetE)	2.1.1.14	379.215	250.395	-0.59881	1
S-adenosylmethionine synthase (MetK)	2.5.1.6	62.695	88.575	0.498549	2
Type I acetyl-CoA carboxylase	6.3.4.14	239.84	216.77	-0.145907	4
ACP:S-malonyltransferase (FabD)	2.3.1.39	70.7	59.205	-0.255991	2
b-ketoacyl:ACP reductase (FabG)	1.1.1.100	63.65	65.27	0.0362595	8
Long chain fatty acid:CoA ligase (FadD)	6.2.1.3	239.21	256.745	0.102058	24
_-6 (D-12) fatty acid desaturase (FAD6)	1.14.19.-	159.105	81.09	-0.972383	1
Very long chain fatty acid elongase (ELOVL5)	2.3.1.-	199.415	246.035	0.30309	21
b-ketoacyl-CoA reductase (KAR)	1.1.1.-	276.02	398.675	0.53044	25
3-hydroxyacyl-CoA dehydratase (PHS1)	4.2.1.-	143.265	98.905	-0.534571	3
Glycerol kinase (GlpK)	2.7.1.30	20.415	17.125	-0.253526	2
Lysophosphatidic acid acyltransferase (LPAAT)	2.3.1.51	47.305	77.28	0.708102	5
Phosphatidic acid phosphatase (PAP)	3.1.3.4	81.51	50.335	-0.695415	4
Diacylglycerol acyltransferase (DGAT)	2.3.1.20	10.65	37.17	1.80329	3
Hexokinase (HK)	2.7.1.1	11.57	27.34	1.24062	4
Phosphoglucomutase (PGM)	5.4.2.2	82.28	73.25	-0.167713	3
Glucose-1-phosphate adenylyltransferase (GlgC)	2.7.7.27	117.815	77.35	-0.60705	4
1,4-alpha-glucan branching enzyme	2.4.1.18	56.51	88.69	0.650265	3
UTP:a-D-glucose-1-phosphate uridylyltransferase (UGP)	2.7.7.9	106.74	114.705	0.103827	8
Phosphatidylinositol 3-kinase (VPS34)	2.7.1.137	147.15	175.07	0.250644	19
Autophagy-related protein 4 (ATG4)	3.4.22.-	497.165	487.535	-0.0282189	19
